# Supplementary material for: Isotope pattern deconvolution for peptide mass spectrometry by non-negative least squares/least absolute deviation template matching
Source: BMC Bioinformatics. 2012 Nov 8;13:291. doi: 10.1186/1471-2105-13-291 (PMC3608065; doi:10.1186/1471-2105-13-291)
Supplement: Additional file 1 — MALDI-TOF spectra. [file 1471-2105-13-291-S1.zip]

Archive with 6 entries (5 files):
- ds_maldi/
- ds_maldi/lys10fmol_MALDI.dta2d
- ds_maldi/README
- ds_maldi/lys500fmol_MALDI.dta2d
- ds_maldi/myo10fmol_MALDI.dta2d
- ds_maldi/myo500fmol_MALDI.dta2d
