# Supplementary material for: Isotope pattern deconvolution for peptide mass spectrometry by non-negative least squares/least absolute deviation template matching
Source: BMC Bioinformatics. 2012 Nov 8;13:291. doi: 10.1186/1471-2105-13-291 (PMC3608065; doi:10.1186/1471-2105-13-291)
Supplement: Additional file 1 — MALDI-TOF spectra. [file 1471-2105-13-291-S1.zip › ds_maldi/lys10fmol_MALDI.dta2d]

100	799.810363769531	3.13725
100	799.827087402344	4.70588
100	799.843811035156	4.70588
100	799.860595703125	5.4902
100	799.877319335938	4.31373
100	799.89404296875	4.31373
100	799.910766601562	8.62745
100	799.927551269531	9.01961
100	799.944274902344	7.05882
100	799.960998535156	8.23529
100	799.977722167969	8.62745
100	799.994506835938	9.41177
100	800.01123046875	6.66667
100	800.027954101562	7.45098
100	800.044738769531	9.01961
100	800.061462402344	7.45098
100	800.078186035156	6.66667
100	800.094909667969	10.1961
100	800.111694335938	11.7647
100	800.12841796875	8.62745
100	800.145141601562	8.62745
100	800.161926269531	14.1176
100	800.178649902344	18.4314
100	800.195373535156	18.8235
100	800.212097167969	16.0784
100	800.228881835938	17.6471
100	800.24560546875	14.1176
100	800.262329101562	13.7255
100	800.279113769531	21.5686
100	800.295837402344	25.8824
100	800.312561035156	27.451
100	800.329345703125	25.4902
100	800.346069335938	21.9608
100	800.36279296875	27.451
100	800.379577636719	24.7059
100	800.396301269531	22.3529
100	800.413024902344	29.0196
100	800.429809570312	31.3725
100	800.446533203125	27.8431
100	800.463256835938	29.0196
100	800.480041503906	31.7647
100	800.496765136719	21.5686
100	800.513549804688	16.0784
100	800.5302734375	16.0784
100	800.546997070312	14.5098
100	800.563781738281	12.9412
100	800.580505371094	10.9804
100	800.597229003906	12.9412
100	800.614013671875	10.5882
100	800.630737304688	5.88235
100	800.647521972656	7.45098
100	800.664245605469	8.23529
100	800.680969238281	7.45098
100	800.69775390625	5.09804
100	800.714477539062	4.70588
100	800.731262207031	5.88235
100	800.747985839844	3.13725
100	800.764709472656	1.96078
100	800.781494140625	1.96078
100	800.798217773438	3.13725
100	800.815002441406	3.52941
100	800.831726074219	1.56863
100	800.848449707031	3.13725
100	800.865234375	4.31373
100	800.881958007812	5.09804
100	800.898742675781	5.09804
100	800.915466308594	4.31373
100	800.932250976562	3.13725
100	800.948974609375	5.09804
100	800.965698242188	4.31373
100	800.982482910156	3.52941
100	800.999206542969	8.23529
100	801.015991210938	3.13725
100	801.03271484375	5.09804
100	801.049499511719	8.23529
100	801.066223144531	9.41177
100	801.0830078125	8.23529
100	801.099731445312	6.66667
100	801.116455078125	7.05882
100	801.133239746094	10.9804
100	801.149963378906	10.1961
100	801.166748046875	11.7647
100	801.183471679688	16.8627
100	801.200256347656	12.9412
100	801.216979980469	9.41177
100	801.233764648438	9.80392
100	801.25048828125	14.902
100	801.267272949219	16.8627
100	801.283996582031	12.1569
100	801.30078125	12.1569
100	801.317504882812	18.4314
100	801.334289550781	16.8627
100	801.351013183594	18.8235
100	801.367797851562	25.4902
100	801.384521484375	24.7059
100	801.401306152344	27.8431
100	801.418029785156	30.5882
100	801.434814453125	21.9608
100	801.451538085938	20.7843
100	801.468322753906	25.098
100	801.485046386719	29.4118
100	801.501831054688	27.451
100	801.5185546875	26.2745
100	801.535339355469	19.6078
100	801.552124023438	16.8627
100	801.56884765625	21.5686
100	801.585632324219	17.6471
100	801.602355957031	9.41177
100	801.619140625	8.62745
100	801.635864257812	8.62745
100	801.652648925781	6.66667
100	801.669372558594	9.01961
100	801.686157226562	9.41177
100	801.702941894531	3.92157
100	801.719665527344	5.09804
100	801.736450195312	6.66667
100	801.753173828125	5.88235
100	801.769958496094	5.4902
100	801.786682128906	5.09804
100	801.803466796875	4.31373
100	801.820251464844	6.27451
100	801.836975097656	6.27451
100	801.853759765625	5.4902
100	801.870483398438	5.88235
100	801.887268066406	7.84314
100	801.904052734375	11.7647
100	801.920776367188	12.1569
100	801.937561035156	8.62745
100	801.954284667969	3.52941
100	801.971069335938	3.92157
100	801.987854003906	5.09804
100	802.004577636719	7.84314
100	802.021362304688	11.3725
100	802.0380859375	7.84314
100	802.054870605469	6.27451
100	802.071655273438	7.05882
100	802.08837890625	7.05882
100	802.105163574219	6.27451
100	802.121948242188	9.80392
100	802.138671875	10.1961
100	802.155456542969	12.9412
100	802.172241210938	12.1569
100	802.18896484375	9.41177
100	802.205749511719	11.7647
100	802.222473144531	12.9412
100	802.2392578125	14.1176
100	802.256042480469	13.3333
100	802.272766113281	11.7647
100	802.28955078125	16.4706
100	802.306335449219	14.5098
100	802.323059082031	16.4706
100	802.33984375	24.3137
100	802.356628417969	23.5294
100	802.373413085938	21.5686
100	802.39013671875	22.7451
100	802.406921386719	16.4706
100	802.423706054688	23.1373
100	802.4404296875	27.451
100	802.457214355469	27.0588
100	802.473999023438	25.8824
100	802.49072265625	23.9216
100	802.507507324219	24.7059
100	802.524291992188	20.3922
100	802.541015625	18.4314
100	802.557800292969	14.5098
100	802.574584960938	10.5882
100	802.591369628906	11.7647
100	802.608093261719	10.9804
100	802.624877929688	9.80392
100	802.641662597656	8.62745
100	802.658447265625	5.4902
100	802.675170898438	5.4902
100	802.691955566406	8.23529
100	802.708740234375	6.66667
100	802.725463867188	7.84314
100	802.742248535156	6.27451
100	802.759033203125	6.66667
100	802.775817871094	5.09804
100	802.792541503906	3.52941
100	802.809326171875	2.35294
100	802.826110839844	5.09804
100	802.842895507812	5.4902
100	802.859619140625	6.66667
100	802.876403808594	5.4902
100	802.893188476562	8.23529
100	802.909973144531	5.88235
100	802.9267578125	2.7451
100	802.943481445312	5.4902
100	802.960266113281	4.31373
100	802.97705078125	3.52941
100	802.993835449219	6.27451
100	803.010559082031	7.45098
100	803.02734375	7.45098
100	803.044128417969	9.01961
100	803.060913085938	11.3725
100	803.077697753906	13.7255
100	803.094421386719	13.3333
100	803.111206054688	10.1961
100	803.127990722656	10.1961
100	803.144775390625	10.5882
100	803.161560058594	9.41177
100	803.178344726562	12.1569
100	803.195068359375	15.6863
100	803.211853027344	10.9804
100	803.228637695312	10.1961
100	803.245422363281	12.1569
100	803.26220703125	10.9804
100	803.278930664062	10.5882
100	803.295715332031	20.7843
100	803.3125	24.7059
100	803.329284667969	18.0392
100	803.346069335938	16.8627
100	803.362854003906	15.6863
100	803.379638671875	16.8627
100	803.396362304688	16.4706
100	803.413146972656	16.8627
100	803.429931640625	23.5294
100	803.446716308594	29.8039
100	803.463500976562	28.6275
100	803.480285644531	20.3922
100	803.4970703125	20.7843
100	803.513793945312	26.6667
100	803.530578613281	23.1373
100	803.54736328125	19.2157
100	803.564147949219	13.7255
100	803.580932617188	10.1961
100	803.597717285156	11.3725
100	803.614501953125	8.23529
100	803.631286621094	7.45098
100	803.648071289062	7.05882
100	803.664794921875	5.4902
100	803.681579589844	3.13725
100	803.698364257812	5.09804
100	803.715148925781	9.01961
100	803.73193359375	7.05882
100	803.748718261719	2.35294
100	803.765502929688	3.13725
100	803.782287597656	3.13725
100	803.799072265625	5.88235
100	803.815856933594	4.31373
100	803.832641601562	3.52941
100	803.849426269531	4.70588
100	803.866149902344	3.92157
100	803.882934570312	4.70588
100	803.899719238281	5.09804
100	803.91650390625	4.31373
100	803.933288574219	5.88235
100	803.950073242188	5.09804
100	803.966857910156	7.45098
100	803.983642578125	8.62745
100	804.000427246094	8.62745
100	804.017211914062	3.13725
100	804.033996582031	5.09804
100	804.05078125	7.84314
100	804.067565917969	9.80392
100	804.084350585938	10.9804
100	804.101135253906	10.9804
100	804.117919921875	10.9804
100	804.134704589844	12.549
100	804.151489257812	7.84314
100	804.168273925781	11.3725
100	804.18505859375	14.1176
100	804.201843261719	12.549
100	804.218627929688	8.62745
100	804.235412597656	12.1569
100	804.252197265625	11.7647
100	804.268981933594	17.2549
100	804.285766601562	19.6078
100	804.302551269531	23.1373
100	804.3193359375	16.8627
100	804.336120605469	18.0392
100	804.352905273438	21.1765
100	804.369689941406	27.451
100	804.386474609375	26.6667
100	804.403259277344	24.7059
100	804.420043945312	24.7059
100	804.436828613281	27.8431
100	804.45361328125	32.9412
100	804.470397949219	36.0784
100	804.487182617188	37.2549
100	804.503967285156	30.5882
100	804.520751953125	34.902
100	804.537536621094	29.0196
100	804.554321289062	23.9216
100	804.571105957031	17.6471
100	804.587890625	14.5098
100	804.604675292969	13.7255
100	804.621520996094	10.5882
100	804.638305664062	9.41177
100	804.655090332031	8.62745
100	804.671875	8.62745
100	804.688659667969	6.27451
100	804.705444335938	4.31373
100	804.722229003906	2.35294
100	804.739013671875	1.96078
100	804.755798339844	6.27451
100	804.772583007812	8.62745
100	804.789367675781	5.4902
100	804.80615234375	2.7451
100	804.822998046875	1.96078
100	804.839782714844	5.09804
100	804.856567382812	4.70588
100	804.873352050781	5.88235
100	804.89013671875	7.84314
100	804.906921386719	6.66667
100	804.923706054688	4.31373
100	804.940490722656	5.4902
100	804.957275390625	10.1961
100	804.97412109375	10.5882
100	804.990905761719	5.09804
100	805.007690429688	8.62745
100	805.024475097656	8.62745
100	805.041259765625	7.84314
100	805.058044433594	7.05882
100	805.074829101562	6.27451
100	805.091674804688	10.1961
100	805.108459472656	12.1569
100	805.125244140625	13.3333
100	805.142028808594	12.549
100	805.158813476562	11.3725
100	805.175598144531	12.9412
100	805.1923828125	12.549
100	805.209228515625	11.3725
100	805.226013183594	10.9804
100	805.242797851562	9.80392
100	805.259582519531	15.6863
100	805.2763671875	18.0392
100	805.293151855469	18.8235
100	805.309997558594	22.3529
100	805.326782226562	20.3922
100	805.343566894531	20
100	805.3603515625	20.3922
100	805.377136230469	20.7843
100	805.393981933594	17.6471
100	805.410766601562	24.3137
100	805.427551269531	25.098
100	805.4443359375	21.1765
100	805.461120605469	17.6471
100	805.477966308594	17.6471
100	805.494750976562	20.3922
100	805.511535644531	22.7451
100	805.5283203125	21.5686
100	805.545166015625	20
100	805.561950683594	20.7843
100	805.578735351562	16.0784
100	805.595520019531	10.5882
100	805.6123046875	10.5882
100	805.629150390625	9.80392
100	805.645935058594	7.45098
100	805.662719726562	6.27451
100	805.679504394531	6.66667
100	805.696350097656	7.45098
100	805.713134765625	3.13725
100	805.729919433594	3.92157
100	805.746704101562	7.45098
100	805.763549804688	6.27451
100	805.780334472656	5.09804
100	805.797119140625	4.70588
100	805.813903808594	7.05882
100	805.830749511719	6.66667
100	805.847534179688	9.41177
100	805.864318847656	9.41177
100	805.881164550781	8.23529
100	805.89794921875	9.01961
100	805.914733886719	8.23529
100	805.931518554688	9.01961
100	805.948364257812	13.3333
100	805.965148925781	12.549
100	805.98193359375	14.1176
100	805.998779296875	19.6078
100	806.015563964844	22.7451
100	806.032348632812	34.1176
100	806.049194335938	49.0196
100	806.065979003906	52.1569
100	806.082763671875	42.3529
100	806.099548339844	20.3922
100	806.116394042969	15.2941
100	806.133178710938	12.9412
100	806.149963378906	16.0784
100	806.166809082031	14.5098
100	806.18359375	12.1569
100	806.200378417969	17.6471
100	806.217224121094	16.8627
100	806.234008789062	16.8627
100	806.250793457031	17.2549
100	806.267639160156	20
100	806.284423828125	21.9608
100	806.301208496094	21.9608
100	806.318054199219	17.6471
100	806.334838867188	18.4314
100	806.351684570312	18.8235
100	806.368469238281	19.6078
100	806.38525390625	21.5686
100	806.402099609375	29.8039
100	806.418884277344	30.9804
100	806.435668945312	38.4314
100	806.452514648438	42.7451
100	806.469299316406	35.2941
100	806.486145019531	34.5098
100	806.5029296875	36.0784
100	806.519714355469	30.1961
100	806.536560058594	21.9608
100	806.553344726562	17.2549
100	806.570190429688	12.1569
100	806.586975097656	14.1176
100	806.603759765625	16.8627
100	806.62060546875	13.7255
100	806.637390136719	5.4902
100	806.654235839844	3.52941
100	806.671020507812	3.92157
100	806.687805175781	5.4902
100	806.704650878906	7.84314
100	806.721435546875	6.27451
100	806.73828125	5.4902
100	806.755065917969	4.31373
100	806.771850585938	5.09804
100	806.788696289062	3.92157
100	806.805480957031	3.52941
100	806.822326660156	4.70588
100	806.839111328125	5.4902
100	806.85595703125	5.4902
100	806.872741699219	3.52941
100	806.889587402344	2.35294
100	806.906372070312	5.88235
100	806.923217773438	9.80392
100	806.940002441406	15.2941
100	806.956787109375	12.1569
100	806.9736328125	14.902
100	806.990417480469	15.6863
100	807.007263183594	13.3333
100	807.024047851562	21.9608
100	807.040893554688	24.7059
100	807.057678222656	26.6667
100	807.074523925781	26.2745
100	807.09130859375	21.1765
100	807.108154296875	16.0784
100	807.124938964844	16.0784
100	807.141784667969	13.7255
100	807.158569335938	12.9412
100	807.175415039062	15.6863
100	807.192199707031	21.1765
100	807.209045410156	14.5098
100	807.225830078125	9.80392
100	807.24267578125	12.549
100	807.259460449219	19.6078
100	807.276306152344	18.0392
100	807.293090820312	14.902
100	807.309936523438	12.1569
100	807.326721191406	9.80392
100	807.343566894531	17.2549
100	807.3603515625	25.4902
100	807.377197265625	29.0196
100	807.393981933594	28.6275
100	807.410827636719	25.098
100	807.427673339844	21.5686
100	807.444458007812	20.7843
100	807.461303710938	23.5294
100	807.478088378906	30.5882
100	807.494934082031	28.6275
100	807.51171875	23.9216
100	807.528564453125	29.8039
100	807.545349121094	22.3529
100	807.562194824219	15.2941
100	807.579040527344	9.41177
100	807.595825195312	9.01961
100	807.612670898438	7.84314
100	807.629455566406	8.23529
100	807.646301269531	7.05882
100	807.6630859375	8.62745
100	807.679931640625	10.1961
100	807.69677734375	9.80392
100	807.713562011719	5.88235
100	807.730407714844	2.35294
100	807.747192382812	5.09804
100	807.764038085938	5.88235
100	807.780883789062	3.92157
100	807.797668457031	7.45098
100	807.814514160156	9.01961
100	807.831298828125	8.62745
100	807.84814453125	6.66667
100	807.864990234375	3.13725
100	807.881774902344	1.96078
100	807.898620605469	3.52941
100	807.915466308594	5.09804
100	807.932250976562	7.45098
100	807.949096679688	7.84314
100	807.965881347656	8.23529
100	807.982727050781	9.41177
100	807.999572753906	12.1569
100	808.016357421875	10.1961
100	808.033203125	10.5882
100	808.050048828125	9.80392
100	808.066833496094	11.3725
100	808.083679199219	19.2157
100	808.100524902344	18.4314
100	808.117309570312	11.7647
100	808.134155273438	10.5882
100	808.151000976562	9.80392
100	808.167785644531	14.5098
100	808.184631347656	12.1569
100	808.201477050781	7.05882
100	808.21826171875	7.84314
100	808.235107421875	11.7647
100	808.251953125	11.3725
100	808.268737792969	12.549
100	808.285583496094	12.549
100	808.302429199219	14.5098
100	808.319274902344	13.7255
100	808.336059570312	14.902
100	808.352905273438	16.8627
100	808.369750976562	16.8627
100	808.386535644531	20.3922
100	808.403381347656	18.0392
100	808.420227050781	20.7843
100	808.43701171875	33.7255
100	808.453857421875	29.4118
100	808.470703125	27.451
100	808.487548828125	26.2745
100	808.504333496094	25.8824
100	808.521179199219	29.4118
100	808.538024902344	25.8824
100	808.554870605469	22.3529
100	808.571655273438	13.3333
100	808.588500976562	10.1961
100	808.605346679688	8.23529
100	808.622192382812	8.23529
100	808.638977050781	7.45098
100	808.655822753906	4.70588
100	808.672668457031	4.70588
100	808.689514160156	7.45098
100	808.706298828125	6.66667
100	808.72314453125	3.52941
100	808.739990234375	5.09804
100	808.7568359375	5.88235
100	808.773620605469	6.66667
100	808.790466308594	4.70588
100	808.807312011719	2.7451
100	808.824157714844	2.35294
100	808.841003417969	4.31373
100	808.857788085938	6.66667
100	808.874633789062	7.45098
100	808.891479492188	5.09804
100	808.908325195312	7.84314
100	808.925109863281	5.88235
100	808.941955566406	2.7451
100	808.958801269531	3.52941
100	808.975646972656	6.27451
100	808.992492675781	5.09804
100	809.009338378906	7.84314
100	809.026123046875	10.9804
100	809.04296875	15.6863
100	809.059814453125	16.0784
100	809.07666015625	10.5882
100	809.093505859375	11.3725
100	809.110290527344	10.1961
100	809.127136230469	7.84314
100	809.143981933594	5.88235
100	809.160827636719	9.41177
100	809.177673339844	8.23529
100	809.194519042969	9.80392
100	809.211303710938	9.80392
100	809.228149414062	15.6863
100	809.244995117188	13.3333
100	809.261840820312	12.1569
100	809.278686523438	9.80392
100	809.295532226562	10.5882
100	809.312377929688	14.1176
100	809.329162597656	19.6078
100	809.346008300781	19.2157
100	809.362854003906	14.5098
100	809.379699707031	18.0392
100	809.396545410156	23.5294
100	809.413391113281	34.902
100	809.430236816406	34.5098
100	809.447082519531	29.4118
100	809.463928222656	27.0588
100	809.480712890625	29.8039
100	809.49755859375	23.1373
100	809.514404296875	19.2157
100	809.53125	20.7843
100	809.548095703125	17.2549
100	809.56494140625	13.3333
100	809.581787109375	11.3725
100	809.5986328125	10.1961
100	809.615478515625	11.7647
100	809.63232421875	13.3333
100	809.649169921875	9.80392
100	809.665954589844	7.45098
100	809.682800292969	8.62745
100	809.699645996094	9.41177
100	809.716491699219	7.84314
100	809.733337402344	4.70588
100	809.750183105469	5.4902
100	809.767028808594	5.4902
100	809.783874511719	3.92157
100	809.800720214844	3.52941
100	809.817565917969	3.52941
100	809.834411621094	5.4902
100	809.851257324219	5.88235
100	809.868103027344	4.31373
100	809.884948730469	5.09804
100	809.901794433594	7.84314
100	809.918640136719	3.92157
100	809.935485839844	3.13725
100	809.952331542969	3.92157
100	809.969177246094	5.88235
100	809.986022949219	7.05882
100	810.002868652344	10.5882
100	810.019714355469	6.66667
100	810.036560058594	6.27451
100	810.053405761719	10.5882
100	810.070251464844	13.7255
100	810.087097167969	10.5882
100	810.103942871094	7.45098
100	810.120788574219	7.05882
100	810.137634277344	9.80392
100	810.154479980469	10.9804
100	810.171325683594	11.7647
100	810.188171386719	13.3333
100	810.205017089844	17.2549
100	810.221862792969	18.8235
100	810.238708496094	16.4706
100	810.255554199219	12.9412
100	810.272399902344	14.5098
100	810.289245605469	14.5098
100	810.306091308594	14.5098
100	810.322937011719	13.3333
100	810.339782714844	12.9412
100	810.356628417969	16.4706
100	810.373474121094	20.3922
100	810.390319824219	23.1373
100	810.407165527344	27.8431
100	810.424011230469	25.8824
100	810.440856933594	27.8431
100	810.457702636719	34.902
100	810.474548339844	40.3922
100	810.491394042969	33.7255
100	810.508239746094	29.0196
100	810.525085449219	25.098
100	810.5419921875	14.902
100	810.558837890625	13.7255
100	810.57568359375	19.6078
100	810.592529296875	14.1176
100	810.609375	10.5882
100	810.626220703125	10.9804
100	810.64306640625	9.80392
100	810.659912109375	7.84314
100	810.6767578125	9.01961
100	810.693603515625	5.09804
100	810.71044921875	7.05882
100	810.727355957031	9.41177
100	810.744201660156	3.52941
100	810.761047363281	6.27451
100	810.777893066406	9.01961
100	810.794738769531	9.80392
100	810.811584472656	5.4902
100	810.828430175781	5.4902
100	810.845275878906	8.23529
100	810.862182617188	7.05882
100	810.879028320312	4.70588
100	810.895874023438	6.66667
100	810.912719726562	6.66667
100	810.929565429688	3.92157
100	810.946411132812	3.52941
100	810.963256835938	9.41177
100	810.980102539062	11.7647
100	810.997009277344	7.84314
100	811.013854980469	12.9412
100	811.030700683594	12.9412
100	811.047546386719	12.1569
100	811.064392089844	12.549
100	811.081237792969	11.3725
100	811.09814453125	12.549
100	811.114990234375	11.7647
100	811.1318359375	14.1176
100	811.148681640625	10.9804
100	811.16552734375	12.549
100	811.182434082031	16.0784
100	811.199279785156	15.6863
100	811.216125488281	14.902
100	811.232971191406	12.1569
100	811.249816894531	10.1961
100	811.266662597656	13.3333
100	811.283569335938	13.7255
100	811.300415039062	11.3725
100	811.317260742188	16.0784
100	811.334106445312	18.8235
100	811.351013183594	16.8627
100	811.367858886719	18.4314
100	811.384704589844	15.2941
100	811.401550292969	18.0392
100	811.418395996094	24.3137
100	811.435302734375	28.6275
100	811.4521484375	30.1961
100	811.468994140625	26.6667
100	811.48583984375	23.1373
100	811.502746582031	26.2745
100	811.519592285156	24.7059
100	811.536437988281	18.0392
100	811.553283691406	16.8627
100	811.570190429688	16.4706
100	811.587036132812	13.3333
100	811.603881835938	18.4314
100	811.620727539062	16.0784
100	811.637634277344	7.05882
100	811.654479980469	2.35294
100	811.671325683594	6.27451
100	811.688171386719	5.88235
100	811.705078125	6.66667
100	811.721923828125	5.09804
100	811.73876953125	3.13725
100	811.755615234375	2.7451
100	811.772521972656	9.01961
100	811.789367675781	10.9804
100	811.806213378906	6.66667
100	811.823120117188	5.09804
100	811.839965820312	5.4902
100	811.856811523438	5.88235
100	811.873718261719	5.88235
100	811.890563964844	4.70588
100	811.907409667969	4.70588
100	811.924255371094	5.4902
100	811.941162109375	5.09804
100	811.9580078125	6.66667
100	811.974853515625	10.5882
100	811.991760253906	12.1569
100	812.008605957031	7.05882
100	812.025451660156	9.80392
100	812.042358398438	13.7255
100	812.059204101562	17.2549
100	812.076049804688	18.0392
100	812.092956542969	12.9412
100	812.109802246094	5.88235
100	812.126647949219	7.84314
100	812.1435546875	9.41177
100	812.160400390625	10.9804
100	812.17724609375	9.41177
100	812.194152832031	7.05882
100	812.210998535156	14.1176
100	812.227905273438	18.4314
100	812.244750976562	15.6863
100	812.261596679688	16.0784
100	812.278503417969	14.902
100	812.295349121094	20.3922
100	812.312194824219	23.5294
100	812.3291015625	15.2941
100	812.345947265625	16.0784
100	812.362854003906	18.0392
100	812.379699707031	17.2549
100	812.396545410156	26.2745
100	812.413452148438	32.1569
100	812.430297851562	34.1176
100	812.447143554688	31.7647
100	812.464050292969	22.7451
100	812.480895996094	20.3922
100	812.497802734375	24.7059
100	812.5146484375	26.6667
100	812.531555175781	22.7451
100	812.548400878906	19.2157
100	812.565246582031	17.2549
100	812.582153320312	16.0784
100	812.598999023438	12.1569
100	812.615905761719	7.05882
100	812.632751464844	5.88235
100	812.649597167969	4.70588
100	812.66650390625	5.88235
100	812.683349609375	6.27451
100	812.700256347656	5.88235
100	812.717102050781	6.27451
100	812.734008789062	1.96078
100	812.750854492188	3.52941
100	812.767761230469	4.70588
100	812.784606933594	3.92157
100	812.801513671875	3.52941
100	812.818359375	5.4902
100	812.835205078125	4.70588
100	812.852111816406	4.70588
100	812.868957519531	6.27451
100	812.885864257812	4.70588
100	812.902709960938	4.70588
100	812.919616699219	5.09804
100	812.936462402344	5.09804
100	812.953369140625	3.92157
100	812.97021484375	6.66667
100	812.987121582031	7.05882
100	813.003967285156	6.27451
100	813.020874023438	11.7647
100	813.037719726562	14.902
100	813.054626464844	15.6863
100	813.071472167969	11.3725
100	813.08837890625	13.7255
100	813.105224609375	12.549
100	813.122131347656	9.41177
100	813.138977050781	10.5882
100	813.155883789062	13.3333
100	813.172729492188	9.80392
100	813.189636230469	5.88235
100	813.206481933594	12.1569
100	813.223388671875	16.0784
100	813.240234375	14.5098
100	813.257141113281	14.1176
100	813.274047851562	13.3333
100	813.290893554688	12.9412
100	813.307800292969	16.4706
100	813.324645996094	17.2549
100	813.341552734375	14.902
100	813.3583984375	16.4706
100	813.375305175781	16.0784
100	813.392150878906	22.7451
100	813.409057617188	26.6667
100	813.425964355469	34.5098
100	813.442810058594	30.9804
100	813.459716796875	22.7451
100	813.4765625	23.5294
100	813.493469238281	25.8824
100	813.510314941406	28.6275
100	813.527221679688	22.3529
100	813.544128417969	18.0392
100	813.560974121094	17.6471
100	813.577880859375	16.4706
100	813.5947265625	11.3725
100	813.611633300781	5.09804
100	813.628540039062	6.66667
100	813.645385742188	6.27451
100	813.662292480469	6.27451
100	813.679138183594	6.27451
100	813.696044921875	3.52941
100	813.712951660156	5.88235
100	813.729797363281	5.09804
100	813.746704101562	3.92157
100	813.763549804688	4.31373
100	813.780456542969	5.09804
100	813.79736328125	5.4902
100	813.814208984375	2.7451
100	813.831115722656	3.13725
100	813.848022460938	3.13725
100	813.864868164062	6.66667
100	813.881774902344	4.70588
100	813.898681640625	6.27451
100	813.91552734375	5.88235
100	813.932434082031	4.31373
100	813.949279785156	3.52941
100	813.966186523438	2.7451
100	813.983093261719	4.31373
100	813.999938964844	6.27451
100	814.016845703125	8.62745
100	814.033752441406	10.1961
100	814.050598144531	7.45098
100	814.067504882812	6.27451
100	814.084411621094	5.88235
100	814.101257324219	2.35294
100	814.1181640625	5.09804
100	814.135070800781	7.84314
100	814.151977539062	8.62745
100	814.168823242188	10.1961
100	814.185729980469	13.7255
100	814.20263671875	15.2941
100	814.219482421875	12.549
100	814.236389160156	12.9412
100	814.253295898438	14.902
100	814.270141601562	14.902
100	814.287048339844	10.5882
100	814.303955078125	16.8627
100	814.320861816406	18.0392
100	814.337707519531	16.8627
100	814.354614257812	18.0392
100	814.371520996094	20
100	814.388366699219	21.9608
100	814.4052734375	23.5294
100	814.422180175781	24.7059
100	814.439086914062	23.5294
100	814.455932617188	26.6667
100	814.472839355469	25.8824
100	814.48974609375	24.7059
100	814.506652832031	30.1961
100	814.523498535156	27.451
100	814.540405273438	22.3529
100	814.557312011719	18.8235
100	814.57421875	19.6078
100	814.591064453125	18.8235
100	814.607971191406	17.2549
100	814.624877929688	12.9412
100	814.641784667969	9.41177
100	814.65869140625	8.23529
100	814.675537109375	8.23529
100	814.692443847656	9.41177
100	814.709350585938	9.01961
100	814.726257324219	5.09804
100	814.743103027344	3.13725
100	814.760009765625	4.31373
100	814.776916503906	4.70588
100	814.793823242188	2.7451
100	814.810729980469	3.13725
100	814.827575683594	4.31373
100	814.844482421875	4.31373
100	814.861389160156	7.05882
100	814.878295898438	7.84314
100	814.895202636719	9.41177
100	814.912109375	8.62745
100	814.928955078125	8.62745
100	814.945861816406	10.5882
100	814.962768554688	7.84314
100	814.979675292969	10.5882
100	814.99658203125	11.3725
100	815.013427734375	8.62745
100	815.030334472656	9.01961
100	815.047241210938	7.45098
100	815.064147949219	7.45098
100	815.0810546875	9.01961
100	815.097961425781	7.84314
100	815.114868164062	7.45098
100	815.131713867188	11.7647
100	815.148620605469	11.7647
100	815.16552734375	8.62745
100	815.182434082031	9.80392
100	815.199340820312	11.3725
100	815.216247558594	11.3725
100	815.233154296875	11.3725
100	815.25	12.9412
100	815.266906738281	13.3333
100	815.283813476562	16.4706
100	815.300720214844	18.4314
100	815.317626953125	15.6863
100	815.334533691406	14.5098
100	815.351440429688	14.5098
100	815.368347167969	16.4706
100	815.38525390625	16.0784
100	815.402099609375	16.4706
100	815.419006347656	22.7451
100	815.435913085938	21.5686
100	815.452819824219	26.6667
100	815.4697265625	29.8039
100	815.486633300781	25.8824
100	815.503540039062	26.6667
100	815.520446777344	27.8431
100	815.537353515625	19.6078
100	815.554260253906	12.549
100	815.571166992188	11.7647
100	815.588073730469	16.4706
100	815.60498046875	13.7255
100	815.621826171875	6.66667
100	815.638732910156	9.80392
100	815.655639648438	12.1569
100	815.672546386719	10.5882
100	815.689453125	5.88235
100	815.706359863281	4.31373
100	815.723266601562	5.88235
100	815.740173339844	6.27451
100	815.757080078125	7.84314
100	815.773986816406	8.62745
100	815.790893554688	6.66667
100	815.807800292969	7.05882
100	815.82470703125	8.62745
100	815.841613769531	13.7255
100	815.858520507812	16.0784
100	815.875427246094	16.0784
100	815.892333984375	15.2941
100	815.909240722656	15.6863
100	815.926147460938	13.3333
100	815.943054199219	13.7255
100	815.9599609375	7.84314
100	815.976867675781	10.5882
100	815.993774414062	7.05882
100	816.010681152344	4.70588
100	816.027587890625	6.66667
100	816.044494628906	5.88235
100	816.061401367188	8.23529
100	816.078308105469	10.9804
100	816.09521484375	7.45098
100	816.112121582031	9.01961
100	816.129028320312	13.7255
100	816.145935058594	10.9804
100	816.162841796875	8.23529
100	816.179748535156	11.7647
100	816.196655273438	12.1569
100	816.213562011719	10.5882
100	816.23046875	9.41177
100	816.247375488281	10.5882
100	816.264282226562	14.1176
100	816.281188964844	15.2941
100	816.298095703125	12.9412
100	816.315002441406	14.5098
100	816.331909179688	17.6471
100	816.348876953125	18.0392
100	816.365783691406	25.8824
100	816.382690429688	29.4118
100	816.399597167969	26.2745
100	816.41650390625	31.3725
100	816.433410644531	33.3333
100	816.450317382812	33.3333
100	816.467224121094	30.1961
100	816.484130859375	28.6275
100	816.501037597656	26.6667
100	816.517944335938	24.7059
100	816.534851074219	23.9216
100	816.551818847656	24.3137
100	816.568725585938	20.7843
100	816.585632324219	13.3333
100	816.6025390625	7.84314
100	816.619445800781	5.88235
100	816.636352539062	5.09804
100	816.653259277344	10.1961
100	816.670166015625	12.549
100	816.687072753906	6.27451
100	816.703979492188	3.92157
100	816.720947265625	4.70588
100	816.737854003906	3.52941
100	816.754760742188	3.92157
100	816.771667480469	3.92157
100	816.78857421875	5.4902
100	816.805480957031	6.27451
100	816.822387695312	7.84314
100	816.83935546875	6.66667
100	816.856262207031	8.62745
100	816.873168945312	6.27451
100	816.890075683594	7.84314
100	816.906982421875	8.23529
100	816.923889160156	4.70588
100	816.940856933594	5.09804
100	816.957763671875	7.05882
100	816.974670410156	5.09804
100	816.991577148438	6.27451
100	817.008483886719	9.01961
100	817.025390625	10.1961
100	817.042358398438	7.05882
100	817.059265136719	11.3725
100	817.076171875	12.1569
100	817.093078613281	10.9804
100	817.109985351562	5.88235
100	817.126892089844	5.09804
100	817.143859863281	6.27451
100	817.160766601562	9.01961
100	817.177673339844	12.1569
100	817.194580078125	14.902
100	817.211547851562	13.3333
100	817.228454589844	8.62745
100	817.245361328125	10.5882
100	817.262268066406	10.1961
100	817.279174804688	12.1569
100	817.296142578125	14.902
100	817.313049316406	15.6863
100	817.329956054688	16.4706
100	817.346862792969	14.902
100	817.363830566406	17.6471
100	817.380737304688	19.6078
100	817.397644042969	17.6471
100	817.41455078125	15.6863
100	817.431457519531	25.8824
100	817.448425292969	21.1765
100	817.46533203125	10.1961
100	817.482238769531	16.0784
100	817.499145507812	25.098
100	817.51611328125	26.2745
100	817.533020019531	24.3137
100	817.549926757812	18.8235
100	817.56689453125	18.4314
100	817.583801269531	14.902
100	817.600708007812	10.1961
100	817.617614746094	10.1961
100	817.634582519531	7.05882
100	817.651489257812	6.66667
100	817.668395996094	4.70588
100	817.685363769531	5.4902
100	817.702270507812	3.52941
100	817.719177246094	2.35294
100	817.736083984375	3.13725
100	817.753051757812	4.31373
100	817.769958496094	1.56863
100	817.786865234375	3.92157
100	817.803833007812	3.13725
100	817.820739746094	4.31373
100	817.837646484375	5.09804
100	817.854614257812	5.88235
100	817.871520996094	3.52941
100	817.888427734375	5.4902
100	817.905395507812	4.70588
100	817.922302246094	4.70588
100	817.939208984375	3.92157
100	817.956176757812	3.52941
100	817.973083496094	5.09804
100	817.989990234375	6.66667
100	818.006958007812	5.09804
100	818.023864746094	5.09804
100	818.040771484375	5.4902
100	818.057739257812	7.45098
100	818.074645996094	9.80392
100	818.091552734375	11.3725
100	818.108520507812	10.9804
100	818.125427246094	11.3725
100	818.142333984375	14.1176
100	818.159301757812	8.62745
100	818.176208496094	10.1961
100	818.193176269531	12.1569
100	818.210083007812	14.1176
100	818.226989746094	16.0784
100	818.243957519531	15.6863
100	818.260864257812	11.3725
100	818.277770996094	13.3333
100	818.294738769531	14.5098
100	818.311645507812	18.8235
100	818.32861328125	21.1765
100	818.345520019531	18.0392
100	818.362426757812	14.1176
100	818.37939453125	25.8824
100	818.396301269531	25.098
100	818.413269042969	27.8431
100	818.43017578125	23.9216
100	818.447082519531	29.0196
100	818.464050292969	27.0588
100	818.48095703125	22.3529
100	818.497924804688	24.7059
100	818.514831542969	27.451
100	818.531799316406	21.5686
100	818.548706054688	17.2549
100	818.565612792969	16.0784
100	818.582580566406	17.2549
100	818.599487304688	12.549
100	818.616455078125	7.45098
100	818.633361816406	8.62745
100	818.650329589844	12.549
100	818.667236328125	9.01961
100	818.684204101562	5.09804
100	818.701110839844	3.13725
100	818.718078613281	2.35294
100	818.734985351562	2.7451
100	818.751892089844	2.7451
100	818.768859863281	1.96078
100	818.785766601562	1.17647
100	818.802734375	2.7451
100	818.819641113281	2.35294
100	818.836608886719	1.56863
100	818.853515625	1.56863
100	818.870483398438	3.92157
100	818.887390136719	1.96078
100	818.904357910156	3.13725
100	818.921264648438	2.7451
100	818.938232421875	6.27451
100	818.955139160156	6.66667
100	818.972106933594	2.7451
100	818.989013671875	4.31373
100	819.005981445312	5.88235
100	819.022888183594	4.70588
100	819.039855957031	6.66667
100	819.056762695312	8.62745
100	819.07373046875	9.01961
100	819.090637207031	10.1961
100	819.107604980469	8.23529
100	819.124572753906	7.84314
100	819.141479492188	6.66667
100	819.158447265625	9.01961
100	819.175354003906	11.3725
100	819.192321777344	12.1569
100	819.209228515625	12.9412
100	819.226196289062	12.9412
100	819.243103027344	13.3333
100	819.260070800781	12.1569
100	819.276977539062	14.1176
100	819.2939453125	12.9412
100	819.310913085938	15.2941
100	819.327819824219	17.2549
100	819.344787597656	12.9412
100	819.361694335938	13.7255
100	819.378662109375	16.8627
100	819.395568847656	20.3922
100	819.412536621094	22.7451
100	819.429504394531	25.8824
100	819.446411132812	29.4118
100	819.46337890625	28.6275
100	819.480285644531	20.7843
100	819.497253417969	19.6078
100	819.514221191406	21.9608
100	819.531127929688	28.6275
100	819.548095703125	21.5686
100	819.565002441406	16.8627
100	819.581970214844	13.7255
100	819.598937988281	14.1176
100	819.615844726562	9.01961
100	819.6328125	7.45098
100	819.649719238281	8.23529
100	819.666687011719	5.09804
100	819.683654785156	3.92157
100	819.700561523438	3.13725
100	819.717529296875	6.27451
100	819.734497070312	2.7451
100	819.751403808594	1.96078
100	819.768371582031	1.56863
100	819.785339355469	3.92157
100	819.80224609375	4.70588
100	819.819213867188	2.7451
100	819.836120605469	1.56863
100	819.853088378906	5.4902
100	819.870056152344	5.09804
100	819.886962890625	3.13725
100	819.903930664062	3.52941
100	819.9208984375	6.66667
100	819.937805175781	8.62745
100	819.954772949219	8.62745
100	819.971740722656	5.88235
100	819.988708496094	5.4902
100	820.005615234375	5.4902
100	820.022583007812	3.13725
100	820.03955078125	4.31373
100	820.056457519531	4.31373
100	820.073425292969	5.88235
100	820.090393066406	5.88235
100	820.107299804688	6.66667
100	820.124267578125	7.05882
100	820.141235351562	10.1961
100	820.158142089844	7.84314
100	820.175109863281	9.01961
100	820.192077636719	5.88235
100	820.209045410156	6.27451
100	820.225952148438	5.88235
100	820.242919921875	8.62745
100	820.259887695312	12.549
100	820.276794433594	16.0784
100	820.293762207031	12.9412
100	820.310729980469	8.62745
100	820.327697753906	12.1569
100	820.344604492188	15.6863
100	820.361572265625	20.3922
100	820.378540039062	22.3529
100	820.3955078125	16.4706
100	820.412414550781	21.9608
100	820.429382324219	26.2745
100	820.446350097656	28.6275
100	820.463317871094	28.2353
100	820.480224609375	33.7255
100	820.497192382812	35.6863
100	820.51416015625	25.098
100	820.531127929688	24.3137
100	820.548095703125	21.5686
100	820.565002441406	18.0392
100	820.581970214844	16.4706
100	820.598937988281	18.8235
100	820.615905761719	10.1961
100	820.6328125	5.4902
100	820.649780273438	7.05882
100	820.666748046875	7.45098
100	820.683715820312	6.66667
100	820.70068359375	5.88235
100	820.717590332031	8.23529
100	820.734558105469	7.84314
100	820.751525878906	5.4902
100	820.768493652344	4.31373
100	820.785461425781	6.66667
100	820.802368164062	10.1961
100	820.8193359375	7.05882
100	820.836303710938	5.4902
100	820.853271484375	5.09804
100	820.870239257812	5.4902
100	820.88720703125	6.27451
100	820.904113769531	7.84314
100	820.921081542969	5.09804
100	820.938049316406	3.52941
100	820.955017089844	2.7451
100	820.971984863281	4.31373
100	820.988952636719	4.31373
100	821.005920410156	5.09804
100	821.022827148438	7.05882
100	821.039794921875	9.80392
100	821.056762695312	12.549
100	821.07373046875	11.7647
100	821.090698242188	8.23529
100	821.107666015625	10.1961
100	821.124633789062	12.9412
100	821.141540527344	13.3333
100	821.158508300781	12.9412
100	821.175476074219	14.902
100	821.192443847656	14.902
100	821.209411621094	11.3725
100	821.226379394531	8.23529
100	821.243347167969	7.45098
100	821.260314941406	10.1961
100	821.277282714844	12.1569
100	821.294189453125	9.41177
100	821.311157226562	13.7255
100	821.328125	14.902
100	821.345092773438	12.1569
100	821.362060546875	15.6863
100	821.379028320312	17.2549
100	821.39599609375	15.2941
100	821.412963867188	21.1765
100	821.429931640625	23.1373
100	821.446899414062	29.8039
100	821.4638671875	32.9412
100	821.480773925781	27.8431
100	821.497741699219	25.8824
100	821.514709472656	29.0196
100	821.531677246094	25.4902
100	821.548645019531	18.8235
100	821.565612792969	17.2549
100	821.582580566406	15.6863
100	821.599548339844	14.5098
100	821.616516113281	10.5882
100	821.633483886719	9.01961
100	821.650451660156	7.45098
100	821.667419433594	4.31373
100	821.684387207031	2.35294
100	821.701354980469	2.35294
100	821.718322753906	1.17647
100	821.735290527344	3.92157
100	821.752258300781	4.31373
100	821.769226074219	4.70588
100	821.786193847656	3.92157
100	821.803161621094	3.13725
100	821.820129394531	3.13725
100	821.837097167969	4.31373
100	821.854064941406	7.05882
100	821.871032714844	5.88235
100	821.888000488281	3.92157
100	821.904968261719	3.52941
100	821.921936035156	2.35294
100	821.938903808594	3.13725
100	821.955871582031	6.66667
100	821.972839355469	9.41177
100	821.989807128906	12.1569
100	822.006774902344	10.5882
100	822.023742675781	12.1569
100	822.040710449219	12.1569
100	822.057678222656	7.05882
100	822.074645996094	9.80392
100	822.091613769531	10.5882
100	822.108581542969	9.41177
100	822.125549316406	7.05882
100	822.142517089844	9.01961
100	822.159484863281	9.41177
100	822.176452636719	10.1961
100	822.193420410156	8.23529
100	822.210388183594	8.23529
100	822.227355957031	10.1961
100	822.244323730469	12.549
100	822.261291503906	9.01961
100	822.2783203125	10.9804
100	822.295288085938	12.1569
100	822.312255859375	9.80392
100	822.329223632812	10.5882
100	822.34619140625	16.8627
100	822.363159179688	13.7255
100	822.380126953125	18.4314
100	822.397094726562	32.1569
100	822.4140625	36.0784
100	822.431030273438	35.2941
100	822.447998046875	30.9804
100	822.464965820312	34.1176
100	822.481994628906	39.6078
100	822.498962402344	37.6471
100	822.515930175781	32.549
100	822.532897949219	24.3137
100	822.549865722656	22.3529
100	822.566833496094	18.4314
100	822.583801269531	10.5882
100	822.600769042969	14.5098
100	822.617736816406	10.1961
100	822.634765625	8.23529
100	822.651733398438	7.84314
100	822.668701171875	7.05882
100	822.685668945312	4.31373
100	822.70263671875	5.88235
100	822.719604492188	5.4902
100	822.736572265625	7.05882
100	822.753601074219	5.88235
100	822.770568847656	2.7451
100	822.787536621094	1.56863
100	822.804504394531	3.13725
100	822.821472167969	3.92157
100	822.838439941406	6.27451
100	822.855407714844	6.27451
100	822.872436523438	5.09804
100	822.889404296875	5.88235
100	822.906372070312	4.31373
100	822.92333984375	3.92157
100	822.940307617188	6.27451
100	822.957336425781	7.45098
100	822.974304199219	7.84314
100	822.991271972656	5.88235
100	823.008239746094	5.09804
100	823.025207519531	7.84314
100	823.042175292969	6.27451
100	823.059204101562	5.88235
100	823.076171875	9.80392
100	823.093139648438	11.7647
100	823.110107421875	10.9804
100	823.127136230469	9.80392
100	823.144104003906	9.01961
100	823.161071777344	8.23529
100	823.178039550781	10.9804
100	823.195007324219	10.1961
100	823.212036132812	12.1569
100	823.22900390625	14.1176
100	823.245971679688	9.41177
100	823.262939453125	10.9804
100	823.279968261719	11.7647
100	823.296936035156	10.9804
100	823.313903808594	12.549
100	823.330871582031	14.1176
100	823.347839355469	16.8627
100	823.364868164062	27.0588
100	823.3818359375	28.6275
100	823.398803710938	18.8235
100	823.415832519531	16.4706
100	823.432800292969	22.7451
100	823.449768066406	30.5882
100	823.466735839844	29.8039
100	823.483764648438	22.3529
100	823.500732421875	23.1373
100	823.517700195312	21.5686
100	823.53466796875	18.8235
100	823.551696777344	11.3725
100	823.568664550781	13.7255
100	823.585632324219	13.3333
100	823.602661132812	9.80392
100	823.61962890625	4.70588
100	823.636596679688	3.13725
100	823.653564453125	3.92157
100	823.670593261719	4.31373
100	823.687561035156	5.88235
100	823.704528808594	5.09804
100	823.721557617188	2.35294
100	823.738525390625	4.70588
100	823.755493164062	5.09804
100	823.772521972656	4.31373
100	823.789489746094	1.96078
100	823.806457519531	2.7451
100	823.823486328125	5.09804
100	823.840454101562	7.84314
100	823.857421875	7.84314
100	823.874450683594	5.09804
100	823.891418457031	2.35294
100	823.908386230469	2.7451
100	823.925415039062	7.84314
100	823.9423828125	9.41177
100	823.959350585938	6.27451
100	823.976379394531	3.52941
100	823.993347167969	7.05882
100	824.010314941406	9.80392
100	824.02734375	8.23529
100	824.044311523438	11.3725
100	824.061279296875	12.1569
100	824.078308105469	10.1961
100	824.095275878906	12.9412
100	824.1123046875	8.23529
100	824.129272460938	7.05882
100	824.146240234375	9.01961
100	824.163269042969	12.549
100	824.180236816406	12.549
100	824.197265625	11.3725
100	824.214233398438	10.9804
100	824.231201171875	10.5882
100	824.248229980469	12.1569
100	824.265197753906	14.5098
100	824.2822265625	12.549
100	824.299194335938	15.6863
100	824.316162109375	15.2941
100	824.333190917969	13.3333
100	824.350158691406	16.8627
100	824.3671875	15.6863
100	824.384155273438	20.3922
100	824.401123046875	23.9216
100	824.418151855469	23.5294
100	824.435119628906	25.8824
100	824.4521484375	32.549
100	824.469116210938	31.7647
100	824.486145019531	29.4118
100	824.503112792969	27.451
100	824.520080566406	24.7059
100	824.537109375	22.7451
100	824.554077148438	16.0784
100	824.571105957031	13.7255
100	824.588073730469	11.3725
100	824.605102539062	10.9804
100	824.6220703125	8.23529
100	824.639099121094	3.13725
100	824.656066894531	2.7451
100	824.673095703125	3.52941
100	824.690063476562	5.88235
100	824.707092285156	8.23529
100	824.724060058594	7.84314
100	824.741088867188	6.66667
100	824.758056640625	8.62745
100	824.775085449219	7.05882
100	824.792053222656	3.52941
100	824.809020996094	1.17647
100	824.826049804688	3.52941
100	824.843017578125	7.05882
100	824.860046386719	10.1961
100	824.877075195312	9.01961
100	824.89404296875	5.88235
100	824.911071777344	4.70588
100	824.928039550781	4.70588
100	824.945068359375	5.4902
100	824.962036132812	6.66667
100	824.979064941406	8.23529
100	824.996032714844	16.8627
100	825.013061523438	16.8627
100	825.030029296875	14.1176
100	825.047058105469	18.4314
100	825.064025878906	32.1569
100	825.0810546875	38.8235
100	825.098022460938	26.2745
100	825.115051269531	21.9608
100	825.132019042969	18.8235
100	825.149047851562	12.1569
100	825.166076660156	10.1961
100	825.183044433594	10.5882
100	825.200073242188	10.1961
100	825.217041015625	10.9804
100	825.234069824219	8.23529
100	825.251037597656	5.4902
100	825.26806640625	8.62745
100	825.285034179688	12.9412
100	825.302062988281	17.2549
100	825.319091796875	16.0784
100	825.336059570312	14.5098
100	825.353088378906	20
100	825.370056152344	21.9608
100	825.387084960938	21.5686
100	825.404113769531	13.3333
100	825.421081542969	14.5098
100	825.438110351562	16.4706
100	825.455078125	21.5686
100	825.472106933594	23.9216
100	825.489135742188	22.7451
100	825.506103515625	18.8235
100	825.523132324219	21.9608
100	825.540100097656	25.098
100	825.55712890625	24.7059
100	825.574157714844	20.7843
100	825.591125488281	15.6863
100	825.608154296875	13.7255
100	825.625183105469	9.01961
100	825.642150878906	9.41177
100	825.6591796875	7.45098
100	825.676208496094	7.84314
100	825.693176269531	8.23529
100	825.710205078125	5.09804
100	825.727172851562	4.70588
100	825.744201660156	5.4902
100	825.76123046875	6.66667
100	825.778198242188	6.27451
100	825.795227050781	5.09804
100	825.812255859375	9.01961
100	825.829223632812	8.23529
100	825.846252441406	8.23529
100	825.86328125	10.1961
100	825.880249023438	8.62745
100	825.897277832031	5.88235
100	825.914306640625	6.66667
100	825.931274414062	5.4902
100	825.948303222656	5.4902
100	825.96533203125	6.27451
100	825.982360839844	7.45098
100	825.999328613281	8.23529
100	826.016357421875	5.88235
100	826.033386230469	9.41177
100	826.050354003906	10.1961
100	826.0673828125	15.6863
100	826.084411621094	18.8235
100	826.101379394531	15.2941
100	826.118408203125	12.9412
100	826.135437011719	11.3725
100	826.152465820312	14.902
100	826.16943359375	13.7255
100	826.186462402344	9.80392
100	826.203491210938	13.3333
100	826.220520019531	14.5098
100	826.237487792969	12.1569
100	826.254516601562	14.1176
100	826.271545410156	16.4706
100	826.288513183594	18.0392
100	826.305541992188	16.8627
100	826.322570800781	13.7255
100	826.339599609375	12.549
100	826.356567382812	17.6471
100	826.373596191406	23.1373
100	826.390625	25.4902
100	826.407653808594	24.7059
100	826.424682617188	29.4118
100	826.441650390625	29.4118
100	826.458679199219	23.5294
100	826.475708007812	26.6667
100	826.492736816406	29.4118
100	826.509704589844	25.4902
100	826.526733398438	20.7843
100	826.543762207031	20
100	826.560791015625	23.9216
100	826.577819824219	19.6078
100	826.594787597656	10.1961
100	826.61181640625	9.01961
100	826.628845214844	5.09804
100	826.645874023438	5.09804
100	826.662902832031	6.66667
100	826.679870605469	6.66667
100	826.696899414062	7.84314
100	826.713928222656	9.01961
100	826.73095703125	4.31373
100	826.747985839844	2.35294
100	826.764953613281	5.09804
100	826.781982421875	7.84314
100	826.799011230469	7.05882
100	826.816040039062	5.09804
100	826.833068847656	3.52941
100	826.85009765625	4.70588
100	826.867065429688	6.66667
100	826.884094238281	9.01961
100	826.901123046875	7.05882
100	826.918151855469	6.27451
100	826.935180664062	5.09804
100	826.952209472656	6.66667
100	826.96923828125	8.62745
100	826.986206054688	12.9412
100	827.003234863281	9.80392
100	827.020263671875	7.05882
100	827.037292480469	5.88235
100	827.054321289062	4.31373
100	827.071350097656	5.88235
100	827.08837890625	11.3725
100	827.105407714844	9.80392
100	827.122375488281	7.84314
100	827.139404296875	7.45098
100	827.156433105469	9.01961
100	827.173461914062	7.45098
100	827.190490722656	9.01961
100	827.20751953125	12.549
100	827.224548339844	13.7255
100	827.241577148438	12.549
100	827.258605957031	13.3333
100	827.275634765625	13.3333
100	827.292602539062	12.549
100	827.309631347656	11.7647
100	827.32666015625	12.549
100	827.343688964844	11.7647
100	827.360717773438	12.1569
100	827.377746582031	15.6863
100	827.394775390625	13.3333
100	827.411804199219	16.0784
100	827.428833007812	20.7843
100	827.445861816406	27.8431
100	827.462890625	24.7059
100	827.479919433594	18.0392
100	827.496948242188	14.1176
100	827.513977050781	21.1765
100	827.531005859375	19.6078
100	827.547973632812	16.8627
100	827.565002441406	14.1176
100	827.58203125	14.1176
100	827.599060058594	16.8627
100	827.616088867188	9.41177
100	827.633117675781	9.41177
100	827.650146484375	9.80392
100	827.667175292969	8.62745
100	827.684204101562	10.5882
100	827.701232910156	10.1961
100	827.71826171875	7.05882
100	827.735290527344	7.05882
100	827.752319335938	5.4902
100	827.769348144531	9.80392
100	827.786376953125	5.88235
100	827.803405761719	6.66667
100	827.820434570312	2.35294
100	827.837463378906	4.31373
100	827.8544921875	4.31373
100	827.871520996094	3.92157
100	827.888549804688	5.09804
100	827.905578613281	2.35294
100	827.922607421875	3.13725
100	827.939636230469	5.4902
100	827.956665039062	7.84314
100	827.973693847656	4.31373
100	827.99072265625	9.01961
100	828.007751464844	7.45098
100	828.024780273438	9.80392
100	828.041809082031	12.549
100	828.058837890625	12.549
100	828.075927734375	7.84314
100	828.092956542969	6.66667
100	828.109985351562	5.09804
100	828.127014160156	5.4902
100	828.14404296875	6.27451
100	828.161071777344	6.66667
100	828.178100585938	10.1961
100	828.195129394531	15.2941
100	828.212158203125	14.1176
100	828.229187011719	9.80392
100	828.246215820312	11.7647
100	828.263244628906	15.6863
100	828.2802734375	14.902
100	828.297302246094	14.5098
100	828.314331054688	18.0392
100	828.331420898438	17.2549
100	828.348449707031	15.6863
100	828.365478515625	12.549
100	828.382507324219	13.7255
100	828.399536132812	20.3922
100	828.416564941406	24.7059
100	828.43359375	20
100	828.450622558594	18.4314
100	828.467651367188	19.2157
100	828.484680175781	25.098
100	828.501770019531	28.6275
100	828.518798828125	30.5882
100	828.535827636719	21.5686
100	828.552856445312	22.3529
100	828.569885253906	16.0784
100	828.5869140625	13.7255
100	828.603942871094	15.2941
100	828.620971679688	19.2157
100	828.638061523438	12.549
100	828.655090332031	7.45098
100	828.672119140625	7.84314
100	828.689147949219	7.05882
100	828.706176757812	5.88235
100	828.723205566406	7.45098
100	828.740295410156	6.66667
100	828.75732421875	4.31373
100	828.774353027344	2.7451
100	828.791381835938	8.62745
100	828.808410644531	12.549
100	828.825439453125	9.41177
100	828.842529296875	6.66667
100	828.859558105469	5.4902
100	828.876586914062	8.62745
100	828.893615722656	7.45098
100	828.91064453125	6.66667
100	828.927673339844	4.31373
100	828.944763183594	4.70588
100	828.961791992188	7.45098
100	828.978820800781	7.84314
100	828.995849609375	5.4902
100	829.012878417969	6.66667
100	829.029968261719	8.23529
100	829.046997070312	7.45098
100	829.064025878906	9.80392
100	829.0810546875	9.01961
100	829.098083496094	7.84314
100	829.115173339844	9.41177
100	829.132202148438	8.62745
100	829.149230957031	9.80392
100	829.166259765625	14.902
100	829.183349609375	19.2157
100	829.200378417969	18.8235
100	829.217407226562	13.7255
100	829.234436035156	10.1961
100	829.251525878906	14.5098
100	829.2685546875	9.80392
100	829.285583496094	10.1961
100	829.302612304688	16.4706
100	829.319702148438	18.4314
100	829.336730957031	16.8627
100	829.353759765625	22.7451
100	829.370788574219	21.9608
100	829.387878417969	23.5294
100	829.404907226562	17.2549
100	829.421936035156	19.6078
100	829.43896484375	18.8235
100	829.4560546875	20.3922
100	829.473083496094	23.1373
100	829.490112304688	17.2549
100	829.507202148438	14.902
100	829.524230957031	17.6471
100	829.541259765625	16.0784
100	829.558288574219	13.3333
100	829.575378417969	16.0784
100	829.592407226562	12.9412
100	829.609436035156	9.80392
100	829.626525878906	7.05882
100	829.6435546875	5.88235
100	829.660583496094	4.70588
100	829.677673339844	2.35294
100	829.694702148438	4.70588
100	829.711730957031	8.62745
100	829.728820800781	7.84314
100	829.745849609375	4.70588
100	829.762878417969	2.35294
100	829.779968261719	3.13725
100	829.796997070312	4.70588
100	829.814025878906	8.23529
100	829.831115722656	9.41177
100	829.84814453125	5.88235
100	829.865173339844	4.31373
100	829.882263183594	6.66667
100	829.899291992188	6.66667
100	829.916320800781	4.31373
100	829.933410644531	4.31373
100	829.950439453125	7.05882
100	829.967468261719	6.66667
100	829.984558105469	6.66667
100	830.001586914062	10.1961
100	830.018615722656	10.9804
100	830.035705566406	7.84314
100	830.052734375	7.05882
100	830.06982421875	5.4902
100	830.086853027344	3.92157
100	830.103881835938	5.09804
100	830.120971679688	9.01961
100	830.138000488281	10.5882
100	830.155090332031	15.6863
100	830.172119140625	12.9412
100	830.189147949219	14.902
100	830.206237792969	16.4706
100	830.223266601562	15.6863
100	830.240356445312	13.7255
100	830.257385253906	13.3333
100	830.2744140625	14.902
100	830.29150390625	12.9412
100	830.308532714844	9.41177
100	830.325622558594	7.45098
100	830.342651367188	12.9412
100	830.359741210938	17.6471
100	830.376770019531	20.7843
100	830.393798828125	22.3529
100	830.410888671875	19.2157
100	830.427917480469	20.3922
100	830.445007324219	23.5294
100	830.462036132812	25.098
100	830.479125976562	24.7059
100	830.496154785156	23.1373
100	830.513244628906	29.8039
100	830.5302734375	27.0588
100	830.547302246094	21.5686
100	830.564392089844	22.3529
100	830.581420898438	14.902
100	830.598510742188	10.5882
100	830.615539550781	10.5882
100	830.632629394531	7.45098
100	830.649658203125	8.23529
100	830.666748046875	11.3725
100	830.683776855469	7.05882
100	830.700866699219	7.84314
100	830.717895507812	7.45098
100	830.734985351562	3.13725
100	830.752014160156	3.13725
100	830.769104003906	5.88235
100	830.7861328125	4.70588
100	830.80322265625	3.13725
100	830.820251464844	3.92157
100	830.837341308594	2.7451
100	830.854370117188	2.7451
100	830.871459960938	3.92157
100	830.888488769531	2.7451
100	830.905578613281	4.31373
100	830.922607421875	3.92157
100	830.939697265625	3.52941
100	830.956726074219	6.27451
100	830.973815917969	10.1961
100	830.990844726562	10.1961
100	831.007934570312	12.9412
100	831.025024414062	16.4706
100	831.042053222656	15.2941
100	831.059143066406	12.549
100	831.076171875	6.66667
100	831.09326171875	6.27451
100	831.110290527344	5.09804
100	831.127380371094	5.88235
100	831.144409179688	9.01961
100	831.161499023438	10.1961
100	831.178588867188	12.9412
100	831.195617675781	17.6471
100	831.212707519531	15.2941
100	831.229736328125	17.2549
100	831.246826171875	14.1176
100	831.263854980469	15.2941
100	831.280944824219	14.902
100	831.298034667969	17.6471
100	831.315063476562	17.2549
100	831.332153320312	16.0784
100	831.349182128906	15.2941
100	831.366271972656	14.1176
100	831.383361816406	15.2941
100	831.400390625	20
100	831.41748046875	16.0784
100	831.434509277344	16.8627
100	831.451599121094	18.4314
100	831.468688964844	18.8235
100	831.485717773438	23.9216
100	831.502807617188	30.1961
100	831.519897460938	26.2745
100	831.536926269531	17.2549
100	831.554016113281	11.7647
100	831.571044921875	10.9804
100	831.588134765625	14.902
100	831.605224609375	18.0392
100	831.622253417969	12.549
100	831.639343261719	5.09804
100	831.656433105469	6.27451
100	831.673461914062	5.4902
100	831.690551757812	10.1961
100	831.707641601562	10.1961
100	831.724670410156	6.27451
100	831.741760253906	6.66667
100	831.758850097656	9.41177
100	831.77587890625	9.80392
100	831.79296875	9.01961
100	831.81005859375	11.3725
100	831.827087402344	9.01961
100	831.844177246094	12.1569
100	831.861267089844	11.3725
100	831.878295898438	13.7255
100	831.895385742188	14.5098
100	831.912475585938	11.3725
100	831.929504394531	11.7647
100	831.946594238281	8.62745
100	831.963684082031	7.84314
100	831.980712890625	10.9804
100	831.997802734375	8.23529
100	832.014892578125	9.01961
100	832.031982421875	7.45098
100	832.049011230469	10.9804
100	832.066101074219	12.549
100	832.083190917969	12.9412
100	832.100219726562	14.902
100	832.117309570312	14.1176
100	832.134399414062	12.1569
100	832.151489257812	10.5882
100	832.168518066406	8.23529
100	832.185607910156	10.5882
100	832.202697753906	11.7647
100	832.219787597656	13.7255
100	832.23681640625	18.0392
100	832.25390625	14.902
100	832.27099609375	14.1176
100	832.2880859375	16.8627
100	832.305114746094	16.0784
100	832.322204589844	18.8235
100	832.339294433594	16.8627
100	832.356384277344	13.7255
100	832.373413085938	14.5098
100	832.390502929688	16.8627
100	832.407592773438	23.9216
100	832.424682617188	22.7451
100	832.441772460938	23.5294
100	832.458801269531	28.2353
100	832.475891113281	28.2353
100	832.492980957031	26.2745
100	832.510070800781	23.5294
100	832.527099609375	20.7843
100	832.544189453125	18.0392
100	832.561279296875	16.4706
100	832.578369140625	10.1961
100	832.595458984375	10.9804
100	832.612487792969	15.6863
100	832.629577636719	16.8627
100	832.646667480469	8.62745
100	832.663757324219	7.05882
100	832.680847167969	5.4902
100	832.697937011719	3.92157
100	832.714965820312	3.13725
100	832.732055664062	3.13725
100	832.749145507812	7.45098
100	832.766235351562	6.27451
100	832.783325195312	3.13725
100	832.800415039062	5.4902
100	832.817443847656	5.4902
100	832.834533691406	6.27451
100	832.851623535156	7.45098
100	832.868713378906	7.45098
100	832.885803222656	9.80392
100	832.902893066406	7.45098
100	832.919982910156	8.23529
100	832.93701171875	5.88235
100	832.9541015625	7.45098
100	832.97119140625	10.1961
100	832.98828125	9.01961
100	833.00537109375	8.23529
100	833.0224609375	14.5098
100	833.03955078125	14.5098
100	833.056579589844	13.3333
100	833.073669433594	13.3333
100	833.090759277344	11.3725
100	833.107849121094	8.23529
100	833.124938964844	9.80392
100	833.142028808594	7.84314
100	833.159118652344	12.9412
100	833.176208496094	20.7843
100	833.193298339844	20.7843
100	833.210388183594	20
100	833.227416992188	12.1569
100	833.244506835938	12.1569
100	833.261596679688	10.1961
100	833.278686523438	12.549
100	833.295776367188	16.4706
100	833.312866210938	15.6863
100	833.329956054688	14.5098
100	833.347045898438	13.3333
100	833.364135742188	16.4706
100	833.381225585938	22.7451
100	833.398315429688	27.0588
100	833.415405273438	24.7059
100	833.432495117188	17.2549
100	833.449584960938	19.2157
100	833.466674804688	20
100	833.483764648438	18.4314
100	833.500793457031	21.9608
100	833.517883300781	22.3529
100	833.534973144531	22.7451
100	833.552062988281	17.2549
100	833.569152832031	18.4314
100	833.586242675781	16.0784
100	833.603332519531	10.5882
100	833.620422363281	8.23529
[truncated: 116,473 more rows]
