# Supplementary material for: Isotope pattern deconvolution for peptide mass spectrometry by non-negative least squares/least absolute deviation template matching
Source: BMC Bioinformatics. 2012 Nov 8;13:291. doi: 10.1186/1471-2105-13-291 (PMC3608065; doi:10.1186/1471-2105-13-291)
Supplement: Additional file 1 — MALDI-TOF spectra. [file 1471-2105-13-291-S1.zip › ds_maldi/README]

This folder contains the four MALDI-TOF spectra used.
