# Supplementary material for: Isotope pattern deconvolution for peptide mass spectrometry by non-negative least squares/least absolute deviation template matching
Source: BMC Bioinformatics. 2012 Nov 8;13:291. doi: 10.1186/1471-2105-13-291 (PMC3608065; doi:10.1186/1471-2105-13-291)
Supplement: Additional file 1 — MALDI-TOF spectra. [file 1471-2105-13-291-S1.zip › ds_maldi/lys500fmol_MALDI.dta2d]

100	799.789672851562	7.84314
100	799.806457519531	9.01961
100	799.823181152344	6.66667
100	799.839904785156	5.88235
100	799.856628417969	6.66667
100	799.873413085938	3.92157
100	799.89013671875	4.70588
100	799.906860351562	3.52941
100	799.923583984375	6.66667
100	799.940368652344	15.2941
100	799.957092285156	14.5098
100	799.973815917969	14.5098
100	799.990539550781	12.9412
100	800.00732421875	7.45098
100	800.024047851562	5.09804
100	800.040771484375	6.66667
100	800.057556152344	9.01961
100	800.074279785156	9.01961
100	800.091003417969	12.1569
100	800.107727050781	12.1569
100	800.12451171875	13.3333
100	800.141235351562	13.7255
100	800.157958984375	15.2941
100	800.174743652344	13.7255
100	800.191467285156	15.6863
100	800.208190917969	16.8627
100	800.224975585938	18.8235
100	800.24169921875	17.6471
100	800.258422851562	16.8627
100	800.275146484375	22.7451
100	800.291931152344	29.0196
100	800.308654785156	30.1961
100	800.325378417969	39.6078
100	800.342163085938	47.8431
100	800.35888671875	48.2353
100	800.375610351562	43.1373
100	800.392395019531	32.1569
100	800.409118652344	31.3725
100	800.425842285156	36.0784
100	800.442626953125	37.2549
100	800.459350585938	37.2549
100	800.47607421875	26.6667
100	800.492858886719	24.7059
100	800.509582519531	21.5686
100	800.5263671875	23.1373
100	800.543090820312	20.3922
100	800.559814453125	18.4314
100	800.576599121094	18.0392
100	800.593322753906	12.9412
100	800.610046386719	11.3725
100	800.626831054688	12.9412
100	800.6435546875	11.7647
100	800.660339355469	10.5882
100	800.677062988281	8.62745
100	800.693786621094	6.27451
100	800.710571289062	3.13725
100	800.727294921875	5.88235
100	800.744018554688	8.62745
100	800.760803222656	7.84314
100	800.777526855469	3.13725
100	800.794311523438	4.70588
100	800.81103515625	4.31373
100	800.827819824219	5.88235
100	800.844543457031	7.84314
100	800.861267089844	7.05882
100	800.878051757812	4.31373
100	800.894775390625	4.31373
100	800.911560058594	3.13725
100	800.928283691406	4.31373
100	800.945007324219	5.09804
100	800.961791992188	6.27451
100	800.978515625	9.80392
100	800.995300292969	12.9412
100	801.012023925781	12.549
100	801.02880859375	6.27451
100	801.045532226562	3.92157
100	801.062316894531	7.45098
100	801.079040527344	10.5882
100	801.095764160156	9.80392
100	801.112548828125	10.9804
100	801.129272460938	10.1961
100	801.146057128906	9.01961
100	801.162780761719	8.62745
100	801.179565429688	14.5098
100	801.1962890625	12.549
100	801.213073730469	8.62745
100	801.229797363281	10.9804
100	801.24658203125	14.5098
100	801.263305664062	15.2941
100	801.280090332031	12.9412
100	801.296813964844	12.9412
100	801.313598632812	17.6471
100	801.330322265625	28.2353
100	801.347106933594	39.6078
100	801.363830566406	38.8235
100	801.380615234375	31.3725
100	801.397338867188	24.3137
100	801.414123535156	25.4902
100	801.430847167969	21.9608
100	801.447631835938	20.3922
100	801.46435546875	21.1765
100	801.481140136719	18.0392
100	801.497863769531	16.4706
100	801.5146484375	16.4706
100	801.531372070312	20.3922
100	801.548156738281	18.8235
100	801.564880371094	10.9804
100	801.581665039062	8.23529
100	801.598449707031	9.01961
100	801.615173339844	8.23529
100	801.631958007812	7.05882
100	801.648681640625	9.01961
100	801.665466308594	10.5882
100	801.682189941406	6.66667
100	801.698974609375	3.13725
100	801.715698242188	5.88235
100	801.732482910156	7.84314
100	801.749267578125	5.88235
100	801.765991210938	5.09804
100	801.782775878906	5.88235
100	801.799499511719	7.45098
100	801.816284179688	5.88235
100	801.8330078125	7.05882
100	801.849792480469	8.62745
100	801.866577148438	9.41177
100	801.88330078125	7.45098
100	801.900085449219	6.27451
100	801.916809082031	7.45098
100	801.93359375	9.41177
100	801.950378417969	7.05882
100	801.967102050781	4.31373
100	801.98388671875	5.88235
100	802.000610351562	7.84314
100	802.017395019531	8.62745
100	802.0341796875	9.01961
100	802.050903320312	9.41177
100	802.067687988281	5.88235
100	802.08447265625	7.84314
100	802.101196289062	9.01961
100	802.117980957031	7.05882
100	802.134704589844	10.9804
100	802.151489257812	14.1176
100	802.168273925781	14.1176
100	802.184997558594	13.7255
100	802.201782226562	13.7255
100	802.218566894531	15.6863
100	802.235290527344	14.902
100	802.252075195312	16.0784
100	802.268859863281	20
100	802.285583496094	20.3922
100	802.302368164062	21.1765
100	802.319152832031	24.7059
100	802.335876464844	24.7059
100	802.352661132812	28.6275
100	802.369445800781	36.0784
100	802.386169433594	39.6078
100	802.402954101562	42.3529
100	802.419738769531	37.2549
100	802.436462402344	27.0588
100	802.453247070312	27.8431
100	802.470031738281	27.451
100	802.486755371094	28.2353
100	802.503540039062	25.4902
100	802.520324707031	19.2157
100	802.537109375	15.2941
100	802.553833007812	14.5098
100	802.570617675781	14.902
100	802.58740234375	14.1176
100	802.604125976562	13.3333
100	802.620910644531	13.7255
100	802.6376953125	13.7255
100	802.654479980469	8.62745
100	802.671203613281	10.1961
100	802.68798828125	10.1961
100	802.704772949219	5.09804
100	802.721557617188	6.27451
100	802.73828125	5.09804
100	802.755065917969	9.01961
100	802.771850585938	7.45098
100	802.78857421875	4.70588
100	802.805358886719	6.66667
100	802.822143554688	8.23529
100	802.838928222656	7.84314
100	802.855651855469	11.3725
100	802.872436523438	15.6863
100	802.889221191406	12.1569
100	802.906005859375	11.3725
100	802.922790527344	9.41177
100	802.939514160156	7.05882
100	802.956298828125	7.05882
100	802.973083496094	7.84314
100	802.989868164062	9.80392
100	803.006591796875	7.84314
100	803.023376464844	8.62745
100	803.040161132812	8.23529
100	803.056945800781	5.88235
100	803.07373046875	4.70588
100	803.090454101562	9.80392
100	803.107238769531	14.1176
100	803.1240234375	9.41177
100	803.140808105469	8.62745
100	803.157592773438	11.3725
100	803.17431640625	10.5882
100	803.191101074219	14.902
100	803.207885742188	14.1176
100	803.224670410156	9.80392
100	803.241455078125	8.62745
100	803.258239746094	12.9412
100	803.274963378906	16.4706
100	803.291748046875	20
100	803.308532714844	20
100	803.325317382812	28.2353
100	803.342102050781	26.2745
100	803.35888671875	22.3529
100	803.375610351562	30.1961
100	803.392395019531	28.6275
100	803.4091796875	26.6667
100	803.425964355469	22.3529
100	803.442749023438	23.9216
100	803.459533691406	29.0196
100	803.476318359375	32.1569
100	803.493041992188	28.6275
100	803.509826660156	20.3922
100	803.526611328125	16.4706
100	803.543395996094	21.1765
100	803.560180664062	16.0784
100	803.576965332031	12.9412
100	803.59375	12.549
100	803.610534667969	9.01961
100	803.627319335938	7.84314
100	803.64404296875	6.66667
100	803.660827636719	9.01961
100	803.677612304688	7.84314
100	803.694396972656	7.05882
100	803.711181640625	10.1961
100	803.727966308594	7.45098
100	803.744750976562	5.88235
100	803.761535644531	7.84314
100	803.7783203125	5.4902
100	803.795104980469	3.13725
100	803.811828613281	8.62745
100	803.82861328125	9.01961
100	803.845397949219	9.01961
100	803.862182617188	6.66667
100	803.878967285156	6.27451
100	803.895751953125	2.35294
100	803.912536621094	6.27451
100	803.929321289062	7.45098
100	803.946105957031	7.05882
100	803.962890625	7.45098
100	803.979675292969	8.23529
100	803.996459960938	8.23529
100	804.013244628906	6.27451
100	804.030029296875	8.23529
100	804.046813964844	8.62745
100	804.063598632812	8.23529
100	804.080383300781	9.80392
100	804.09716796875	9.80392
100	804.113952636719	11.7647
100	804.130737304688	9.80392
100	804.147521972656	8.62745
100	804.164306640625	9.80392
100	804.181091308594	10.5882
100	804.197875976562	15.2941
100	804.214599609375	17.6471
100	804.231384277344	18.8235
100	804.248168945312	18.0392
100	804.264953613281	21.1765
100	804.28173828125	18.0392
100	804.298522949219	19.6078
100	804.315368652344	20
100	804.332153320312	20
100	804.348937988281	25.098
100	804.36572265625	27.0588
100	804.382507324219	32.1569
100	804.399291992188	39.2157
100	804.416076660156	38.4314
100	804.432861328125	32.1569
100	804.449645996094	26.6667
100	804.466430664062	24.3137
100	804.483215332031	28.6275
100	804.5	35.6863
100	804.516784667969	35.2941
100	804.533569335938	26.6667
100	804.550354003906	25.8824
100	804.567138671875	22.3529
100	804.583923339844	14.1176
100	804.600708007812	11.7647
100	804.617492675781	9.41177
100	804.63427734375	7.84314
100	804.651062011719	13.7255
100	804.667846679688	11.7647
100	804.684631347656	7.84314
100	804.701416015625	5.09804
100	804.71826171875	4.70588
100	804.735046386719	7.45098
100	804.751831054688	6.27451
100	804.768615722656	8.62745
100	804.785400390625	13.3333
100	804.802185058594	11.7647
100	804.818969726562	8.62745
100	804.835754394531	10.5882
100	804.8525390625	7.84314
100	804.869323730469	9.80392
100	804.886169433594	7.84314
100	804.902954101562	3.92157
100	804.919738769531	2.7451
100	804.9365234375	3.52941
100	804.953308105469	2.35294
100	804.970092773438	5.4902
100	804.986877441406	8.23529
100	805.003662109375	12.1569
100	805.020446777344	9.41177
100	805.037292480469	7.84314
100	805.054077148438	7.84314
100	805.070861816406	4.31373
100	805.087646484375	4.31373
100	805.104431152344	7.84314
100	805.121215820312	6.27451
100	805.138000488281	9.80392
100	805.154846191406	11.7647
100	805.171630859375	12.549
100	805.188415527344	20
100	805.205200195312	17.2549
100	805.221984863281	18.4314
100	805.23876953125	15.6863
100	805.255615234375	14.902
100	805.272399902344	20
100	805.289184570312	25.8824
100	805.305969238281	20
100	805.32275390625	18.0392
100	805.339538574219	20.3922
100	805.356384277344	27.451
100	805.373168945312	26.2745
100	805.389953613281	23.9216
100	805.40673828125	23.1373
100	805.423522949219	24.3137
100	805.440368652344	23.9216
100	805.457153320312	23.5294
100	805.473937988281	25.098
100	805.49072265625	32.9412
100	805.507507324219	33.3333
100	805.524353027344	23.5294
100	805.541137695312	23.9216
100	805.557922363281	20.3922
100	805.57470703125	17.6471
100	805.591552734375	14.902
100	805.608337402344	10.1961
100	805.625122070312	8.62745
100	805.641906738281	7.05882
100	805.65869140625	8.23529
100	805.675537109375	10.5882
100	805.692321777344	10.1961
100	805.709106445312	9.41177
100	805.725891113281	10.9804
100	805.742736816406	7.84314
100	805.759521484375	3.52941
100	805.776306152344	5.4902
100	805.793090820312	7.84314
100	805.809936523438	5.4902
100	805.826721191406	7.84314
100	805.843505859375	8.23529
100	805.8603515625	7.45098
100	805.877136230469	5.88235
100	805.893920898438	9.80392
100	805.910705566406	12.549
100	805.927551269531	14.5098
100	805.9443359375	16.8627
100	805.961120605469	18.4314
100	805.977966308594	15.2941
100	805.994750976562	17.6471
100	806.011535644531	22.7451
100	806.0283203125	32.549
100	806.045166015625	34.902
100	806.061950683594	29.0196
100	806.078735351562	23.5294
100	806.095581054688	19.6078
100	806.112365722656	12.549
100	806.129150390625	10.9804
100	806.14599609375	12.9412
100	806.162780761719	11.7647
100	806.179565429688	12.549
100	806.196411132812	17.6471
100	806.213195800781	15.6863
100	806.22998046875	12.9412
100	806.246826171875	18.0392
100	806.263610839844	22.3529
100	806.280395507812	20.7843
100	806.297241210938	21.1765
100	806.314025878906	22.3529
100	806.330810546875	23.9216
100	806.34765625	24.7059
100	806.364440917969	27.8431
100	806.381225585938	33.3333
100	806.398071289062	38.8235
100	806.414855957031	35.6863
100	806.431701660156	33.3333
100	806.448486328125	40
100	806.465270996094	33.7255
100	806.482116699219	33.3333
100	806.498901367188	37.2549
100	806.515686035156	39.6078
100	806.532531738281	31.7647
100	806.54931640625	27.451
100	806.566162109375	21.9608
100	806.582946777344	18.0392
100	806.599731445312	14.5098
100	806.616577148438	12.1569
100	806.633361816406	9.41177
100	806.650207519531	8.23529
100	806.6669921875	10.1961
100	806.683776855469	7.84314
100	806.700622558594	9.80392
100	806.717407226562	12.9412
100	806.734252929688	10.5882
100	806.751037597656	11.7647
100	806.767883300781	12.1569
100	806.78466796875	6.66667
100	806.801452636719	6.27451
100	806.818298339844	4.31373
100	806.835083007812	4.70588
100	806.851928710938	3.13725
100	806.868713378906	4.70588
100	806.885559082031	4.70588
100	806.90234375	6.66667
100	806.919189453125	7.84314
100	806.935974121094	10.5882
100	806.952758789062	10.9804
100	806.969604492188	9.01961
100	806.986389160156	8.23529
100	807.003234863281	12.1569
100	807.02001953125	16.8627
100	807.036865234375	19.2157
100	807.053649902344	19.6078
100	807.070495605469	24.7059
100	807.087280273438	21.1765
100	807.104125976562	12.9412
100	807.120910644531	10.5882
100	807.137756347656	10.1961
100	807.154541015625	14.1176
100	807.17138671875	13.3333
100	807.188171386719	11.7647
100	807.205017089844	14.1176
100	807.221801757812	14.1176
100	807.238647460938	10.1961
100	807.255432128906	14.5098
100	807.272277832031	21.9608
100	807.2890625	25.8824
100	807.305908203125	27.0588
100	807.322692871094	20
100	807.339538574219	21.9608
100	807.356323242188	24.7059
100	807.373168945312	24.3137
100	807.389953613281	21.1765
100	807.406799316406	20
100	807.423583984375	19.2157
100	807.4404296875	23.5294
100	807.457275390625	20.7843
100	807.474060058594	24.3137
100	807.490905761719	27.0588
100	807.507690429688	23.5294
100	807.524536132812	22.7451
100	807.541320800781	24.3137
100	807.558166503906	17.2549
100	807.574951171875	12.9412
100	807.591796875	13.3333
100	807.608642578125	13.3333
100	807.625427246094	10.1961
100	807.642272949219	10.1961
100	807.659057617188	7.84314
100	807.675903320312	3.92157
100	807.692687988281	5.09804
100	807.709533691406	3.92157
100	807.726379394531	5.09804
100	807.7431640625	7.05882
100	807.760009765625	6.66667
100	807.776794433594	6.27451
100	807.793640136719	7.05882
100	807.810485839844	3.92157
100	807.827270507812	3.92157
100	807.844116210938	8.23529
100	807.860900878906	5.4902
100	807.877746582031	3.52941
100	807.894592285156	5.4902
100	807.911376953125	7.45098
100	807.92822265625	4.31373
100	807.945068359375	2.35294
100	807.961853027344	2.35294
100	807.978698730469	4.70588
100	807.995544433594	7.05882
100	808.012329101562	6.27451
100	808.029174804688	7.84314
100	808.045959472656	14.5098
100	808.062805175781	22.7451
100	808.079650878906	20
100	808.096435546875	14.5098
100	808.11328125	9.41177
100	808.130126953125	10.9804
100	808.146911621094	12.1569
100	808.163757324219	12.1569
100	808.180603027344	10.9804
100	808.197387695312	12.549
100	808.214233398438	14.902
100	808.231079101562	18.8235
100	808.247863769531	18.0392
100	808.264709472656	17.6471
100	808.281555175781	12.1569
100	808.29833984375	21.1765
100	808.315185546875	25.8824
100	808.33203125	29.0196
100	808.348876953125	25.098
100	808.365661621094	23.5294
100	808.382507324219	24.3137
100	808.399353027344	20.7843
100	808.416137695312	20.7843
100	808.432983398438	24.3137
100	808.449829101562	29.0196
100	808.466674804688	29.0196
100	808.483459472656	30.9804
100	808.500305175781	29.8039
100	808.517150878906	24.7059
100	808.533935546875	21.9608
100	808.55078125	26.6667
100	808.567626953125	19.6078
100	808.58447265625	16.0784
100	808.601257324219	11.3725
100	808.618103027344	7.05882
100	808.634948730469	5.88235
100	808.651794433594	6.27451
100	808.668579101562	5.4902
100	808.685424804688	7.05882
100	808.702270507812	7.05882
100	808.719116210938	8.23529
100	808.735900878906	6.66667
100	808.752746582031	5.88235
100	808.769592285156	5.09804
100	808.786437988281	5.09804
100	808.80322265625	3.13725
100	808.820068359375	3.52941
100	808.8369140625	3.52941
100	808.853759765625	6.66667
100	808.87060546875	7.45098
100	808.887390136719	7.45098
100	808.904235839844	6.66667
100	808.921081542969	6.27451
100	808.937927246094	4.70588
100	808.954772949219	9.41177
100	808.971557617188	7.45098
100	808.988403320312	6.27451
100	809.005249023438	5.09804
100	809.022094726562	7.05882
100	809.038940429688	8.62745
100	809.055725097656	8.23529
100	809.072570800781	9.41177
100	809.089416503906	5.88235
100	809.106262207031	6.27451
100	809.123107910156	6.66667
100	809.139953613281	6.66667
100	809.15673828125	7.84314
100	809.173583984375	11.7647
100	809.1904296875	12.9412
100	809.207275390625	12.549
100	809.22412109375	12.9412
100	809.240966796875	14.5098
100	809.257751464844	12.549
100	809.274597167969	13.3333
100	809.291442871094	11.3725
100	809.308288574219	12.9412
100	809.325134277344	13.3333
100	809.341979980469	14.5098
100	809.358825683594	17.6471
100	809.375671386719	19.6078
100	809.392456054688	21.1765
100	809.409301757812	25.4902
100	809.426147460938	30.1961
100	809.442993164062	27.451
100	809.459838867188	23.5294
100	809.476684570312	27.451
100	809.493530273438	24.7059
100	809.510375976562	22.3529
100	809.527160644531	20.3922
100	809.544006347656	20.3922
100	809.560852050781	17.6471
100	809.577697753906	14.902
100	809.594543457031	16.0784
100	809.611389160156	17.2549
100	809.628234863281	13.3333
100	809.645080566406	9.01961
100	809.661926269531	6.66667
100	809.678771972656	5.4902
100	809.695617675781	9.80392
100	809.712463378906	12.1569
100	809.729309082031	9.80392
100	809.74609375	4.70588
100	809.762939453125	4.31373
100	809.77978515625	7.84314
100	809.796630859375	9.01961
100	809.8134765625	5.09804
100	809.830322265625	3.52941
100	809.84716796875	7.45098
100	809.864013671875	13.7255
100	809.880859375	11.7647
100	809.897705078125	8.23529
100	809.91455078125	10.5882
100	809.931396484375	8.62745
100	809.9482421875	5.4902
100	809.965087890625	4.31373
100	809.98193359375	3.52941
100	809.998779296875	6.27451
100	810.015625	10.9804
100	810.032470703125	10.5882
100	810.04931640625	7.84314
100	810.066162109375	11.3725
100	810.0830078125	13.3333
100	810.099853515625	12.1569
100	810.11669921875	9.80392
100	810.133544921875	10.1961
100	810.150390625	10.1961
100	810.167236328125	14.1176
100	810.18408203125	19.6078
100	810.200927734375	20.3922
100	810.2177734375	18.0392
100	810.234619140625	16.0784
100	810.25146484375	19.2157
100	810.268310546875	19.6078
100	810.28515625	17.6471
100	810.302001953125	20.7843
100	810.31884765625	18.8235
100	810.335693359375	14.5098
100	810.3525390625	17.2549
100	810.369384765625	20
100	810.38623046875	32.549
100	810.403076171875	35.6863
100	810.419921875	30.9804
100	810.436767578125	32.549
100	810.45361328125	36.8627
100	810.470458984375	28.2353
100	810.4873046875	27.451
100	810.504211425781	28.2353
100	810.521057128906	26.6667
100	810.537902832031	30.9804
100	810.554748535156	29.8039
100	810.571594238281	23.5294
100	810.588439941406	20.3922
100	810.605285644531	14.1176
100	810.622131347656	8.62745
100	810.638977050781	5.88235
100	810.655822753906	8.23529
100	810.672668457031	9.41177
100	810.689514160156	5.4902
100	810.706420898438	6.66667
100	810.723266601562	5.4902
100	810.740112304688	6.27451
100	810.756958007812	3.52941
100	810.773803710938	3.52941
100	810.790649414062	7.84314
100	810.807495117188	8.62745
100	810.824340820312	5.4902
100	810.841186523438	9.01961
100	810.858093261719	15.2941
100	810.874938964844	15.2941
100	810.891784667969	9.41177
100	810.908630371094	7.45098
100	810.925476074219	10.5882
100	810.942321777344	9.41177
100	810.959167480469	7.05882
100	810.976013183594	7.05882
100	810.992919921875	4.70588
100	811.009765625	7.45098
100	811.026611328125	8.23529
100	811.04345703125	4.31373
100	811.060302734375	8.23529
100	811.0771484375	9.41177
100	811.094055175781	11.3725
100	811.110900878906	11.7647
100	811.127746582031	14.1176
100	811.144592285156	14.902
100	811.161437988281	12.1569
100	811.178283691406	14.5098
100	811.195190429688	15.2941
100	811.212036132812	8.62745
100	811.228881835938	12.1569
100	811.245727539062	15.6863
100	811.262573242188	15.2941
100	811.279479980469	12.549
100	811.296325683594	14.902
100	811.313171386719	21.9608
100	811.330017089844	19.6078
100	811.346862792969	16.8627
100	811.36376953125	22.7451
100	811.380615234375	19.6078
100	811.3974609375	20
100	811.414306640625	23.1373
100	811.43115234375	29.4118
100	811.448059082031	25.4902
100	811.464904785156	26.2745
100	811.481750488281	29.8039
100	811.498596191406	21.1765
100	811.515502929688	16.0784
100	811.532348632812	20.3922
100	811.549194335938	22.3529
100	811.566040039062	16.0784
100	811.582946777344	11.7647
100	811.599792480469	14.1176
100	811.616638183594	12.549
100	811.633483886719	9.01961
100	811.650390625	6.27451
100	811.667236328125	3.92157
100	811.68408203125	3.52941
100	811.700927734375	5.88235
100	811.717834472656	5.88235
100	811.734680175781	3.92157
100	811.751525878906	3.13725
100	811.768432617188	3.92157
100	811.785278320312	4.31373
100	811.802124023438	4.70588
100	811.818969726562	9.41177
100	811.835876464844	7.84314
100	811.852722167969	7.45098
100	811.869567871094	7.45098
100	811.886474609375	5.88235
100	811.9033203125	4.31373
100	811.920166015625	10.1961
100	811.93701171875	9.01961
100	811.953918457031	4.70588
100	811.970764160156	6.27451
100	811.987609863281	11.3725
100	812.004516601562	12.1569
100	812.021362304688	8.23529
100	812.038208007812	6.27451
100	812.055114746094	7.45098
100	812.071960449219	7.84314
100	812.088806152344	10.5882
100	812.105712890625	14.1176
100	812.12255859375	14.5098
100	812.139404296875	8.62745
100	812.156311035156	10.1961
100	812.173156738281	16.4706
100	812.190002441406	20.7843
100	812.206909179688	15.2941
100	812.223754882812	12.1569
100	812.240661621094	10.9804
100	812.257507324219	10.5882
100	812.274353027344	12.9412
100	812.291259765625	12.549
100	812.30810546875	10.9804
100	812.324951171875	10.9804
100	812.341857910156	16.0784
100	812.358703613281	20.7843
100	812.375610351562	27.451
100	812.392456054688	25.8824
100	812.409301757812	19.6078
100	812.426208496094	27.8431
100	812.443054199219	30.1961
100	812.459899902344	27.451
100	812.476806640625	25.8824
100	812.49365234375	27.8431
100	812.510559082031	29.8039
100	812.527404785156	33.7255
100	812.544311523438	34.1176
100	812.561157226562	33.3333
100	812.578002929688	20
100	812.594909667969	13.3333
100	812.611755371094	9.41177
100	812.628662109375	10.9804
100	812.6455078125	8.23529
100	812.662353515625	9.41177
100	812.679260253906	8.62745
100	812.696105957031	9.01961
100	812.713012695312	5.09804
100	812.729858398438	3.92157
100	812.746765136719	1.96078
100	812.763610839844	2.35294
100	812.780517578125	2.7451
100	812.79736328125	3.13725
100	812.814208984375	2.7451
100	812.831115722656	3.92157
100	812.847961425781	5.09804
100	812.864868164062	5.88235
100	812.881713867188	6.66667
100	812.898620605469	5.4902
100	812.915466308594	2.7451
100	812.932373046875	3.13725
100	812.94921875	3.92157
100	812.966125488281	3.92157
100	812.982971191406	9.01961
100	812.999877929688	10.5882
100	813.016723632812	8.62745
100	813.033630371094	7.84314
100	813.050476074219	6.66667
100	813.0673828125	6.27451
100	813.084228515625	6.27451
100	813.101135253906	4.70588
100	813.117980957031	3.52941
100	813.134887695312	7.84314
100	813.151733398438	7.05882
100	813.168640136719	8.62745
100	813.185485839844	11.7647
100	813.202392578125	11.7647
100	813.21923828125	7.84314
100	813.236145019531	5.88235
100	813.252990722656	10.5882
100	813.269897460938	10.9804
100	813.286743164062	9.80392
100	813.303649902344	10.9804
100	813.320556640625	13.7255
100	813.33740234375	18.0392
100	813.354309082031	17.6471
100	813.371154785156	17.6471
100	813.388061523438	14.1176
100	813.404907226562	14.902
100	813.421813964844	17.6471
100	813.438659667969	23.1373
100	813.45556640625	19.2157
100	813.472473144531	18.0392
100	813.489318847656	18.4314
100	813.506225585938	20
100	813.523071289062	24.3137
100	813.539978027344	25.098
100	813.556823730469	27.0588
100	813.57373046875	23.5294
100	813.590637207031	19.6078
100	813.607482910156	16.0784
100	813.624389648438	8.62745
100	813.641235351562	7.84314
100	813.658142089844	3.92157
100	813.675048828125	7.45098
100	813.69189453125	6.27451
100	813.708801269531	3.92157
100	813.725646972656	3.92157
100	813.742553710938	2.35294
100	813.759460449219	3.92157
100	813.776306152344	2.7451
100	813.793212890625	1.96078
100	813.810119628906	4.31373
100	813.826965332031	5.4902
100	813.843872070312	3.13725
100	813.860717773438	4.70588
100	813.877624511719	6.66667
100	813.89453125	7.84314
100	813.911376953125	7.84314
100	813.928283691406	6.66667
100	813.945190429688	6.66667
100	813.962036132812	6.66667
100	813.978942871094	7.05882
100	813.995849609375	9.41177
100	814.0126953125	9.01961
100	814.029602050781	8.62745
100	814.046508789062	9.41177
100	814.063354492188	7.45098
100	814.080261230469	6.27451
100	814.09716796875	8.23529
100	814.114013671875	7.05882
100	814.130920410156	8.23529
100	814.147827148438	9.01961
100	814.164672851562	9.80392
100	814.181579589844	7.05882
100	814.198486328125	9.80392
100	814.215393066406	13.7255
100	814.232238769531	12.9412
100	814.249145507812	8.23529
100	814.266052246094	6.66667
100	814.282897949219	11.3725
100	814.2998046875	16.0784
100	814.316711425781	20.7843
100	814.333557128906	18.4314
100	814.350463867188	14.902
100	814.367370605469	24.7059
100	814.38427734375	29.8039
100	814.401123046875	23.9216
100	814.418029785156	29.0196
100	814.434936523438	32.9412
100	814.451843261719	29.8039
100	814.468688964844	22.7451
100	814.485595703125	27.451
100	814.502502441406	29.0196
100	814.519409179688	29.0196
100	814.536254882812	26.6667
100	814.553161621094	24.7059
100	814.570068359375	12.549
100	814.586975097656	16.8627
100	814.603820800781	20.3922
100	814.620727539062	18.4314
100	814.637634277344	13.3333
100	814.654541015625	7.45098
100	814.67138671875	4.70588
100	814.688293457031	6.27451
100	814.705200195312	5.09804
100	814.722106933594	8.62745
100	814.738952636719	10.1961
100	814.755859375	10.9804
100	814.772766113281	6.27451
100	814.789672851562	6.66667
100	814.806579589844	2.7451
100	814.823425292969	3.13725
100	814.84033203125	3.52941
100	814.857238769531	4.31373
100	814.874145507812	9.80392
100	814.891052246094	14.902
100	814.907958984375	12.1569
100	814.9248046875	10.9804
100	814.941711425781	7.45098
100	814.958618164062	7.84314
100	814.975524902344	10.5882
100	814.992431640625	7.45098
100	815.00927734375	5.88235
100	815.026184082031	3.52941
100	815.043090820312	8.23529
100	815.059997558594	10.1961
100	815.076904296875	7.84314
100	815.093811035156	8.23529
100	815.110656738281	9.01961
100	815.127563476562	11.7647
100	815.144470214844	9.01961
100	815.161376953125	5.09804
100	815.178283691406	5.4902
100	815.195190429688	10.5882
100	815.212097167969	12.1569
100	815.22900390625	9.80392
100	815.245849609375	12.1569
100	815.262756347656	7.05882
100	815.279663085938	8.23529
100	815.296569824219	11.3725
100	815.3134765625	14.5098
100	815.330383300781	16.4706
100	815.347290039062	14.902
100	815.364196777344	14.5098
100	815.381042480469	14.5098
100	815.39794921875	16.0784
100	815.414855957031	21.9608
100	815.431762695312	23.9216
100	815.448669433594	27.8431
100	815.465576171875	27.451
100	815.482482910156	25.8824
100	815.499389648438	22.3529
100	815.516296386719	22.3529
100	815.533203125	18.4314
100	815.550109863281	13.7255
100	815.566955566406	13.7255
100	815.583862304688	10.9804
100	815.600769042969	9.01961
100	815.61767578125	8.23529
100	815.634582519531	9.41177
100	815.651489257812	8.62745
100	815.668395996094	9.80392
100	815.685302734375	6.27451
100	815.702209472656	8.62745
100	815.719116210938	7.45098
100	815.736022949219	7.84314
100	815.7529296875	8.23529
100	815.769836425781	4.70588
100	815.786743164062	3.52941
100	815.803649902344	7.05882
100	815.820556640625	7.05882
100	815.837463378906	11.7647
100	815.854370117188	18.8235
100	815.871276855469	21.9608
100	815.88818359375	18.8235
100	815.905090332031	15.6863
100	815.921997070312	10.9804
100	815.938903808594	7.05882
100	815.955810546875	7.45098
100	815.972717285156	5.4902
100	815.989624023438	5.88235
100	816.006530761719	5.88235
100	816.0234375	5.09804
100	816.040344238281	5.88235
100	816.057250976562	7.84314
100	816.074157714844	5.88235
100	816.091064453125	7.45098
100	816.107971191406	7.45098
100	816.124877929688	3.92157
100	816.141784667969	6.27451
100	816.15869140625	7.45098
100	816.175598144531	9.41177
100	816.192504882812	11.3725
100	816.209411621094	13.3333
100	816.226318359375	9.01961
100	816.243225097656	9.41177
100	816.260131835938	9.80392
100	816.277038574219	8.23529
100	816.2939453125	11.7647
100	816.310852050781	11.3725
100	816.327758789062	9.80392
100	816.344665527344	12.1569
100	816.361572265625	14.5098
100	816.378479003906	18.0392
100	816.395385742188	22.7451
100	816.412292480469	29.8039
100	816.429260253906	29.0196
100	816.446166992188	27.451
100	816.463073730469	30.5882
100	816.47998046875	34.1176
100	816.496887207031	32.549
100	816.513793945312	24.3137
100	816.530700683594	32.1569
100	816.547607421875	32.9412
100	816.564514160156	25.098
100	816.581420898438	14.5098
100	816.598327636719	10.9804
100	816.615234375	12.9412
100	816.632202148438	12.9412
100	816.649108886719	10.5882
100	816.666015625	7.84314
100	816.682922363281	7.45098
100	816.699829101562	12.9412
100	816.716735839844	13.7255
100	816.733642578125	8.62745
100	816.750549316406	5.88235
100	816.767517089844	2.7451
100	816.784423828125	2.35294
100	816.801330566406	5.4902
100	816.818237304688	5.09804
100	816.835144042969	2.7451
100	816.85205078125	5.09804
100	816.868957519531	10.5882
100	816.885925292969	9.80392
100	816.90283203125	7.05882
100	816.919738769531	7.45098
100	816.936645507812	6.27451
100	816.953552246094	8.23529
100	816.970458984375	10.5882
100	816.987365722656	7.45098
100	817.004333496094	6.27451
100	817.021240234375	6.27451
100	817.038146972656	7.84314
100	817.055053710938	9.01961
100	817.071960449219	9.80392
100	817.088928222656	9.01961
100	817.105834960938	7.05882
100	817.122741699219	10.9804
100	817.1396484375	10.1961
100	817.156555175781	12.1569
100	817.173522949219	13.7255
100	817.1904296875	11.7647
100	817.207336425781	11.3725
100	817.224243164062	11.7647
100	817.241149902344	12.549
100	817.258117675781	15.2941
100	817.275024414062	17.2549
100	817.291931152344	16.0784
100	817.308837890625	19.6078
100	817.325744628906	24.3137
100	817.342712402344	18.0392
100	817.359619140625	16.0784
100	817.376525878906	20.3922
100	817.393432617188	26.6667
100	817.410400390625	27.451
100	817.427307128906	24.7059
100	817.444213867188	23.9216
100	817.461120605469	27.451
100	817.478088378906	28.2353
100	817.494995117188	25.8824
100	817.511901855469	24.3137
100	817.52880859375	20.3922
100	817.545776367188	20.7843
100	817.562683105469	19.2157
100	817.57958984375	12.9412
100	817.596496582031	9.41177
100	817.613464355469	7.45098
100	817.63037109375	9.01961
100	817.647277832031	8.23529
100	817.664245605469	7.45098
100	817.68115234375	8.23529
100	817.698059082031	12.549
100	817.714965820312	10.5882
100	817.73193359375	8.62745
100	817.748840332031	6.27451
100	817.765747070312	6.27451
100	817.78271484375	4.70588
100	817.799621582031	3.52941
100	817.816528320312	5.4902
100	817.833435058594	5.88235
100	817.850402832031	6.66667
100	817.867309570312	7.45098
100	817.884216308594	8.23529
100	817.901184082031	5.09804
100	817.918090820312	5.09804
100	817.934997558594	8.23529
100	817.951965332031	7.45098
100	817.968872070312	5.09804
100	817.985778808594	4.70588
100	818.002746582031	3.92157
100	818.019653320312	5.88235
100	818.036560058594	9.01961
100	818.053527832031	8.23529
100	818.070434570312	9.80392
100	818.087341308594	14.1176
100	818.104309082031	15.2941
100	818.121215820312	12.9412
100	818.13818359375	12.9412
100	818.155090332031	16.0784
100	818.171997070312	15.6863
100	818.18896484375	14.1176
100	818.205871582031	12.9412
100	818.222778320312	11.3725
100	818.23974609375	11.7647
100	818.256652832031	14.5098
100	818.273620605469	14.5098
100	818.29052734375	14.5098
100	818.307434082031	17.2549
100	818.324401855469	19.2157
100	818.34130859375	16.8627
100	818.358276367188	16.0784
100	818.375183105469	20
100	818.39208984375	24.7059
100	818.409057617188	24.7059
100	818.425964355469	29.4118
100	818.442932128906	29.4118
100	818.459838867188	30.1961
100	818.476745605469	29.4118
100	818.493713378906	29.0196
100	818.510620117188	28.2353
100	818.527587890625	26.6667
100	818.544494628906	22.3529
100	818.561462402344	20.3922
100	818.578369140625	18.4314
100	818.595275878906	20.7843
100	818.612243652344	18.4314
100	818.629150390625	15.2941
100	818.646118164062	13.3333
100	818.663024902344	14.5098
100	818.679992675781	12.9412
100	818.696899414062	14.1176
100	818.7138671875	14.1176
100	818.730773925781	12.549
100	818.747680664062	21.9608
100	818.7646484375	27.0588
100	818.781555175781	24.7059
100	818.798522949219	25.8824
100	818.8154296875	28.2353
100	818.832397460938	38.4314
100	818.849304199219	54.902
100	818.866271972656	65.098
100	818.883178710938	88.6274
100	818.900146484375	98.0392
100	818.917053222656	98.8235
100	818.934020996094	85.4902
100	818.950927734375	54.902
100	818.967895507812	29.4118
100	818.984802246094	19.2157
100	819.001770019531	11.3725
100	819.018676757812	10.1961
100	819.03564453125	9.80392
100	819.052551269531	6.66667
100	819.069519042969	7.05882
100	819.08642578125	11.3725
100	819.103393554688	8.23529
100	819.120300292969	9.41177
100	819.137268066406	11.7647
100	819.154235839844	12.9412
100	819.171142578125	16.4706
100	819.188110351562	21.5686
100	819.205017089844	14.1176
100	819.221984863281	14.5098
100	819.238891601562	22.7451
100	819.255859375	27.451
100	819.272766113281	25.8824
100	819.289733886719	31.3725
100	819.306640625	32.549
100	819.323608398438	42.7451
100	819.340576171875	60.7843
100	819.357482910156	70.9804
100	819.374450683594	92.549
100	819.391357421875	123.529
100	819.408325195312	145.882
100	819.425231933594	127.059
100	819.442199707031	79.2157
100	819.459167480469	55.6863
100	819.47607421875	51.7647
100	819.493041992188	45.4902
100	819.509948730469	34.1176
100	819.526916503906	31.7647
100	819.543884277344	31.7647
100	819.560791015625	25.4902
100	819.577758789062	19.6078
100	819.594665527344	18.4314
100	819.611633300781	11.7647
100	819.628601074219	6.27451
100	819.6455078125	6.66667
100	819.662475585938	7.84314
100	819.679443359375	7.84314
100	819.696350097656	9.80392
100	819.713317871094	12.9412
100	819.730224609375	9.41177
100	819.747192382812	5.4902
100	819.76416015625	5.09804
100	819.781066894531	7.05882
100	819.798034667969	14.902
100	819.815002441406	20.3922
100	819.831909179688	20.3922
100	819.848876953125	21.5686
100	819.865844726562	30.9804
100	819.882751464844	41.1765
100	819.899719238281	47.451
100	819.916687011719	52.1569
100	819.93359375	49.4118
100	819.950561523438	29.8039
100	819.967529296875	10.9804
100	819.984436035156	9.01961
100	820.001403808594	12.549
100	820.018371582031	10.9804
100	820.035278320312	8.62745
100	820.05224609375	4.70588
100	820.069213867188	4.31373
100	820.086120605469	3.52941
100	820.103088378906	3.13725
100	820.120056152344	6.66667
100	820.136962890625	11.7647
100	820.153930664062	10.5882
100	820.1708984375	12.1569
100	820.187866210938	9.80392
100	820.204772949219	12.549
100	820.221740722656	13.3333
100	820.238708496094	15.2941
100	820.255615234375	15.6863
100	820.272583007812	16.4706
100	820.28955078125	16.8627
100	820.306518554688	19.2157
100	820.323425292969	20.7843
100	820.340393066406	19.2157
100	820.357360839844	20
100	820.374328613281	27.0588
100	820.391235351562	44.7059
100	820.408203125	56.4706
100	820.425170898438	65.098
100	820.442138671875	59.6078
100	820.459045410156	45.098
100	820.476013183594	42.7451
100	820.492980957031	39.2157
100	820.509948730469	37.2549
100	820.52685546875	33.7255
100	820.543823242188	27.8431
100	820.560791015625	18.4314
100	820.577758789062	14.5098
100	820.594665527344	15.2941
100	820.611633300781	15.6863
100	820.628601074219	7.45098
100	820.645568847656	5.88235
100	820.662536621094	8.62745
100	820.679443359375	14.5098
100	820.696411132812	13.3333
100	820.71337890625	4.31373
100	820.730346679688	3.13725
100	820.747314453125	5.09804
100	820.764221191406	5.4902
100	820.781188964844	4.31373
100	820.798156738281	4.31373
100	820.815124511719	3.13725
100	820.832092285156	8.62745
100	820.848999023438	10.5882
100	820.865966796875	9.01961
100	820.882934570312	7.05882
100	820.89990234375	8.23529
100	820.916870117188	11.7647
100	820.933837890625	7.84314
100	820.950744628906	7.84314
100	820.967712402344	9.41177
100	820.984680175781	9.80392
100	821.001647949219	8.23529
100	821.018615722656	8.23529
100	821.035583496094	9.80392
100	821.052551269531	9.41177
100	821.069458007812	8.62745
100	821.08642578125	6.66667
100	821.103393554688	7.84314
100	821.120361328125	8.62745
100	821.137329101562	8.62745
100	821.154296875	9.01961
100	821.171264648438	5.88235
100	821.188171386719	3.92157
100	821.205139160156	4.31373
100	821.222106933594	8.62745
100	821.239074707031	11.3725
100	821.256042480469	16.0784
100	821.273010253906	16.0784
100	821.289978027344	16.0784
100	821.306945800781	18.4314
100	821.323913574219	24.3137
100	821.3408203125	24.7059
100	821.357788085938	22.7451
100	821.374755859375	25.098
100	821.391723632812	24.3137
100	821.40869140625	28.6275
100	821.425659179688	23.5294
100	821.442626953125	20.3922
100	821.459594726562	21.9608
100	821.4765625	29.8039
100	821.493530273438	25.8824
100	821.510498046875	20.3922
100	821.527465820312	19.2157
100	821.54443359375	18.0392
100	821.561401367188	16.4706
100	821.578308105469	9.80392
100	821.595275878906	9.41177
100	821.612243652344	11.7647
100	821.629211425781	12.549
100	821.646179199219	7.84314
100	821.663146972656	8.62745
100	821.680114746094	4.31373
100	821.697082519531	3.52941
100	821.714050292969	5.09804
100	821.731018066406	3.92157
100	821.747985839844	1.96078
100	821.764953613281	1.17647
100	821.781921386719	4.31373
100	821.798889160156	7.05882
100	821.815856933594	8.62745
100	821.832824707031	8.23529
100	821.849792480469	6.27451
100	821.866760253906	4.70588
100	821.883728027344	1.96078
100	821.900695800781	4.31373
100	821.917663574219	7.84314
100	821.934631347656	7.05882
100	821.951599121094	3.92157
100	821.968566894531	5.4902
100	821.985534667969	6.27451
100	822.002502441406	7.05882
100	822.019470214844	8.23529
100	822.036437988281	10.1961
100	822.053405761719	7.45098
100	822.070373535156	5.4902
100	822.087341308594	6.66667
100	822.104309082031	9.41177
100	822.121276855469	5.88235
100	822.138244628906	3.92157
100	822.155212402344	6.27451
100	822.172180175781	9.41177
100	822.189147949219	10.5882
100	822.206115722656	8.62745
100	822.223083496094	6.66667
100	822.240112304688	9.80392
100	822.257080078125	10.5882
100	822.274047851562	11.3725
100	822.291015625	7.05882
100	822.307983398438	6.66667
100	822.324951171875	8.62745
100	822.341918945312	13.3333
100	822.35888671875	15.6863
100	822.375854492188	19.2157
100	822.392822265625	23.9216
100	822.409790039062	18.8235
100	822.4267578125	22.3529
100	822.443725585938	25.098
100	822.460754394531	27.8431
100	822.477722167969	26.2745
100	822.494689941406	18.8235
100	822.511657714844	21.1765
100	822.528625488281	26.2745
100	822.545593261719	25.4902
100	822.562561035156	17.2549
100	822.579528808594	14.5098
100	822.596496582031	13.3333
100	822.613464355469	7.84314
100	822.630493164062	9.80392
100	822.6474609375	13.3333
100	822.664428710938	10.9804
100	822.681396484375	7.45098
100	822.698364257812	5.4902
100	822.71533203125	5.88235
100	822.732299804688	5.88235
100	822.749328613281	7.84314
100	822.766296386719	10.5882
100	822.783264160156	13.3333
100	822.800231933594	10.9804
100	822.817199707031	10.1961
100	822.834167480469	7.45098
100	822.851135253906	3.13725
100	822.8681640625	2.35294
100	822.885131835938	5.09804
100	822.902099609375	9.01961
100	822.919067382812	9.80392
100	822.93603515625	6.27451
100	822.953002929688	4.31373
100	822.970031738281	4.31373
100	822.986999511719	7.84314
100	823.003967285156	9.80392
100	823.020935058594	4.70588
100	823.037902832031	6.27451
100	823.054931640625	6.27451
100	823.071899414062	8.23529
100	823.0888671875	6.66667
100	823.105834960938	8.62745
100	823.122802734375	12.9412
100	823.139831542969	13.7255
100	823.156799316406	12.549
100	823.173767089844	10.9804
100	823.190734863281	7.45098
100	823.207702636719	7.45098
100	823.224731445312	12.1569
100	823.24169921875	18.8235
100	823.258666992188	16.4706
100	823.275634765625	9.80392
100	823.292663574219	10.9804
100	823.309631347656	14.5098
100	823.326599121094	16.8627
100	823.343566894531	15.6863
100	823.360595703125	21.1765
100	823.377563476562	18.8235
100	823.39453125	18.4314
100	823.411499023438	21.5686
100	823.428527832031	23.1373
100	823.445495605469	23.5294
100	823.462463378906	21.1765
100	823.479431152344	14.1176
100	823.496459960938	20.7843
100	823.513427734375	21.9608
100	823.530395507812	22.7451
100	823.54736328125	21.1765
100	823.564392089844	15.2941
100	823.581359863281	12.9412
100	823.598327636719	9.80392
100	823.615356445312	9.80392
100	823.63232421875	7.05882
100	823.649291992188	5.88235
100	823.666320800781	6.27451
100	823.683288574219	3.92157
100	823.700256347656	5.4902
100	823.717224121094	5.4902
100	823.734252929688	6.27451
100	823.751220703125	3.52941
100	823.768188476562	3.52941
100	823.785217285156	5.4902
100	823.802185058594	7.45098
100	823.819152832031	6.66667
100	823.836181640625	5.09804
100	823.853149414062	4.70588
100	823.8701171875	4.70588
100	823.887145996094	5.09804
100	823.904113769531	3.92157
100	823.921081542969	4.70588
100	823.938110351562	5.09804
100	823.955078125	6.27451
100	823.972045898438	5.4902
100	823.989074707031	3.92157
100	824.006042480469	3.52941
100	824.023010253906	6.27451
100	824.0400390625	6.66667
100	824.057006835938	7.84314
100	824.074035644531	7.84314
100	824.091003417969	5.4902
100	824.107971191406	4.70588
100	824.125	3.52941
100	824.141967773438	3.13725
100	824.158935546875	5.4902
100	824.175964355469	10.1961
100	824.192932128906	13.7255
100	824.2099609375	15.6863
100	824.226928710938	10.5882
100	824.243896484375	12.9412
100	824.260925292969	14.1176
100	824.277893066406	14.5098
100	824.294921875	11.3725
100	824.311889648438	14.902
100	824.328857421875	16.0784
100	824.345886230469	16.8627
100	824.362854003906	13.7255
100	824.3798828125	17.6471
100	824.396850585938	21.9608
100	824.413818359375	20.7843
100	824.430847167969	16.8627
100	824.447814941406	19.2157
100	824.46484375	26.2745
100	824.481811523438	23.9216
100	824.498840332031	19.2157
100	824.515808105469	27.451
100	824.532775878906	29.4118
100	824.5498046875	29.4118
100	824.566772460938	25.8824
100	824.583801269531	23.5294
100	824.600769042969	14.1176
100	824.617797851562	9.41177
100	824.634765625	9.80392
100	824.651794433594	9.41177
100	824.668762207031	10.5882
100	824.685791015625	9.41177
100	824.702758789062	5.09804
100	824.719787597656	1.96078
100	824.736755371094	2.7451
100	824.753784179688	6.66667
100	824.770751953125	8.62745
100	824.787719726562	5.4902
100	824.804748535156	3.52941
100	824.821716308594	5.09804
100	824.838745117188	7.45098
100	824.855712890625	6.27451
100	824.872741699219	7.05882
100	824.889709472656	4.31373
100	824.90673828125	1.17647
100	824.923706054688	5.4902
100	824.940734863281	7.45098
100	824.957763671875	6.27451
100	824.974731445312	4.31373
100	824.991760253906	3.52941
100	825.008728027344	4.31373
100	825.025756835938	5.88235
100	825.042724609375	9.01961
100	825.059753417969	11.7647
100	825.076721191406	16.8627
100	825.09375	14.902
100	825.110717773438	12.1569
100	825.127746582031	12.549
100	825.144714355469	10.9804
100	825.161743164062	12.1569
100	825.1787109375	9.80392
100	825.195739746094	11.7647
100	825.212768554688	9.41177
100	825.229736328125	10.1961
100	825.246765136719	12.9412
100	825.263732910156	8.62745
100	825.28076171875	8.23529
100	825.297729492188	12.9412
100	825.314758300781	12.9412
100	825.331787109375	14.1176
100	825.348754882812	14.1176
100	825.365783691406	20.3922
100	825.382751464844	23.5294
100	825.399780273438	21.1765
100	825.416809082031	20
100	825.433776855469	20.3922
100	825.450805664062	23.1373
100	825.4677734375	27.0588
100	825.484802246094	26.2745
100	825.501831054688	32.1569
100	825.518798828125	32.549
100	825.535827636719	26.6667
100	825.552795410156	20
100	825.56982421875	15.2941
100	825.586853027344	14.902
100	825.603820800781	11.3725
100	825.620849609375	8.23529
100	825.637817382812	7.05882
100	825.654846191406	3.52941
100	825.671875	8.23529
100	825.688842773438	5.88235
100	825.705871582031	7.05882
100	825.722900390625	7.45098
100	825.739868164062	5.09804
100	825.756896972656	3.13725
100	825.77392578125	3.92157
100	825.790893554688	9.41177
100	825.807922363281	10.1961
100	825.824951171875	9.80392
100	825.841918945312	7.84314
100	825.858947753906	5.4902
100	825.8759765625	6.66667
100	825.892944335938	8.23529
100	825.909973144531	6.27451
100	825.927001953125	4.31373
100	825.943969726562	3.92157
100	825.960998535156	3.92157
100	825.97802734375	4.31373
100	825.994995117188	6.66667
100	826.012023925781	5.88235
100	826.029052734375	6.66667
100	826.046020507812	6.66667
100	826.063049316406	7.84314
100	826.080078125	10.9804
100	826.097106933594	15.2941
100	826.114074707031	12.549
100	826.131103515625	9.01961
100	826.148132324219	10.5882
100	826.165100097656	10.9804
100	826.18212890625	12.549
100	826.199157714844	11.3725
100	826.216186523438	6.66667
100	826.233154296875	9.01961
100	826.250183105469	13.3333
100	826.267211914062	13.7255
100	826.284240722656	18.4314
100	826.301208496094	14.902
100	826.318237304688	15.6863
100	826.335266113281	22.7451
100	826.352294921875	21.1765
100	826.369262695312	19.6078
100	826.386291503906	22.3529
100	826.4033203125	20.3922
100	826.420349121094	22.7451
100	826.437316894531	24.7059
100	826.454345703125	25.8824
100	826.471374511719	30.1961
100	826.488403320312	25.4902
100	826.50537109375	22.7451
100	826.522399902344	25.4902
100	826.539428710938	25.098
100	826.556457519531	25.098
100	826.573486328125	21.5686
100	826.590454101562	15.2941
100	826.607482910156	12.1569
100	826.62451171875	10.5882
100	826.641540527344	6.66667
100	826.658569335938	6.66667
100	826.675537109375	6.66667
100	826.692565917969	7.45098
100	826.709594726562	7.45098
100	826.726623535156	9.01961
100	826.74365234375	9.80392
100	826.760620117188	10.5882
100	826.777648925781	10.1961
100	826.794677734375	8.23529
100	826.811706542969	6.66667
100	826.828735351562	7.45098
100	826.845764160156	6.27451
100	826.862731933594	7.45098
100	826.879760742188	10.1961
100	826.896789550781	15.6863
100	826.913818359375	11.7647
100	826.930847167969	9.41177
100	826.947875976562	8.23529
100	826.964904785156	8.62745
100	826.981872558594	10.9804
100	826.998901367188	11.7647
100	827.015930175781	12.549
100	827.032958984375	9.01961
100	827.049987792969	4.70588
100	827.067016601562	3.92157
100	827.084045410156	6.66667
100	827.101013183594	9.41177
100	827.118041992188	11.7647
100	827.135070800781	11.3725
100	827.152099609375	11.7647
100	827.169128417969	10.9804
100	827.186157226562	7.84314
100	827.203186035156	9.80392
100	827.22021484375	13.3333
100	827.237243652344	13.7255
100	827.254211425781	9.80392
100	827.271240234375	11.7647
100	827.288269042969	13.3333
100	827.305297851562	16.0784
100	827.322326660156	18.0392
100	827.33935546875	18.4314
100	827.356384277344	18.4314
100	827.373413085938	17.2549
100	827.390441894531	25.8824
100	827.407470703125	25.4902
100	827.424499511719	27.0588
100	827.441528320312	25.8824
100	827.458557128906	21.1765
100	827.475524902344	20.7843
100	827.492553710938	17.6471
100	827.509582519531	16.8627
100	827.526611328125	22.7451
100	827.543640136719	33.3333
100	827.560668945312	28.2353
100	827.577697753906	21.1765
100	827.5947265625	12.9412
100	827.611755371094	10.5882
100	827.628784179688	9.80392
100	827.645812988281	8.23529
100	827.662841796875	5.88235
100	827.679870605469	5.4902
100	827.696899414062	4.70588
100	827.713928222656	7.45098
100	827.73095703125	10.5882
100	827.747985839844	7.45098
100	827.765014648438	5.09804
100	827.782043457031	5.09804
100	827.799072265625	3.52941
100	827.816101074219	2.35294
100	827.833129882812	1.56863
100	827.850158691406	3.92157
100	827.8671875	7.45098
100	827.884216308594	12.549
100	827.901245117188	11.7647
100	827.918273925781	13.7255
100	827.935302734375	11.3725
100	827.952331542969	8.23529
100	827.969360351562	5.88235
100	827.986389160156	6.27451
100	828.00341796875	10.9804
100	828.020446777344	10.5882
100	828.037475585938	5.88235
100	828.054504394531	3.92157
100	828.071533203125	3.92157
100	828.088562011719	6.27451
100	828.105590820312	6.27451
100	828.122619628906	8.62745
100	828.1396484375	7.84314
100	828.156677246094	9.80392
100	828.173706054688	8.62745
100	828.190795898438	12.1569
100	828.207824707031	12.1569
100	828.224853515625	10.9804
100	828.241882324219	14.1176
100	828.258911132812	17.2549
100	828.275939941406	16.4706
100	828.29296875	18.4314
100	828.309997558594	20.3922
100	828.327026367188	23.5294
100	828.344055175781	23.5294
100	828.361083984375	26.2745
100	828.378112792969	28.6275
100	828.395202636719	35.6863
100	828.412231445312	31.3725
100	828.429260253906	37.6471
100	828.4462890625	30.9804
100	828.463317871094	24.7059
100	828.480346679688	20.7843
100	828.497375488281	26.6667
100	828.514404296875	25.4902
100	828.531433105469	28.6275
100	828.548461914062	25.4902
100	828.565551757812	19.2157
100	828.582580566406	16.8627
100	828.599609375	11.7647
100	828.616638183594	11.7647
100	828.633666992188	16.4706
100	828.650695800781	11.7647
100	828.667724609375	10.5882
100	828.684814453125	9.80392
100	828.701843261719	12.9412
100	828.718872070312	13.3333
100	828.735900878906	7.45098
100	828.7529296875	5.09804
100	828.769958496094	7.84314
100	828.787048339844	5.88235
100	828.804077148438	3.52941
100	828.821105957031	7.05882
100	828.838134765625	10.1961
100	828.855163574219	7.45098
100	828.872192382812	5.09804
100	828.889282226562	5.88235
100	828.906311035156	5.09804
100	828.92333984375	4.31373
100	828.940368652344	7.05882
100	828.957397460938	11.7647
100	828.974426269531	8.23529
100	828.991516113281	9.80392
100	829.008544921875	8.62745
100	829.025573730469	7.05882
100	829.042602539062	7.05882
100	829.059631347656	6.27451
100	829.076721191406	5.88235
100	829.09375	6.66667
100	829.110778808594	14.1176
100	829.127807617188	15.6863
100	829.144897460938	15.6863
100	829.161926269531	12.549
100	829.178955078125	13.3333
100	829.195983886719	14.1176
100	829.213012695312	16.4706
100	829.230102539062	10.1961
100	829.247131347656	7.84314
100	829.26416015625	10.1961
100	829.281188964844	16.4706
100	829.298278808594	15.6863
100	829.315307617188	20
100	829.332336425781	19.2157
100	829.349365234375	17.2549
100	829.366455078125	19.6078
100	829.383483886719	20.3922
100	829.400512695312	22.7451
100	829.417541503906	24.7059
100	829.434631347656	25.4902
100	829.45166015625	22.7451
100	829.468688964844	18.0392
100	829.485778808594	21.1765
100	829.502807617188	28.2353
100	829.519836425781	27.451
100	829.536865234375	24.3137
100	829.553955078125	19.2157
100	829.570983886719	20.3922
100	829.588012695312	18.4314
100	829.605102539062	16.0784
100	829.622131347656	9.80392
100	829.63916015625	9.41177
100	829.65625	8.23529
100	829.673278808594	8.23529
100	829.690307617188	6.27451
100	829.707336425781	9.01961
100	829.724426269531	12.1569
100	829.741455078125	10.5882
100	829.758483886719	9.80392
100	829.775573730469	11.3725
100	829.792602539062	7.45098
100	829.809631347656	6.27451
100	829.826721191406	7.45098
100	829.84375	9.01961
100	829.860778808594	8.23529
100	829.877868652344	7.05882
100	829.894897460938	7.84314
100	829.911926269531	6.66667
100	829.929016113281	5.88235
100	829.946044921875	3.52941
100	829.963134765625	3.13725
100	829.980163574219	5.88235
100	829.997192382812	5.88235
100	830.014282226562	8.62745
100	830.031311035156	8.62745
100	830.04833984375	5.09804
100	830.0654296875	3.92157
100	830.082458496094	7.45098
100	830.099548339844	7.05882
100	830.116577148438	8.23529
100	830.133605957031	11.3725
100	830.150695800781	13.7255
100	830.167724609375	15.2941
100	830.184814453125	20.7843
100	830.201843261719	17.6471
100	830.218872070312	13.7255
100	830.235961914062	13.7255
100	830.252990722656	11.3725
100	830.270080566406	9.41177
100	830.287109375	14.5098
100	830.304138183594	19.6078
100	830.321228027344	25.4902
100	830.338256835938	29.4118
100	830.355346679688	29.4118
100	830.372375488281	29.8039
100	830.389404296875	36.4706
100	830.406494140625	48.6275
100	830.423522949219	38.8235
100	830.440612792969	27.451
100	830.457641601562	21.1765
100	830.474731445312	23.9216
100	830.491760253906	26.2745
100	830.508850097656	29.4118
100	830.52587890625	28.2353
100	830.542907714844	24.3137
100	830.559997558594	15.2941
100	830.577026367188	17.6471
100	830.594116210938	20
100	830.611145019531	20.3922
100	830.628234863281	16.0784
100	830.645263671875	9.80392
100	830.662353515625	11.3725
100	830.679382324219	6.66667
100	830.696472167969	5.88235
100	830.713500976562	6.66667
100	830.730590820312	4.70588
100	830.747619628906	5.09804
100	830.764709472656	8.23529
100	830.78173828125	9.01961
100	830.798828125	5.4902
100	830.815856933594	5.88235
100	830.832946777344	5.88235
100	830.849975585938	7.05882
100	830.867065429688	4.31373
100	830.884094238281	7.84314
100	830.901184082031	7.84314
100	830.918212890625	4.31373
100	830.935302734375	4.31373
100	830.952331542969	6.66667
100	830.969421386719	9.01961
100	830.986450195312	12.1569
100	831.003540039062	7.05882
100	831.020568847656	9.01961
100	831.037658691406	13.3333
100	831.054748535156	12.9412
100	831.07177734375	8.23529
100	831.0888671875	6.66667
100	831.105895996094	9.80392
100	831.122985839844	9.80392
100	831.140014648438	8.23529
100	831.157104492188	9.01961
100	831.174133300781	10.5882
100	831.191223144531	14.1176
100	831.208312988281	11.7647
100	831.225341796875	11.7647
100	831.242431640625	9.01961
100	831.259460449219	12.1569
100	831.276550292969	15.6863
100	831.293579101562	16.8627
100	831.310668945312	12.9412
100	831.327758789062	14.1176
100	831.344787597656	12.9412
100	831.361877441406	22.3529
100	831.37890625	25.8824
100	831.39599609375	26.2745
100	831.4130859375	23.5294
100	831.430114746094	18.0392
100	831.447204589844	24.3137
100	831.464233398438	27.0588
100	831.481323242188	30.1961
100	831.498413085938	30.1961
100	831.515441894531	26.6667
100	831.532531738281	21.9608
100	831.549621582031	23.9216
100	831.566650390625	25.4902
100	831.583740234375	22.3529
100	831.600769042969	16.8627
100	831.617858886719	5.4902
100	831.634948730469	5.09804
100	831.651977539062	6.27451
100	831.669067382812	10.5882
100	831.686157226562	12.549
100	831.703186035156	5.88235
100	831.720275878906	5.4902
100	831.737365722656	7.05882
100	831.75439453125	7.84314
100	831.771484375	6.27451
100	831.78857421875	5.88235
100	831.805603027344	9.01961
100	831.822692871094	10.9804
100	831.839782714844	14.1176
100	831.856811523438	13.3333
100	831.873901367188	8.23529
100	831.890991210938	6.66667
100	831.908020019531	9.41177
100	831.925109863281	14.902
100	831.942199707031	14.902
100	831.959228515625	10.9804
100	831.976318359375	9.41177
100	831.993408203125	10.1961
100	832.010498046875	12.1569
100	832.027526855469	12.1569
100	832.044616699219	8.62745
100	832.061706542969	9.41177
100	832.078735351562	11.7647
100	832.095825195312	9.41177
100	832.112915039062	5.4902
100	832.130004882812	9.01961
100	832.147033691406	11.7647
100	832.164123535156	7.84314
100	832.181213378906	10.5882
100	832.1982421875	8.62745
100	832.21533203125	11.3725
100	832.232421875	12.549
100	832.24951171875	12.549
100	832.266540527344	10.5882
100	832.283630371094	12.549
100	832.300720214844	18.4314
100	832.317810058594	17.2549
100	832.334838867188	18.8235
100	832.351928710938	19.6078
100	832.369018554688	20.7843
100	832.386108398438	29.4118
100	832.403198242188	25.8824
100	832.420227050781	23.9216
100	832.437316894531	22.7451
100	832.454406738281	23.5294
100	832.471496582031	21.1765
100	832.488525390625	20.3922
100	832.505615234375	22.3529
100	832.522705078125	21.9608
100	832.539794921875	20.3922
100	832.556884765625	24.7059
100	832.573913574219	22.3529
100	832.591003417969	20
100	832.608093261719	20.7843
100	832.625183105469	19.6078
100	832.642272949219	14.1176
100	832.659301757812	16.0784
100	832.676391601562	11.3725
100	832.693481445312	10.5882
100	832.710571289062	9.80392
100	832.727661132812	7.84314
100	832.744689941406	6.27451
100	832.761779785156	5.09804
100	832.778869628906	7.45098
100	832.795959472656	9.01961
100	832.813049316406	7.84314
100	832.830139160156	10.9804
100	832.847229003906	13.7255
100	832.8642578125	9.80392
100	832.88134765625	6.66667
100	832.8984375	5.88235
100	832.91552734375	2.7451
100	832.9326171875	3.92157
100	832.94970703125	6.27451
100	832.966796875	5.88235
100	832.983825683594	7.84314
100	833.000915527344	7.84314
100	833.018005371094	7.84314
100	833.035095214844	8.62745
100	833.052185058594	10.5882
100	833.069274902344	10.1961
100	833.086364746094	9.80392
100	833.103454589844	10.9804
100	833.120483398438	15.2941
100	833.137573242188	15.6863
100	833.154663085938	12.9412
100	833.171752929688	13.3333
100	833.188842773438	15.2941
100	833.205932617188	15.2941
100	833.223022460938	15.2941
100	833.240112304688	18.8235
100	833.257202148438	21.1765
100	833.274291992188	21.5686
100	833.291320800781	18.8235
100	833.308410644531	16.4706
100	833.325500488281	19.6078
100	833.342590332031	20
100	833.359680175781	10.1961
100	833.376770019531	10.5882
100	833.393859863281	16.0784
100	833.410949707031	21.5686
100	833.428039550781	24.3137
100	833.445129394531	22.7451
100	833.462219238281	24.3137
100	833.479309082031	22.3529
100	833.496398925781	22.7451
100	833.513488769531	19.6078
100	833.530578613281	21.1765
100	833.547668457031	21.5686
100	833.564758300781	20.7843
100	833.581848144531	16.4706
100	833.598937988281	15.6863
[truncated: 116,475 more rows]
