# Supplementary material for: Isotope pattern deconvolution for peptide mass spectrometry by non-negative least squares/least absolute deviation template matching
Source: BMC Bioinformatics. 2012 Nov 8;13:291. doi: 10.1186/1471-2105-13-291 (PMC3608065; doi:10.1186/1471-2105-13-291)
Supplement: Additional file 1 — MALDI-TOF spectra. [file 1471-2105-13-291-S1.zip › ds_maldi/myo10fmol_MALDI.dta2d]

100	799.780456542969	4.44444
100	799.797241210938	3.66013
100	799.81396484375	5.4902
100	799.830688476562	3.66013
100	799.847412109375	0.784314
100	799.864196777344	1.04575
100	799.880920410156	0.784314
100	799.897644042969	2.0915
100	799.914428710938	1.56863
100	799.93115234375	0.784314
100	799.947875976562	3.13726
100	799.964599609375	4.18301
100	799.981384277344	5.4902
100	799.998107910156	2.87582
100	800.014831542969	3.13726
100	800.031616210938	2.0915
100	800.04833984375	1.83007
100	800.065063476562	3.13726
100	800.081848144531	4.96732
100	800.098571777344	4.70588
100	800.115295410156	3.92157
100	800.132080078125	6.27451
100	800.148803710938	7.05882
100	800.16552734375	6.01307
100	800.182312011719	6.01307
100	800.199035644531	6.01307
100	800.215759277344	6.53595
100	800.232543945312	7.84314
100	800.249267578125	5.22876
100	800.265991210938	5.22876
100	800.282775878906	4.44444
100	800.299499511719	5.75163
100	800.316223144531	6.79739
100	800.3330078125	4.44444
100	800.349731445312	6.01307
100	800.366455078125	8.10458
100	800.383239746094	8.36601
100	800.399963378906	5.22876
100	800.416748046875	6.01307
100	800.433471679688	5.22876
100	800.4501953125	7.84314
100	800.466979980469	10.4575
100	800.483703613281	11.2418
100	800.500427246094	12.8105
100	800.517211914062	10.4575
100	800.533935546875	8.10458
100	800.550720214844	5.4902
100	800.567443847656	9.93464
100	800.584167480469	8.62745
100	800.600952148438	8.36601
100	800.61767578125	8.10458
100	800.634460449219	5.22876
100	800.651184082031	2.0915
100	800.66796875	4.18301
100	800.684692382812	3.66013
100	800.701416015625	1.83007
100	800.718200683594	1.56863
100	800.734924316406	1.56863
100	800.751708984375	2.0915
100	800.768432617188	2.87582
100	800.785217285156	3.13726
100	800.801940917969	2.61438
100	800.818664550781	2.0915
100	800.83544921875	2.61438
100	800.852172851562	3.66013
100	800.868957519531	3.66013
100	800.885681152344	3.39869
100	800.902465820312	3.66013
100	800.919189453125	4.96732
100	800.935974121094	5.4902
100	800.952697753906	5.22876
100	800.969482421875	3.66013
100	800.986206054688	2.61438
100	801.002990722656	2.61438
100	801.019714355469	3.13726
100	801.036437988281	2.87582
100	801.05322265625	5.4902
100	801.069946289062	8.10458
100	801.086730957031	6.79739
100	801.103454589844	5.75163
100	801.120239257812	6.27451
100	801.136962890625	7.05882
100	801.153747558594	7.32026
100	801.170471191406	8.62745
100	801.187255859375	8.62745
100	801.203979492188	6.27451
100	801.220764160156	10.4575
100	801.237487792969	7.84314
100	801.254272460938	5.22876
100	801.271057128906	5.4902
100	801.287780761719	6.79739
100	801.304565429688	4.18301
100	801.3212890625	3.92157
100	801.338073730469	4.18301
100	801.354797363281	4.18301
100	801.37158203125	5.22876
100	801.388305664062	6.53595
100	801.405090332031	7.5817
100	801.421813964844	7.5817
100	801.438598632812	6.27451
100	801.455322265625	4.70588
100	801.472106933594	5.75163
100	801.488891601562	12.8105
100	801.505615234375	13.5948
100	801.522399902344	9.15033
100	801.539123535156	7.05882
100	801.555908203125	7.05882
100	801.572631835938	8.36601
100	801.589416503906	7.5817
100	801.606201171875	5.75163
100	801.622924804688	3.39869
100	801.639709472656	3.39869
100	801.656433105469	2.35294
100	801.673217773438	1.83007
100	801.690002441406	3.66013
100	801.706726074219	3.13726
100	801.723510742188	2.35294
100	801.740234375	2.35294
100	801.757019042969	3.39869
100	801.773803710938	3.13726
100	801.79052734375	2.35294
100	801.807312011719	4.18301
100	801.824035644531	6.27451
100	801.8408203125	3.92157
100	801.857604980469	2.61438
100	801.874328613281	1.83007
100	801.89111328125	2.35294
100	801.907897949219	2.35294
100	801.924621582031	2.35294
100	801.94140625	2.61438
100	801.958129882812	2.35294
100	801.974914550781	2.35294
100	801.99169921875	1.83007
100	802.008422851562	2.87582
100	802.025207519531	2.0915
100	802.0419921875	4.96732
100	802.058715820312	5.75163
100	802.075500488281	6.53595
100	802.09228515625	6.27451
100	802.109008789062	4.44444
100	802.125793457031	7.05882
100	802.142578125	8.10458
100	802.159301757812	8.62745
100	802.176086425781	8.36601
100	802.19287109375	6.27451
100	802.209594726562	6.79739
100	802.226379394531	5.22876
100	802.2431640625	7.32026
100	802.259887695312	6.01307
100	802.276672363281	7.5817
100	802.29345703125	5.4902
100	802.310241699219	5.22876
100	802.326965332031	6.01307
100	802.34375	4.44444
100	802.360534667969	5.4902
100	802.377258300781	7.32026
100	802.39404296875	6.53595
100	802.410827636719	5.22876
100	802.427612304688	6.27451
100	802.4443359375	7.84314
100	802.461120605469	9.6732
100	802.477905273438	7.32026
100	802.49462890625	6.01307
100	802.511413574219	10.4575
100	802.528198242188	11.7647
100	802.544982910156	9.6732
100	802.561706542969	8.62745
100	802.578491210938	9.15033
100	802.595275878906	7.32026
100	802.612060546875	4.70588
100	802.628784179688	2.61438
100	802.645568847656	5.22876
100	802.662353515625	4.44444
100	802.679138183594	1.83007
100	802.695861816406	4.18301
100	802.712646484375	5.4902
100	802.729431152344	3.13726
100	802.746215820312	3.39869
100	802.763000488281	4.44444
100	802.779724121094	2.61438
100	802.796508789062	0.784314
100	802.813293457031	2.35294
100	802.830078125	2.35294
100	802.846801757812	1.83007
100	802.863586425781	2.87582
100	802.88037109375	2.0915
100	802.897155761719	1.56863
100	802.913940429688	2.35294
100	802.9306640625	1.83007
100	802.947448730469	2.35294
100	802.964233398438	4.44444
100	802.981018066406	5.22876
100	802.997802734375	3.92157
100	803.014587402344	3.39869
100	803.031311035156	5.22876
100	803.048095703125	3.39869
100	803.064880371094	3.66013
100	803.081665039062	6.79739
100	803.098449707031	5.4902
100	803.115234375	4.44444
100	803.131958007812	6.53595
100	803.148742675781	5.75163
100	803.16552734375	4.44444
100	803.182312011719	5.4902
100	803.199096679688	4.96732
100	803.215881347656	6.27451
100	803.232604980469	7.32026
100	803.249389648438	8.88889
100	803.266174316406	7.84314
100	803.282958984375	6.53595
100	803.299743652344	6.79739
100	803.316528320312	9.93464
100	803.333312988281	9.15033
100	803.35009765625	5.4902
100	803.366821289062	3.39869
100	803.383605957031	5.22876
100	803.400390625	7.32026
100	803.417175292969	5.4902
100	803.433959960938	2.61438
100	803.450744628906	8.10458
100	803.467529296875	9.6732
100	803.484313964844	8.88889
100	803.501098632812	9.41177
100	803.517883300781	9.15033
100	803.534606933594	5.75163
100	803.551391601562	7.32026
100	803.568176269531	7.5817
100	803.5849609375	7.32026
100	803.601745605469	5.22876
100	803.618530273438	3.39869
100	803.635314941406	5.4902
100	803.652099609375	9.15033
100	803.668884277344	9.41177
100	803.685668945312	5.75163
100	803.702453613281	4.70588
100	803.71923828125	3.13726
100	803.736022949219	2.61438
100	803.752807617188	2.35294
100	803.76953125	3.66013
100	803.786315917969	4.44444
100	803.803100585938	4.96732
100	803.819885253906	2.87582
100	803.836669921875	2.61438
100	803.853454589844	3.13726
100	803.870239257812	2.87582
100	803.887023925781	2.35294
100	803.90380859375	3.92157
100	803.920593261719	6.27451
100	803.937377929688	8.10458
100	803.954162597656	7.84314
100	803.970947265625	4.18301
100	803.987731933594	1.83007
100	804.004516601562	0.784314
100	804.021301269531	0.784314
100	804.0380859375	3.13726
100	804.054870605469	5.75163
100	804.071655273438	8.36601
100	804.088439941406	8.36601
100	804.105224609375	9.15033
100	804.122009277344	9.6732
100	804.138793945312	9.93464
100	804.155578613281	11.2418
100	804.17236328125	7.5817
100	804.189147949219	7.5817
100	804.205932617188	9.93464
100	804.222717285156	10.9804
100	804.239501953125	8.62745
100	804.256286621094	6.01307
100	804.273071289062	4.96732
100	804.289855957031	8.36601
100	804.306640625	6.53595
100	804.323425292969	6.01307
100	804.340209960938	6.01307
100	804.357055664062	7.05882
100	804.373840332031	8.62745
100	804.390625	9.41177
100	804.407409667969	11.2418
100	804.424194335938	13.5948
100	804.440979003906	12.8105
100	804.457763671875	9.15033
100	804.474548339844	6.27451
100	804.491333007812	8.36601
100	804.508117675781	8.88889
100	804.52490234375	10.9804
100	804.541687011719	11.7647
100	804.558471679688	10.4575
100	804.575256347656	9.41177
100	804.592102050781	8.62745
100	804.60888671875	7.05882
100	804.625671386719	4.96732
100	804.642456054688	4.18301
100	804.659240722656	2.87582
100	804.676025390625	2.35294
100	804.692810058594	3.66013
100	804.709594726562	6.27451
100	804.726379394531	3.66013
100	804.743225097656	3.39869
100	804.760009765625	5.4902
100	804.776794433594	3.13726
100	804.793579101562	1.56863
100	804.810363769531	1.83007
100	804.8271484375	2.0915
100	804.843933105469	3.66013
100	804.860717773438	4.70588
100	804.877563476562	4.18301
100	804.894348144531	3.92157
100	804.9111328125	2.0915
100	804.927917480469	3.39869
100	804.944702148438	5.22876
100	804.961486816406	3.66013
100	804.978271484375	3.39869
100	804.9951171875	4.96732
100	805.011901855469	6.79739
100	805.028686523438	4.70588
100	805.045471191406	5.22876
100	805.062255859375	7.32026
100	805.079040527344	6.79739
100	805.095886230469	7.32026
100	805.112670898438	7.32026
100	805.129455566406	8.10458
100	805.146240234375	8.88889
100	805.163024902344	10.719
100	805.179870605469	8.10458
100	805.196655273438	5.75163
100	805.213439941406	7.84314
100	805.230224609375	9.41177
100	805.247009277344	14.6405
100	805.263854980469	11.5033
100	805.280639648438	6.79739
100	805.297424316406	4.44444
100	805.314208984375	4.70588
100	805.330993652344	7.5817
100	805.347839355469	5.22876
100	805.364624023438	4.96732
100	805.381408691406	4.70588
100	805.398193359375	6.53595
100	805.4150390625	6.27451
100	805.431823730469	4.96732
100	805.448608398438	6.79739
100	805.465393066406	6.27451
100	805.482177734375	9.15033
100	805.4990234375	7.32026
100	805.515808105469	6.27451
100	805.532592773438	7.84314
100	805.549377441406	10.4575
100	805.566223144531	10.719
100	805.5830078125	10.719
100	805.599792480469	9.6732
100	805.616638183594	7.5817
100	805.633422851562	5.4902
100	805.650207519531	5.22876
100	805.6669921875	6.27451
100	805.683837890625	4.44444
100	805.700622558594	3.92157
100	805.717407226562	3.39869
100	805.734191894531	3.13726
100	805.751037597656	3.66013
100	805.767822265625	3.66013
100	805.784606933594	2.0915
100	805.801452636719	1.56863
100	805.818237304688	2.35294
100	805.835021972656	2.87582
100	805.851867675781	3.92157
100	805.86865234375	2.87582
100	805.885437011719	1.83007
100	805.902221679688	1.83007
100	805.919067382812	3.39869
100	805.935852050781	3.39869
100	805.95263671875	1.83007
100	805.969482421875	2.87582
100	805.986267089844	7.05882
100	806.003051757812	8.88889
100	806.019897460938	14.1176
100	806.036682128906	27.451
100	806.053466796875	45.7516
100	806.0703125	65.3595
100	806.087097167969	68.4967
100	806.103881835938	58.0392
100	806.120727539062	51.5033
100	806.137512207031	38.6928
100	806.154357910156	24.3137
100	806.171142578125	16.4706
100	806.187927246094	11.7647
100	806.204772949219	12.2876
100	806.221557617188	13.8562
100	806.238342285156	14.3791
100	806.255187988281	9.41177
100	806.27197265625	8.36601
100	806.288818359375	4.96732
100	806.305603027344	3.66013
100	806.322387695312	4.44444
100	806.339233398438	3.92157
100	806.356018066406	5.4902
100	806.372802734375	6.53595
100	806.3896484375	5.4902
100	806.406433105469	7.5817
100	806.423278808594	9.6732
100	806.440063476562	10.9804
100	806.456848144531	9.15033
100	806.473693847656	7.32026
100	806.490478515625	7.05882
100	806.50732421875	9.41177
100	806.524108886719	11.5033
100	806.540954589844	10.9804
100	806.557739257812	10.4575
100	806.574523925781	10.4575
100	806.591369628906	10.4575
100	806.608154296875	6.01307
100	806.625	5.75163
100	806.641784667969	6.79739
100	806.658630371094	5.75163
100	806.675415039062	4.70588
100	806.692260742188	4.18301
100	806.709045410156	3.66013
100	806.725830078125	2.61438
100	806.74267578125	2.87582
100	806.759460449219	2.0915
100	806.776306152344	2.35294
100	806.793090820312	3.92157
100	806.809936523438	3.39869
100	806.826721191406	4.18301
100	806.843566894531	3.13726
100	806.8603515625	3.92157
100	806.877197265625	3.92157
100	806.893981933594	1.83007
100	806.910827636719	1.83007
100	806.927612304688	2.0915
100	806.944458007812	4.18301
100	806.961242675781	3.13726
100	806.978088378906	3.39869
100	806.994873046875	4.44444
100	807.01171875	8.10458
100	807.028503417969	10.719
100	807.045349121094	20.3922
100	807.062133789062	31.1111
100	807.078979492188	32.1569
100	807.095764160156	35.817
100	807.112609863281	33.2026
100	807.12939453125	27.7124
100	807.146240234375	15.4248
100	807.163024902344	10.719
100	807.179870605469	12.8105
100	807.196655273438	13.5948
100	807.213500976562	10.1961
100	807.230285644531	11.2418
100	807.247131347656	13.5948
100	807.263977050781	12.8105
100	807.28076171875	11.5033
100	807.297607421875	9.15033
100	807.314392089844	9.41177
100	807.331237792969	8.36601
100	807.348022460938	6.79739
100	807.364868164062	6.79739
100	807.381652832031	6.79739
100	807.398498535156	7.32026
100	807.415344238281	10.4575
100	807.43212890625	10.719
100	807.448974609375	7.84314
100	807.465759277344	6.79739
100	807.482604980469	7.5817
100	807.499389648438	9.41177
100	807.516235351562	10.9804
100	807.533081054688	11.7647
100	807.549865722656	9.93464
100	807.566711425781	8.88889
100	807.58349609375	10.9804
100	807.600341796875	8.88889
100	807.6171875	7.32026
100	807.633972167969	5.75163
100	807.650817871094	5.75163
100	807.667663574219	6.01307
100	807.684448242188	4.18301
100	807.701293945312	3.39869
100	807.718078613281	1.56863
100	807.734924316406	3.92157
100	807.751770019531	5.75163
100	807.7685546875	3.92157
100	807.785400390625	3.39869
100	807.80224609375	3.13726
100	807.819030761719	1.83007
100	807.835876464844	2.0915
100	807.852661132812	2.0915
100	807.869506835938	1.83007
100	807.886352539062	2.0915
100	807.903137207031	2.61438
100	807.919982910156	1.30719
100	807.936828613281	4.18301
100	807.95361328125	2.61438
100	807.970458984375	2.35294
100	807.9873046875	3.92157
100	808.004089355469	5.75163
100	808.020935058594	6.79739
100	808.037780761719	7.5817
100	808.054565429688	10.1961
100	808.071411132812	10.4575
100	808.088256835938	14.1176
100	808.105102539062	17.7778
100	808.121887207031	17.5163
100	808.138732910156	12.0261
100	808.155578613281	9.41177
100	808.17236328125	6.27451
100	808.189208984375	7.05882
100	808.2060546875	7.84314
100	808.222839355469	8.62745
100	808.239685058594	5.75163
100	808.256530761719	10.1961
100	808.273376464844	10.719
100	808.290161132812	6.79739
100	808.307006835938	4.96732
100	808.323852539062	6.27451
100	808.340698242188	5.4902
100	808.357482910156	4.96732
100	808.374328613281	5.22876
100	808.391174316406	7.05882
100	808.407958984375	7.84314
100	808.4248046875	9.15033
100	808.441650390625	7.32026
100	808.45849609375	7.84314
100	808.475280761719	8.62745
100	808.492126464844	8.62745
100	808.508972167969	10.4575
100	808.525817871094	8.88889
100	808.542663574219	10.9804
100	808.559448242188	10.719
100	808.576293945312	10.1961
100	808.593139648438	10.1961
100	808.609985351562	8.10458
100	808.626770019531	7.32026
100	808.643615722656	6.79739
100	808.660461425781	4.70588
100	808.677307128906	6.01307
100	808.694152832031	4.70588
100	808.7109375	3.92157
100	808.727783203125	2.35294
100	808.74462890625	3.39869
100	808.761474609375	3.66013
100	808.7783203125	3.13726
100	808.795104980469	1.83007
100	808.811950683594	2.61438
100	808.828796386719	1.56863
100	808.845642089844	1.30719
100	808.862487792969	1.04575
100	808.879272460938	1.04575
100	808.896118164062	0.261438
100	808.912963867188	1.83007
100	808.929809570312	1.83007
100	808.946655273438	3.39869
100	808.963500976562	2.35294
100	808.980285644531	2.0915
100	808.997131347656	1.04575
100	809.013977050781	4.44444
100	809.030822753906	3.92157
100	809.047668457031	3.66013
100	809.064514160156	5.4902
100	809.081359863281	9.15033
100	809.09814453125	7.32026
100	809.114990234375	6.27451
100	809.1318359375	7.5817
100	809.148681640625	8.10458
100	809.16552734375	8.10458
100	809.182373046875	8.36601
100	809.19921875	9.93464
100	809.216064453125	11.2418
100	809.232849121094	8.88889
100	809.249694824219	5.75163
100	809.266540527344	5.22876
100	809.283386230469	5.75163
100	809.300231933594	6.79739
100	809.317077636719	8.10458
100	809.333923339844	6.79739
100	809.350769042969	7.05882
100	809.367614746094	8.88889
100	809.384399414062	5.4902
100	809.401245117188	4.96732
100	809.418090820312	7.5817
100	809.434936523438	7.5817
100	809.451782226562	4.96732
100	809.468627929688	4.18301
100	809.485473632812	7.32026
100	809.502319335938	8.36601
100	809.519165039062	9.93464
100	809.536010742188	12.2876
100	809.552856445312	12.8105
100	809.569702148438	10.9804
100	809.586547851562	10.4575
100	809.603393554688	8.36601
100	809.620178222656	8.36601
100	809.637023925781	8.62745
100	809.653869628906	6.01307
100	809.670715332031	2.35294
100	809.687561035156	4.44444
100	809.704406738281	5.75163
100	809.721252441406	6.53595
100	809.738098144531	4.70588
100	809.754943847656	3.39869
100	809.771789550781	3.39869
100	809.788635253906	5.22876
100	809.805480957031	3.13726
100	809.822326660156	2.0915
100	809.839172363281	2.35294
100	809.856018066406	3.92157
100	809.872863769531	3.39869
100	809.889709472656	2.87582
100	809.906555175781	1.56863
100	809.923400878906	4.44444
100	809.940246582031	7.32026
100	809.957092285156	5.22876
100	809.973937988281	3.13726
100	809.990783691406	2.35294
100	810.007629394531	3.92157
100	810.024475097656	5.22876
100	810.041320800781	4.70588
100	810.058166503906	5.22876
100	810.075012207031	6.79739
100	810.091857910156	6.53595
100	810.108703613281	3.13726
100	810.125549316406	2.61438
100	810.142395019531	2.87582
100	810.159240722656	3.66013
100	810.176086425781	6.79739
100	810.192932128906	8.62745
100	810.209838867188	9.93464
100	810.226684570312	8.62745
100	810.243530273438	7.5817
100	810.260375976562	7.5817
100	810.277221679688	8.62745
100	810.294067382812	4.96732
100	810.310913085938	5.4902
100	810.327758789062	6.01307
100	810.344604492188	4.96732
100	810.361450195312	6.01307
100	810.378295898438	9.93464
100	810.395141601562	9.15033
100	810.411987304688	9.93464
100	810.428833007812	8.62745
100	810.445739746094	6.27451
100	810.462585449219	8.10458
100	810.479431152344	12.8105
100	810.496276855469	15.1634
100	810.513122558594	11.7647
100	810.529968261719	7.84314
100	810.546813964844	10.1961
100	810.563659667969	9.41177
100	810.580505371094	11.2418
100	810.597351074219	8.10458
100	810.6142578125	8.88889
100	810.631103515625	6.01307
100	810.64794921875	7.84314
100	810.664794921875	4.70588
100	810.681640625	6.01307
100	810.698486328125	6.27451
100	810.71533203125	4.44444
100	810.732177734375	5.22876
100	810.749084472656	6.79739
100	810.765930175781	7.32026
100	810.782775878906	5.4902
100	810.799621582031	3.13726
100	810.816467285156	3.92157
100	810.833312988281	4.18301
100	810.850219726562	5.4902
100	810.867065429688	5.75163
100	810.883911132812	5.22876
100	810.900756835938	6.01307
100	810.917602539062	5.22876
100	810.934448242188	5.75163
100	810.951354980469	4.96732
100	810.968200683594	5.75163
100	810.985046386719	5.4902
100	811.001892089844	6.27451
100	811.018737792969	4.44444
100	811.035583496094	2.61438
100	811.052490234375	5.4902
100	811.0693359375	10.4575
100	811.086181640625	10.719
100	811.10302734375	7.5817
100	811.119873046875	7.5817
100	811.136779785156	10.1961
100	811.153625488281	8.88889
100	811.170471191406	9.93464
100	811.187316894531	9.93464
100	811.204223632812	10.719
100	811.221069335938	11.7647
100	811.237915039062	11.5033
100	811.254760742188	9.15033
100	811.271606445312	8.36601
100	811.288513183594	4.96732
100	811.305358886719	6.27451
100	811.322204589844	4.18301
100	811.339050292969	4.96732
100	811.35595703125	5.75163
100	811.372802734375	9.6732
100	811.3896484375	7.84314
100	811.406494140625	7.84314
100	811.423400878906	8.88889
100	811.440246582031	9.41177
100	811.457092285156	8.88889
100	811.473937988281	9.15033
100	811.490844726562	7.5817
100	811.507690429688	9.15033
100	811.524536132812	12.2876
100	811.541442871094	14.6405
100	811.558288574219	13.8562
100	811.575134277344	9.93464
100	811.591979980469	9.6732
100	811.60888671875	10.719
100	811.625732421875	7.32026
100	811.642578125	7.84314
100	811.659484863281	7.32026
100	811.676330566406	9.6732
100	811.693176269531	7.84314
100	811.710021972656	3.13726
100	811.726928710938	3.92157
100	811.743774414062	7.05882
100	811.760620117188	5.4902
100	811.777526855469	2.87582
100	811.794372558594	6.27451
100	811.811218261719	9.93464
100	811.828125	6.53595
100	811.844970703125	6.27451
100	811.86181640625	8.36601
100	811.878723144531	8.36601
100	811.895568847656	4.96732
100	811.912414550781	1.56863
100	811.929321289062	2.61438
100	811.946166992188	3.92157
100	811.963012695312	4.70588
100	811.979919433594	3.92157
100	811.996765136719	2.87582
100	812.013610839844	4.70588
100	812.030517578125	6.79739
100	812.04736328125	7.84314
100	812.064270019531	9.93464
100	812.081115722656	7.05882
100	812.097961425781	8.36601
100	812.114868164062	8.88889
100	812.131713867188	10.9804
100	812.148559570312	10.4575
100	812.165466308594	6.53595
100	812.182312011719	6.53595
100	812.19921875	9.15033
100	812.216064453125	10.9804
100	812.23291015625	13.8562
100	812.249816894531	8.88889
100	812.266662597656	4.18301
100	812.283569335938	8.36601
100	812.300415039062	7.05882
100	812.317260742188	8.62745
100	812.334167480469	7.05882
100	812.351013183594	3.92157
100	812.367919921875	3.92157
100	812.384765625	4.70588
100	812.401611328125	2.35294
100	812.418518066406	6.27451
100	812.435363769531	9.15033
100	812.452270507812	12.8105
100	812.469116210938	14.6405
100	812.486022949219	13.0719
100	812.502868652344	12.0261
100	812.519714355469	11.2418
100	812.53662109375	10.1961
100	812.553466796875	11.5033
100	812.570373535156	8.10458
100	812.587219238281	5.4902
100	812.604125976562	5.75163
100	812.620971679688	7.32026
100	812.637878417969	7.32026
100	812.654724121094	7.84314
100	812.671630859375	6.79739
100	812.6884765625	3.92157
100	812.705383300781	5.75163
100	812.722229003906	6.53595
100	812.739074707031	2.87582
100	812.755981445312	2.61438
100	812.772827148438	4.70588
100	812.789733886719	5.75163
100	812.806579589844	4.44444
100	812.823486328125	2.87582
100	812.84033203125	4.96732
100	812.857238769531	4.96732
100	812.874084472656	4.44444
100	812.890991210938	3.13726
100	812.907836914062	2.0915
100	812.924743652344	1.56863
100	812.941589355469	3.39869
100	812.95849609375	3.13726
100	812.975402832031	2.0915
100	812.992248535156	1.83007
100	813.009155273438	3.13726
100	813.026000976562	3.66013
100	813.042907714844	2.0915
100	813.059753417969	2.87582
100	813.07666015625	6.27451
100	813.093505859375	10.4575
100	813.110412597656	8.10458
100	813.127258300781	3.92157
100	813.144165039062	8.62745
100	813.161010742188	8.36601
100	813.177917480469	10.1961
100	813.19482421875	12.549
100	813.211669921875	9.93464
100	813.228576660156	12.2876
100	813.245422363281	13.3333
100	813.262329101562	13.8562
100	813.279174804688	11.2418
100	813.296081542969	5.75163
100	813.31298828125	4.18301
100	813.329833984375	4.44444
100	813.346740722656	2.0915
100	813.363586425781	3.92157
100	813.380493164062	4.96732
100	813.397338867188	5.22876
100	813.414245605469	4.96732
100	813.43115234375	5.22876
100	813.447998046875	8.62745
100	813.464904785156	11.2418
100	813.481750488281	10.4575
100	813.498657226562	11.2418
100	813.515563964844	10.9804
100	813.532409667969	13.8562
100	813.54931640625	11.7647
100	813.566223144531	11.7647
100	813.583068847656	15.9477
100	813.599975585938	16.4706
100	813.616821289062	15.9477
100	813.633728027344	11.5033
100	813.650634765625	6.01307
100	813.66748046875	5.22876
100	813.684387207031	3.13726
100	813.701293945312	4.44444
100	813.718139648438	3.66013
100	813.735046386719	3.13726
100	813.751953125	2.87582
100	813.768798828125	2.35294
100	813.785705566406	2.87582
100	813.802612304688	6.01307
100	813.819458007812	5.4902
100	813.836364746094	3.39869
100	813.853271484375	4.70588
100	813.8701171875	3.39869
100	813.887023925781	4.18301
100	813.903930664062	1.83007
100	813.920776367188	2.61438
100	813.937683105469	5.4902
100	813.95458984375	7.84314
100	813.971435546875	4.70588
100	813.988342285156	1.83007
100	814.005249023438	2.87582
100	814.022094726562	4.18301
100	814.039001464844	4.18301
100	814.055908203125	2.87582
100	814.07275390625	3.13726
100	814.089660644531	5.22876
100	814.106567382812	6.53595
100	814.123474121094	5.22876
100	814.140319824219	5.4902
100	814.1572265625	6.53595
100	814.174133300781	8.36601
100	814.191040039062	5.75163
100	814.207885742188	8.62745
100	814.224792480469	12.8105
100	814.24169921875	14.902
100	814.258544921875	9.93464
100	814.275451660156	7.5817
100	814.292358398438	6.79739
100	814.309265136719	6.79739
100	814.326110839844	4.44444
100	814.343017578125	3.92157
100	814.359924316406	4.44444
100	814.376831054688	6.53595
100	814.393676757812	5.75163
100	814.410583496094	7.84314
100	814.427490234375	9.41177
100	814.444396972656	12.549
100	814.461303710938	14.6405
100	814.478149414062	12.549
100	814.495056152344	10.4575
100	814.511962890625	9.93464
100	814.528869628906	10.1961
100	814.545715332031	10.719
100	814.562622070312	10.4575
100	814.579528808594	12.549
100	814.596435546875	10.4575
100	814.613342285156	7.84314
100	814.630187988281	8.36601
100	814.647094726562	4.70588
100	814.664001464844	3.39869
100	814.680908203125	3.92157
100	814.697814941406	2.87582
100	814.714660644531	3.13726
100	814.731567382812	4.44444
100	814.748474121094	3.13726
100	814.765380859375	3.39869
100	814.782287597656	2.0915
100	814.799194335938	1.56863
100	814.816040039062	1.83007
100	814.832946777344	2.35294
100	814.849853515625	2.0915
100	814.866760253906	3.92157
100	814.883666992188	3.39869
100	814.900573730469	2.61438
100	814.91748046875	1.83007
100	814.934326171875	1.56863
100	814.951232910156	2.0915
100	814.968139648438	2.87582
100	814.985046386719	2.0915
100	815.001953125	1.56863
100	815.018859863281	2.87582
100	815.035766601562	2.61438
100	815.052612304688	1.83007
100	815.069519042969	2.35294
100	815.08642578125	3.39869
100	815.103332519531	2.35294
100	815.120239257812	3.39869
100	815.137145996094	6.53595
100	815.154052734375	3.92157
100	815.170959472656	4.70588
100	815.187866210938	3.92157
100	815.204711914062	7.05882
100	815.221618652344	9.15033
100	815.238525390625	10.4575
100	815.255432128906	9.93464
100	815.272338867188	6.27451
100	815.289245605469	4.70588
100	815.30615234375	5.4902
100	815.323059082031	5.4902
100	815.339965820312	5.75163
100	815.356872558594	7.32026
100	815.373779296875	9.6732
100	815.390625	8.36601
100	815.407531738281	8.88889
100	815.424438476562	10.4575
100	815.441345214844	12.0261
100	815.458251953125	9.41177
100	815.475158691406	8.62745
100	815.492065429688	10.4575
100	815.508972167969	9.6732
100	815.52587890625	8.88889
100	815.542785644531	12.2876
100	815.559692382812	12.2876
100	815.576599121094	10.1961
100	815.593505859375	9.93464
100	815.610412597656	8.36601
100	815.627319335938	6.53595
100	815.644226074219	6.79739
100	815.6611328125	7.32026
100	815.678039550781	3.13726
100	815.694946289062	1.30719
100	815.711853027344	1.30719
100	815.728759765625	4.96732
100	815.745666503906	2.87582
100	815.762573242188	3.66013
100	815.779479980469	3.66013
100	815.79638671875	2.35294
100	815.813293457031	3.13726
100	815.830200195312	4.18301
100	815.847106933594	8.36601
100	815.864013671875	14.3791
100	815.880920410156	18.5621
100	815.897827148438	23.0065
100	815.914733886719	26.4052
100	815.931640625	22.4837
100	815.948547363281	18.0392
100	815.965454101562	16.9935
100	815.982360839844	9.15033
100	815.999267578125	4.18301
100	816.016174316406	4.18301
100	816.033081054688	6.27451
100	816.049987792969	6.01307
100	816.06689453125	6.79739
100	816.083801269531	4.18301
100	816.100708007812	3.92157
100	816.117614746094	5.22876
100	816.134521484375	6.01307
100	816.151428222656	6.27451
100	816.168334960938	7.5817
100	816.185241699219	8.36601
100	816.202209472656	7.32026
100	816.219116210938	5.4902
100	816.236022949219	6.53595
100	816.2529296875	8.62745
100	816.269836425781	8.36601
100	816.286743164062	6.01307
100	816.303649902344	3.66013
100	816.320556640625	6.01307
100	816.337463378906	6.01307
100	816.354370117188	4.70588
100	816.371276855469	7.5817
100	816.38818359375	7.5817
100	816.405151367188	5.75163
100	816.422058105469	5.75163
100	816.43896484375	6.01307
100	816.455871582031	7.32026
100	816.472778320312	9.93464
100	816.489685058594	9.6732
100	816.506591796875	9.15033
100	816.523498535156	13.3333
100	816.540466308594	16.732
100	816.557373046875	10.4575
100	816.574279785156	8.10458
100	816.591186523438	10.1961
100	816.608093261719	10.9804
100	816.625	7.05882
100	816.641906738281	6.01307
100	816.658874511719	8.10458
100	816.67578125	6.79739
100	816.692687988281	6.79739
100	816.709594726562	3.39869
100	816.726501464844	2.87582
100	816.743408203125	4.70588
100	816.760314941406	4.96732
100	816.777282714844	2.0915
100	816.794189453125	4.18301
100	816.811096191406	4.44444
100	816.828002929688	2.35294
100	816.844909667969	3.92157
100	816.86181640625	7.84314
100	816.878784179688	8.36601
100	816.895690917969	8.36601
100	816.91259765625	11.5033
100	816.929504394531	11.7647
100	816.946411132812	12.2876
100	816.96337890625	7.84314
100	816.980285644531	4.18301
100	816.997192382812	3.92157
100	817.014099121094	4.18301
100	817.031005859375	3.66013
100	817.047973632812	5.75163
100	817.064880371094	7.84314
100	817.081787109375	6.79739
100	817.098693847656	5.22876
100	817.115661621094	6.53595
100	817.132568359375	6.79739
100	817.149475097656	5.4902
100	817.166381835938	7.05882
100	817.183288574219	10.719
100	817.200256347656	12.549
100	817.217163085938	13.8562
100	817.234069824219	8.36601
100	817.2509765625	5.22876
100	817.267944335938	6.27451
100	817.284851074219	7.5817
100	817.3017578125	7.5817
100	817.318664550781	5.4902
100	817.335632324219	5.75163
100	817.3525390625	6.79739
100	817.369445800781	9.6732
100	817.386352539062	7.32026
100	817.4033203125	3.92157
100	817.420227050781	6.01307
100	817.437133789062	7.05882
100	817.4541015625	7.84314
100	817.471008300781	9.6732
100	817.487915039062	8.10458
100	817.504821777344	7.84314
100	817.521789550781	8.36601
100	817.538696289062	11.2418
100	817.555603027344	13.0719
100	817.572570800781	13.0719
100	817.589477539062	11.2418
100	817.606384277344	8.88889
100	817.623352050781	4.96732
100	817.640258789062	5.75163
100	817.657165527344	8.62745
100	817.674133300781	6.79739
100	817.691040039062	6.79739
100	817.707946777344	6.79739
100	817.724853515625	6.01307
100	817.741821289062	3.66013
100	817.758728027344	2.87582
100	817.775634765625	2.35294
100	817.792602539062	3.13726
100	817.809509277344	2.61438
100	817.826477050781	2.0915
100	817.843383789062	3.66013
100	817.860290527344	4.44444
100	817.877258300781	4.70588
100	817.894165039062	3.39869
100	817.911071777344	3.66013
100	817.928039550781	4.44444
100	817.944946289062	6.27451
100	817.961853027344	5.4902
100	817.978820800781	5.22876
100	817.995727539062	4.18301
100	818.012634277344	3.13726
100	818.029602050781	3.39869
100	818.046508789062	6.27451
100	818.0634765625	4.44444
100	818.080383300781	5.22876
100	818.097290039062	5.4902
100	818.1142578125	6.01307
100	818.131164550781	6.79739
100	818.148132324219	6.01307
100	818.1650390625	9.15033
100	818.181945800781	8.36601
100	818.198913574219	6.53595
100	818.2158203125	5.22876
100	818.232788085938	4.44444
100	818.249694824219	6.01307
100	818.2666015625	6.27451
100	818.283569335938	7.5817
100	818.300476074219	5.75163
100	818.317443847656	4.96732
100	818.334350585938	4.96732
100	818.351318359375	6.27451
100	818.368225097656	6.27451
100	818.385131835938	5.22876
100	818.402099609375	8.10458
100	818.419006347656	8.62745
100	818.435974121094	5.75163
100	818.452880859375	4.96732
100	818.469848632812	7.84314
100	818.486755371094	10.4575
100	818.503723144531	12.549
100	818.520629882812	13.0719
100	818.53759765625	14.3791
100	818.554504394531	12.2876
100	818.571472167969	9.93464
100	818.58837890625	8.36601
100	818.605285644531	7.5817
100	818.622253417969	6.53595
100	818.63916015625	3.66013
100	818.656127929688	2.0915
100	818.673034667969	2.0915
100	818.690002441406	3.39869
100	818.706909179688	3.66013
100	818.723876953125	1.56863
100	818.740783691406	2.0915
100	818.757751464844	2.87582
100	818.774658203125	2.35294
100	818.791625976562	3.39869
100	818.808532714844	3.39869
100	818.825500488281	2.87582
100	818.842407226562	2.35294
100	818.859375	2.0915
100	818.876281738281	1.56863
100	818.893249511719	1.56863
100	818.910217285156	1.83007
100	818.927124023438	2.0915
100	818.944091796875	2.61438
100	818.960998535156	1.83007
100	818.977966308594	2.0915
100	818.994873046875	1.30719
100	819.011840820312	1.30719
100	819.028747558594	2.61438
100	819.045715332031	4.70588
100	819.062622070312	5.22876
100	819.07958984375	4.44444
100	819.096557617188	4.44444
100	819.113464355469	6.27451
100	819.130432128906	6.27451
100	819.147338867188	8.36601
100	819.164306640625	4.70588
100	819.181213378906	7.05882
100	819.198181152344	6.79739
100	819.215148925781	7.05882
100	819.232055664062	6.53595
100	819.2490234375	4.44444
100	819.265930175781	3.92157
100	819.282897949219	4.18301
100	819.2998046875	5.4902
100	819.316772460938	6.53595
100	819.333740234375	7.84314
100	819.350646972656	5.75163
100	819.367614746094	5.75163
100	819.384521484375	4.44444
100	819.401489257812	4.18301
100	819.41845703125	4.70588
100	819.435363769531	3.92157
100	819.452331542969	7.32026
100	819.469299316406	8.36601
100	819.486206054688	7.05882
100	819.503173828125	8.88889
100	819.520080566406	7.32026
100	819.537048339844	6.01307
100	819.554016113281	8.62745
100	819.570922851562	7.84314
100	819.587890625	7.84314
100	819.604858398438	7.32026
100	819.621765136719	4.96732
100	819.638732910156	4.44444
100	819.655700683594	5.22876
100	819.672607421875	4.18301
100	819.689575195312	4.44444
100	819.70654296875	3.39869
100	819.723449707031	6.53595
100	819.740417480469	6.53595
100	819.757385253906	3.13726
100	819.774291992188	3.39869
100	819.791259765625	3.39869
100	819.808227539062	1.30719
100	819.825134277344	3.39869
100	819.842102050781	2.35294
100	819.859069824219	1.56863
100	819.8759765625	0.784314
100	819.892944335938	2.0915
100	819.909912109375	3.39869
100	819.926818847656	3.92157
100	819.943786621094	1.83007
100	819.960754394531	2.61438
100	819.977722167969	1.83007
100	819.99462890625	1.56863
100	820.011596679688	3.13726
100	820.028564453125	4.18301
100	820.045471191406	4.44444
100	820.062438964844	3.66013
100	820.079406738281	2.0915
100	820.096374511719	5.75163
100	820.11328125	8.36601
100	820.130249023438	4.44444
100	820.147216796875	3.66013
100	820.164184570312	6.01307
100	820.181091308594	4.70588
100	820.198059082031	5.4902
100	820.215026855469	6.53595
100	820.231994628906	4.44444
100	820.248901367188	6.53595
100	820.265869140625	5.4902
100	820.282836914062	4.18301
100	820.2998046875	5.75163
100	820.316711425781	5.75163
100	820.333679199219	2.87582
100	820.350646972656	4.96732
100	820.367614746094	4.18301
100	820.384521484375	4.70588
100	820.401489257812	4.18301
100	820.41845703125	9.93464
100	820.435424804688	8.10458
100	820.452392578125	7.05882
100	820.469299316406	8.62745
100	820.486267089844	8.62745
100	820.503234863281	8.62745
100	820.520202636719	7.32026
100	820.537170410156	5.75163
100	820.554077148438	5.22876
100	820.571044921875	6.53595
100	820.588012695312	8.36601
100	820.60498046875	5.75163
100	820.621948242188	7.5817
100	820.638854980469	6.53595
100	820.655822753906	3.39869
100	820.672790527344	2.0915
100	820.689758300781	2.35294
100	820.706726074219	2.35294
100	820.723693847656	3.92157
100	820.740600585938	6.27451
100	820.757568359375	4.44444
100	820.774536132812	2.35294
100	820.79150390625	2.87582
100	820.808471679688	1.56863
100	820.825439453125	3.13726
100	820.842407226562	2.61438
100	820.859313964844	2.35294
100	820.876281738281	1.30719
100	820.893249511719	2.0915
100	820.910217285156	3.66013
100	820.927185058594	4.18301
100	820.944152832031	2.61438
100	820.961120605469	2.0915
100	820.97802734375	2.0915
100	820.994995117188	2.35294
100	821.011962890625	2.0915
100	821.028930664062	2.0915
100	821.0458984375	2.35294
100	821.062866210938	3.13726
100	821.079833984375	3.92157
100	821.096801757812	4.96732
100	821.11376953125	3.66013
100	821.130737304688	4.70588
100	821.147644042969	4.18301
100	821.164611816406	6.01307
100	821.181579589844	10.719
100	821.198547363281	10.719
100	821.215515136719	7.32026
100	821.232482910156	6.01307
100	821.249450683594	3.66013
100	821.266418457031	3.66013
100	821.283386230469	4.70588
100	821.300354003906	6.79739
100	821.317321777344	3.92157
100	821.334289550781	5.22876
100	821.351257324219	4.96732
100	821.3681640625	5.22876
100	821.385131835938	3.92157
100	821.402099609375	3.39869
100	821.419067382812	2.61438
100	821.43603515625	4.70588
100	821.453002929688	9.15033
100	821.469970703125	9.41177
100	821.486938476562	8.36601
100	821.50390625	7.32026
100	821.520874023438	6.01307
100	821.537841796875	7.05882
100	821.554809570312	7.5817
100	821.57177734375	8.10458
100	821.588745117188	9.41177
100	821.605712890625	7.5817
100	821.622680664062	5.4902
100	821.6396484375	5.4902
100	821.656616210938	6.27451
100	821.673583984375	4.96732
100	821.690551757812	3.66013
100	821.70751953125	4.96732
100	821.724487304688	3.13726
100	821.741455078125	0.784314
100	821.758422851562	1.56863
100	821.775390625	2.35294
100	821.792358398438	2.0915
100	821.809326171875	1.83007
100	821.826293945312	2.87582
100	821.84326171875	2.61438
100	821.860229492188	3.13726
100	821.877197265625	4.96732
100	821.894165039062	4.70588
100	821.9111328125	1.56863
100	821.928100585938	2.35294
100	821.945068359375	2.0915
100	821.962036132812	3.13726
100	821.97900390625	2.61438
100	821.995971679688	3.13726
100	822.012939453125	2.35294
100	822.029968261719	3.66013
100	822.046936035156	2.87582
100	822.063903808594	2.35294
100	822.080871582031	2.0915
100	822.097839355469	4.96732
100	822.114807128906	4.70588
100	822.131774902344	5.75163
100	822.148742675781	6.01307
100	822.165710449219	4.44444
100	822.182678222656	5.22876
100	822.199645996094	6.27451
100	822.216613769531	6.27451
100	822.233581542969	6.27451
100	822.250610351562	4.96732
100	822.267578125	2.87582
100	822.284545898438	3.13726
100	822.301513671875	4.96732
100	822.318481445312	5.75163
100	822.33544921875	6.01307
100	822.352416992188	4.18301
100	822.369384765625	7.05882
100	822.386352539062	5.4902
100	822.403381347656	7.05882
100	822.420349121094	4.96732
100	822.437316894531	6.79739
100	822.454284667969	9.15033
100	822.471252441406	6.53595
100	822.488220214844	4.18301
100	822.505187988281	4.70588
100	822.522155761719	7.32026
100	822.539184570312	6.01307
100	822.55615234375	5.22876
100	822.573120117188	6.27451
100	822.590087890625	9.6732
100	822.607055664062	8.36601
100	822.6240234375	9.15033
100	822.640991210938	13.0719
100	822.658020019531	7.84314
100	822.674987792969	6.01307
100	822.691955566406	4.70588
100	822.708923339844	4.44444
100	822.725891113281	3.39869
100	822.742858886719	3.13726
100	822.759887695312	3.92157
100	822.77685546875	4.44444
100	822.793823242188	4.18301
100	822.810791015625	2.87582
100	822.827758789062	3.13726
100	822.844787597656	4.96732
100	822.861755371094	3.92157
100	822.878723144531	2.61438
100	822.895690917969	2.0915
100	822.912658691406	3.66013
100	822.9296875	3.92157
100	822.946655273438	2.0915
100	822.963623046875	2.0915
100	822.980590820312	2.0915
100	822.99755859375	3.66013
100	823.014587402344	5.4902
100	823.031555175781	3.39869
100	823.048522949219	1.56863
100	823.065490722656	6.01307
100	823.08251953125	7.84314
100	823.099487304688	5.75163
100	823.116455078125	4.44444
100	823.133422851562	4.96732
100	823.150451660156	6.01307
100	823.167419433594	6.27451
100	823.184387207031	5.4902
100	823.201354980469	5.22876
100	823.218383789062	6.79739
100	823.2353515625	6.53595
100	823.252319335938	4.70588
100	823.269287109375	7.05882
100	823.286315917969	5.22876
100	823.303283691406	2.87582
100	823.320251464844	5.22876
100	823.337219238281	4.70588
100	823.354248046875	4.18301
100	823.371215820312	4.96732
100	823.38818359375	6.27451
100	823.405212402344	7.05882
100	823.422180175781	11.2418
100	823.439147949219	12.8105
100	823.456176757812	9.41177
100	823.47314453125	8.10458
100	823.490112304688	7.5817
100	823.507080078125	7.32026
100	823.524108886719	7.5817
100	823.541076660156	9.41177
100	823.558044433594	10.9804
100	823.575073242188	12.549
100	823.592041015625	10.1961
100	823.609008789062	9.93464
100	823.626037597656	11.2418
100	823.643005371094	10.9804
100	823.659973144531	7.5817
100	823.677001953125	3.13726
100	823.693969726562	2.61438
100	823.7109375	4.18301
100	823.727966308594	5.75163
100	823.744934082031	6.01307
100	823.761901855469	4.44444
100	823.778930664062	2.0915
100	823.7958984375	2.35294
100	823.812866210938	4.44444
100	823.829895019531	4.96732
100	823.846862792969	4.70588
100	823.863891601562	5.75163
100	823.880859375	6.53595
100	823.897827148438	8.88889
100	823.914855957031	6.53595
100	823.931823730469	6.53595
100	823.948791503906	4.96732
100	823.9658203125	2.61438
100	823.982788085938	3.39869
100	823.999816894531	3.39869
100	824.016784667969	3.13726
100	824.033752441406	4.44444
100	824.05078125	4.96732
100	824.067749023438	4.96732
100	824.084777832031	7.05882
100	824.101745605469	5.4902
100	824.118713378906	6.53595
100	824.1357421875	8.10458
100	824.152709960938	8.88889
100	824.169738769531	5.22876
100	824.186706542969	5.75163
100	824.203674316406	5.75163
100	824.220703125	7.84314
100	824.237670898438	7.5817
100	824.254699707031	9.15033
100	824.271667480469	8.10458
100	824.288696289062	3.92157
100	824.3056640625	3.92157
100	824.322631835938	5.4902
100	824.339660644531	4.96732
100	824.356628417969	4.70588
100	824.373657226562	6.27451
100	824.390625	4.44444
100	824.407653808594	3.92157
100	824.424621582031	3.66013
100	824.441650390625	5.75163
100	824.458618164062	6.53595
100	824.475646972656	6.53595
100	824.492614746094	7.32026
100	824.509643554688	7.32026
100	824.526611328125	13.0719
100	824.543640136719	12.8105
100	824.560607910156	9.93464
100	824.577575683594	13.0719
100	824.594604492188	11.5033
100	824.611572265625	13.0719
100	824.628601074219	11.5033
100	824.645568847656	7.84314
100	824.66259765625	5.22876
100	824.679565429688	5.22876
100	824.696594238281	3.92157
100	824.713562011719	3.66013
100	824.730590820312	3.66013
100	824.747619628906	4.18301
100	824.764587402344	3.92157
100	824.781616210938	3.66013
100	824.798583984375	3.66013
100	824.815612792969	2.87582
100	824.832580566406	3.66013
100	824.849609375	2.0915
100	824.866577148438	3.13726
100	824.883605957031	3.39869
100	824.900573730469	2.35294
100	824.917602539062	1.83007
100	824.9345703125	2.0915
100	824.951599121094	3.13726
100	824.968566894531	5.4902
100	824.985595703125	5.22876
100	825.002624511719	6.01307
100	825.019592285156	7.84314
100	825.03662109375	13.3333
100	825.053588867188	27.7124
100	825.070617675781	36.3399
100	825.087585449219	45.2288
100	825.104614257812	49.1503
100	825.121643066406	37.1242
100	825.138610839844	23.268
100	825.155639648438	17.7778
100	825.172607421875	14.1176
100	825.189636230469	10.1961
100	825.206665039062	7.05882
100	825.2236328125	4.44444
100	825.240661621094	5.75163
100	825.257629394531	5.4902
100	825.274658203125	5.22876
100	825.291687011719	7.84314
100	825.308654785156	6.79739
100	825.32568359375	6.27451
100	825.342651367188	5.4902
100	825.359680175781	6.01307
100	825.376708984375	5.75163
100	825.393676757812	5.75163
100	825.410705566406	9.41177
100	825.427673339844	9.6732
100	825.444702148438	7.84314
100	825.461730957031	8.62745
100	825.478698730469	7.5817
100	825.495727539062	5.75163
100	825.512756347656	7.05882
100	825.529724121094	4.96732
100	825.546752929688	6.53595
100	825.563781738281	8.10458
100	825.580749511719	10.719
100	825.597778320312	8.88889
100	825.614807128906	8.36601
100	825.631774902344	9.6732
100	825.648803710938	7.32026
100	825.665832519531	5.4902
100	825.682800292969	2.61438
100	825.699829101562	1.83007
100	825.716857910156	3.39869
100	825.733825683594	4.44444
100	825.750854492188	4.18301
100	825.767883300781	4.18301
100	825.784851074219	2.87582
100	825.801879882812	4.18301
100	825.818908691406	4.70588
100	825.835876464844	8.62745
100	825.852905273438	8.62745
100	825.869934082031	7.05882
100	825.886962890625	2.87582
100	825.903930664062	3.92157
100	825.920959472656	4.44444
100	825.93798828125	3.13726
100	825.954956054688	2.61438
100	825.971984863281	2.61438
100	825.989013671875	2.61438
100	826.006042480469	2.35294
100	826.023010253906	4.70588
100	826.0400390625	9.15033
100	826.057067871094	10.9804
100	826.074096679688	13.0719
100	826.091064453125	16.9935
100	826.108093261719	18.0392
100	826.125122070312	19.085
100	826.142150878906	17.7778
100	826.159118652344	10.719
100	826.176147460938	7.84314
100	826.193176269531	7.5817
100	826.210205078125	9.41177
100	826.227172851562	7.32026
100	826.244201660156	6.27451
100	826.26123046875	4.96732
100	826.278259277344	5.22876
100	826.295227050781	2.87582
100	826.312255859375	6.01307
100	826.329284667969	6.27451
100	826.346313476562	6.27451
100	826.363342285156	6.79739
100	826.380310058594	7.05882
100	826.397338867188	5.4902
100	826.414367675781	6.53595
100	826.431396484375	8.36601
100	826.448425292969	7.05882
100	826.465393066406	8.88889
100	826.482421875	12.0261
100	826.499450683594	7.05882
100	826.516479492188	9.15033
100	826.533508300781	13.5948
100	826.550476074219	13.5948
100	826.567504882812	13.0719
100	826.584533691406	13.8562
100	826.6015625	13.0719
100	826.618591308594	11.7647
100	826.635620117188	7.5817
100	826.652587890625	6.01307
100	826.669616699219	4.96732
100	826.686645507812	6.79739
100	826.703674316406	6.27451
100	826.720703125	3.66013
100	826.737731933594	2.87582
100	826.754699707031	3.13726
100	826.771728515625	4.96732
100	826.788757324219	4.44444
100	826.805786132812	4.70588
100	826.822814941406	3.92157
100	826.83984375	2.35294
100	826.856872558594	3.66013
100	826.873901367188	4.96732
100	826.890869140625	6.27451
100	826.907897949219	4.44444
100	826.924926757812	2.61438
100	826.941955566406	2.0915
100	826.958984375	2.87582
100	826.976013183594	3.39869
100	826.993041992188	2.61438
100	827.010070800781	2.87582
100	827.027099609375	1.56863
100	827.044067382812	4.70588
100	827.061096191406	4.96732
100	827.078125	6.27451
100	827.095153808594	9.93464
100	827.112182617188	12.8105
100	827.129211425781	8.88889
100	827.146240234375	7.05882
100	827.163269042969	7.84314
100	827.180297851562	10.1961
100	827.197326660156	9.6732
100	827.21435546875	9.6732
100	827.231384277344	8.10458
100	827.248413085938	4.96732
100	827.265380859375	4.70588
100	827.282409667969	4.70588
100	827.299438476562	5.22876
100	827.316467285156	4.18301
100	827.33349609375	4.96732
100	827.350524902344	3.13726
100	827.367553710938	3.39869
100	827.384582519531	4.96732
100	827.401611328125	5.75163
100	827.418640136719	8.62745
100	827.435668945312	10.4575
100	827.452697753906	6.53595
100	827.4697265625	5.75163
100	827.486755371094	8.10458
100	827.503784179688	6.79739
100	827.520812988281	10.1961
100	827.537841796875	10.719
100	827.554870605469	11.2418
100	827.571899414062	10.9804
100	827.588928222656	11.5033
100	827.60595703125	10.9804
100	827.622985839844	6.79739
100	827.640014648438	6.79739
100	827.657043457031	5.75163
100	827.674072265625	3.92157
100	827.691101074219	2.61438
100	827.708129882812	3.13726
100	827.725158691406	5.4902
100	827.7421875	3.39869
100	827.759216308594	2.87582
100	827.776245117188	3.39869
100	827.793273925781	2.87582
100	827.810302734375	1.56863
100	827.827331542969	3.39869
100	827.844360351562	6.01307
100	827.861389160156	6.53595
100	827.87841796875	2.35294
100	827.895446777344	1.30719
100	827.912475585938	3.13726
100	827.929504394531	2.61438
100	827.946533203125	3.92157
100	827.963562011719	4.70588
100	827.980651855469	3.66013
100	827.997680664062	2.87582
100	828.014709472656	3.66013
100	828.03173828125	4.18301
100	828.048767089844	4.18301
100	828.065795898438	6.27451
100	828.082824707031	5.4902
100	828.099853515625	6.27451
100	828.116882324219	7.5817
100	828.133911132812	6.53595
100	828.150939941406	7.05882
100	828.16796875	5.22876
100	828.184997558594	5.22876
100	828.202087402344	4.44444
100	828.219116210938	6.27451
100	828.236145019531	7.5817
100	828.253173828125	6.53595
100	828.270202636719	4.70588
100	828.287231445312	4.96732
100	828.304260253906	3.92157
100	828.3212890625	3.39869
100	828.338317871094	4.44444
100	828.355407714844	8.10458
100	828.372436523438	6.79739
100	828.389465332031	5.75163
100	828.406494140625	5.4902
100	828.423522949219	5.75163
100	828.440551757812	6.01307
100	828.457580566406	5.75163
100	828.474670410156	5.75163
100	828.49169921875	6.53595
100	828.508728027344	6.27451
100	828.525756835938	7.32026
100	828.542785644531	8.10458
100	828.559814453125	7.05882
100	828.576843261719	7.05882
100	828.593933105469	7.84314
100	828.610961914062	3.66013
100	828.627990722656	4.96732
100	828.64501953125	6.53595
100	828.662048339844	4.44444
100	828.679138183594	4.70588
100	828.696166992188	4.96732
100	828.713195800781	2.87582
100	828.730224609375	3.92157
100	828.747253417969	4.96732
100	828.764282226562	3.39869
100	828.781372070312	2.61438
100	828.798400878906	4.44444
100	828.8154296875	3.66013
100	828.832458496094	2.87582
100	828.849487304688	2.87582
100	828.866577148438	3.13726
100	828.883605957031	1.56863
100	828.900634765625	2.0915
100	828.917663574219	2.0915
100	828.934753417969	1.83007
100	828.951782226562	3.13726
100	828.968811035156	3.13726
100	828.98583984375	4.96732
100	829.002868652344	4.96732
100	829.019958496094	3.92157
100	829.036987304688	5.22876
100	829.054016113281	4.70588
100	829.071044921875	6.53595
100	829.088134765625	3.66013
100	829.105163574219	3.13726
100	829.122192382812	4.44444
100	829.139221191406	5.4902
100	829.156311035156	7.05882
100	829.17333984375	6.53595
100	829.190368652344	8.36601
100	829.207397460938	17.5163
100	829.224487304688	22.2222
100	829.241516113281	25.8824
100	829.258544921875	23.7909
100	829.275634765625	18.0392
100	829.292663574219	11.5033
100	829.309692382812	7.32026
100	829.326721191406	7.05882
100	829.343811035156	6.53595
100	829.36083984375	3.92157
100	829.377868652344	7.05882
100	829.394958496094	9.15033
100	829.411987304688	9.93464
100	829.429016113281	7.32026
100	829.446105957031	3.66013
100	829.463134765625	5.4902
100	829.480163574219	7.32026
100	829.497192382812	8.62745
100	829.514282226562	9.15033
100	829.531311035156	8.36601
100	829.54833984375	12.0261
100	829.5654296875	14.3791
100	829.582458496094	11.2418
100	829.599487304688	9.41177
100	829.616577148438	6.27451
100	829.633605957031	8.10458
100	829.650634765625	9.15033
100	829.667724609375	5.22876
100	829.684753417969	3.66013
100	829.701782226562	3.66013
100	829.718872070312	3.66013
100	829.735900878906	2.35294
100	829.752990722656	3.13726
100	829.77001953125	4.18301
100	829.787048339844	3.92157
100	829.804138183594	5.4902
100	829.821166992188	4.70588
100	829.838195800781	5.75163
100	829.855285644531	5.75163
100	829.872314453125	4.70588
100	829.889404296875	1.83007
100	829.906433105469	2.61438
100	829.923461914062	1.83007
100	829.940551757812	2.87582
100	829.957580566406	3.13726
100	829.974609375	2.35294
100	829.99169921875	3.39869
100	830.008728027344	3.66013
100	830.025817871094	6.01307
100	830.042846679688	6.01307
100	830.059936523438	4.18301
100	830.076965332031	6.01307
100	830.093994140625	7.5817
100	830.111083984375	3.92157
100	830.128112792969	2.87582
100	830.145202636719	4.70588
100	830.162231445312	6.27451
100	830.179260253906	8.88889
100	830.196350097656	9.93464
100	830.21337890625	8.10458
100	830.23046875	15.4248
100	830.247497558594	16.9935
100	830.264587402344	12.549
100	830.281616210938	9.15033
100	830.298706054688	9.15033
100	830.315734863281	5.22876
100	830.332763671875	4.18301
100	830.349853515625	6.01307
100	830.366882324219	5.22876
100	830.383972167969	1.83007
100	830.401000976562	2.87582
100	830.418090820312	4.70588
100	830.435119628906	4.44444
100	830.452209472656	5.75163
100	830.46923828125	6.01307
100	830.486328125	5.75163
100	830.503356933594	9.41177
100	830.520446777344	9.93464
100	830.537475585938	11.2418
100	830.554565429688	14.1176
100	830.571594238281	12.2876
100	830.588684082031	9.41177
100	830.605712890625	6.53595
100	830.622802734375	4.70588
100	830.639831542969	2.87582
100	830.656921386719	3.13726
100	830.673950195312	3.39869
100	830.691040039062	2.35294
100	830.708068847656	2.0915
100	830.725158691406	3.92157
100	830.7421875	2.61438
100	830.75927734375	0.784314
100	830.776306152344	2.35294
100	830.793395996094	3.66013
100	830.810424804688	2.0915
100	830.827514648438	2.61438
100	830.844604492188	2.61438
100	830.861633300781	2.0915
100	830.878723144531	2.35294
100	830.895751953125	2.0915
100	830.912841796875	4.18301
100	830.929870605469	4.70588
100	830.946960449219	4.44444
100	830.963989257812	2.61438
100	830.981079101562	3.66013
100	830.998168945312	4.44444
100	831.015197753906	3.92157
100	831.032287597656	4.18301
100	831.04931640625	6.53595
100	831.06640625	9.93464
100	831.083435058594	7.5817
100	831.100524902344	5.75163
100	831.117614746094	3.66013
100	831.134643554688	4.44444
100	831.151733398438	4.96732
100	831.168762207031	5.22876
100	831.185852050781	9.6732
100	831.202941894531	10.4575
100	831.219970703125	12.2876
100	831.237060546875	16.9935
100	831.254089355469	15.6863
100	831.271179199219	10.1961
100	831.288269042969	6.79739
100	831.305297851562	5.22876
100	831.322387695312	6.01307
100	831.339477539062	6.27451
100	831.356506347656	7.05882
100	831.373596191406	5.4902
100	831.390625	3.13726
100	831.40771484375	6.01307
100	831.4248046875	8.10458
100	831.441833496094	9.93464
100	831.458923339844	7.84314
100	831.476013183594	8.88889
100	831.493041992188	8.10458
100	831.510131835938	9.6732
100	831.527221679688	8.88889
100	831.544250488281	10.1961
100	831.561340332031	10.4575
100	831.578430175781	10.1961
100	831.595458984375	8.10458
100	831.612548828125	5.4902
100	831.629638671875	5.22876
100	831.646667480469	4.96732
100	831.663757324219	3.66013
100	831.680847167969	4.18301
100	831.697875976562	3.13726
100	831.714965820312	3.39869
100	831.732055664062	3.66013
100	831.749084472656	4.18301
100	831.766174316406	4.18301
100	831.783264160156	3.13726
100	831.800354003906	2.35294
100	831.8173828125	4.96732
100	831.83447265625	9.15033
100	831.8515625	11.5033
100	831.868591308594	8.10458
100	831.885681152344	7.84314
100	831.902770996094	8.36601
100	831.919860839844	9.41177
100	831.936889648438	8.36601
100	831.953979492188	4.96732
100	831.971069335938	3.92157
100	831.988098144531	3.39869
100	832.005187988281	3.92157
100	832.022277832031	3.92157
100	832.039367675781	4.44444
100	832.056396484375	4.70588
100	832.073486328125	6.01307
100	832.090576171875	6.01307
100	832.107666015625	6.01307
100	832.124694824219	5.4902
100	832.141784667969	5.4902
100	832.158874511719	4.96732
100	832.175964355469	6.27451
100	832.193054199219	7.05882
100	832.210083007812	8.36601
100	832.227172851562	9.15033
100	832.244262695312	7.32026
100	832.261352539062	5.75163
100	832.278381347656	5.22876
100	832.295471191406	5.75163
100	832.312561035156	6.53595
100	832.329650878906	7.32026
100	832.346740722656	7.5817
100	832.36376953125	6.53595
100	832.380859375	6.79739
100	832.39794921875	8.36601
100	832.4150390625	10.719
100	832.43212890625	8.36601
100	832.449157714844	8.62745
100	832.466247558594	7.5817
100	832.483337402344	8.36601
100	832.500427246094	7.32026
100	832.517517089844	8.62745
100	832.534606933594	8.10458
100	832.551635742188	6.01307
100	832.568725585938	7.84314
100	832.585815429688	10.1961
100	832.602905273438	6.53595
100	832.619995117188	5.22876
100	832.637084960938	4.44444
100	832.654113769531	6.79739
100	832.671203613281	7.32026
100	832.688293457031	2.61438
100	832.705383300781	2.87582
100	832.722473144531	4.96732
100	832.739562988281	4.18301
100	832.756652832031	2.0915
100	832.773681640625	1.83007
100	832.790771484375	4.96732
100	832.807861328125	5.4902
100	832.824951171875	3.92157
100	832.842041015625	6.27451
100	832.859130859375	9.15033
100	832.876220703125	7.32026
100	832.893310546875	6.27451
100	832.910339355469	8.36601
100	832.927429199219	7.84314
100	832.944519042969	5.75163
100	832.961608886719	6.53595
100	832.978698730469	6.01307
100	832.995788574219	6.53595
100	833.012878417969	8.88889
100	833.029968261719	9.41177
100	833.047058105469	11.7647
100	833.064147949219	12.8105
100	833.081237792969	14.6405
100	833.098266601562	11.7647
100	833.115356445312	9.41177
100	833.132446289062	6.79739
100	833.149536132812	6.27451
100	833.166625976562	6.79739
100	833.183715820312	6.53595
100	833.200805664062	8.62745
100	833.217895507812	12.0261
100	833.234985351562	12.549
100	833.252075195312	13.5948
100	833.269165039062	13.3333
100	833.286254882812	10.4575
100	833.303344726562	9.41177
100	833.320434570312	7.32026
100	833.337524414062	4.70588
100	833.354614257812	6.27451
100	833.371704101562	6.79739
100	833.388793945312	8.62745
100	833.405883789062	8.10458
100	833.422912597656	6.53595
100	833.440002441406	6.01307
100	833.457092285156	4.96732
100	833.474182128906	10.4575
100	833.491271972656	10.1961
100	833.508361816406	8.62745
100	833.525451660156	8.88889
100	833.542541503906	8.36601
100	833.559631347656	8.36601
100	833.576721191406	10.1961
100	833.593811035156	10.719
[truncated: 116,462 more rows]
