# Supplementary material for: Isotope pattern deconvolution for peptide mass spectrometry by non-negative least squares/least absolute deviation template matching
Source: BMC Bioinformatics. 2012 Nov 8;13:291. doi: 10.1186/1471-2105-13-291 (PMC3608065; doi:10.1186/1471-2105-13-291)
Supplement: Additional file 1 — MALDI-TOF spectra. [file 1471-2105-13-291-S1.zip › ds_maldi/myo500fmol_MALDI.dta2d]

100	799.76123046875	7.05882
100	799.777954101562	6.27451
100	799.794738769531	6.01307
100	799.811462402344	8.10458
100	799.828186035156	6.27451
100	799.844909667969	6.53595
100	799.861694335938	7.84314
100	799.87841796875	7.5817
100	799.895141601562	6.53595
100	799.911865234375	5.22876
100	799.928649902344	6.53595
100	799.945373535156	7.84314
100	799.962097167969	7.32026
100	799.978881835938	7.05882
100	799.99560546875	9.41177
100	800.012329101562	10.1961
100	800.029113769531	11.2418
100	800.045837402344	7.05882
100	800.062561035156	6.01307
100	800.079284667969	8.36601
100	800.096069335938	10.9804
100	800.11279296875	9.15033
100	800.129516601562	8.62745
100	800.146301269531	12.2876
100	800.163024902344	15.4248
100	800.179748535156	14.6405
100	800.196533203125	14.902
100	800.213256835938	14.3791
100	800.22998046875	19.6078
100	800.246765136719	23.0065
100	800.263488769531	20.915
100	800.280212402344	17.5163
100	800.296997070312	20.1307
100	800.313720703125	19.085
100	800.330505371094	20.6536
100	800.347229003906	29.8039
100	800.363952636719	30.5882
100	800.380737304688	24.0523
100	800.3974609375	26.4052
100	800.414184570312	23.268
100	800.430969238281	22.4837
100	800.447692871094	27.451
100	800.464416503906	40.5229
100	800.481201171875	34.7712
100	800.497924804688	31.1111
100	800.514709472656	26.6667
100	800.531433105469	19.085
100	800.548156738281	15.6863
100	800.56494140625	10.9804
100	800.581665039062	8.62745
100	800.598449707031	9.41177
100	800.615173339844	10.719
100	800.631896972656	9.6732
100	800.648681640625	5.75163
100	800.665405273438	8.10458
100	800.682189941406	6.79739
100	800.698913574219	4.18301
100	800.715698242188	6.01307
100	800.732421875	7.84314
100	800.749145507812	5.4902
100	800.765930175781	2.61438
100	800.782653808594	6.53595
100	800.799438476562	6.53595
100	800.816162109375	2.35294
100	800.832946777344	3.66013
100	800.849670410156	5.4902
100	800.866455078125	3.39869
100	800.883178710938	6.01307
100	800.89990234375	8.10458
100	800.916687011719	10.1961
100	800.933410644531	7.05882
100	800.9501953125	5.22876
100	800.966918945312	6.53595
100	800.983703613281	10.1961
100	801.000427246094	7.84314
100	801.017211914062	9.6732
100	801.033935546875	12.0261
100	801.050720214844	9.6732
100	801.067443847656	9.41177
100	801.084228515625	10.9804
100	801.100952148438	10.719
100	801.117736816406	8.88889
100	801.134460449219	8.62745
100	801.151245117188	9.41177
100	801.16796875	12.0261
100	801.184753417969	18.0392
100	801.201477050781	12.0261
100	801.21826171875	13.0719
100	801.234985351562	18.0392
100	801.251770019531	21.1765
100	801.268493652344	18.0392
100	801.285278320312	16.732
100	801.302001953125	18.3007
100	801.318786621094	18.5621
100	801.335510253906	19.3464
100	801.352294921875	18.5621
100	801.369018554688	16.732
100	801.385803222656	16.9935
100	801.402526855469	13.3333
100	801.419311523438	19.3464
100	801.436096191406	20.1307
100	801.452819824219	20.6536
100	801.469604492188	21.6993
100	801.486328125	23.0065
100	801.503112792969	22.7451
100	801.519836425781	15.1634
100	801.53662109375	9.6732
100	801.553344726562	10.4575
100	801.570129394531	10.9804
100	801.5869140625	6.79739
100	801.603637695312	7.5817
100	801.620422363281	8.10458
100	801.637145996094	4.70588
100	801.653930664062	6.01307
100	801.670654296875	8.36601
100	801.687438964844	10.1961
100	801.704223632812	10.9804
100	801.720947265625	6.27451
100	801.737731933594	3.92157
100	801.754455566406	5.4902
100	801.771240234375	7.05882
100	801.788024902344	7.84314
100	801.804748535156	7.05882
100	801.821533203125	7.05882
100	801.838317871094	6.53595
100	801.855041503906	4.18301
100	801.871826171875	3.92157
100	801.888549804688	5.75163
100	801.905334472656	5.75163
100	801.922119140625	4.44444
100	801.938842773438	5.4902
100	801.955627441406	5.4902
100	801.972412109375	6.01307
100	801.989135742188	5.4902
100	802.005920410156	6.79739
100	802.022644042969	8.62745
100	802.039428710938	10.719
100	802.056213378906	7.32026
100	802.072937011719	6.53595
100	802.089721679688	8.88889
100	802.106506347656	10.9804
100	802.123229980469	8.62745
100	802.140014648438	9.93464
100	802.156799316406	14.902
100	802.173522949219	15.6863
100	802.190307617188	15.9477
100	802.207092285156	15.6863
100	802.223815917969	15.4248
100	802.240600585938	15.9477
100	802.257385253906	13.5948
100	802.274169921875	10.4575
100	802.290893554688	12.0261
100	802.307678222656	19.8693
100	802.324462890625	24.5752
100	802.341186523438	28.7582
100	802.357971191406	26.9281
100	802.374755859375	21.1765
100	802.391479492188	18.0392
100	802.408264160156	17.5163
100	802.425048828125	15.4248
100	802.441833496094	12.2876
100	802.458557128906	10.9804
100	802.475341796875	12.0261
100	802.492126464844	11.5033
100	802.508911132812	16.4706
100	802.525634765625	15.6863
100	802.542419433594	14.3791
100	802.559204101562	10.1961
100	802.575927734375	9.93464
100	802.592712402344	7.5817
100	802.609497070312	7.84314
100	802.626281738281	9.6732
100	802.643005371094	8.62745
100	802.659790039062	7.32026
100	802.676574707031	6.01307
100	802.693359375	8.10458
100	802.710144042969	10.4575
100	802.726867675781	7.05882
100	802.74365234375	6.53595
100	802.760437011719	8.88889
100	802.777221679688	7.32026
100	802.7939453125	4.96732
100	802.810729980469	8.10458
100	802.827514648438	7.5817
100	802.844299316406	6.27451
100	802.861083984375	7.05882
100	802.877807617188	8.62745
100	802.894592285156	8.36601
100	802.911376953125	6.79739
100	802.928161621094	5.22876
100	802.944946289062	2.87582
100	802.961669921875	7.84314
100	802.978454589844	7.32026
100	802.995239257812	4.70588
100	803.012023925781	6.01307
100	803.02880859375	11.7647
100	803.045532226562	14.6405
100	803.062316894531	10.719
100	803.0791015625	7.05882
100	803.095886230469	8.62745
100	803.112670898438	9.6732
100	803.129455566406	12.0261
100	803.146179199219	11.2418
100	803.162963867188	13.0719
100	803.179748535156	18.5621
100	803.196533203125	14.902
100	803.213317871094	15.1634
100	803.230102539062	16.2092
100	803.246887207031	15.4248
100	803.263610839844	12.0261
100	803.280395507812	16.9935
100	803.297180175781	16.4706
100	803.31396484375	18.8235
100	803.330749511719	20.1307
100	803.347534179688	21.9608
100	803.364318847656	23.0065
100	803.381103515625	23.5294
100	803.397827148438	24.0523
100	803.414611816406	22.7451
100	803.431396484375	23.5294
100	803.448181152344	22.4837
100	803.464965820312	15.9477
100	803.481750488281	11.5033
100	803.49853515625	17.5163
100	803.515319824219	21.6993
100	803.532104492188	17.2549
100	803.548828125	13.5948
100	803.565612792969	13.3333
100	803.582397460938	9.93464
100	803.599182128906	7.84314
100	803.615966796875	5.75163
100	803.632751464844	8.10458
100	803.649536132812	7.5817
100	803.666320800781	8.62745
100	803.68310546875	9.15033
100	803.699890136719	7.05882
100	803.716674804688	7.5817
100	803.733459472656	7.32026
100	803.750244140625	8.10458
100	803.767028808594	8.88889
100	803.783813476562	10.4575
100	803.800537109375	9.6732
100	803.817321777344	8.36601
100	803.834106445312	10.9804
100	803.850891113281	17.7778
100	803.86767578125	61.9608
100	803.884460449219	164.444
100	803.901245117188	304.837
100	803.918029785156	408.366
100	803.934814453125	396.34
100	803.951599121094	290.196
100	803.968383789062	173.072
100	803.985168457031	94.902
100	804.001953125	44.7059
100	804.018737792969	24.0523
100	804.035522460938	15.9477
100	804.052307128906	17.7778
100	804.069091796875	16.2092
100	804.085876464844	18.0392
100	804.102661132812	16.9935
100	804.119445800781	15.4248
100	804.13623046875	17.5163
100	804.153015136719	14.3791
100	804.169799804688	10.1961
100	804.186584472656	13.0719
100	804.203369140625	19.085
100	804.220153808594	21.1765
100	804.236938476562	21.6993
100	804.253723144531	26.9281
100	804.2705078125	28.4967
100	804.287292480469	33.4641
100	804.304077148438	31.8954
100	804.320861816406	29.0196
100	804.337646484375	25.6209
100	804.354431152344	32.9412
100	804.371276855469	73.2026
100	804.388061523438	157.647
100	804.404846191406	282.614
100	804.421630859375	360.261
100	804.438415527344	319.739
100	804.455200195312	226.405
100	804.471984863281	154.51
100	804.48876953125	86.5359
100	804.505554199219	49.4118
100	804.522338867188	38.1699
100	804.539123535156	29.5425
100	804.555908203125	18.8235
100	804.572692871094	16.732
100	804.589477539062	17.5163
100	804.606323242188	18.8235
100	804.623107910156	17.7778
100	804.639892578125	13.3333
100	804.656677246094	7.5817
100	804.673461914062	6.53595
100	804.690246582031	9.93464
100	804.70703125	11.5033
100	804.723815917969	8.62745
100	804.740600585938	9.41177
100	804.757385253906	8.36601
100	804.774230957031	5.75163
100	804.791015625	6.79739
100	804.807800292969	6.53595
100	804.824584960938	11.2418
100	804.841369628906	15.4248
100	804.858154296875	17.2549
100	804.874938964844	32.1569
100	804.891784667969	70.8497
100	804.908569335938	132.026
100	804.925354003906	156.078
100	804.942138671875	134.118
100	804.958923339844	92.8105
100	804.975708007812	50.1961
100	804.992492675781	27.1895
100	805.009338378906	19.6078
100	805.026123046875	16.4706
100	805.042907714844	11.5033
100	805.059692382812	12.549
100	805.076477050781	16.4706
100	805.09326171875	16.4706
100	805.110107421875	15.1634
100	805.126892089844	13.3333
100	805.143676757812	10.719
100	805.160461425781	11.5033
100	805.17724609375	14.902
100	805.194030761719	21.4379
100	805.210876464844	21.6993
100	805.227661132812	24.8366
100	805.244445800781	21.6993
100	805.26123046875	17.7778
100	805.278015136719	16.9935
100	805.294860839844	21.6993
100	805.311645507812	23.5294
100	805.328430175781	20.1307
100	805.34521484375	15.4248
100	805.362060546875	20.3922
100	805.378845214844	23.0065
100	805.395629882812	40.7843
100	805.412414550781	66.6667
100	805.42919921875	78.1699
100	805.446044921875	57.7778
100	805.462829589844	41.3072
100	805.479614257812	35.2941
100	805.496398925781	25.6209
100	805.513244628906	16.9935
100	805.530029296875	13.8562
100	805.546813964844	15.9477
100	805.563598632812	14.3791
100	805.580444335938	10.719
100	805.597229003906	13.5948
100	805.614013671875	13.8562
100	805.630798339844	8.88889
100	805.647644042969	9.15033
100	805.664428710938	10.1961
100	805.681213378906	7.32026
100	805.698059082031	6.01307
100	805.71484375	6.01307
100	805.731628417969	6.27451
100	805.748413085938	6.53595
100	805.765258789062	6.01307
100	805.782043457031	6.01307
100	805.798828125	4.96732
100	805.815673828125	7.32026
100	805.832458496094	7.32026
100	805.849243164062	3.92157
100	805.866027832031	5.4902
100	805.882873535156	7.5817
100	805.899658203125	9.41177
100	805.916442871094	13.0719
100	805.933288574219	20.6536
100	805.950073242188	21.1765
100	805.966857910156	19.085
100	805.983703613281	12.549
100	806.00048828125	9.6732
100	806.017272949219	6.53595
100	806.034118652344	11.5033
100	806.050903320312	19.3464
100	806.067687988281	30.8497
100	806.084533691406	36.8627
100	806.101318359375	35.0327
100	806.118103027344	29.0196
100	806.134948730469	21.1765
100	806.151733398438	16.732
100	806.168518066406	19.8693
100	806.185363769531	20.3922
100	806.2021484375	21.6993
100	806.218994140625	20.6536
100	806.235778808594	22.4837
100	806.252563476562	19.8693
100	806.269409179688	21.4379
100	806.286193847656	19.3464
100	806.302978515625	19.085
100	806.31982421875	20.3922
100	806.336608886719	15.1634
100	806.353454589844	11.5033
100	806.370239257812	14.1176
100	806.387023925781	15.6863
100	806.403869628906	20.6536
100	806.420654296875	25.098
100	806.4375	26.4052
100	806.454284667969	22.2222
100	806.471069335938	18.3007
100	806.487915039062	15.6863
100	806.504699707031	13.3333
100	806.521545410156	11.7647
100	806.538330078125	12.0261
100	806.555114746094	10.4575
100	806.571960449219	10.1961
100	806.588745117188	10.719
100	806.605590820312	10.4575
100	806.622375488281	11.2418
100	806.639221191406	10.9804
100	806.656005859375	10.1961
100	806.6728515625	6.79739
100	806.689636230469	8.62745
100	806.706420898438	7.32026
100	806.723266601562	5.75163
100	806.740051269531	5.75163
100	806.756896972656	5.75163
100	806.773681640625	5.4902
100	806.79052734375	5.75163
100	806.807312011719	6.01307
100	806.824157714844	4.96732
100	806.840942382812	6.79739
100	806.857788085938	4.70588
100	806.874572753906	2.61438
100	806.891418457031	5.22876
100	806.908203125	9.15033
100	806.924987792969	9.6732
100	806.941833496094	6.01307
100	806.958618164062	7.5817
100	806.975463867188	9.6732
100	806.992248535156	8.36601
100	807.009094238281	8.88889
100	807.02587890625	10.1961
100	807.042724609375	11.7647
100	807.059509277344	23.0065
100	807.076354980469	23.7909
100	807.093200683594	22.7451
100	807.109985351562	23.0065
100	807.126831054688	18.3007
100	807.143615722656	11.2418
100	807.160461425781	11.2418
100	807.17724609375	14.6405
100	807.194091796875	19.6078
100	807.210876464844	20.1307
100	807.227722167969	18.3007
100	807.244506835938	19.6078
100	807.261352539062	15.4248
100	807.278137207031	16.9935
100	807.294982910156	17.5163
100	807.311767578125	18.8235
100	807.32861328125	15.6863
100	807.345458984375	13.5948
100	807.362243652344	9.6732
100	807.379089355469	11.5033
100	807.395874023438	14.3791
100	807.412719726562	12.549
100	807.429504394531	14.902
100	807.446350097656	15.4248
100	807.463195800781	13.3333
100	807.47998046875	14.3791
100	807.496826171875	12.2876
100	807.513610839844	10.4575
100	807.530456542969	9.93464
100	807.547302246094	10.1961
100	807.564086914062	10.719
100	807.580932617188	12.0261
100	807.597717285156	11.2418
100	807.614562988281	9.41177
100	807.631408691406	5.4902
100	807.648193359375	6.01307
100	807.6650390625	6.01307
100	807.681823730469	3.66013
100	807.698669433594	6.27451
100	807.715515136719	8.36601
100	807.732299804688	8.10458
100	807.749145507812	3.66013
100	807.765930175781	6.27451
100	807.782775878906	4.96732
100	807.799621582031	3.92157
100	807.81640625	5.75163
100	807.833251953125	5.22876
100	807.85009765625	6.01307
100	807.866882324219	6.79739
100	807.883728027344	7.32026
100	807.900573730469	6.53595
100	807.917358398438	5.22876
100	807.934204101562	7.32026
100	807.951049804688	8.62745
100	807.967834472656	8.36601
100	807.984680175781	8.36601
100	808.001525878906	10.1961
100	808.018310546875	10.9804
100	808.03515625	5.75163
100	808.052001953125	10.4575
100	808.068786621094	15.6863
100	808.085632324219	14.902
100	808.102478027344	14.3791
100	808.119262695312	14.902
100	808.136108398438	15.6863
100	808.152954101562	18.0392
100	808.169738769531	16.4706
100	808.186584472656	17.2549
100	808.203430175781	22.2222
100	808.220275878906	25.3595
100	808.237060546875	33.2026
100	808.25390625	35.5556
100	808.270751953125	29.281
100	808.287536621094	20.6536
100	808.304382324219	15.6863
100	808.321228027344	14.6405
100	808.338073730469	10.1961
100	808.354858398438	12.8105
100	808.371704101562	13.5948
100	808.388549804688	13.3333
100	808.405395507812	12.2876
100	808.422180175781	14.6405
100	808.439025878906	15.9477
100	808.455871582031	14.1176
100	808.472717285156	12.0261
100	808.489501953125	10.9804
100	808.50634765625	12.2876
100	808.523193359375	11.5033
100	808.5400390625	9.41177
100	808.556823730469	11.5033
100	808.573669433594	8.62745
100	808.590515136719	7.5817
100	808.607360839844	6.01307
100	808.624145507812	7.05882
100	808.640991210938	4.44444
100	808.657836914062	7.5817
100	808.674682617188	7.05882
100	808.691528320312	3.66013
100	808.708312988281	2.87582
100	808.725158691406	5.22876
100	808.742004394531	3.92157
100	808.758850097656	3.92157
100	808.775634765625	3.39869
100	808.79248046875	5.4902
100	808.809326171875	4.70588
100	808.826171875	3.39869
100	808.843017578125	3.66013
100	808.85986328125	3.13726
100	808.876647949219	3.92157
100	808.893493652344	5.22876
100	808.910339355469	7.05882
100	808.927185058594	5.4902
100	808.944030761719	4.44444
100	808.960876464844	4.18301
100	808.977661132812	5.4902
100	808.994506835938	6.27451
100	809.011352539062	6.79739
100	809.028198242188	6.79739
100	809.045043945312	8.10458
100	809.061889648438	12.2876
100	809.078674316406	10.719
100	809.095520019531	7.32026
100	809.112365722656	10.1961
100	809.129211425781	13.3333
100	809.146057128906	14.6405
100	809.162902832031	16.9935
100	809.179748535156	19.6078
100	809.196533203125	26.9281
100	809.21337890625	27.1895
100	809.230224609375	28.4967
100	809.2470703125	21.9608
100	809.263916015625	24.8366
100	809.28076171875	22.2222
100	809.297607421875	15.6863
100	809.314453125	16.2092
100	809.331298828125	20.915
100	809.348083496094	17.5163
100	809.364929199219	12.549
100	809.381774902344	13.3333
100	809.398620605469	11.2418
100	809.415466308594	11.2418
100	809.432312011719	9.93464
100	809.449157714844	10.719
100	809.466003417969	15.1634
100	809.482849121094	18.0392
100	809.499694824219	13.0719
100	809.516540527344	10.4575
100	809.533386230469	14.6405
100	809.550170898438	16.9935
100	809.567016601562	13.8562
100	809.583862304688	9.6732
100	809.600708007812	12.0261
100	809.617553710938	9.15033
100	809.634399414062	7.32026
100	809.651245117188	8.88889
100	809.668090820312	8.36601
100	809.684936523438	4.70588
100	809.701782226562	4.96732
100	809.718627929688	6.27451
100	809.735473632812	6.27451
100	809.752319335938	4.96732
100	809.769165039062	5.22876
100	809.786010742188	5.22876
100	809.802856445312	5.75163
100	809.819702148438	7.84314
100	809.836547851562	8.36601
100	809.853393554688	8.10458
100	809.870239257812	5.22876
100	809.887084960938	4.96732
100	809.903930664062	8.10458
100	809.920776367188	6.53595
100	809.937622070312	8.36601
100	809.954467773438	7.84314
100	809.971313476562	7.05882
100	809.988159179688	7.5817
100	810.005004882812	7.5817
100	810.021850585938	7.84314
100	810.038696289062	12.0261
100	810.055541992188	10.9804
100	810.072387695312	12.0261
100	810.089233398438	10.1961
100	810.106079101562	8.88889
100	810.122924804688	13.5948
100	810.139770507812	15.9477
100	810.156616210938	13.5948
100	810.173461914062	16.2092
100	810.190307617188	19.3464
100	810.207153320312	26.9281
100	810.223999023438	28.4967
100	810.240844726562	31.3726
100	810.257690429688	28.2353
100	810.274536132812	32.1569
100	810.291381835938	28.4967
100	810.308227539062	24.3137
100	810.325134277344	20.1307
100	810.341979980469	21.1765
100	810.358825683594	17.5163
100	810.375671386719	15.9477
100	810.392517089844	15.1634
100	810.409362792969	11.2418
100	810.426208496094	12.2876
100	810.443054199219	15.4248
100	810.459899902344	13.3333
100	810.476745605469	16.732
100	810.493591308594	17.2549
100	810.510437011719	16.9935
100	810.52734375	12.0261
100	810.544189453125	10.9804
100	810.56103515625	11.7647
100	810.577880859375	12.0261
100	810.5947265625	9.93464
100	810.611572265625	8.88889
100	810.62841796875	9.41177
100	810.645263671875	10.1961
100	810.662109375	8.62745
100	810.679016113281	9.15033
100	810.695861816406	7.32026
100	810.712707519531	6.53595
100	810.729553222656	6.27451
100	810.746398925781	5.75163
100	810.763244628906	4.96732
100	810.780090332031	4.44444
100	810.796997070312	3.39869
100	810.813842773438	3.66013
100	810.830688476562	7.32026
100	810.847534179688	9.93464
100	810.864379882812	6.27451
100	810.881225585938	6.01307
100	810.898132324219	7.5817
100	810.914978027344	12.549
100	810.931823730469	9.41177
100	810.948669433594	5.75163
100	810.965515136719	4.44444
100	810.982360839844	7.05882
100	810.999267578125	7.05882
100	811.01611328125	5.75163
100	811.032958984375	5.75163
100	811.0498046875	10.719
100	811.066650390625	13.3333
100	811.083557128906	16.2092
100	811.100402832031	11.2418
100	811.117248535156	12.2876
100	811.134094238281	13.8562
100	811.150939941406	17.2549
100	811.167846679688	20.915
100	811.184692382812	25.098
100	811.201538085938	33.4641
100	811.218383789062	36.8627
100	811.235229492188	39.2157
100	811.252136230469	40.5229
100	811.268981933594	29.281
100	811.285827636719	21.1765
100	811.302673339844	18.8235
100	811.319580078125	18.0392
100	811.33642578125	14.902
100	811.353271484375	15.1634
100	811.3701171875	16.2092
100	811.387023925781	15.9477
100	811.403869628906	15.6863
100	811.420715332031	17.5163
100	811.437561035156	13.3333
100	811.454467773438	13.3333
100	811.471313476562	16.4706
100	811.488159179688	15.1634
100	811.505004882812	10.1961
100	811.521911621094	10.9804
100	811.538757324219	8.36601
100	811.555603027344	11.7647
100	811.572448730469	13.3333
100	811.58935546875	12.8105
100	811.606201171875	8.62745
100	811.623046875	8.62745
100	811.639953613281	9.41177
100	811.656799316406	9.41177
100	811.673645019531	8.10458
100	811.690490722656	9.15033
100	811.707397460938	12.549
100	811.724243164062	11.2418
100	811.741088867188	8.62745
100	811.757995605469	5.22876
100	811.774841308594	9.93464
100	811.791687011719	10.9804
100	811.80859375	8.88889
100	811.825439453125	9.6732
100	811.84228515625	8.62745
100	811.859191894531	6.27451
100	811.876037597656	7.05882
100	811.892883300781	10.4575
100	811.909790039062	7.84314
100	811.926635742188	9.41177
100	811.943481445312	10.1961
100	811.960388183594	8.36601
100	811.977233886719	7.05882
100	811.994079589844	8.62745
100	812.010986328125	6.27451
100	812.02783203125	7.5817
100	812.044677734375	7.5817
100	812.061584472656	8.36601
100	812.078430175781	9.93464
100	812.095275878906	9.6732
100	812.112182617188	10.4575
100	812.129028320312	11.7647
100	812.145935058594	15.1634
100	812.162780761719	17.5163
100	812.179626464844	21.4379
100	812.196533203125	31.1111
100	812.21337890625	42.8758
100	812.230285644531	44.4444
100	812.247131347656	44.4444
100	812.263977050781	39.2157
100	812.280883789062	30.8497
100	812.297729492188	24.8366
100	812.314636230469	24.3137
100	812.331481933594	26.9281
100	812.348327636719	24.8366
100	812.365234375	21.1765
100	812.382080078125	20.6536
100	812.398986816406	18.8235
100	812.415832519531	18.0392
100	812.432678222656	18.3007
100	812.449584960938	20.1307
100	812.466430664062	20.1307
100	812.483337402344	16.2092
100	812.500183105469	11.2418
100	812.51708984375	13.8562
100	812.533935546875	13.0719
100	812.55078125	12.0261
100	812.567687988281	14.902
100	812.584533691406	12.0261
100	812.601440429688	9.41177
100	812.618286132812	10.719
100	812.635192871094	9.6732
100	812.652038574219	7.05882
100	812.6689453125	9.93464
100	812.685791015625	8.88889
100	812.702697753906	7.5817
100	812.719543457031	7.32026
100	812.736450195312	8.88889
100	812.753295898438	9.15033
100	812.770202636719	6.53595
100	812.787048339844	5.75163
100	812.803894042969	6.01307
100	812.82080078125	4.96732
100	812.837646484375	5.4902
100	812.854553222656	5.75163
100	812.871398925781	7.32026
100	812.888305664062	6.01307
100	812.905151367188	4.96732
100	812.922058105469	5.22876
100	812.938903808594	9.93464
100	812.955810546875	9.41177
100	812.972717285156	9.41177
100	812.989562988281	9.15033
100	813.006469726562	9.93464
100	813.023315429688	7.84314
100	813.040222167969	8.36601
100	813.057067871094	10.719
100	813.073974609375	10.4575
100	813.0908203125	10.9804
100	813.107727050781	8.62745
100	813.124572753906	9.15033
100	813.141479492188	11.5033
100	813.158325195312	17.7778
100	813.175231933594	24.8366
100	813.192138671875	29.5425
100	813.208984375	30.8497
100	813.225891113281	36.0784
100	813.242736816406	37.9085
100	813.259643554688	29.5425
100	813.276489257812	19.3464
100	813.293395996094	17.7778
100	813.310241699219	15.9477
100	813.3271484375	18.0392
100	813.344055175781	17.7778
100	813.360900878906	12.8105
100	813.377807617188	13.8562
100	813.394653320312	13.3333
100	813.411560058594	12.2876
100	813.428466796875	15.4248
100	813.4453125	16.732
100	813.462219238281	21.1765
100	813.479064941406	20.915
100	813.495971679688	16.732
100	813.512878417969	19.8693
100	813.529724121094	17.5163
100	813.546630859375	14.1176
100	813.5634765625	14.902
100	813.580383300781	17.5163
100	813.597290039062	16.2092
100	813.614135742188	12.0261
100	813.631042480469	8.88889
100	813.64794921875	9.6732
100	813.664794921875	8.62745
100	813.681701660156	7.84314
100	813.698547363281	4.70588
100	813.715454101562	4.70588
100	813.732360839844	4.96732
100	813.749206542969	5.75163
100	813.76611328125	8.88889
100	813.783020019531	12.0261
100	813.799865722656	10.4575
100	813.816772460938	7.5817
100	813.833679199219	7.32026
100	813.850524902344	8.36601
100	813.867431640625	7.05882
100	813.884338378906	8.10458
100	813.901184082031	8.88889
100	813.918090820312	8.62745
100	813.934997558594	7.84314
100	813.951843261719	5.4902
100	813.96875	3.92157
100	813.985656738281	6.27451
100	814.002502441406	5.4902
100	814.019409179688	8.36601
100	814.036315917969	9.6732
100	814.05322265625	9.41177
100	814.070068359375	5.22876
100	814.086975097656	2.87582
100	814.103881835938	5.75163
100	814.120727539062	10.9804
100	814.137634277344	15.4248
100	814.154541015625	9.93464
100	814.171447753906	10.9804
100	814.188293457031	17.5163
100	814.205200195312	24.0523
100	814.222106933594	26.9281
100	814.238952636719	23.0065
100	814.255859375	21.9608
100	814.272766113281	17.2549
100	814.289672851562	15.6863
100	814.306518554688	16.9935
100	814.323425292969	15.1634
100	814.34033203125	20.1307
100	814.357238769531	20.915
100	814.374084472656	15.1634
100	814.390991210938	15.4248
100	814.407897949219	18.3007
100	814.4248046875	19.8693
100	814.441650390625	27.451
100	814.458557128906	35.5556
100	814.475463867188	33.9869
100	814.492370605469	27.7124
100	814.50927734375	23.268
100	814.526123046875	20.915
100	814.543029785156	17.5163
100	814.559936523438	14.6405
100	814.576843261719	12.549
100	814.593688964844	13.8562
100	814.610595703125	13.3333
100	814.627502441406	11.2418
100	814.644409179688	9.15033
100	814.661315917969	6.27451
100	814.678161621094	5.22876
100	814.695068359375	6.53595
100	814.711975097656	9.6732
100	814.728881835938	9.6732
100	814.745788574219	8.62745
100	814.7626953125	6.53595
100	814.779541015625	6.01307
100	814.796447753906	7.84314
100	814.813354492188	6.53595
100	814.830261230469	5.75163
100	814.84716796875	4.70588
100	814.864074707031	5.4902
100	814.880920410156	8.62745
100	814.897827148438	10.1961
100	814.914733886719	7.84314
100	814.931640625	8.88889
100	814.948547363281	9.6732
100	814.965454101562	7.84314
100	814.982360839844	6.27451
100	814.999206542969	6.27451
100	815.01611328125	5.75163
100	815.033020019531	6.53595
100	815.049926757812	8.62745
100	815.066833496094	9.15033
100	815.083740234375	7.5817
100	815.100646972656	8.62745
100	815.117492675781	9.41177
100	815.134399414062	12.8105
100	815.151306152344	12.549
100	815.168212890625	13.3333
100	815.185119628906	15.9477
100	815.202026367188	16.732
100	815.218933105469	19.6078
100	815.23583984375	15.9477
100	815.252746582031	15.6863
100	815.269653320312	21.1765
100	815.286499023438	21.6993
100	815.303405761719	18.3007
100	815.3203125	13.8562
100	815.337219238281	17.5163
100	815.354125976562	14.3791
100	815.371032714844	18.3007
100	815.387939453125	20.3922
100	815.404846191406	21.4379
100	815.421752929688	19.3464
100	815.438659667969	28.4967
100	815.45556640625	39.4771
100	815.472473144531	43.9216
100	815.489379882812	40.2614
100	815.506286621094	32.6797
100	815.523132324219	31.1111
100	815.5400390625	29.8039
100	815.556945800781	20.3922
100	815.573852539062	17.2549
100	815.590759277344	11.2418
100	815.607666015625	11.5033
100	815.624572753906	9.6732
100	815.641479492188	10.1961
100	815.658386230469	8.10458
100	815.67529296875	10.719
100	815.692199707031	8.88889
100	815.709106445312	7.84314
100	815.726013183594	6.53595
100	815.742919921875	5.4902
100	815.759826660156	8.62745
100	815.776733398438	9.6732
100	815.793640136719	7.32026
100	815.810546875	9.6732
100	815.827453613281	10.1961
100	815.844360351562	10.1961
100	815.861267089844	9.93464
100	815.878173828125	17.7778
100	815.895080566406	24.5752
100	815.911987304688	28.4967
100	815.928894042969	24.3137
100	815.94580078125	21.9608
100	815.962707519531	18.8235
100	815.979614257812	14.1176
100	815.996520996094	9.15033
100	816.013427734375	4.70588
100	816.030334472656	4.96732
100	816.047241210938	7.32026
100	816.064147949219	7.32026
100	816.0810546875	4.44444
100	816.098022460938	4.96732
100	816.114929199219	6.53595
100	816.1318359375	10.9804
100	816.148742675781	13.8562
100	816.165649414062	14.6405
100	816.182556152344	18.3007
100	816.199462890625	21.4379
100	816.216369628906	21.1765
100	816.233276367188	18.0392
100	816.250183105469	15.1634
100	816.26708984375	16.2092
100	816.283996582031	16.9935
100	816.300903320312	17.7778
100	816.317810058594	15.1634
100	816.334716796875	14.902
100	816.351684570312	17.5163
100	816.368591308594	21.1765
100	816.385498046875	15.6863
100	816.402404785156	14.6405
100	816.419311523438	15.1634
100	816.436218261719	14.6405
100	816.453125	17.2549
100	816.470031738281	25.8824
100	816.486938476562	28.4967
100	816.50390625	35.2941
100	816.520812988281	29.0196
100	816.537719726562	18.0392
100	816.554626464844	12.549
100	816.571533203125	14.6405
100	816.588439941406	14.6405
100	816.605346679688	9.6732
100	816.622253417969	12.0261
100	816.639221191406	14.3791
100	816.656127929688	12.0261
100	816.673034667969	9.15033
100	816.68994140625	8.62745
100	816.706848144531	8.10458
100	816.723754882812	8.36601
100	816.740661621094	6.27451
100	816.757629394531	7.5817
100	816.774536132812	4.96732
100	816.791442871094	2.35294
100	816.808349609375	6.79739
100	816.825256347656	8.88889
100	816.842163085938	7.5817
100	816.859130859375	7.5817
100	816.876037597656	12.8105
100	816.892944335938	14.902
100	816.909851074219	17.2549
100	816.9267578125	16.2092
100	816.943725585938	12.549
100	816.960632324219	11.2418
100	816.9775390625	6.79739
100	816.994445800781	5.75163
100	817.011352539062	4.70588
100	817.0283203125	3.13726
100	817.045227050781	5.22876
100	817.062133789062	6.27451
100	817.079040527344	7.5817
100	817.095947265625	7.84314
100	817.112915039062	9.6732
100	817.129821777344	8.10458
100	817.146728515625	8.88889
100	817.163635253906	13.8562
100	817.180603027344	14.6405
100	817.197509765625	11.5033
100	817.214416503906	13.8562
100	817.231323242188	16.9935
100	817.248229980469	14.1176
100	817.265197753906	10.719
100	817.282104492188	11.5033
100	817.299011230469	9.15033
100	817.31591796875	9.6732
100	817.332885742188	10.9804
100	817.349792480469	10.1961
100	817.36669921875	12.2876
100	817.383666992188	15.4248
100	817.400573730469	14.902
100	817.41748046875	13.3333
100	817.434387207031	14.902
100	817.451354980469	19.6078
100	817.46826171875	26.6667
100	817.485168457031	25.8824
100	817.502075195312	24.8366
100	817.51904296875	20.1307
100	817.535949707031	15.4248
100	817.552856445312	9.41177
100	817.56982421875	10.1961
100	817.586730957031	11.7647
100	817.603637695312	11.2418
100	817.62060546875	9.41177
100	817.637512207031	8.88889
100	817.654418945312	9.93464
100	817.671325683594	10.1961
100	817.688293457031	7.05882
100	817.705200195312	6.79739
100	817.722106933594	5.4902
100	817.739074707031	3.92157
100	817.755981445312	6.01307
100	817.772888183594	8.36601
100	817.789855957031	6.79739
100	817.806762695312	7.05882
100	817.823669433594	7.84314
100	817.840637207031	7.05882
100	817.857543945312	4.70588
100	817.874450683594	4.96732
100	817.891418457031	5.4902
100	817.908325195312	8.36601
100	817.92529296875	7.84314
100	817.942199707031	8.36601
100	817.959106445312	4.44444
100	817.97607421875	7.32026
100	817.992980957031	6.27451
100	818.009887695312	6.01307
100	818.02685546875	8.36601
100	818.043762207031	7.32026
100	818.060729980469	7.05882
100	818.07763671875	5.4902
100	818.094543457031	5.75163
100	818.111511230469	6.79739
100	818.12841796875	4.70588
100	818.145324707031	8.62745
100	818.162292480469	15.1634
100	818.17919921875	15.9477
100	818.196166992188	14.902
100	818.213073730469	16.732
100	818.22998046875	13.5948
100	818.246948242188	16.4706
100	818.263854980469	14.1176
100	818.280822753906	12.8105
100	818.297729492188	13.8562
100	818.314697265625	15.1634
100	818.331604003906	11.7647
100	818.348510742188	11.7647
100	818.365478515625	13.8562
100	818.382385253906	16.4706
100	818.399353027344	15.1634
100	818.416259765625	19.3464
100	818.433227539062	20.3922
100	818.450134277344	18.8235
100	818.467102050781	22.4837
100	818.484008789062	22.2222
100	818.500915527344	14.902
100	818.517883300781	12.549
100	818.534790039062	16.2092
100	818.5517578125	15.4248
100	818.568664550781	13.3333
100	818.585632324219	10.719
100	818.6025390625	11.5033
100	818.619506835938	12.549
100	818.636413574219	11.2418
100	818.653381347656	9.6732
100	818.670288085938	8.88889
100	818.687255859375	6.01307
100	818.704162597656	6.01307
100	818.721130371094	7.05882
100	818.738037109375	5.22876
100	818.755004882812	4.70588
100	818.771911621094	6.01307
100	818.788879394531	5.22876
100	818.805786132812	5.4902
100	818.82275390625	6.27451
100	818.839660644531	3.13726
100	818.856628417969	2.0915
100	818.87353515625	4.96732
100	818.890502929688	7.5817
100	818.907409667969	6.53595
100	818.924377441406	5.4902
100	818.941284179688	4.18301
100	818.958251953125	4.96732
100	818.975158691406	6.27451
100	818.992126464844	9.15033
100	819.009033203125	8.88889
100	819.026000976562	6.79739
100	819.04296875	8.10458
100	819.059875488281	8.88889
100	819.076843261719	4.18301
100	819.09375	7.05882
100	819.110717773438	11.7647
100	819.127624511719	14.3791
100	819.144592285156	13.5948
100	819.161499023438	11.2418
100	819.178466796875	11.5033
100	819.195434570312	12.8105
100	819.212341308594	15.6863
100	819.229309082031	16.732
100	819.246215820312	16.4706
100	819.26318359375	17.2549
100	819.280090332031	9.93464
100	819.297058105469	9.41177
100	819.314025878906	12.0261
100	819.330932617188	14.6405
100	819.347900390625	10.4575
100	819.364807128906	13.5948
100	819.381774902344	13.3333
100	819.398742675781	11.2418
100	819.415649414062	13.5948
100	819.4326171875	15.4248
100	819.449584960938	18.3007
100	819.466491699219	20.6536
100	819.483459472656	16.732
100	819.500366210938	10.719
100	819.517333984375	12.2876
100	819.534301757812	10.9804
100	819.551208496094	5.4902
100	819.568176269531	5.75163
100	819.585144042969	9.41177
100	819.60205078125	7.84314
100	819.619018554688	7.05882
100	819.635925292969	8.36601
100	819.652893066406	10.1961
100	819.669860839844	10.719
100	819.686767578125	9.93464
100	819.703735351562	6.27451
100	819.720703125	5.75163
100	819.737609863281	6.27451
100	819.754577636719	4.44444
100	819.771545410156	2.87582
100	819.788452148438	4.18301
100	819.805419921875	7.84314
100	819.822387695312	5.75163
100	819.839294433594	5.75163
100	819.856262207031	4.18301
100	819.873229980469	3.39869
100	819.890197753906	2.87582
100	819.907104492188	6.53595
100	819.924072265625	6.79739
100	819.941040039062	3.92157
100	819.957946777344	5.22876
100	819.974914550781	7.05882
100	819.991882324219	7.5817
100	820.0087890625	7.05882
100	820.025756835938	7.5817
100	820.042724609375	8.88889
100	820.059692382812	6.79739
100	820.076599121094	4.70588
100	820.093566894531	2.87582
100	820.110534667969	6.27451
100	820.127502441406	6.27451
100	820.144409179688	6.79739
100	820.161376953125	9.93464
100	820.178344726562	12.0261
100	820.195251464844	10.9804
100	820.212219238281	14.1176
100	820.229187011719	20.3922
100	820.246154785156	20.3922
100	820.263061523438	20.3922
100	820.280029296875	19.085
100	820.296997070312	15.9477
100	820.31396484375	12.2876
100	820.330871582031	10.9804
100	820.347839355469	12.549
100	820.364807128906	14.3791
100	820.381774902344	14.6405
100	820.398742675781	13.3333
100	820.415649414062	9.93464
100	820.4326171875	13.5948
100	820.449584960938	16.2092
100	820.466552734375	18.0392
100	820.483520507812	16.2092
100	820.500427246094	16.2092
100	820.517395019531	15.1634
100	820.534362792969	11.7647
100	820.551330566406	9.6732
100	820.568298339844	10.1961
100	820.585205078125	8.36601
100	820.602172851562	6.01307
100	820.619140625	7.05882
100	820.636108398438	7.5817
100	820.653076171875	6.53595
100	820.669982910156	6.79739
100	820.686950683594	6.27451
100	820.703918457031	6.01307
100	820.720886230469	6.53595
100	820.737854003906	7.32026
100	820.754821777344	8.36601
100	820.771728515625	5.22876
100	820.788696289062	3.66013
100	820.8056640625	3.39869
100	820.822631835938	4.44444
100	820.839599609375	3.13726
100	820.856567382812	3.66013
100	820.87353515625	5.4902
100	820.890441894531	5.4902
100	820.907409667969	3.66013
100	820.924377441406	4.70588
100	820.941345214844	4.44444
100	820.958312988281	5.22876
100	820.975280761719	7.5817
100	820.992248535156	6.27451
100	821.009155273438	3.13726
100	821.026123046875	5.22876
100	821.043090820312	7.32026
100	821.06005859375	8.10458
100	821.077026367188	6.79739
100	821.093994140625	12.2876
100	821.110961914062	10.1961
100	821.1279296875	9.6732
100	821.144897460938	12.549
100	821.161865234375	15.9477
100	821.178771972656	16.732
100	821.195739746094	19.8693
100	821.212707519531	23.5294
100	821.229675292969	22.7451
100	821.246643066406	21.6993
100	821.263610839844	25.8824
100	821.280578613281	21.9608
100	821.297546386719	16.2092
100	821.314514160156	10.4575
100	821.331481933594	13.8562
100	821.348449707031	18.5621
100	821.365417480469	21.4379
100	821.382385253906	23.0065
100	821.399353027344	23.268
100	821.416259765625	19.3464
100	821.433227539062	19.8693
100	821.4501953125	15.9477
100	821.467163085938	14.3791
100	821.484130859375	16.732
100	821.501098632812	12.0261
100	821.51806640625	7.5817
100	821.535034179688	7.32026
100	821.552001953125	9.15033
100	821.568969726562	7.84314
100	821.5859375	9.15033
100	821.602905273438	12.549
100	821.619873046875	11.2418
100	821.636840820312	9.6732
100	821.65380859375	9.41177
100	821.670776367188	7.5817
100	821.687744140625	6.53595
100	821.704711914062	5.4902
100	821.7216796875	5.22876
100	821.738647460938	6.27451
100	821.755615234375	7.05882
100	821.772583007812	6.53595
100	821.78955078125	5.22876
100	821.806518554688	3.39869
100	821.823486328125	4.70588
100	821.840454101562	5.4902
100	821.857421875	3.92157
100	821.874389648438	6.27451
100	821.891357421875	5.22876
100	821.908325195312	5.75163
100	821.92529296875	7.05882
100	821.942260742188	8.36601
100	821.959228515625	7.05882
100	821.976196289062	7.05882
100	821.9931640625	7.84314
100	822.010131835938	9.41177
100	822.027160644531	9.41177
100	822.044128417969	8.62745
100	822.061096191406	6.53595
100	822.078063964844	4.18301
100	822.095031738281	3.92157
100	822.111999511719	7.5817
100	822.128967285156	13.8562
100	822.145935058594	12.549
100	822.162902832031	10.4575
100	822.179870605469	18.8235
100	822.196838378906	23.7909
100	822.213806152344	21.9608
100	822.230773925781	23.7909
100	822.247741699219	24.8366
100	822.264770507812	23.5294
100	822.28173828125	21.6993
100	822.298706054688	18.5621
100	822.315673828125	20.3922
100	822.332641601562	17.7778
100	822.349609375	14.1176
100	822.366577148438	16.2092
100	822.383544921875	19.085
100	822.400512695312	19.3464
100	822.417541503906	21.1765
100	822.434509277344	15.4248
100	822.451477050781	15.6863
100	822.468444824219	11.7647
100	822.485412597656	15.1634
100	822.502380371094	15.1634
100	822.519348144531	16.2092
100	822.536315917969	14.902
100	822.553344726562	12.8105
100	822.5703125	13.0719
100	822.587280273438	11.7647
100	822.604248046875	10.9804
100	822.621215820312	8.10458
100	822.63818359375	9.93464
100	822.655151367188	11.5033
100	822.672180175781	9.15033
100	822.689147949219	7.32026
100	822.706115722656	5.22876
100	822.723083496094	6.01307
100	822.740051269531	8.88889
100	822.757080078125	9.93464
100	822.774047851562	6.27451
100	822.791015625	5.22876
100	822.807983398438	6.01307
100	822.824951171875	5.75163
100	822.841918945312	7.84314
100	822.858947753906	8.10458
100	822.875915527344	7.05882
100	822.892883300781	5.22876
100	822.909851074219	4.70588
100	822.926818847656	5.4902
100	822.94384765625	8.88889
100	822.960815429688	9.6732
100	822.977783203125	7.05882
100	822.994750976562	8.62745
100	823.01171875	9.15033
100	823.028747558594	9.6732
100	823.045715332031	6.01307
100	823.062683105469	6.01307
100	823.079650878906	8.88889
100	823.0966796875	9.15033
100	823.113647460938	6.27451
100	823.130615234375	9.6732
100	823.147583007812	14.3791
100	823.164611816406	17.7778
100	823.181579589844	25.8824
100	823.198547363281	32.1569
100	823.215515136719	35.817
100	823.232543945312	38.1699
100	823.24951171875	28.7582
100	823.266479492188	23.0065
100	823.283447265625	20.3922
100	823.300476074219	19.085
100	823.317443847656	14.902
100	823.334411621094	13.0719
100	823.351379394531	8.62745
100	823.368408203125	14.3791
100	823.385375976562	19.3464
100	823.40234375	20.1307
100	823.419372558594	20.1307
100	823.436340332031	15.4248
100	823.453308105469	10.719
100	823.470275878906	9.93464
100	823.4873046875	11.7647
100	823.504272460938	12.549
100	823.521240234375	11.2418
100	823.538269042969	8.36601
100	823.555236816406	7.84314
100	823.572204589844	7.32026
100	823.589233398438	7.84314
100	823.606201171875	8.88889
100	823.623168945312	12.0261
100	823.640197753906	11.7647
100	823.657165527344	10.719
100	823.674133300781	10.4575
100	823.691162109375	7.5817
100	823.708129882812	4.18301
100	823.72509765625	3.66013
100	823.742126464844	6.79739
100	823.759094238281	8.36601
100	823.776062011719	5.4902
100	823.793090820312	6.27451
100	823.81005859375	6.27451
100	823.827026367188	5.22876
100	823.844055175781	3.66013
100	823.861022949219	4.18301
100	823.877990722656	6.53595
100	823.89501953125	11.2418
100	823.911987304688	16.9935
100	823.929016113281	12.549
100	823.945983886719	7.5817
100	823.962951660156	8.10458
100	823.97998046875	7.5817
100	823.996948242188	10.1961
100	824.013916015625	10.9804
100	824.030944824219	9.15033
100	824.047912597656	6.79739
100	824.06494140625	7.32026
100	824.081909179688	5.75163
100	824.098876953125	8.10458
100	824.115905761719	10.1961
100	824.132873535156	12.549
100	824.14990234375	13.3333
100	824.166870117188	15.9477
100	824.183898925781	17.2549
100	824.200866699219	18.8235
100	824.217834472656	30.0654
100	824.23486328125	37.3856
100	824.251831054688	35.2941
100	824.268859863281	27.9739
100	824.285827636719	28.7582
100	824.302856445312	26.6667
100	824.31982421875	19.8693
100	824.336791992188	16.9935
100	824.353820800781	14.6405
100	824.370788574219	14.1176
100	824.387817382812	13.3333
100	824.40478515625	16.2092
100	824.421813964844	13.0719
100	824.438781738281	10.1961
100	824.455810546875	12.8105
100	824.472778320312	9.15033
100	824.489807128906	10.4575
100	824.506774902344	10.1961
100	824.523742675781	9.6732
100	824.540771484375	10.9804
100	824.557739257812	12.0261
100	824.574768066406	12.2876
100	824.591735839844	9.6732
100	824.608764648438	8.62745
100	824.625732421875	10.719
100	824.642761230469	8.62745
100	824.659729003906	6.27451
100	824.6767578125	4.44444
100	824.693725585938	4.70588
100	824.710754394531	6.53595
100	824.727722167969	4.18301
100	824.744750976562	6.79739
100	824.76171875	10.719
100	824.778747558594	5.22876
100	824.795715332031	3.13726
100	824.812744140625	5.22876
100	824.829711914062	8.36601
100	824.846740722656	5.4902
100	824.86376953125	3.66013
100	824.880737304688	4.96732
100	824.897766113281	7.84314
100	824.914733886719	10.1961
100	824.931762695312	10.9804
100	824.94873046875	9.6732
100	824.965759277344	7.32026
100	824.982727050781	4.96732
100	824.999755859375	4.96732
100	825.016723632812	4.70588
100	825.033752441406	6.27451
100	825.05078125	10.4575
100	825.067749023438	16.9935
100	825.084777832031	18.5621
100	825.101745605469	21.4379
100	825.118774414062	23.0065
100	825.1357421875	21.9608
100	825.152770996094	20.6536
100	825.169799804688	26.4052
100	825.186767578125	31.8954
100	825.203796386719	35.0327
100	825.220764160156	33.7255
100	825.23779296875	30.0654
100	825.254821777344	30.5882
100	825.271789550781	28.2353
100	825.288818359375	22.2222
100	825.305786132812	20.3922
100	825.322814941406	14.3791
100	825.33984375	9.6732
100	825.356811523438	8.62745
100	825.373840332031	12.2876
100	825.390808105469	12.0261
100	825.407836914062	10.1961
100	825.424865722656	10.1961
100	825.441833496094	15.1634
100	825.458862304688	11.2418
100	825.475891113281	7.84314
100	825.492858886719	13.5948
100	825.509887695312	12.2876
100	825.526916503906	11.5033
100	825.543884277344	11.7647
100	825.560913085938	11.2418
100	825.577880859375	9.41177
100	825.594909667969	9.93464
100	825.611938476562	10.4575
100	825.62890625	9.93464
100	825.645935058594	7.84314
100	825.662963867188	4.70588
100	825.679931640625	7.05882
100	825.696960449219	8.10458
100	825.713989257812	7.5817
100	825.73095703125	6.27451
100	825.747985839844	5.75163
100	825.765014648438	6.27451
100	825.782043457031	6.53595
100	825.799011230469	6.27451
100	825.816040039062	10.9804
100	825.833068847656	12.2876
100	825.850036621094	11.5033
100	825.867065429688	10.719
100	825.884094238281	11.7647
100	825.901062011719	10.9804
100	825.918090820312	9.6732
100	825.935119628906	10.719
100	825.9521484375	9.93464
100	825.969116210938	6.01307
100	825.986145019531	4.70588
100	826.003173828125	6.27451
100	826.020141601562	7.5817
100	826.037170410156	6.27451
100	826.05419921875	8.10458
100	826.071228027344	13.5948
100	826.088195800781	21.6993
100	826.105224609375	18.3007
100	826.122253417969	11.2418
100	826.139282226562	12.549
100	826.15625	15.6863
100	826.173278808594	18.3007
100	826.190307617188	20.1307
100	826.207336425781	19.6078
100	826.224304199219	22.7451
100	826.241333007812	32.4183
100	826.258361816406	42.0915
100	826.275390625	35.2941
100	826.292358398438	25.6209
100	826.309387207031	20.915
100	826.326416015625	17.5163
100	826.343444824219	15.1634
100	826.360473632812	12.8105
100	826.37744140625	15.1634
100	826.394470214844	13.5948
100	826.411499023438	11.5033
100	826.428527832031	13.8562
100	826.445556640625	15.6863
100	826.462524414062	14.6405
100	826.479553222656	12.0261
100	826.49658203125	11.5033
100	826.513610839844	13.0719
100	826.530639648438	13.0719
100	826.547607421875	10.9804
100	826.564636230469	11.5033
100	826.581665039062	13.0719
100	826.598693847656	13.3333
100	826.61572265625	10.1961
100	826.632751464844	6.27451
100	826.649719238281	6.53595
100	826.666748046875	4.70588
100	826.683776855469	3.39869
100	826.700805664062	3.92157
100	826.717834472656	6.01307
100	826.73486328125	6.79739
100	826.751831054688	8.36601
100	826.768859863281	7.05882
100	826.785888671875	6.27451
100	826.802917480469	6.01307
100	826.819946289062	6.27451
100	826.836975097656	6.01307
100	826.85400390625	5.22876
100	826.870971679688	6.01307
100	826.888000488281	5.75163
100	826.905029296875	6.53595
100	826.922058105469	9.41177
100	826.939086914062	8.62745
100	826.956115722656	6.53595
100	826.97314453125	7.05882
100	826.990173339844	3.92157
100	827.007202148438	5.75163
100	827.024169921875	6.53595
100	827.041198730469	7.32026
100	827.058227539062	9.41177
100	827.075256347656	8.62745
100	827.09228515625	8.36601
100	827.109313964844	8.88889
100	827.126342773438	13.0719
100	827.143371582031	15.4248
100	827.160400390625	14.6405
100	827.177429199219	17.7778
100	827.194458007812	23.0065
100	827.21142578125	23.5294
100	827.228454589844	26.4052
100	827.245483398438	25.3595
100	827.262512207031	26.6667
100	827.279541015625	21.1765
100	827.296569824219	16.4706
100	827.313598632812	12.549
100	827.330627441406	13.3333
100	827.34765625	10.1961
100	827.364685058594	12.2876
100	827.381713867188	14.902
100	827.398742675781	12.2876
100	827.415771484375	11.7647
100	827.432800292969	11.2418
100	827.449829101562	14.1176
100	827.466857910156	11.7647
100	827.48388671875	10.1961
100	827.500915527344	12.2876
100	827.517944335938	12.0261
100	827.534973144531	11.2418
100	827.552001953125	9.93464
100	827.569030761719	8.88889
100	827.586059570312	7.05882
100	827.603088378906	8.88889
100	827.6201171875	11.5033
100	827.637145996094	10.1961
100	827.654174804688	10.719
100	827.671203613281	5.4902
100	827.688232421875	5.22876
100	827.705261230469	4.96732
100	827.722290039062	7.84314
100	827.739318847656	8.88889
100	827.75634765625	11.7647
100	827.773376464844	10.9804
100	827.790405273438	9.93464
100	827.807434082031	6.01307
100	827.824462890625	5.22876
100	827.841491699219	3.66013
100	827.858520507812	2.61438
100	827.875549316406	4.44444
100	827.892578125	4.44444
100	827.909606933594	5.75163
100	827.926635742188	7.32026
100	827.943664550781	7.32026
100	827.960693359375	6.01307
100	827.977722167969	6.53595
100	827.994750976562	7.32026
100	828.011779785156	5.4902
100	828.02880859375	5.4902
100	828.045837402344	8.10458
100	828.062927246094	10.1961
100	828.079956054688	11.5033
100	828.096984863281	11.5033
100	828.114013671875	10.9804
100	828.131042480469	9.41177
100	828.148071289062	10.1961
100	828.165100097656	13.3333
100	828.18212890625	14.3791
100	828.199157714844	18.5621
100	828.216186523438	22.4837
100	828.233215332031	29.8039
100	828.250305175781	29.281
100	828.267333984375	27.7124
100	828.284362792969	19.3464
100	828.301391601562	15.6863
100	828.318420410156	17.5163
100	828.33544921875	17.7778
100	828.352478027344	14.902
100	828.369506835938	16.732
100	828.386535644531	18.0392
100	828.403625488281	18.0392
100	828.420654296875	15.9477
100	828.437683105469	14.902
100	828.454711914062	12.8105
100	828.471740722656	13.8562
100	828.48876953125	14.1176
100	828.505798339844	13.0719
100	828.522888183594	12.549
100	828.539916992188	14.902
100	828.556945800781	9.6732
100	828.573974609375	8.36601
100	828.591003417969	13.5948
100	828.608032226562	9.6732
100	828.625061035156	6.79739
100	828.642150878906	8.10458
100	828.6591796875	9.41177
100	828.676208496094	8.10458
100	828.693237304688	6.01307
100	828.710266113281	6.01307
100	828.727355957031	6.53595
100	828.744384765625	7.84314
100	828.761413574219	9.93464
100	828.778442382812	9.93464
100	828.795471191406	7.5817
100	828.812561035156	6.27451
100	828.82958984375	5.22876
100	828.846618652344	7.5817
100	828.863647460938	5.75163
100	828.880676269531	4.70588
100	828.897766113281	3.13726
100	828.914794921875	5.75163
100	828.931823730469	7.84314
100	828.948852539062	9.15033
100	828.965881347656	7.5817
100	828.982971191406	7.84314
100	829	8.36601
100	829.017028808594	4.18301
100	829.034057617188	2.35294
100	829.051147460938	6.27451
100	829.068176269531	11.5033
100	829.085205078125	11.7647
100	829.102233886719	8.88889
100	829.119323730469	8.10458
100	829.136352539062	9.6732
100	829.153381347656	14.902
100	829.17041015625	17.2549
100	829.1875	24.0523
100	829.204528808594	32.6797
100	829.221557617188	41.5686
100	829.238586425781	42.3529
100	829.255676269531	41.5686
100	829.272705078125	33.9869
100	829.289733886719	25.6209
100	829.306762695312	19.3464
100	829.323852539062	17.2549
100	829.340881347656	13.8562
100	829.35791015625	16.9935
100	829.375	18.5621
100	829.392028808594	16.4706
100	829.409057617188	11.5033
100	829.426147460938	14.1176
100	829.443176269531	21.4379
100	829.460205078125	22.2222
100	829.477233886719	15.9477
100	829.494323730469	18.5621
100	829.511352539062	16.9935
100	829.528381347656	15.9477
100	829.545471191406	10.4575
100	829.5625	6.53595
100	829.579528808594	6.01307
100	829.596618652344	6.27451
100	829.613647460938	6.53595
100	829.630676269531	6.27451
100	829.647766113281	6.27451
100	829.664794921875	4.44444
100	829.681823730469	6.53595
100	829.698913574219	8.62745
100	829.715942382812	6.79739
100	829.732971191406	4.18301
100	829.750061035156	5.22876
100	829.76708984375	3.66013
100	829.7841796875	4.44444
100	829.801208496094	6.27451
100	829.818237304688	6.53595
100	829.835327148438	6.53595
100	829.852355957031	6.53595
100	829.869384765625	8.62745
100	829.886474609375	9.6732
100	829.903503417969	9.15033
100	829.920593261719	6.53595
100	829.937622070312	3.92157
100	829.954650878906	5.4902
100	829.971740722656	6.27451
100	829.98876953125	6.53595
100	830.005798339844	7.84314
100	830.022888183594	6.53595
100	830.039916992188	8.10458
100	830.057006835938	8.10458
100	830.074035644531	8.36601
100	830.091125488281	8.10458
100	830.108154296875	6.79739
100	830.125183105469	6.53595
100	830.142272949219	12.2876
100	830.159301757812	12.2876
100	830.176391601562	13.0719
100	830.193420410156	13.0719
100	830.21044921875	21.6993
100	830.2275390625	27.7124
100	830.244567871094	31.1111
100	830.261657714844	27.451
100	830.278686523438	17.2549
100	830.295776367188	19.085
100	830.312805175781	21.6993
100	830.329895019531	16.732
100	830.346923828125	11.7647
100	830.364013671875	15.4248
100	830.381042480469	16.4706
100	830.398071289062	18.0392
100	830.415161132812	24.8366
100	830.432189941406	22.4837
100	830.449279785156	15.4248
100	830.46630859375	14.902
100	830.4833984375	15.4248
100	830.500427246094	13.5948
100	830.517517089844	14.902
100	830.534545898438	15.1634
100	830.551635742188	12.8105
100	830.568664550781	14.1176
100	830.585754394531	13.3333
100	830.602783203125	9.15033
100	830.619873046875	8.88889
100	830.636901855469	7.5817
100	830.653991699219	6.01307
100	830.671020507812	7.05882
100	830.688110351562	8.36601
100	830.705139160156	7.84314
100	830.722229003906	4.96732
100	830.7392578125	2.87582
100	830.75634765625	5.75163
100	830.773376464844	5.22876
100	830.790466308594	2.35294
100	830.807495117188	3.66013
100	830.824584960938	7.5817
100	830.841674804688	10.4575
100	830.858703613281	12.2876
100	830.875793457031	12.549
100	830.892822265625	11.2418
100	830.909912109375	11.5033
100	830.926940917969	7.05882
100	830.944030761719	7.84314
100	830.961059570312	7.05882
100	830.978149414062	6.79739
100	830.995239257812	11.5033
100	831.012268066406	10.719
100	831.029357910156	7.05882
100	831.04638671875	5.75163
100	831.0634765625	8.10458
100	831.080505371094	9.15033
100	831.097595214844	7.84314
100	831.114685058594	6.53595
100	831.131713867188	7.84314
100	831.148803710938	10.719
100	831.165832519531	12.2876
100	831.182922363281	17.2549
100	831.200012207031	22.7451
100	831.217041015625	21.6993
100	831.234130859375	23.268
100	831.251159667969	22.4837
100	831.268249511719	18.3007
100	831.285339355469	13.0719
100	831.302368164062	11.5033
100	831.319458007812	16.4706
100	831.336486816406	20.1307
100	831.353576660156	20.1307
100	831.370666503906	31.634
100	831.3876953125	64.3137
100	831.40478515625	103.529
100	831.421875	124.183
100	831.438903808594	103.791
100	831.455993652344	77.3856
100	831.473083496094	55.6863
100	831.490112304688	37.3856
100	831.507202148438	29.281
100	831.524230957031	18.8235
100	831.541320800781	11.2418
100	831.558410644531	9.6732
100	831.575439453125	10.9804
100	831.592529296875	10.719
100	831.609619140625	10.1961
100	831.626647949219	11.2418
100	831.643737792969	10.9804
100	831.660827636719	8.62745
100	831.677856445312	7.5817
100	831.694946289062	8.62745
100	831.712036132812	8.62745
100	831.729125976562	9.93464
100	831.746154785156	8.36601
100	831.763244628906	7.5817
100	831.780334472656	6.53595
100	831.79736328125	6.53595
100	831.814453125	6.79739
100	831.83154296875	7.5817
100	831.848571777344	12.549
100	831.865661621094	15.4248
100	831.882751464844	39.4771
100	831.899841308594	63.268
100	831.916870117188	86.7974
100	831.933959960938	94.1177
100	831.951049804688	73.9869
100	831.968078613281	43.9216
100	831.985168457031	25.3595
100	832.002258300781	14.1176
100	832.019348144531	8.88889
100	832.036376953125	7.05882
100	832.053466796875	7.32026
100	832.070556640625	7.05882
100	832.087646484375	8.62745
100	832.104675292969	9.93464
100	832.121765136719	10.719
100	832.138854980469	8.62745
100	832.155944824219	10.4575
100	832.172973632812	12.2876
100	832.190063476562	13.3333
100	832.207153320312	13.0719
100	832.224243164062	14.1176
100	832.241333007812	16.2092
100	832.258361816406	18.8235
100	832.275451660156	12.549
100	832.292541503906	12.549
100	832.309631347656	13.8562
100	832.32666015625	14.1176
100	832.34375	13.5948
100	832.36083984375	14.6405
100	832.3779296875	23.5294
100	832.39501953125	39.4771
100	832.412048339844	56.2092
100	832.429138183594	64.3137
100	832.446228027344	49.9346
100	832.463317871094	34.2484
100	832.480407714844	22.4837
100	832.497436523438	17.2549
100	832.514526367188	11.5033
100	832.531616210938	11.7647
100	832.548706054688	10.1961
100	832.565795898438	11.7647
100	832.582885742188	12.549
100	832.599914550781	13.0719
100	832.617004394531	11.5033
100	832.634094238281	10.9804
100	832.651184082031	14.3791
100	832.668273925781	12.0261
100	832.685363769531	8.62745
100	832.702453613281	9.6732
100	832.719482421875	10.1961
100	832.736572265625	6.01307
100	832.753662109375	2.61438
100	832.770751953125	2.87582
100	832.787841796875	4.70588
100	832.804931640625	6.53595
100	832.822021484375	5.75163
100	832.839050292969	6.27451
100	832.856140136719	4.18301
100	832.873229980469	6.53595
100	832.890319824219	15.6863
100	832.907409667969	20.915
100	832.924499511719	20.6536
100	832.941589355469	17.7778
100	832.958679199219	14.3791
100	832.975769042969	13.5948
100	832.992797851562	11.5033
100	833.009887695312	10.4575
100	833.026977539062	9.15033
100	833.044067382812	10.9804
100	833.061157226562	6.27451
100	833.078247070312	5.75163
100	833.095336914062	7.5817
100	833.112426757812	10.1961
100	833.129516601562	10.1961
100	833.146606445312	10.1961
100	833.163696289062	11.7647
100	833.180786132812	17.2549
100	833.197814941406	20.3922
100	833.214904785156	15.1634
100	833.231994628906	13.3333
100	833.249084472656	18.3007
100	833.266174316406	18.5621
100	833.283264160156	19.3464
100	833.300354003906	16.4706
100	833.317443847656	10.719
100	833.334533691406	10.4575
100	833.351623535156	11.2418
100	833.368713378906	14.902
100	833.385803222656	31.3726
100	833.402893066406	37.3856
100	833.419982910156	40.2614
100	833.437072753906	35.817
100	833.454162597656	27.451
100	833.471252441406	18.0392
100	833.488342285156	16.4706
100	833.505432128906	15.9477
100	833.522521972656	11.5033
100	833.539611816406	10.9804
100	833.556701660156	11.2418
100	833.573791503906	9.15033
[truncated: 116,464 more rows]
