# Supplementary material for: Isotope pattern deconvolution for peptide mass spectrometry by non-negative least squares/least absolute deviation template matching
Source: BMC Bioinformatics. 2012 Nov 8;13:291. doi: 10.1186/1471-2105-13-291 (PMC3608065; doi:10.1186/1471-2105-13-291)
Supplement: Additional file 2 — ESI spectra. [file 1471-2105-13-291-S2.zip]

Archive with 9 entries (6 files):
- ds_esi/
- ds_esi/IT/
- ds_esi/IT/lys250fmol_IT.dta2d
- ds_esi/IT/README
- ds_esi/IT/lys1000fmol_IT.dta2d
- ds_esi/FT/
- ds_esi/FT/lys250fmol_FT.dta2d
- ds_esi/FT/lys1000fmol_FT.dta2d
- ds_esi/FT/README
