# Supplementary material for: Isotope pattern deconvolution for peptide mass spectrometry by non-negative least squares/least absolute deviation template matching
Source: BMC Bioinformatics. 2012 Nov 8;13:291. doi: 10.1186/1471-2105-13-291 (PMC3608065; doi:10.1186/1471-2105-13-291)
Supplement: Additional file 2 — ESI spectra. [file 1471-2105-13-291-S2.zip › ds_esi/IT/lys250fmol_IT.dta2d]

-1 300.079986572266 0
-1 300.119995117188 1055
-1 300.160003662109 15159
-1 300.200012207031 28854
-1 300.239990234375 49355
-1 300.279998779297 76123
-1 300.320007324219 50746
-1 300.359985351562 18676
-1 300.399993896484 4324
-1 300.440002441406 0
-1 300.480010986328 0
-1 300.519989013672 2532
-1 300.559997558594 16958
-1 300.600006103516 13513
-1 300.640014648438 5414
-1 300.679992675781 1422
-1 300.720001220703 82
-1 300.760009765625 0
-1 300.799987792969 0
-1 300.839996337891 0
-1 300.880004882812 0
-1 300.920013427734 0
-1 300.959991455078 1
-1 301 0
-1 301.040008544922 0
-1 301.079986572266 2683
-1 301.119995117188 20070
-1 301.160003662109 27505
-1 301.200012207031 25153
-1 301.239990234375 38555
-1 301.279998779297 75514
-1 301.320007324219 89083
-1 301.359985351562 52204
-1 301.399993896484 35689
-1 301.440002441406 19183
-1 301.480010986328 6539
-1 301.519989013672 1174
-1 301.559997558594 0
-1 301.600006103516 0
-1 301.640014648438 0
-1 301.679992675781 0
-1 301.720001220703 0
-1 301.760009765625 2
-1 301.799987792969 1
-1 301.839996337891 1
-1 301.880004882812 0
-1 301.920013427734 0
-1 301.959991455078 0
-1 302 0
-1 302.040008544922 0
-1 302.079986572266 0
-1 302.119995117188 0
-1 302.160003662109 23
-1 302.200012207031 9716
-1 302.239990234375 19720
-1 302.279998779297 11666
-1 302.320007324219 4125
-1 302.359985351562 823
-1 302.399993896484 6401
-1 302.440002441406 28495
-1 302.480010986328 27253
-1 302.519989013672 12510
-1 302.559997558594 3469
-1 302.600006103516 428
-1 302.640014648438 0
-1 302.679992675781 0
-1 302.720001220703 0
-1 302.760009765625 0
-1 302.799987792969 6858
-1 302.839996337891 23294
-1 302.880004882812 19023
-1 302.920013427734 7982
-1 302.959991455078 2019
-1 303 2010
-1 303.040008544922 17427
-1 303.079986572266 40988
-1 303.119995117188 96170
-1 303.160003662109 117384
-1 303.200012207031 118911
-1 303.239990234375 159006
-1 303.279998779297 271054
-1 303.320007324219 329439
-1 303.359985351562 283020
-1 303.399993896484 219654
-1 303.440002441406 129200
-1 303.480010986328 50450
-1 303.519989013672 11668
-1 303.559997558594 247
-1 303.600006103516 0
-1 303.640014648438 0
-1 303.679992675781 18399
-1 303.720001220703 99002
-1 303.760009765625 186358
-1 303.799987792969 153560
-1 303.839996337891 76390
-1 303.880004882812 25011
-1 303.920013427734 4049
-1 303.959991455078 0
-1 304 0
-1 304.040008544922 0
-1 304.079986572266 0
-1 304.119995117188 0
-1 304.160003662109 42667
-1 304.200012207031 138775
-1 304.239990234375 151873
-1 304.279998779297 131826
-1 304.320007324219 118628
-1 304.359985351562 113791
-1 304.399993896484 145188
-1 304.440002441406 220297
-1 304.480010986328 210046
-1 304.519989013672 121013
-1 304.559997558594 43029
-1 304.600006103516 9420
-1 304.640014648438 0
-1 304.679992675781 0
-1 304.720001220703 0
-1 304.760009765625 0
-1 304.799987792969 0
-1 304.839996337891 8
-1 304.880004882812 8
-1 304.920013427734 4
-1 304.959991455078 1
-1 305 0
-1 305.040008544922 0
-1 305.079986572266 0
-1 305.119995117188 0
-1 305.160003662109 0
-1 305.200012207031 10355
-1 305.239990234375 48439
-1 305.279998779297 93425
-1 305.320007324219 124347
-1 305.359985351562 98453
-1 305.399993896484 62589
-1 305.440002441406 26468
-1 305.480010986328 17865
-1 305.519989013672 31507
-1 305.559997558594 29634
-1 305.600006103516 13910
-1 305.640014648438 3783
-1 305.679992675781 519
-1 305.720001220703 0
-1 305.760009765625 0
-1 305.799987792969 0
-1 305.839996337891 0
-1 305.880004882812 0
-1 305.920013427734 2
-1 305.959991455078 1
-1 306 0
-1 306.040008544922 0
-1 306.079986572266 0
-1 306.119995117188 0
-1 306.160003662109 0
-1 306.200012207031 0
-1 306.239990234375 2610
-1 306.279998779297 34486
-1 306.320007324219 47338
-1 306.359985351562 27038
-1 306.399993896484 9411
-1 306.440002441406 1615
-1 306.480010986328 0
-1 306.519989013672 0
-1 306.559997558594 0
-1 306.600006103516 0
-1 306.640014648438 0
-1 306.679992675781 2
-1 306.720001220703 2
-1 306.760009765625 1
-1 306.799987792969 0
-1 306.839996337891 0
-1 306.880004882812 0
-1 306.920013427734 0
-1 306.959991455078 0
-1 307 0
-1 307.040008544922 0
-1 307.079986572266 0
-1 307.119995117188 0
-1 307.160003662109 0
-1 307.200012207031 3730
-1 307.239990234375 18464
-1 307.279998779297 18741
-1 307.320007324219 8717
-1 307.359985351562 5291
-1 307.399993896484 23901
-1 307.440002441406 27548
-1 307.480010986328 12996
-1 307.519989013672 3804
-1 307.559997558594 500
-1 307.600006103516 0
-1 307.640014648438 0
-1 307.679992675781 0
-1 307.720001220703 0
-1 307.760009765625 0
-1 307.799987792969 2
-1 307.839996337891 1
-1 307.880004882812 0
-1 307.920013427734 0
-1 307.959991455078 0
-1 308 0
-1 308.040008544922 0
-1 308.079986572266 0
-1 308.119995117188 0
-1 308.160003662109 0
-1 308.200012207031 0
-1 308.239990234375 128
-1 308.279998779297 12586
-1 308.320007324219 45877
-1 308.359985351562 63329
-1 308.399993896484 43809
-1 308.440002441406 17109
-1 308.480010986328 4409
-1 308.519989013672 192
-1 308.559997558594 0
-1 308.600006103516 0
-1 308.640014648438 0
-1 308.679992675781 0
-1 308.720001220703 1
-1 308.760009765625 3
-1 308.799987792969 1
-1 308.839996337891 0
-1 308.880004882812 0
-1 308.920013427734 0
-1 308.959991455078 2716
-1 309 24499
-1 309.040008544922 50080
-1 309.079986572266 74271
-1 309.119995117188 77072
-1 309.160003662109 86985
-1 309.200012207031 100525
-1 309.239990234375 89483
-1 309.279998779297 71339
-1 309.320007324219 57104
-1 309.359985351562 50000
-1 309.399993896484 45778
-1 309.440002441406 29957
-1 309.480010986328 37918
-1 309.519989013672 40184
-1 309.559997558594 37309
-1 309.600006103516 33549
-1 309.640014648438 16920
-1 309.679992675781 5411
-1 309.720001220703 810
-1 309.760009765625 0
-1 309.799987792969 0
-1 309.839996337891 0
-1 309.880004882812 0
-1 309.920013427734 0
-1 309.959991455078 2
-1 310 1
-1 310.040008544922 58
-1 310.079986572266 7850
-1 310.119995117188 25230
-1 310.160003662109 71776
-1 310.200012207031 224095
-1 310.239990234375 432045
-1 310.279998779297 768279
-1 310.320007324219 1.20425e+06
-1 310.359985351562 1.59462e+06
-1 310.399993896484 1.72638e+06
-1 310.440002441406 1.53832e+06
-1 310.480010986328 1.13824e+06
-1 310.519989013672 780208
-1 310.559997558594 497031
-1 310.600006103516 322177
-1 310.640014648438 197889
-1 310.679992675781 117945
-1 310.720001220703 55393
-1 310.760009765625 16448
-1 310.799987792969 2449
-1 310.839996337891 0
-1 310.880004882812 0
-1 310.920013427734 0
-1 310.959991455078 0
-1 311 0
-1 311.040008544922 7
-1 311.079986572266 4
-1 311.119995117188 2
-1 311.160003662109 0
-1 311.200012207031 0
-1 311.239990234375 17418
-1 311.279998779297 133302
-1 311.320007324219 318262
-1 311.359985351562 455538
-1 311.399993896484 481871
-1 311.440002441406 393380
-1 311.480010986328 289356
-1 311.519989013672 172140
-1 311.559997558594 98426
-1 311.600006103516 58161
-1 311.640014648438 23277
-1 311.679992675781 6171
-1 311.720001220703 354
-1 311.760009765625 0
-1 311.799987792969 0
-1 311.839996337891 0
-1 311.880004882812 0
-1 311.920013427734 1
-1 311.959991455078 26
-1 312 10977
-1 312.040008544922 22677
-1 312.079986572266 13349
-1 312.119995117188 4698
-1 312.160003662109 2993
-1 312.200012207031 23196
-1 312.239990234375 75163
-1 312.279998779297 114011
-1 312.320007324219 116488
-1 312.359985351562 139463
-1 312.399993896484 205444
-1 312.440002441406 246744
-1 312.480010986328 168303
-1 312.519989013672 97191
-1 312.559997558594 58204
-1 312.600006103516 23172
-1 312.640014648438 5085
-1 312.679992675781 233
-1 312.720001220703 0
-1 312.760009765625 0
-1 312.799987792969 8355
-1 312.839996337891 29392
-1 312.880004882812 26872
-1 312.920013427734 40925
-1 312.959991455078 121168
-1 313 129057
-1 313.040008544922 83900
-1 313.079986572266 94037
-1 313.119995117188 259091
-1 313.160003662109 675952
-1 313.200012207031 1.39906e+06
-1 313.239990234375 2.4993e+06
-1 313.279998779297 4.0467e+06
-1 313.320007324219 5.56641e+06
-1 313.359985351562 6.35159e+06
-1 313.399993896484 6.12031e+06
-1 313.440002441406 5.07084e+06
-1 313.480010986328 3.58198e+06
-1 313.519989013672 2.36743e+06
-1 313.559997558594 1.45978e+06
-1 313.600006103516 854911
-1 313.640014648438 472660
-1 313.679992675781 217743
-1 313.720001220703 69258
-1 313.760009765625 14681
-1 313.799987792969 18575
-1 313.839996337891 19494
-1 313.880004882812 8945
-1 313.920013427734 2535
-1 313.959991455078 307
-1 314 0
-1 314.040008544922 0
-1 314.079986572266 17709
-1 314.119995117188 89288
-1 314.160003662109 195081
-1 314.200012207031 379390
-1 314.239990234375 626791
-1 314.279998779297 954674
-1 314.320007324219 1.39392e+06
-1 314.359985351562 1.50372e+06
-1 314.399993896484 1.37764e+06
-1 314.440002441406 1.14364e+06
-1 314.480010986328 825302
-1 314.519989013672 549613
-1 314.559997558594 315643
-1 314.600006103516 153221
-1 314.640014648438 92157
-1 314.679992675781 77556
-1 314.720001220703 46189
-1 314.760009765625 16326
-1 314.799987792969 3496
-1 314.839996337891 0
-1 314.880004882812 0
-1 314.920013427734 0
-1 314.959991455078 0
-1 315 0
-1 315.040008544922 165
-1 315.079986572266 13805
-1 315.119995117188 24212
-1 315.160003662109 17600
-1 315.200012207031 33313
-1 315.239990234375 93725
-1 315.279998779297 164596
-1 315.320007324219 197523
-1 315.359985351562 248570
-1 315.399993896484 310865
-1 315.440002441406 276712
-1 315.480010986328 171075
-1 315.519989013672 83606
-1 315.559997558594 27749
-1 315.600006103516 5302
-1 315.640014648438 0
-1 315.679992675781 0
-1 315.720001220703 0
-1 315.760009765625 0
-1 315.799987792969 0
-1 315.839996337891 8
-1 315.880004882812 6
-1 315.920013427734 3
-1 315.959991455078 1
-1 316 11
-1 316.040008544922 6085
-1 316.079986572266 24532
-1 316.119995117188 21643
-1 316.160003662109 11825
-1 316.200012207031 32411
-1 316.239990234375 77291
-1 316.279998779297 101712
-1 316.320007324219 95678
-1 316.359985351562 91228
-1 316.399993896484 68128
-1 316.440002441406 46739
-1 316.480010986328 20289
-1 316.519989013672 5381
-1 316.559997558594 505
-1 316.600006103516 0
-1 316.640014648438 0
-1 316.679992675781 0
-1 316.720001220703 0
-1 316.760009765625 11944
-1 316.799987792969 27413
-1 316.839996337891 15121
-1 316.880004882812 4767
-1 316.920013427734 677
-1 316.959991455078 5220
-1 317 36775
-1 317.040008544922 74657
-1 317.079986572266 70068
-1 317.119995117188 62890
-1 317.160003662109 80341
-1 317.200012207031 90814
-1 317.239990234375 99079
-1 317.279998779297 118930
-1 317.320007324219 176577
-1 317.359985351562 181677
-1 317.399993896484 177448
-1 317.440002441406 123688
-1 317.480010986328 51514
-1 317.519989013672 12935
-1 317.559997558594 898
-1 317.600006103516 0
-1 317.640014648438 0
-1 317.679992675781 0
-1 317.720001220703 0
-1 317.760009765625 1
-1 317.799987792969 8
-1 317.839996337891 4
-1 317.880004882812 0
-1 317.920013427734 9093
-1 317.959991455078 35169
-1 318 27620
-1 318.040008544922 10394
-1 318.079986572266 14323
-1 318.119995117188 37111
-1 318.160003662109 62582
-1 318.200012207031 75957
-1 318.239990234375 48254
-1 318.279998779297 24535
-1 318.320007324219 35369
-1 318.359985351562 85629
-1 318.399993896484 120673
-1 318.440002441406 72409
-1 318.480010986328 25717
-1 318.519989013672 4924
-1 318.559997558594 0
-1 318.600006103516 0
-1 318.640014648438 0
-1 318.679992675781 0
-1 318.720001220703 0
-1 318.760009765625 5
-1 318.799987792969 5
-1 318.839996337891 2
-1 318.880004882812 1
-1 318.920013427734 0
-1 318.959991455078 0
-1 319 0
-1 319.040008544922 0
-1 319.079986572266 0
-1 319.119995117188 6
-1 319.160003662109 6708
-1 319.200012207031 36070
-1 319.239990234375 45603
-1 319.279998779297 25060
-1 319.320007324219 8375
-1 319.359985351562 1560
-1 319.399993896484 0
-1 319.440002441406 0
-1 319.480010986328 0
-1 319.519989013672 0
-1 319.559997558594 0
-1 319.600006103516 2
-1 319.640014648438 2
-1 319.679992675781 1
-1 319.720001220703 0
-1 319.760009765625 0
-1 319.799987792969 0
-1 319.839996337891 0
-1 319.880004882812 0
-1 319.920013427734 0
-1 319.959991455078 0
-1 320 0
-1 320.040008544922 0
-1 320.079986572266 0
-1 320.119995117188 178
-1 320.160003662109 10771
-1 320.200012207031 45722
-1 320.239990234375 48292
-1 320.279998779297 23165
-1 320.320007324219 7035
-1 320.359985351562 8439
-1 320.399993896484 48477
-1 320.440002441406 105165
-1 320.480010986328 107660
-1 320.519989013672 57559
-1 320.559997558594 18422
-1 320.600006103516 3234
-1 320.640014648438 0
-1 320.679992675781 0
-1 320.720001220703 0
-1 320.760009765625 0
-1 320.799987792969 0
-1 320.839996337891 6
-1 320.880004882812 4
-1 320.920013427734 2
-1 320.959991455078 0
-1 321 462
-1 321.040008544922 26808
-1 321.079986572266 51716
-1 321.119995117188 34617
-1 321.160003662109 12797
-1 321.200012207031 2917
-1 321.239990234375 0
-1 321.279998779297 0
-1 321.320007324219 17435
-1 321.359985351562 28373
-1 321.399993896484 22565
-1 321.440002441406 32873
-1 321.480010986328 29696
-1 321.519989013672 14264
-1 321.559997558594 4182
-1 321.600006103516 582
-1 321.640014648438 1483
-1 321.679992675781 15545
-1 321.720001220703 17808
-1 321.760009765625 7622
-1 321.799987792969 2090
-1 321.839996337891 140
-1 321.880004882812 0
-1 321.920013427734 0
-1 321.959991455078 0
-1 322 0
-1 322.040008544922 0
-1 322.079986572266 1
-1 322.119995117188 1
-1 322.160003662109 0
-1 322.200012207031 0
-1 322.239990234375 894
-1 322.279998779297 17071
-1 322.320007324219 27758
-1 322.359985351562 39851
-1 322.399993896484 60240
-1 322.440002441406 84963
-1 322.480010986328 64659
-1 322.519989013672 27610
-1 322.559997558594 7265
-1 322.600006103516 652
-1 322.640014648438 3628
-1 322.679992675781 56917
-1 322.720001220703 103938
-1 322.760009765625 73359
-1 322.799987792969 29805
-1 322.839996337891 6692
-1 322.880004882812 411
-1 322.920013427734 0
-1 322.959991455078 0
-1 323 0
-1 323.040008544922 0
-1 323.079986572266 1
-1 323.119995117188 10
-1 323.160003662109 4018
-1 323.200012207031 20365
-1 323.239990234375 44610
-1 323.279998779297 75172
-1 323.320007324219 53958
-1 323.359985351562 28748
-1 323.399993896484 60131
-1 323.440002441406 72277
-1 323.480010986328 43068
-1 323.519989013672 45794
-1 323.559997558594 35255
-1 323.600006103516 14580
-1 323.640014648438 3356
-1 323.679992675781 246
-1 323.720001220703 0
-1 323.760009765625 0
-1 323.799987792969 0
-1 323.839996337891 0
-1 323.880004882812 0
-1 323.920013427734 2
-1 323.959991455078 1
-1 324 0
-1 324.040008544922 0
-1 324.079986572266 0
-1 324.119995117188 0
-1 324.160003662109 0
-1 324.200012207031 0
-1 324.239990234375 0
-1 324.279998779297 0
-1 324.320007324219 4756
-1 324.359985351562 26543
-1 324.399993896484 31195
-1 324.440002441406 15831
-1 324.480010986328 4657
-1 324.519989013672 5852
-1 324.559997558594 22869
-1 324.600006103516 19749
-1 324.640014648438 8165
-1 324.679992675781 2260
-1 324.720001220703 168
-1 324.760009765625 0
-1 324.799987792969 0
-1 324.839996337891 0
-1 324.880004882812 0
-1 324.920013427734 0
-1 324.959991455078 1
-1 325 1
-1 325.040008544922 0
-1 325.079986572266 0
-1 325.119995117188 8128
-1 325.160003662109 38306
-1 325.200012207031 93325
-1 325.239990234375 153204
-1 325.279998779297 191532
-1 325.320007324219 202481
-1 325.359985351562 193022
-1 325.399993896484 130090
-1 325.440002441406 50573
-1 325.480010986328 28429
-1 325.519989013672 24153
-1 325.559997558594 11623
-1 325.600006103516 8457
-1 325.640014648438 24032
-1 325.679992675781 28952
-1 325.720001220703 27878
-1 325.760009765625 34276
-1 325.799987792969 40644
-1 325.839996337891 34854
-1 325.880004882812 14462
-1 325.920013427734 3594
-1 325.959991455078 4228
-1 326 45670
-1 326.040008544922 86429
-1 326.079986572266 80754
-1 326.119995117188 64571
-1 326.160003662109 61613
-1 326.200012207031 42830
-1 326.239990234375 31634
-1 326.279998779297 74371
-1 326.320007324219 104820
-1 326.359985351562 85730
-1 326.399993896484 61188
-1 326.440002441406 61619
-1 326.480010986328 96819
-1 326.519989013672 99211
-1 326.559997558594 54949
-1 326.600006103516 19038
-1 326.640014648438 3207
-1 326.679992675781 0
-1 326.720001220703 5331
-1 326.760009765625 40716
-1 326.799987792969 83063
-1 326.839996337891 66668
-1 326.880004882812 27914
-1 326.920013427734 7331
-1 326.959991455078 13174
-1 327 55634
-1 327.040008544922 94829
-1 327.079986572266 133373
-1 327.119995117188 166181
-1 327.160003662109 188262
-1 327.200012207031 204197
-1 327.239990234375 259307
-1 327.279998779297 343751
-1 327.320007324219 389522
-1 327.359985351562 355428
-1 327.399993896484 291642
-1 327.440002441406 297728
-1 327.480010986328 276237
-1 327.519989013672 179888
-1 327.559997558594 89168
-1 327.600006103516 53233
-1 327.639984130859 32055
-1 327.679992675781 12218
-1 327.720001220703 2655
-1 327.760009765625 5258
-1 327.799987792969 22054
-1 327.839996337891 19725
-1 327.880004882812 8376
-1 327.920013427734 2141
-1 327.959991455078 177
-1 328 0
-1 328.040008544922 0
-1 328.079986572266 0
-1 328.119995117188 0
-1 328.160003662109 0
-1 328.200012207031 12
-1 328.239990234375 4949
-1 328.279998779297 38727
-1 328.320007324219 68892
-1 328.359985351562 81287
-1 328.399993896484 75037
-1 328.440002441406 56790
-1 328.480010986328 85598
-1 328.519989013672 144831
-1 328.559997558594 122786
-1 328.600006103516 60093
-1 328.639984130859 17182
-1 328.679992675781 2779
-1 328.720001220703 0
-1 328.760009765625 0
-1 328.799987792969 0
-1 328.839996337891 14562
-1 328.880004882812 79241
-1 328.920013427734 80464
-1 328.959991455078 36913
-1 329 10814
-1 329.040008544922 1081
-1 329.079986572266 0
-1 329.119995117188 0
-1 329.160003662109 0
-1 329.200012207031 8424
-1 329.239990234375 68460
-1 329.279998779297 102715
-1 329.320007324219 82314
-1 329.359985351562 84427
-1 329.399993896484 96445
-1 329.440002441406 81884
-1 329.480010986328 61204
-1 329.519989013672 35841
-1 329.559997558594 12832
-1 329.600006103516 2755
-1 329.639984130859 0
-1 329.679992675781 0
-1 329.720001220703 0
-1 329.760009765625 0
-1 329.799987792969 0
-1 329.839996337891 3
-1 329.880004882812 3
-1 329.920013427734 1
-1 329.959991455078 0
-1 330 0
-1 330.040008544922 0
-1 330.079986572266 0
-1 330.119995117188 0
-1 330.160003662109 0
-1 330.200012207031 0
-1 330.239990234375 0
-1 330.279998779297 0
-1 330.320007324219 0
-1 330.359985351562 0
-1 330.399993896484 10
-1 330.440002441406 4923
-1 330.480010986328 40962
-1 330.519989013672 57718
-1 330.559997558594 41169
-1 330.600006103516 41215
-1 330.639984130859 28358
-1 330.679992675781 68596
-1 330.720001220703 178074
-1 330.760009765625 217200
-1 330.799987792969 195978
-1 330.839996337891 130053
-1 330.880004882812 98105
-1 330.920013427734 175942
-1 330.959991455078 241578
-1 331 268652
-1 331.040008544922 339758
-1 331.079986572266 436564
-1 331.119995117188 655623
-1 331.160003662109 910478
-1 331.200012207031 1.33518e+06
-1 331.239990234375 2.17178e+06
-1 331.279998779297 3.4267e+06
-1 331.320007324219 4.81692e+06
-1 331.359985351562 5.62692e+06
-1 331.399993896484 5.58146e+06
-1 331.440002441406 4.80862e+06
-1 331.480010986328 3.47323e+06
-1 331.519989013672 2.07364e+06
-1 331.559997558594 1.05046e+06
-1 331.600006103516 461329
-1 331.639984130859 193086
-1 331.679992675781 127150
-1 331.720001220703 75463
-1 331.760009765625 47444
-1 331.799987792969 52614
-1 331.839996337891 60311
-1 331.880004882812 55271
-1 331.920013427734 54214
-1 331.959991455078 49930
-1 332 61058
-1 332.040008544922 66645
-1 332.079986572266 72549
-1 332.119995117188 149073
-1 332.160003662109 329385
-1 332.200012207031 475442
-1 332.239990234375 619849
-1 332.279998779297 948250
-1 332.320007324219 1.22671e+06
-1 332.359985351562 1.31655e+06
-1 332.399993896484 1.07776e+06
-1 332.440002441406 738352
-1 332.480010986328 501843
-1 332.519989013672 335352
-1 332.559997558594 189834
-1 332.600006103516 125519
-1 332.639984130859 117248
-1 332.679992675781 94208
-1 332.720001220703 77023
-1 332.760009765625 69443
-1 332.799987792969 62466
-1 332.839996337891 50834
-1 332.880004882812 26311
-1 332.920013427734 7885
-1 332.959991455078 3123
-1 333 25711
-1 333.040008544922 45255
-1 333.079986572266 55655
-1 333.119995117188 65908
-1 333.160003662109 122097
-1 333.200012207031 171487
-1 333.239990234375 161939
-1 333.279998779297 150585
-1 333.320007324219 137306
-1 333.359985351562 170451
-1 333.399993896484 172000
-1 333.440002441406 143300
-1 333.480010986328 103679
-1 333.519989013672 77854
-1 333.559997558594 92490
-1 333.600006103516 105228
-1 333.639984130859 72115
-1 333.679992675781 27583
-1 333.720001220703 5974
-1 333.760009765625 30
-1 333.799987792969 495
-1 333.839996337891 17928
-1 333.880004882812 39286
-1 333.920013427734 25929
-1 333.959991455078 9364
-1 334 2028
-1 334.040008544922 0
-1 334.079986572266 6086
-1 334.119995117188 25238
-1 334.160003662109 33006
-1 334.200012207031 104282
-1 334.239990234375 173300
-1 334.279998779297 138347
-1 334.320007324219 92002
-1 334.359985351562 74015
-1 334.399993896484 46002
-1 334.440002441406 49546
-1 334.480010986328 50350
-1 334.519989013672 31025
-1 334.559997558594 49171
-1 334.600006103516 47041
-1 334.639984130859 20704
-1 334.679992675781 6033
-1 334.720001220703 601
-1 334.760009765625 0
-1 334.799987792969 0
-1 334.839996337891 0
-1 334.880004882812 3799
-1 334.920013427734 29671
-1 334.959991455078 39357
-1 335 18769
-1 335.040008544922 4987
-1 335.079986572266 650
-1 335.119995117188 0
-1 335.160003662109 0
-1 335.200012207031 13353
-1 335.239990234375 30796
-1 335.279998779297 19338
-1 335.320007324219 7757
-1 335.359985351562 15652
-1 335.399993896484 27224
-1 335.440002441406 16018
-1 335.480010986328 5462
-1 335.519989013672 934
-1 335.559997558594 0
-1 335.600006103516 0
-1 335.639984130859 0
-1 335.679992675781 28020
-1 335.720001220703 82074
-1 335.760009765625 70126
-1 335.799987792969 30892
-1 335.839996337891 7799
-1 335.880004882812 847
-1 335.920013427734 0
-1 335.959991455078 614
-1 336 25209
-1 336.040008544922 46163
-1 336.079986572266 41766
-1 336.119995117188 21028
-1 336.160003662109 6468
-1 336.200012207031 995
-1 336.239990234375 0
-1 336.279998779297 0
-1 336.320007324219 31
-1 336.359985351562 8391
-1 336.399993896484 35655
-1 336.440002441406 36988
-1 336.480010986328 17035
-1 336.519989013672 4764
-1 336.559997558594 599
-1 336.600006103516 0
-1 336.639984130859 0
-1 336.679992675781 0
-1 336.720001220703 0
-1 336.760009765625 12164
-1 336.799987792969 24037
-1 336.839996337891 20316
-1 336.880004882812 41820
-1 336.920013427734 42282
-1 336.959991455078 20031
-1 337 6027
-1 337.040008544922 699
-1 337.079986572266 0
-1 337.119995117188 440
-1 337.160003662109 15824
-1 337.200012207031 38908
-1 337.239990234375 54162
-1 337.279998779297 66458
-1 337.320007324219 107081
-1 337.359985351562 151529
-1 337.399993896484 109853
-1 337.440002441406 42984
-1 337.480010986328 11189
-1 337.519989013672 458
-1 337.559997558594 0
-1 337.600006103516 0
-1 337.639984130859 0
-1 337.679992675781 0
-1 337.720001220703 3
-1 337.760009765625 7
-1 337.799987792969 4
-1 337.839996337891 1
-1 337.880004882812 0
-1 337.920013427734 0
-1 337.959991455078 0
-1 338 0
-1 338.040008544922 0
-1 338.079986572266 0
-1 338.119995117188 61
-1 338.160003662109 26832
-1 338.200012207031 97235
-1 338.239990234375 165957
-1 338.279998779297 341907
-1 338.320007324219 618954
-1 338.359985351562 1.0665e+06
-1 338.399993896484 1.49322e+06
-1 338.440002441406 1.73443e+06
-1 338.480010986328 1.64714e+06
-1 338.519989013672 1.21552e+06
-1 338.559997558594 735385
-1 338.600006103516 402139
-1 338.639984130859 191461
-1 338.679992675781 77473
-1 338.720001220703 20737
-1 338.760009765625 16041
-1 338.799987792969 21983
-1 338.839996337891 12898
-1 338.880004882812 4551
-1 338.920013427734 839
-1 338.959991455078 0
-1 339 0
-1 339.040008544922 0
-1 339.079986572266 8422
-1 339.119995117188 31232
-1 339.160003662109 36196
-1 339.200012207031 48285
-1 339.239990234375 81562
-1 339.279998779297 143144
-1 339.320007324219 324901
-1 339.359985351562 429158
-1 339.399993896484 464084
-1 339.440002441406 418702
-1 339.480010986328 366133
-1 339.519989013672 296794
-1 339.559997558594 169906
-1 339.600006103516 67811
-1 339.639984130859 27811
-1 339.679992675781 50736
-1 339.720001220703 52844
-1 339.760009765625 25991
-1 339.799987792969 8074
-1 339.839996337891 1056
-1 339.880004882812 0
-1 339.920013427734 0
-1 339.959991455078 0
-1 340 0
-1 340.040008544922 0
-1 340.079986572266 0
-1 340.119995117188 5974
-1 340.160003662109 30155
-1 340.200012207031 28417
-1 340.239990234375 41423
-1 340.279998779297 80313
-1 340.320007324219 68035
-1 340.359985351562 43648
-1 340.399993896484 42332
-1 340.440002441406 47231
-1 340.480010986328 72385
-1 340.519989013672 89095
-1 340.559997558594 56195
-1 340.600006103516 21382
-1 340.639984130859 4437
-1 340.679992675781 54
-1 340.720001220703 0
-1 340.760009765625 0
-1 340.799987792969 920
-1 340.839996337891 17629
-1 340.880004882812 41809
-1 340.920013427734 87601
-1 340.959991455078 160662
-1 341 218239
-1 341.040008544922 197321
-1 341.079986572266 201612
-1 341.119995117188 339628
-1 341.160003662109 576598
-1 341.200012207031 1.24981e+06
-1 341.239990234375 2.85651e+06
-1 341.279998779297 5.34873e+06
-1 341.320007324219 7.90543e+06
-1 341.359985351562 9.80934e+06
-1 341.399993896484 1.02099e+07
-1 341.440002441406 8.86206e+06
-1 341.480010986328 6.84948e+06
-1 341.519989013672 4.84051e+06
-1 341.559997558594 3.12629e+06
-1 341.600006103516 1.80048e+06
-1 341.639984130859 945908
-1 341.679992675781 536588
-1 341.720001220703 322673
-1 341.760009765625 240659
-1 341.799987792969 141609
-1 341.839996337891 71365
-1 341.880004882812 56717
-1 341.920013427734 39219
-1 341.959991455078 57790
-1 342 67320
-1 342.040008544922 35131
-1 342.079986572266 33840
-1 342.119995117188 110749
-1 342.160003662109 213884
-1 342.200012207031 364747
-1 342.239990234375 602296
-1 342.279998779297 1.26918e+06
-1 342.320007324219 2.09368e+06
-1 342.359985351562 2.78964e+06
-1 342.399993896484 2.94834e+06
-1 342.440002441406 2.41409e+06
-1 342.480010986328 1.74354e+06
-1 342.519989013672 1.17114e+06
-1 342.559997558594 744179
-1 342.600006103516 406810
-1 342.639984130859 199957
-1 342.679992675781 121581
-1 342.720001220703 109860
-1 342.760009765625 82331
-1 342.799987792969 37792
-1 342.839996337891 19280
-1 342.880004882812 49244
-1 342.920013427734 62398
-1 342.959991455078 33074
-1 343 10896
-1 343.040008544922 3284
-1 343.079986572266 15419
-1 343.119995117188 24308
-1 343.160003662109 35547
-1 343.200012207031 57402
-1 343.239990234375 106098
-1 343.279998779297 195024
-1 343.320007324219 250284
-1 343.359985351562 316239
-1 343.399993896484 336315
-1 343.440002441406 322257
-1 343.480010986328 217906
-1 343.519989013672 105738
-1 343.559997558594 36777
-1 343.600006103516 7365
-1 343.639984130859 0
-1 343.679992675781 0
-1 343.720001220703 0
-1 343.760009765625 0
-1 343.799987792969 0
-1 343.839996337891 8
-1 343.880004882812 8
-1 343.920013427734 3
-1 343.959991455078 1
-1 344 0
-1 344.040008544922 0
-1 344.079986572266 4138
-1 344.119995117188 25209
-1 344.160003662109 84253
-1 344.200012207031 231567
-1 344.239990234375 246839
-1 344.279998779297 146968
-1 344.320007324219 121320
-1 344.359985351562 197747
-1 344.399993896484 177394
-1 344.440002441406 108893
-1 344.480010986328 131403
-1 344.519989013672 133034
-1 344.559997558594 100165
-1 344.600006103516 48257
-1 344.639984130859 13690
-1 344.679992675781 2081
-1 344.720001220703 0
-1 344.760009765625 0
-1 344.799987792969 0
-1 344.839996337891 0
-1 344.880004882812 460
-1 344.920013427734 9448
-1 344.959991455078 41274
-1 345 101150
-1 345.040008544922 101593
-1 345.079986572266 68518
-1 345.119995117188 76763
-1 345.160003662109 99975
-1 345.200012207031 102961
-1 345.239990234375 128312
-1 345.279998779297 215776
-1 345.320007324219 329900
-1 345.359985351562 388491
-1 345.399993896484 273932
-1 345.440002441406 216352
-1 345.480010986328 207554
-1 345.519989013672 163169
-1 345.559997558594 84427
-1 345.600006103516 27633
-1 345.639984130859 4272
-1 345.679992675781 0
-1 345.720001220703 0
-1 345.760009765625 0
-1 345.799987792969 0
-1 345.839996337891 0
-1 345.880004882812 8
-1 345.920013427734 6
-1 345.959991455078 3
-1 346 10
-1 346.040008544922 5517
-1 346.079986572266 18895
-1 346.119995117188 13949
-1 346.160003662109 5317
-1 346.200012207031 1246
-1 346.239990234375 6282
-1 346.279998779297 79925
-1 346.320007324219 140851
-1 346.359985351562 148394
-1 346.399993896484 166025
-1 346.440002441406 129921
-1 346.480010986328 57185
-1 346.519989013672 24056
-1 346.559997558594 31924
-1 346.600006103516 23873
-1 346.639984130859 18690
-1 346.679992675781 55773
-1 346.720001220703 62093
-1 346.760009765625 30764
-1 346.799987792969 9595
-1 346.839996337891 1303
-1 346.880004882812 0
-1 346.920013427734 0
-1 346.959991455078 3571
-1 347 26073
-1 347.040008544922 48850
-1 347.079986572266 34821
-1 347.119995117188 13608
-1 347.160003662109 3334
-1 347.200012207031 1091
-1 347.239990234375 19401
-1 347.279998779297 31812
-1 347.320007324219 29728
-1 347.359985351562 60067
-1 347.399993896484 89954
-1 347.440002441406 95038
-1 347.480010986328 119128
-1 347.519989013672 110536
-1 347.559997558594 83827
-1 347.600006103516 54369
-1 347.639984130859 21304
-1 347.679992675781 36252
-1 347.720001220703 75384
-1 347.760009765625 99591
-1 347.799987792969 83606
-1 347.839996337891 41184
-1 347.880004882812 26706
-1 347.920013427734 12975
-1 347.959991455078 3333
-1 348 9646
-1 348.040008544922 41078
-1 348.079986572266 81960
-1 348.119995117188 116023
-1 348.160003662109 148611
-1 348.200012207031 295116
-1 348.239990234375 527867
-1 348.279998779297 735794
-1 348.320007324219 878729
-1 348.359985351562 956380
-1 348.399993896484 1.00332e+06
-1 348.440002441406 941942
-1 348.480010986328 749590
-1 348.519989013672 478163
-1 348.559997558594 217708
-1 348.600006103516 108256
-1 348.639984130859 84251
-1 348.679992675781 84763
-1 348.720001220703 92049
-1 348.760009765625 98530
-1 348.799987792969 85462
-1 348.839996337891 75415
-1 348.880004882812 50608
-1 348.920013427734 73742
-1 348.959991455078 101979
-1 349 99106
-1 349.040008544922 59364
-1 349.079986572266 38362
-1 349.119995117188 52468
-1 349.160003662109 37022
-1 349.200012207031 41321
-1 349.239990234375 69785
-1 349.279998779297 150598
-1 349.320007324219 225833
-1 349.359985351562 193542
-1 349.399993896484 124839
-1 349.440002441406 97409
-1 349.480010986328 84067
-1 349.519989013672 76724
-1 349.559997558594 64438
-1 349.600006103516 29425
-1 349.639984130859 7742
-1 349.679992675781 922
-1 349.720001220703 0
-1 349.760009765625 0
-1 349.799987792969 0
-1 349.839996337891 0
-1 349.880004882812 0
-1 349.920013427734 4
-1 349.959991455078 2
-1 350 1
-1 350.040008544922 0
-1 350.079986572266 0
-1 350.119995117188 465
-1 350.160003662109 12875
-1 350.200012207031 54147
-1 350.239990234375 138996
-1 350.279998779297 265208
-1 350.320007324219 321221
-1 350.359985351562 334092
-1 350.399993896484 291539
-1 350.440002441406 212775
-1 350.480010986328 164761
-1 350.519989013672 246144
-1 350.559997558594 327653
-1 350.600006103516 206569
-1 350.639984130859 78870
-1 350.679992675781 83544
-1 350.720001220703 144854
-1 350.760009765625 256617
-1 350.799987792969 338957
-1 350.839996337891 368517
-1 350.880004882812 331034
-1 350.920013427734 199226
-1 350.959991455078 75763
-1 351 17472
-1 351.040008544922 0
-1 351.079986572266 0
-1 351.119995117188 0
-1 351.160003662109 231
-1 351.200012207031 19406
-1 351.239990234375 51206
-1 351.279998779297 82354
-1 351.320007324219 74066
-1 351.359985351562 54489
-1 351.399993896484 75485
-1 351.440002441406 56828
-1 351.480010986328 23144
-1 351.519989013672 5455
-1 351.559997558594 312
-1 351.600006103516 0
-1 351.639984130859 0
-1 351.679992675781 0
-1 351.720001220703 0
-1 351.760009765625 1
-1 351.799987792969 4
-1 351.839996337891 2
-1 351.880004882812 1
-1 351.920013427734 0
-1 351.959991455078 0
-1 352 0
-1 352.040008544922 0
-1 352.079986572266 0
-1 352.119995117188 0
-1 352.160003662109 2417
-1 352.200012207031 19579
-1 352.239990234375 40511
-1 352.279998779297 82206
-1 352.320007324219 103616
-1 352.359985351562 57892
-1 352.399993896484 19790
-1 352.440002441406 3443
-1 352.480010986328 0
-1 352.519989013672 0
-1 352.559997558594 0
-1 352.600006103516 0
-1 352.639984130859 0
-1 352.679992675781 4
-1 352.720001220703 4
-1 352.760009765625 2
-1 352.799987792969 0
-1 352.839996337891 0
-1 352.880004882812 0
-1 352.920013427734 1724
-1 352.959991455078 19597
-1 353 49362
-1 353.040008544922 60318
-1 353.079986572266 39800
-1 353.119995117188 80335
-1 353.160003662109 232946
-1 353.200012207031 487271
-1 353.239990234375 926732
-1 353.279998779297 1.46235e+06
-1 353.320007324219 1.90099e+06
-1 353.359985351562 2.035e+06
-1 353.399993896484 1.74516e+06
-1 353.440002441406 1.23913e+06
-1 353.480010986328 815650
-1 353.519989013672 494446
-1 353.559997558594 287431
-1 353.600006103516 136398
-1 353.639984130859 41089
-1 353.679992675781 19953
-1 353.720001220703 28795
-1 353.760009765625 18579
-1 353.799987792969 6939
-1 353.839996337891 1428
-1 353.880004882812 0
-1 353.920013427734 0
-1 353.959991455078 1575
-1 354 14272
-1 354.040008544922 14681
-1 354.079986572266 6647
-1 354.119995117188 19187
-1 354.160003662109 89254
-1 354.200012207031 194764
-1 354.239990234375 375191
-1 354.279998779297 506880
-1 354.320007324219 604202
-1 354.359985351562 535443
-1 354.399993896484 402549
-1 354.440002441406 279932
-1 354.480010986328 203370
-1 354.519989013672 159141
-1 354.559997558594 114945
-1 354.600006103516 60569
-1 354.639984130859 19912
-1 354.679992675781 4027
-1 354.720001220703 0
-1 354.760009765625 0
-1 354.799987792969 0
-1 354.839996337891 0
-1 354.880004882812 0
-1 354.920013427734 5
-1 354.959991455078 4
-1 355 2
-1 355.040008544922 0
-1 355.079986572266 18655
-1 355.119995117188 46022
-1 355.160003662109 65162
-1 355.200012207031 132894
-1 355.239990234375 225291
-1 355.279998779297 254175
-1 355.320007324219 294274
-1 355.359985351562 254787
-1 355.399993896484 225133
-1 355.440002441406 248991
-1 355.480010986328 212695
-1 355.519989013672 107253
-1 355.559997558594 34069
-1 355.600006103516 5466
-1 355.639984130859 973
-1 355.679992675781 23383
-1 355.720001220703 40499
-1 355.760009765625 24626
-1 355.799987792969 8886
-1 355.839996337891 1730
-1 355.880004882812 0
-1 355.920013427734 0
-1 355.959991455078 0
-1 356 0
-1 356.040008544922 0
-1 356.079986572266 1
-1 356.119995117188 0
-1 356.160003662109 2257
-1 356.200012207031 25644
-1 356.239990234375 62770
-1 356.279998779297 129267
-1 356.320007324219 136586
-1 356.359985351562 129953
-1 356.399993896484 102200
-1 356.440002441406 114406
-1 356.480010986328 150021
-1 356.519989013672 159170
-1 356.559997558594 104397
-1 356.600006103516 41097
-1 356.639984130859 9209
-1 356.679992675781 372
-1 356.720001220703 0
-1 356.760009765625 22769
-1 356.799987792969 59973
-1 356.839996337891 91058
-1 356.880004882812 84387
-1 356.920013427734 45670
-1 356.959991455078 15262
-1 357 2758
-1 357.040008544922 0
-1 357.079986572266 0
-1 357.119995117188 37356
-1 357.160003662109 79675
-1 357.200012207031 75053
-1 357.239990234375 156888
-1 357.279998779297 245100
-1 357.320007324219 318230
-1 357.359985351562 372503
-1 357.399993896484 299385
-1 357.440002441406 188314
-1 357.480010986328 151422
-1 357.519989013672 146617
-1 357.559997558594 97081
-1 357.600006103516 36282
-1 357.639984130859 7321
-1 357.679992675781 0
-1 357.720001220703 0
-1 357.760009765625 15897
-1 357.799987792969 23638
-1 357.839996337891 12546
-1 357.880004882812 4177
-1 357.920013427734 659
-1 357.959991455078 0
-1 358 0
-1 358.040008544922 0
-1 358.079986572266 0
-1 358.119995117188 0
-1 358.160003662109 0
-1 358.200012207031 15895
-1 358.239990234375 33258
-1 358.279998779297 84640
-1 358.320007324219 147812
-1 358.359985351562 175353
-1 358.399993896484 159347
-1 358.440002441406 105226
-1 358.480010986328 98612
-1 358.519989013672 75105
-1 358.559997558594 102753
-1 358.600006103516 124908
-1 358.639984130859 130357
-1 358.679992675781 180603
-1 358.720001220703 281144
-1 358.760009765625 342521
-1 358.799987792969 325681
-1 358.839996337891 304566
-1 358.880004882812 331307
-1 358.920013427734 318297
-1 358.959991455078 356548
-1 359 484816
-1 359.040008544922 615729
-1 359.079986572266 892834
-1 359.119995117188 1.34463e+06
-1 359.160003662109 1.82398e+06
-1 359.200012207031 2.54871e+06
-1 359.239990234375 3.87249e+06
-1 359.279998779297 5.98095e+06
-1 359.320007324219 8.42556e+06
-1 359.359985351562 9.61936e+06
-1 359.399993896484 9.24295e+06
-1 359.440002441406 7.57023e+06
-1 359.480010986328 5.24006e+06
-1 359.519989013672 3.1262e+06
-1 359.559997558594 1.79352e+06
-1 359.600006103516 1.03062e+06
-1 359.639984130859 480613
-1 359.679992675781 217648
-1 359.720001220703 240241
-1 359.760009765625 338643
-1 359.799987792969 266168
-1 359.839996337891 152926
-1 359.880004882812 115247
-1 359.920013427734 119131
-1 359.959991455078 149791
-1 360 157143
-1 360.040008544922 211480
-1 360.079986572266 267796
-1 360.119995117188 278153
-1 360.160003662109 366838
-1 360.200012207031 571643
-1 360.239990234375 856897
-1 360.279998779297 1.41029e+06
-1 360.320007324219 2.04771e+06
-1 360.359985351562 2.41085e+06
-1 360.399993896484 2.33993e+06
-1 360.440002441406 1.91096e+06
-1 360.480010986328 1.36322e+06
-1 360.519989013672 886142
-1 360.559997558594 515108
-1 360.600006103516 300587
-1 360.639984130859 173537
-1 360.679992675781 128515
-1 360.720001220703 100380
-1 360.760009765625 53360
-1 360.799987792969 63505
-1 360.839996337891 100795
-1 360.880004882812 111558
-1 360.920013427734 92087
-1 360.959991455078 71613
-1 361 55899
-1 361.040008544922 34169
-1 361.079986572266 68614
-1 361.119995117188 121920
-1 361.160003662109 122817
-1 361.200012207031 146352
-1 361.239990234375 229442
-1 361.279998779297 285857
-1 361.320007324219 315860
-1 361.359985351562 378008
-1 361.399993896484 384799
-1 361.440002441406 345007
-1 361.480010986328 297903
-1 361.519989013672 195393
-1 361.559997558594 113557
-1 361.600006103516 65336
-1 361.639984130859 52972
-1 361.679992675781 47700
-1 361.720001220703 47541
-1 361.760009765625 23605
-1 361.799987792969 18758
-1 361.839996337891 70623
-1 361.880004882812 65215
-1 361.920013427734 31287
-1 361.959991455078 24604
-1 362 35509
-1 362.040008544922 89040
-1 362.079986572266 97629
-1 362.119995117188 85615
-1 362.160003662109 172779
-1 362.200012207031 193769
-1 362.239990234375 122280
-1 362.279998779297 123594
-1 362.320007324219 170568
-1 362.359985351562 243631
-1 362.399993896484 263291
-1 362.440002441406 178249
-1 362.480010986328 98594
-1 362.519989013672 36933
-1 362.559997558594 8763
-1 362.600006103516 124
-1 362.639984130859 0
-1 362.679992675781 0
-1 362.720001220703 393
-1 362.760009765625 12380
-1 362.799987792969 18619
-1 362.839996337891 12332
-1 362.880004882812 27794
-1 362.920013427734 41775
-1 362.959991455078 24931
-1 363 8888
-1 363.040008544922 1717
-1 363.079986572266 0
-1 363.119995117188 0
-1 363.160003662109 0
-1 363.200012207031 0
-1 363.239990234375 758
-1 363.279998779297 19083
-1 363.320007324219 42748
-1 363.359985351562 50756
-1 363.399993896484 56381
-1 363.440002441406 63102
-1 363.480010986328 37351
-1 363.519989013672 12740
-1 363.559997558594 13773
-1 363.600006103516 49760
-1 363.639984130859 95049
-1 363.679992675781 77584
-1 363.720001220703 33513
-1 363.760009765625 9116
-1 363.799987792969 6260
-1 363.839996337891 21552
-1 363.880004882812 20525
-1 363.920013427734 29428
-1 363.959991455078 39625
-1 364 47384
-1 364.040008544922 74477
-1 364.079986572266 52714
-1 364.119995117188 20528
-1 364.160003662109 14734
-1 364.200012207031 45366
-1 364.239990234375 89491
-1 364.279998779297 107319
-1 364.320007324219 160310
-1 364.359985351562 267956
-1 364.399993896484 408050
-1 364.440002441406 350405
-1 364.480010986328 201492
-1 364.519989013672 171072
-1 364.559997558594 150167
-1 364.600006103516 83220
-1 364.639984130859 28109
-1 364.679992675781 5860
-1 364.720001220703 0
-1 364.760009765625 25505
-1 364.799987792969 135450
-1 364.839996337891 307371
-1 364.880004882812 388199
-1 364.920013427734 377534
-1 364.959991455078 302456
-1 365 206842
-1 365.040008544922 97448
-1 365.079986572266 30471
-1 365.119995117188 3958
-1 365.160003662109 0
-1 365.200012207031 0
-1 365.239990234375 956
-1 365.279998779297 41414
-1 365.320007324219 102491
-1 365.359985351562 146744
-1 365.399993896484 104391
-1 365.440002441406 41424
-1 365.480010986328 10738
-1 365.519989013672 501
-1 365.559997558594 7358
-1 365.600006103516 32869
-1 365.639984130859 30867
-1 365.679992675781 13688
-1 365.720001220703 3565
-1 365.760009765625 388
-1 365.799987792969 0
-1 365.839996337891 0
-1 365.880004882812 0
-1 365.920013427734 0
-1 365.959991455078 0
-1 366 2
-1 366.040008544922 1
-1 366.079986572266 0
-1 366.119995117188 0
-1 366.160003662109 0
-1 366.200012207031 9244
-1 366.239990234375 52335
-1 366.279998779297 103315
-1 366.320007324219 94957
-1 366.359985351562 49265
-1 366.399993896484 46428
-1 366.440002441406 64009
-1 366.480010986328 45468
-1 366.519989013672 35577
-1 366.559997558594 23024
-1 366.600006103516 8989
-1 366.639984130859 2020
-1 366.679992675781 71
-1 366.720001220703 0
-1 366.760009765625 0
-1 366.799987792969 0
-1 366.839996337891 0
-1 366.880004882812 1
-1 366.920013427734 2
-1 366.959991455078 1
-1 367 0
-1 367.040008544922 0
-1 367.079986572266 0
-1 367.119995117188 415
-1 367.160003662109 23407
-1 367.200012207031 124180
-1 367.239990234375 245485
-1 367.279998779297 246152
-1 367.320007324219 236853
-1 367.359985351562 248271
-1 367.399993896484 227404
-1 367.440002441406 171591
-1 367.480010986328 105964
-1 367.519989013672 55515
-1 367.559997558594 42290
-1 367.600006103516 29856
-1 367.639984130859 11744
-1 367.679992675781 3009
-1 367.720001220703 97
-1 367.760009765625 0
-1 367.799987792969 0
-1 367.839996337891 0
-1 367.880004882812 0
-1 367.920013427734 1
-1 367.959991455078 2
-1 368 1
-1 368.040008544922 0
-1 368.079986572266 12158
-1 368.119995117188 38731
-1 368.160003662109 35033
-1 368.200012207031 35234
-1 368.239990234375 36048
-1 368.279998779297 47606
-1 368.320007324219 65830
-1 368.359985351562 76212
-1 368.399993896484 84026
-1 368.440002441406 70641
-1 368.480010986328 35315
-1 368.519989013672 10547
-1 368.559997558594 1731
-1 368.600006103516 0
-1 368.639984130859 0
-1 368.679992675781 0
-1 368.720001220703 0
-1 368.760009765625 0
-1 368.799987792969 12
-1 368.839996337891 9587
-1 368.880004882812 59847
-1 368.920013427734 83874
-1 368.959991455078 50280
-1 369 18347
-1 369.040008544922 5215
-1 369.079986572266 36248
-1 369.119995117188 106542
-1 369.160003662109 190053
-1 369.200012207031 338079
-1 369.239990234375 603129
-1 369.279998779297 812386
-1 369.320007324219 972724
-1 369.359985351562 887147
-1 369.399993896484 669683
-1 369.440002441406 463532
-1 369.480010986328 299839
-1 369.519989013672 189050
-1 369.559997558594 151051
-1 369.600006103516 89310
-1 369.639984130859 33257
-1 369.679992675781 7714
-1 369.720001220703 0
-1 369.760009765625 0
-1 369.799987792969 0
-1 369.839996337891 0
-1 369.880004882812 0
-1 369.920013427734 5
-1 369.959991455078 6
-1 370 3
-1 370.040008544922 1
-1 370.079986572266 818
-1 370.119995117188 21919
-1 370.160003662109 79529
-1 370.200012207031 148494
-1 370.239990234375 194478
-1 370.279998779297 269054
-1 370.320007324219 366090
-1 370.359985351562 309263
-1 370.399993896484 191828
-1 370.440002441406 111498
-1 370.480010986328 79169
-1 370.519989013672 70337
-1 370.559997558594 76502
-1 370.600006103516 78823
-1 370.639984130859 50281
-1 370.679992675781 18548
-1 370.720001220703 8495
-1 370.760009765625 33646
-1 370.799987792969 32807
-1 370.839996337891 14427
-1 370.880004882812 4140
-1 370.920013427734 372
-1 370.959991455078 0
-1 371 0
-1 371.040008544922 0
-1 371.079986572266 0
-1 371.119995117188 0
-1 371.160003662109 583
-1 371.200012207031 18057
-1 371.239990234375 66164
-1 371.279998779297 142349
-1 371.320007324219 207266
-1 371.359985351562 200495
-1 371.399993896484 148182
-1 371.440002441406 85854
-1 371.480010986328 51589
-1 371.519989013672 42892
-1 371.559997558594 23804
-1 371.600006103516 8069
-1 371.639984130859 1441
-1 371.679992675781 15068
-1 371.720001220703 71157
-1 371.760009765625 84928
-1 371.799987792969 65436
-1 371.839996337891 91364
-1 371.880004882812 98619
-1 371.920013427734 58314
-1 371.959991455078 21497
-1 372 15293
-1 372.040008544922 25828
-1 372.079986572266 17933
-1 372.119995117188 6797
-1 372.160003662109 5098
-1 372.200012207031 37381
-1 372.239990234375 63545
-1 372.279998779297 51168
-1 372.320007324219 73654
-1 372.359985351562 66612
-1 372.399993896484 67621
-1 372.440002441406 125873
-1 372.480010986328 87028
-1 372.519989013672 31257
-1 372.559997558594 7110
-1 372.600006103516 0
-1 372.639984130859 0
-1 372.679992675781 0
-1 372.720001220703 0
-1 372.760009765625 5316
-1 372.799987792969 20200
-1 372.839996337891 23898
-1 372.880004882812 54610
-1 372.920013427734 74508
-1 372.959991455078 56535
-1 373 26769
-1 373.040008544922 7661
-1 373.079986572266 1097
-1 373.119995117188 3028
-1 373.160003662109 30524
-1 373.200012207031 85967
-1 373.239990234375 137326
-1 373.279998779297 149055
-1 373.320007324219 172743
-1 373.359985351562 151968
-1 373.399993896484 110287
-1 373.440002441406 82607
-1 373.480010986328 40016
-1 373.519989013672 11544
-1 373.559997558594 1768
-1 373.600006103516 0
-1 373.639984130859 0
-1 373.679992675781 0
-1 373.720001220703 0
-1 373.760009765625 0
-1 373.799987792969 5
-1 373.839996337891 3
-1 373.880004882812 409
-1 373.920013427734 15101
-1 373.959991455078 43794
-1 374 33216
-1 374.040008544922 18788
-1 374.079986572266 30899
-1 374.119995117188 27725
-1 374.160003662109 12063
-1 374.200012207031 3265
-1 374.239990234375 289
-1 374.279998779297 0
-1 374.320007324219 179
-1 374.359985351562 15084
-1 374.399993896484 38885
-1 374.440002441406 28696
-1 374.480010986328 11340
-1 374.519989013672 2503
-1 374.559997558594 93
-1 374.600006103516 0
-1 374.639984130859 0
-1 374.679992675781 0
-1 374.720001220703 0
-1 374.760009765625 1
-1 374.799987792969 2
-1 374.839996337891 1
-1 374.880004882812 0
-1 374.920013427734 0
-1 374.959991455078 0
-1 375 0
-1 375.040008544922 0
-1 375.079986572266 0
-1 375.119995117188 0
-1 375.160003662109 18
-1 375.200012207031 17457
-1 375.239990234375 99065
-1 375.279998779297 177475
-1 375.320007324219 183515
-1 375.359985351562 120092
-1 375.399993896484 76057
-1 375.440002441406 62667
-1 375.480010986328 63611
-1 375.519989013672 32704
-1 375.559997558594 25057
-1 375.600006103516 42803
-1 375.639984130859 32509
-1 375.679992675781 26869
-1 375.720001220703 62791
-1 375.760009765625 55938
-1 375.799987792969 45972
-1 375.839996337891 78380
-1 375.880004882812 67397
-1 375.920013427734 29611
-1 375.959991455078 9534
-1 376 19106
-1 376.040008544922 45355
-1 376.079986572266 95982
-1 376.119995117188 178295
-1 376.160003662109 313236
-1 376.200012207031 582669
-1 376.239990234375 883958
-1 376.279998779297 1.17987e+06
-1 376.320007324219 1.58006e+06
-1 376.359985351562 1.9683e+06
-1 376.399993896484 2.18423e+06
-1 376.440002441406 1.94504e+06
-1 376.480010986328 1.44798e+06
-1 376.519989013672 993481
-1 376.559997558594 660162
-1 376.600006103516 399499
-1 376.639984130859 259983
-1 376.679992675781 214532
-1 376.720001220703 227762
-1 376.760009765625 257014
-1 376.799987792969 222516
-1 376.839996337891 178965
-1 376.880004882812 185947
-1 376.920013427734 199728
-1 376.959991455078 188392
-1 377 159771
-1 377.040008544922 160745
-1 377.079986572266 158318
-1 377.119995117188 155786
-1 377.160003662109 220198
-1 377.200012207031 283204
-1 377.239990234375 261586
-1 377.279998779297 223582
-1 377.320007324219 297301
-1 377.359985351562 485804
-1 377.399993896484 700264
-1 377.440002441406 743764
-1 377.480010986328 604577
-1 377.519989013672 345358
-1 377.559997558594 146602
-1 377.600006103516 66023
-1 377.639984130859 70963
-1 377.679992675781 116754
-1 377.720001220703 115220
-1 377.760009765625 86137
-1 377.799987792969 94848
-1 377.839996337891 151987
-1 377.880004882812 128811
-1 377.920013427734 99464
-1 377.959991455078 74309
-1 378 32913
-1 378.040008544922 25639
-1 378.079986572266 71063
-1 378.119995117188 107795
-1 378.160003662109 112000
-1 378.200012207031 88497
-1 378.239990234375 131929
-1 378.279998779297 252907
-1 378.320007324219 238088
-1 378.359985351562 259865
-1 378.399993896484 311521
-1 378.440002441406 260048
-1 378.480010986328 160456
-1 378.519989013672 70988
-1 378.559997558594 25104
-1 378.600006103516 33973
-1 378.639984130859 51544
-1 378.679992675781 32526
-1 378.720001220703 10703
-1 378.760009765625 54875
-1 378.799987792969 227919
-1 378.839996337891 340710
-1 378.880004882812 272550
-1 378.920013427734 139290
-1 378.959991455078 76181
-1 379 38679
-1 379.040008544922 11706
-1 379.079986572266 3463
-1 379.119995117188 18419
-1 379.160003662109 57944
-1 379.200012207031 84936
-1 379.239990234375 117276
-1 379.279998779297 120615
-1 379.320007324219 80227
-1 379.359985351562 31347
-1 379.399993896484 7323
-1 379.440002441406 150
-1 379.480010986328 0
-1 379.519989013672 0
-1 379.559997558594 0
-1 379.600006103516 8316
-1 379.639984130859 48706
-1 379.679992675781 65165
-1 379.720001220703 40768
-1 379.760009765625 15138
-1 379.799987792969 3255
-1 379.839996337891 0
-1 379.880004882812 0
-1 379.920013427734 0
-1 379.959991455078 0
-1 380 0
-1 380.040008544922 2
-1 380.079986572266 3
-1 380.119995117188 1
-1 380.160003662109 0
-1 380.200012207031 0
-1 380.239990234375 0
-1 380.279998779297 0
-1 380.320007324219 1586
-1 380.359985351562 36085
-1 380.399993896484 97209
-1 380.440002441406 83154
-1 380.480010986328 36347
-1 380.519989013672 9190
-1 380.559997558594 944
-1 380.600006103516 0
-1 380.639984130859 0
-1 380.679992675781 0
-1 380.720001220703 0
-1 380.760009765625 0
-1 380.799987792969 5
-1 380.839996337891 3
-1 380.880004882812 1
-1 380.920013427734 0
-1 380.959991455078 0
-1 381 7849
-1 381.040008544922 52692
-1 381.079986572266 125409
-1 381.119995117188 180208
-1 381.160003662109 305173
-1 381.200012207031 574631
-1 381.239990234375 1.11535e+06
-1 381.279998779297 1.761e+06
-1 381.320007324219 2.09866e+06
-1 381.359985351562 2.41342e+06
-1 381.399993896484 2.3044e+06
-1 381.440002441406 1.89181e+06
-1 381.480010986328 1.31761e+06
-1 381.519989013672 792724
-1 381.559997558594 470550
-1 381.600006103516 271600
-1 381.639984130859 201956
-1 381.679992675781 116168
-1 381.720001220703 38838
-1 381.760009765625 7730
-1 381.799987792969 0
-1 381.839996337891 43
-1 381.880004882812 43550
-1 381.920013427734 92325
-1 381.959991455078 90119
-1 382 53481
-1 382.040008544922 17912
-1 382.079986572266 3587
-1 382.119995117188 5439
-1 382.160003662109 65408
-1 382.200012207031 153933
-1 382.239990234375 256322
-1 382.279998779297 337273
-1 382.320007324219 375938
-1 382.359985351562 532456
-1 382.399993896484 591519
-1 382.440002441406 462628
-1 382.480010986328 304192
-1 382.519989013672 245551
-1 382.559997558594 204423
-1 382.600006103516 121131
-1 382.639984130859 44268
-1 382.679992675781 10180
-1 382.720001220703 0
-1 382.760009765625 0
-1 382.799987792969 0
-1 382.839996337891 0
-1 382.880004882812 0
-1 382.919982910156 7
-1 382.959991455078 8
-1 383 4
-1 383.040008544922 1
-1 383.079986572266 0
-1 383.119995117188 0
-1 383.160003662109 4147
-1 383.200012207031 47101
-1 383.239990234375 122588
-1 383.279998779297 144117
-1 383.320007324219 122700
-1 383.359985351562 184556
-1 383.399993896484 259049
-1 383.440002441406 235833
-1 383.480010986328 175334
-1 383.519989013672 135260
-1 383.559997558594 66931
-1 383.600006103516 20608
-1 383.639984130859 3039
-1 383.679992675781 0
-1 383.720001220703 0
-1 383.760009765625 0
-1 383.799987792969 0
-1 383.839996337891 0
-1 383.880004882812 7
-1 383.919982910156 5
-1 383.959991455078 2
-1 384 0
-1 384.040008544922 0
-1 384.079986572266 0
-1 384.119995117188 0
-1 384.160003662109 0
-1 384.200012207031 0
-1 384.239990234375 0
-1 384.279998779297 10789
-1 384.320007324219 37304
-1 384.359985351562 79014
-1 384.399993896484 142891
-1 384.440002441406 116087
-1 384.480010986328 51195
-1 384.519989013672 13099
-1 384.559997558594 1434
-1 384.600006103516 0
-1 384.639984130859 0
-1 384.679992675781 0
-1 384.720001220703 0
-1 384.760009765625 0
-1 384.799987792969 225
-1 384.839996337891 8568
-1 384.880004882812 26352
-1 384.919982910156 19792
-1 384.959991455078 7690
-1 385 1771
-1 385.040008544922 30
-1 385.079986572266 0
-1 385.119995117188 0
-1 385.160003662109 0
-1 385.200012207031 210
-1 385.239990234375 7858
-1 385.279998779297 48625
-1 385.320007324219 109937
-1 385.359985351562 167602
-1 385.399993896484 171409
-1 385.440002441406 167536
-1 385.480010986328 158436
-1 385.519989013672 103512
-1 385.559997558594 41815
-1 385.600006103516 10201
-1 385.639984130859 0
-1 385.679992675781 11943
-1 385.720001220703 40052
-1 385.760009765625 27457
-1 385.799987792969 15396
-1 385.839996337891 28849
-1 385.880004882812 35764
-1 385.919982910156 32786
-1 385.959991455078 20390
-1 386 7459
-1 386.040008544922 1568
-1 386.079986572266 0
-1 386.119995117188 0
-1 386.160003662109 0
-1 386.200012207031 0
-1 386.239990234375 0
-1 386.279998779297 17497
-1 386.320007324219 61371
-1 386.359985351562 86217
-1 386.399993896484 70505
-1 386.440002441406 52887
-1 386.480010986328 32792
-1 386.519989013672 12299
-1 386.559997558594 3005
-1 386.600006103516 53
-1 386.639984130859 3168
-1 386.679992675781 45955
-1 386.720001220703 86895
-1 386.760009765625 51429
-1 386.799987792969 17413
-1 386.839996337891 3206
-1 386.880004882812 0
-1 386.919982910156 0
-1 386.959991455078 10409
-1 387 24472
-1 387.040008544922 15699
-1 387.079986572266 35255
-1 387.119995117188 112989
-1 387.160003662109 154484
-1 387.200012207031 184454
-1 387.239990234375 314048
-1 387.279998779297 504704
-1 387.320007324219 638515
-1 387.359985351562 637394
-1 387.399993896484 526502
-1 387.440002441406 408157
-1 387.480010986328 251074
-1 387.519989013672 128073
-1 387.559997558594 62476
-1 387.600006103516 47544
-1 387.639984130859 51173
-1 387.679992675781 57370
-1 387.720001220703 61115
-1 387.760009765625 60773
-1 387.799987792969 104006
-1 387.839996337891 154292
-1 387.880004882812 137949
-1 387.919982910156 73228
-1 387.959991455078 24810
-1 388 4385
-1 388.040008544922 0
-1 388.079986572266 0
-1 388.119995117188 0
-1 388.160003662109 0
-1 388.200012207031 0
-1 388.239990234375 2799
-1 388.279998779297 40745
-1 388.320007324219 88691
-1 388.359985351562 105624
-1 388.399993896484 110623
-1 388.440002441406 102659
-1 388.480010986328 55502
-1 388.519989013672 17538
-1 388.559997558594 3354
-1 388.600006103516 0
-1 388.639984130859 0
-1 388.679992675781 0
-1 388.720001220703 0
-1 388.760009765625 6
-1 388.799987792969 13655
-1 388.839996337891 33328
-1 388.880004882812 21422
-1 388.919982910156 7565
-1 388.959991455078 1719
-1 389 0
-1 389.040008544922 0
-1 389.079986572266 0
-1 389.119995117188 0
-1 389.160003662109 0
-1 389.200012207031 4493
-1 389.239990234375 28123
-1 389.279998779297 35336
-1 389.320007324219 32883
-1 389.359985351562 28667
-1 389.399993896484 43263
-1 389.440002441406 46995
-1 389.480010986328 24686
-1 389.519989013672 7542
-1 389.559997558594 847
-1 389.600006103516 12452
-1 389.639984130859 46032
-1 389.679992675781 41563
-1 389.720001220703 38386
-1 389.760009765625 22403
-1 389.799987792969 7459
-1 389.839996337891 1338
-1 389.880004882812 0
-1 389.919982910156 0
-1 389.959991455078 0
-1 390 0
-1 390.040008544922 0
-1 390.079986572266 2
-1 390.119995117188 2
-1 390.160003662109 1
-1 390.200012207031 0
-1 390.239990234375 2777
-1 390.279998779297 23526
-1 390.320007324219 36091
-1 390.359985351562 21458
-1 390.399993896484 19577
-1 390.440002441406 25009
-1 390.480010986328 14703
-1 390.519989013672 4918
-1 390.559997558594 1036
-1 390.600006103516 0
-1 390.639984130859 0
-1 390.679992675781 0
-1 390.720001220703 0
-1 390.760009765625 0
-1 390.799987792969 1
-1 390.839996337891 1
-1 390.880004882812 0
-1 390.919982910156 5690
-1 390.959991455078 24103
-1 391 17988
-1 391.040008544922 28087
-1 391.079986572266 57404
-1 391.119995117188 59049
-1 391.160003662109 60789
-1 391.200012207031 70990
-1 391.239990234375 84773
-1 391.279998779297 113346
-1 391.320007324219 136482
-1 391.359985351562 136659
-1 391.399993896484 85517
-1 391.440002441406 31005
-1 391.480010986328 6979
-1 391.519989013672 0
-1 391.559997558594 1212
-1 391.600006103516 16716
-1 391.639984130859 23658
-1 391.679992675781 11615
-1 391.720001220703 3243
-1 391.760009765625 478
-1 391.799987792969 0
-1 391.839996337891 0
-1 391.880004882812 0
-1 391.919982910156 224
-1 391.959991455078 12217
-1 392 21430
-1 392.040008544922 12724
-1 392.079986572266 4532
-1 392.119995117188 1055
-1 392.160003662109 15817
-1 392.200012207031 58321
-1 392.239990234375 75436
-1 392.279998779297 53067
-1 392.320007324219 69086
-1 392.359985351562 101237
-1 392.399993896484 99826
-1 392.440002441406 65785
-1 392.480010986328 26772
-1 392.519989013672 6094
-1 392.559997558594 371
-1 392.600006103516 0
-1 392.639984130859 0
-1 392.679992675781 0
-1 392.720001220703 0
-1 392.760009765625 21428
-1 392.799987792969 39221
-1 392.839996337891 22219
-1 392.880004882812 7694
-1 392.919982910156 1304
-1 392.959991455078 0
-1 393 0
-1 393.040008544922 0
-1 393.079986572266 0
-1 393.119995117188 0
-1 393.160003662109 2
-1 393.200012207031 2
-1 393.239990234375 1
-1 393.279998779297 2565
-1 393.320007324219 18025
-1 393.359985351562 18574
-1 393.399993896484 19232
-1 393.440002441406 57369
-1 393.480010986328 54030
-1 393.519989013672 24075
-1 393.559997558594 7019
-1 393.600006103516 8511
-1 393.639984130859 33098
-1 393.679992675781 31300
-1 393.720001220703 13631
-1 393.760009765625 3898
-1 393.799987792969 381
-1 393.839996337891 0
-1 393.880004882812 0
-1 393.919982910156 0
-1 393.959991455078 0
-1 394 0
-1 394.040008544922 2
-1 394.079986572266 1
-1 394.119995117188 93
-1 394.160003662109 8667
-1 394.200012207031 23399
-1 394.239990234375 18351
-1 394.279998779297 33076
-1 394.320007324219 60248
-1 394.359985351562 57009
-1 394.399993896484 74749
-1 394.440002441406 70758
-1 394.480010986328 35953
-1 394.519989013672 11751
-1 394.559997558594 16685
-1 394.600006103516 22914
-1 394.639984130859 13013
-1 394.679992675781 4513
-1 394.720001220703 766
-1 394.760009765625 0
-1 394.799987792969 4992
-1 394.839996337891 26334
-1 394.880004882812 28287
-1 394.919982910156 13491
-1 394.959991455078 4150
-1 395 549
-1 395.040008544922 0
-1 395.079986572266 541
-1 395.119995117188 14779
-1 395.160003662109 60776
-1 395.200012207031 87394
-1 395.239990234375 78655
-1 395.279998779297 58574
-1 395.320007324219 119409
-1 395.359985351562 234242
-1 395.399993896484 246040
-1 395.440002441406 174293
-1 395.480010986328 166789
-1 395.519989013672 138596
-1 395.559997558594 62554
-1 395.600006103516 17436
-1 395.639984130859 0
-1 395.679992675781 19458
-1 395.720001220703 77362
-1 395.760009765625 66835
-1 395.799987792969 29901
-1 395.839996337891 8150
-1 395.880004882812 912
-1 395.919982910156 0
-1 395.959991455078 0
-1 396 0
-1 396.040008544922 0
-1 396.079986572266 0
-1 396.119995117188 0
-1 396.160003662109 29266
-1 396.200012207031 118545
-1 396.239990234375 144786
-1 396.279998779297 100492
-1 396.320007324219 47465
-1 396.359985351562 15063
-1 396.399993896484 2196
-1 396.440002441406 0
-1 396.480010986328 0
-1 396.519989013672 0
-1 396.559997558594 0
-1 396.600006103516 7077
-1 396.639984130859 26333
-1 396.679992675781 21477
-1 396.720001220703 8149
-1 396.760009765625 2041
-1 396.799987792969 53
-1 396.839996337891 1838
-1 396.880004882812 26878
-1 396.919982910156 47969
-1 396.959991455078 30360
-1 397 35998
-1 397.040008544922 82925
-1 397.079986572266 159942
-1 397.119995117188 198161
-1 397.160003662109 315467
-1 397.200012207031 724252
-1 397.239990234375 1.25745e+06
-1 397.279998779297 1.68517e+06
-1 397.320007324219 1.90772e+06
-1 397.359985351562 1.63618e+06
-1 397.399993896484 1.2844e+06
-1 397.440002441406 943261
-1 397.480010986328 559007
-1 397.519989013672 310848
-1 397.559997558594 165764
-1 397.600006103516 67739
-1 397.639984130859 40100
-1 397.679992675781 27260
-1 397.720001220703 11533
-1 397.760009765625 23357
-1 397.799987792969 34082
-1 397.839996337891 19587
-1 397.880004882812 6842
-1 397.919982910156 1178
-1 397.959991455078 0
-1 398 0
-1 398.040008544922 0
-1 398.079986572266 20827
-1 398.119995117188 93328
-1 398.160003662109 146377
-1 398.200012207031 223663
-1 398.239990234375 237569
-1 398.279998779297 255932
-1 398.320007324219 323146
-1 398.359985351562 358748
-1 398.399993896484 358319
-1 398.440002441406 260817
-1 398.480010986328 149054
-1 398.519989013672 63729
-1 398.559997558594 19149
-1 398.600006103516 2295
-1 398.639984130859 0
-1 398.679992675781 0
-1 398.720001220703 0
-1 398.760009765625 0
-1 398.799987792969 0
-1 398.839996337891 8
-1 398.880004882812 5
-1 398.919982910156 2
-1 398.959991455078 0
-1 399 0
-1 399.040008544922 0
-1 399.079986572266 0
-1 399.119995117188 64
-1 399.160003662109 8551
-1 399.200012207031 37795
-1 399.239990234375 106432
-1 399.279998779297 235521
-1 399.320007324219 377448
-1 399.359985351562 381495
-1 399.399993896484 285679
-1 399.440002441406 203339
-1 399.480010986328 157069
-1 399.519989013672 116173
-1 399.559997558594 53357
-1 399.600006103516 15131
-1 399.639984130859 1839
-1 399.679992675781 0
-1 399.720001220703 0
-1 399.760009765625 19567
-1 399.799987792969 41730
-1 399.839996337891 40645
-1 399.880004882812 32844
-1 399.919982910156 15406
-1 399.959991455078 4698
-1 400 593
-1 400.040008544922 0
-1 400.079986572266 0
-1 400.119995117188 10570
-1 400.160003662109 16865
-1 400.200012207031 16438
-1 400.239990234375 46005
-1 400.279998779297 67173
-1 400.320007324219 64404
-1 400.359985351562 67410
-1 400.399993896484 54440
-1 400.440002441406 23234
-1 400.480010986328 31778
-1 400.519989013672 34364
-1 400.559997558594 15264
-1 400.600006103516 4165
-1 400.639984130859 440
-1 400.679992675781 1116
-1 400.720001220703 18916
-1 400.760009765625 43041
-1 400.799987792969 30832
-1 400.839996337891 11754
-1 400.880004882812 2815
-1 400.919982910156 0
-1 400.959991455078 0
-1 401 0
-1 401.040008544922 0
-1 401.079986572266 342
-1 401.119995117188 7687
-1 401.160003662109 26836
-1 401.200012207031 35065
-1 401.239990234375 95803
-1 401.279998779297 106185
-1 401.320007324219 71326
-1 401.359985351562 91079
-1 401.399993896484 101466
-1 401.440002441406 83266
-1 401.480010986328 52282
-1 401.519989013672 68362
-1 401.559997558594 62464
-1 401.600006103516 29479
-1 401.639984130859 8481
-1 401.679992675781 1129
-1 401.720001220703 0
-1 401.760009765625 26132
-1 401.799987792969 109706
-1 401.839996337891 155878
-1 401.880004882812 98461
-1 401.919982910156 34072
-1 401.959991455078 7661
-1 402 0
-1 402.040008544922 0
-1 402.079986572266 0
-1 402.119995117188 0
-1 402.160003662109 0
-1 402.200012207031 6
-1 402.239990234375 2025
-1 402.279998779297 63621
-1 402.320007324219 191456
-1 402.359985351562 157747
-1 402.399993896484 68128
-1 402.440002441406 18042
-1 402.480010986328 1721
-1 402.519989013672 0
-1 402.559997558594 0
-1 402.600006103516 0
-1 402.639984130859 0
-1 402.679992675781 0
-1 402.720001220703 10
-1 402.760009765625 6
-1 402.799987792969 2
-1 402.839996337891 0
-1 402.880004882812 350
-1 402.919982910156 9333
-1 402.959991455078 38790
-1 403 57068
-1 403.040008544922 50728
-1 403.079986572266 23827
-1 403.119995117188 19481
-1 403.160003662109 19192
-1 403.200012207031 9487
-1 403.239990234375 2839
-1 403.279998779297 424
-1 403.320007324219 0
-1 403.359985351562 0
-1 403.399993896484 0
-1 403.440002441406 0
-1 403.480010986328 0
-1 403.519989013672 1
-1 403.559997558594 1
-1 403.600006103516 0
-1 403.639984130859 0
-1 403.679992675781 0
-1 403.720001220703 0
-1 403.760009765625 0
-1 403.799987792969 0
-1 403.839996337891 0
-1 403.880004882812 5240
-1 403.919982910156 32915
-1 403.959991455078 38975
-1 404 24107
-1 404.040008544922 30992
-1 404.079986572266 27746
-1 404.119995117188 11917
-1 404.160003662109 3397
-1 404.200012207031 312
-1 404.239990234375 0
-1 404.279998779297 7963
-1 404.320007324219 46344
-1 404.359985351562 68168
-1 404.399993896484 87570
-1 404.440002441406 67467
-1 404.480010986328 40536
-1 404.519989013672 15880
-1 404.559997558594 3971
-1 404.600006103516 84
-1 404.639984130859 0
-1 404.679992675781 434
-1 404.720001220703 19037
-1 404.760009765625 57999
-1 404.799987792969 45717
-1 404.839996337891 18276
-1 404.880004882812 4639
-1 404.919982910156 129
-1 404.959991455078 0
-1 405 0
-1 405.040008544922 7255
-1 405.079986572266 50347
-1 405.119995117188 70713
-1 405.160003662109 38408
-1 405.200012207031 21990
-1 405.239990234375 82958
-1 405.279998779297 153414
-1 405.320007324219 157714
-1 405.359985351562 146893
-1 405.399993896484 137088
-1 405.440002441406 126836
-1 405.480010986328 108417
-1 405.519989013672 71814
-1 405.559997558594 31360
-1 405.600006103516 9939
-1 405.639984130859 22539
-1 405.679992675781 33092
-1 405.720001220703 18957
-1 405.760009765625 6580
-1 405.799987792969 1194
-1 405.839996337891 0
-1 405.880004882812 0
-1 405.919982910156 0
-1 405.959991455078 0
-1 406 0
-1 406.040008544922 2
-1 406.079986572266 3853
-1 406.119995117188 22449
-1 406.160003662109 41917
-1 406.200012207031 54566
-1 406.239990234375 56060
-1 406.279998779297 58423
-1 406.320007324219 62191
-1 406.359985351562 66813
-1 406.399993896484 47828
-1 406.440002441406 19799
-1 406.480010986328 5232
-1 406.519989013672 254
-1 406.559997558594 0
-1 406.600006103516 0
-1 406.639984130859 13935
-1 406.679992675781 24544
-1 406.720001220703 21820
-1 406.760009765625 38092
-1 406.799987792969 35564
-1 406.839996337891 15749
-1 406.880004882812 4473
-1 406.919982910156 374
-1 406.959991455078 0
-1 407 0
-1 407.040008544922 0
-1 407.079986572266 0
-1 407.119995117188 16
-1 407.160003662109 9847
-1 407.200012207031 40351
-1 407.239990234375 51205
-1 407.279998779297 28605
-1 407.320007324219 15516
-1 407.359985351562 46800
-1 407.399993896484 51866
-1 407.440002441406 26577
-1 407.480010986328 20116
-1 407.519989013672 36946
-1 407.559997558594 26131
-1 407.600006103516 10443
-1 407.639984130859 9882
-1 407.679992675781 35188
-1 407.720001220703 47749
-1 407.760009765625 29680
-1 407.799987792969 37334
-1 407.839996337891 59290
-1 407.880004882812 37743
-1 407.919982910156 13176
-1 407.959991455078 3022
-1 408 1273
-1 408.040008544922 18466
-1 408.079986572266 28327
-1 408.119995117188 16068
-1 408.160003662109 12505
-1 408.200012207031 45304
-1 408.239990234375 54006
-1 408.279998779297 27451
-1 408.320007324219 8852
-1 408.359985351562 30472
-1 408.399993896484 64395
-1 408.440002441406 94257
-1 408.480010986328 81100
-1 408.519989013672 37812
-1 408.559997558594 11557
-1 408.600006103516 1434
-1 408.639984130859 0
-1 408.679992675781 0
-1 408.720001220703 0
-1 408.760009765625 0
-1 408.799987792969 0
-1 408.839996337891 5
-1 408.880004882812 3
-1 408.919982910156 1
-1 408.959991455078 0
-1 409 0
-1 409.040008544922 3282
-1 409.079986572266 28615
-1 409.119995117188 54148
-1 409.160003662109 90167
-1 409.200012207031 106112
-1 409.239990234375 63207
-1 409.279998779297 46075
-1 409.320007324219 70941
-1 409.359985351562 61868
-1 409.399993896484 75578
-1 409.440002441406 60813
-1 409.480010986328 50197
-1 409.519989013672 95826
-1 409.559997558594 82113
-1 409.600006103516 37338
-1 409.639984130859 10466
-1 409.679992675781 1235
-1 409.720001220703 0
-1 409.760009765625 0
-1 409.799987792969 0
-1 409.839996337891 0
-1 409.880004882812 0
-1 409.919982910156 5
-1 409.959991455078 3
-1 410 1
-1 410.040008544922 0
-1 410.079986572266 885
-1 410.119995117188 17375
-1 410.160003662109 50360
-1 410.200012207031 85543
-1 410.239990234375 79826
-1 410.279998779297 41618
-1 410.320007324219 15851
-1 410.359985351562 33061
-1 410.399993896484 75845
-1 410.440002441406 64988
-1 410.480010986328 28626
-1 410.519989013672 7149
-1 410.559997558594 782
-1 410.600006103516 0
-1 410.639984130859 0
-1 410.679992675781 4736
-1 410.720001220703 22756
-1 410.760009765625 25916
-1 410.799987792969 13501
-1 410.839996337891 4226
-1 410.880004882812 696
-1 410.919982910156 0
-1 410.959991455078 0
-1 411 0
-1 411.040008544922 1297
-1 411.079986572266 18166
-1 411.119995117188 37923
-1 411.160003662109 75204
-1 411.200012207031 132396
-1 411.239990234375 139722
-1 411.279998779297 116924
-1 411.320007324219 124059
-1 411.359985351562 180181
-1 411.399993896484 206117
-1 411.440002441406 132647
-1 411.480010986328 50968
-1 411.519989013672 10503
-1 411.559997558594 199
-1 411.600006103516 0
-1 411.639984130859 0
-1 411.679992675781 0
-1 411.720001220703 0
-1 411.760009765625 5
-1 411.799987792969 9
-1 411.839996337891 4
-1 411.880004882812 1
-1 411.919982910156 0
-1 411.959991455078 0
-1 412 0
-1 412.040008544922 0
-1 412.079986572266 0
-1 412.119995117188 0
-1 412.160003662109 2973
-1 412.200012207031 15182
-1 412.239990234375 13771
-1 412.279998779297 15107
-1 412.320007324219 29592
-1 412.359985351562 20052
-1 412.399993896484 7419
-1 412.440002441406 8247
-1 412.480010986328 22340
-1 412.519989013672 18807
-1 412.559997558594 7856
-1 412.600006103516 1964
-1 412.639984130859 143
-1 412.679992675781 0
-1 412.720001220703 0
-1 412.760009765625 0
-1 412.799987792969 0
-1 412.839996337891 0
-1 412.880004882812 1
-1 412.919982910156 1
-1 412.959991455078 0
-1 413 0
-1 413.040008544922 0
-1 413.079986572266 0
-1 413.119995117188 0
-1 413.160003662109 1460
-1 413.200012207031 15276
-1 413.239990234375 26383
-1 413.279998779297 51313
-1 413.320007324219 126602
-1 413.359985351562 136761
-1 413.399993896484 84207
-1 413.440002441406 59453
-1 413.480010986328 39825
-1 413.519989013672 15593
-1 413.559997558594 4085
-1 413.600006103516 182
-1 413.639984130859 0
-1 413.679992675781 0
-1 413.720001220703 0
-1 413.760009765625 0
-1 413.799987792969 0
-1 413.839996337891 3664
-1 413.880004882812 43657
-1 413.919982910156 60027
-1 413.959991455078 30962
-1 414 9761
-1 414.040008544922 1651
-1 414.079986572266 5621
-1 414.119995117188 48954
-1 414.160003662109 102420
-1 414.200012207031 93109
-1 414.239990234375 52533
-1 414.279998779297 51468
-1 414.320007324219 85932
-1 414.359985351562 161133
-1 414.399993896484 144510
-1 414.440002441406 65991
-1 414.480010986328 19240
-1 414.519989013672 1893
-1 414.559997558594 0
-1 414.600006103516 0
-1 414.639984130859 0
-1 414.679992675781 0
-1 414.720001220703 6529
-1 414.760009765625 28240
-1 414.799987792969 41013
-1 414.839996337891 66221
-1 414.880004882812 52859
-1 414.919982910156 22570
-1 414.959991455078 18253
-1 415 74700
-1 415.040008544922 242671
-1 415.079986572266 384797
-1 415.119995117188 467298
-1 415.160003662109 554080
-1 415.200012207031 720746
-1 415.239990234375 1.07408e+06
-1 415.279998779297 1.26517e+06
-1 415.320007324219 1.18454e+06
-1 415.359985351562 966048
-1 415.399993896484 720368
-1 415.440002441406 557224
-1 415.480010986328 379843
-1 415.519989013672 226401
-1 415.559997558594 144542
-1 415.600006103516 65356
-1 415.639984130859 36983
-1 415.679992675781 41634
-1 415.720001220703 43009
-1 415.760009765625 70544
-1 415.799987792969 58839
-1 415.839996337891 34682
-1 415.880004882812 59656
-1 415.919982910156 97127
-1 415.959991455078 120922
-1 416 159360
-1 416.040008544922 117235
-1 416.079986572266 56316
-1 416.119995117188 51652
-1 416.160003662109 137761
-1 416.200012207031 301984
-1 416.239990234375 355530
-1 416.279998779297 273647
-1 416.320007324219 186106
-1 416.359985351562 186538
-1 416.399993896484 223708
-1 416.440002441406 188248
-1 416.480010986328 97391
-1 416.519989013672 35390
-1 416.559997558594 28450
-1 416.600006103516 17851
-1 416.639984130859 18883
-1 416.679992675781 32776
-1 416.720001220703 25566
-1 416.760009765625 10574
-1 416.799987792969 2596
-1 416.839996337891 173
-1 416.880004882812 0
-1 416.919982910156 0
-1 416.959991455078 0
-1 417 0
-1 417.040008544922 0
-1 417.079986572266 633
-1 417.119995117188 14434
-1 417.160003662109 43592
-1 417.200012207031 54875
-1 417.239990234375 80473
-1 417.279998779297 109759
-1 417.320007324219 111133
-1 417.359985351562 90058
-1 417.399993896484 64500
-1 417.440002441406 43514
-1 417.480010986328 25631
-1 417.519989013672 8913
-1 417.559997558594 2020
-1 417.600006103516 0
-1 417.639984130859 0
-1 417.679992675781 0
-1 417.720001220703 0
-1 417.760009765625 0
-1 417.799987792969 2
-1 417.839996337891 2
-1 417.880004882812 1
-1 417.919982910156 0
-1 417.959991455078 1320
-1 418 28406
-1 418.040008544922 42384
-1 418.079986572266 23190
-1 418.119995117188 7184
-1 418.160003662109 1355
-1 418.200012207031 0
-1 418.239990234375 2278
-1 418.279998779297 43962
-1 418.320007324219 97221
-1 418.359985351562 107391
-1 418.399993896484 155311
-1 418.440002441406 189263
-1 418.480010986328 138238
-1 418.519989013672 58903
-1 418.559997558594 16699
-1 418.600006103516 1436
-1 418.639984130859 0
-1 418.679992675781 0
-1 418.720001220703 0
-1 418.760009765625 0
-1 418.799987792969 0
-1 418.839996337891 8
-1 418.880004882812 5
-1 418.919982910156 0
-1 418.959991455078 11947
-1 419 29939
-1 419.040008544922 19430
-1 419.079986572266 12974
-1 419.119995117188 26758
-1 419.160003662109 35620
-1 419.200012207031 75851
-1 419.239990234375 80407
-1 419.279998779297 59099
-1 419.320007324219 34391
-1 419.359985351562 12686
-1 419.399993896484 8050
-1 419.440002441406 42290
-1 419.480010986328 66018
-1 419.519989013672 53048
-1 419.559997558594 24988
-1 419.600006103516 7190
-1 419.639984130859 982
-1 419.679992675781 0
-1 419.720001220703 0
-1 419.760009765625 0
-1 419.799987792969 114
-1 419.839996337891 9069
-1 419.880004882812 70629
-1 419.919982910156 120761
-1 419.959991455078 73342
-1 420 26147
-1 420.040008544922 5584
-1 420.079986572266 0
-1 420.119995117188 0
-1 420.160003662109 3206
-1 420.200012207031 46803
-1 420.239990234375 102764
-1 420.279998779297 131130
-1 420.320007324219 109874
-1 420.359985351562 84961
-1 420.399993896484 84030
-1 420.440002441406 68711
-1 420.480010986328 36269
-1 420.519989013672 11287
-1 420.559997558594 2136
-1 420.600006103516 0
-1 420.639984130859 0
-1 420.679992675781 0
-1 420.720001220703 0
-1 420.760009765625 0
-1 420.799987792969 0
-1 420.839996337891 21020
-1 420.880004882812 77898
-1 420.919982910156 165992
-1 420.959991455078 420580
-1 421 870139
-1 421.040008544922 1.33724e+06
-1 421.079986572266 1.5976e+06
-1 421.119995117188 1.59831e+06
-1 421.160003662109 1.4525e+06
-1 421.200012207031 1.01788e+06
-1 421.239990234375 564497
-1 421.279998779297 308016
-1 421.320007324219 176159
-1 421.359985351562 98476
-1 421.399993896484 62644
-1 421.440002441406 59010
-1 421.480010986328 43769
-1 421.519989013672 18648
-1 421.559997558594 20256
-1 421.600006103516 40289
-1 421.639984130859 37340
-1 421.679992675781 17827
-1 421.720001220703 4915
-1 421.760009765625 15686
-1 421.799987792969 61589
-1 421.839996337891 83660
-1 421.880004882812 118156
-1 421.919982910156 108373
-1 421.959991455078 78472
-1 422 124821
-1 422.040008544922 310539
-1 422.079986572266 406971
-1 422.119995117188 317693
-1 422.160003662109 203812
-1 422.200012207031 180404
-1 422.239990234375 176841
-1 422.279998779297 136364
-1 422.320007324219 93479
-1 422.359985351562 97165
-1 422.399993896484 72281
-1 422.440002441406 30203
-1 422.480010986328 7978
-1 422.519989013672 453
-1 422.559997558594 0
-1 422.600006103516 0
-1 422.639984130859 0
-1 422.679992675781 0
-1 422.720001220703 1
-1 422.760009765625 5
-1 422.799987792969 2
-1 422.839996337891 1
-1 422.880004882812 0
-1 422.919982910156 2507
-1 422.959991455078 71991
-1 423 224177
-1 423.040008544922 363618
-1 423.079986572266 371335
-1 423.119995117188 262276
-1 423.160003662109 160472
-1 423.200012207031 154697
-1 423.239990234375 161908
-1 423.279998779297 172564
-1 423.320007324219 133030
-1 423.359985351562 118885
-1 423.399993896484 114621
-1 423.440002441406 68139
-1 423.480010986328 25252
-1 423.519989013672 5001
-1 423.559997558594 0
-1 423.600006103516 0
-1 423.639984130859 0
-1 423.679992675781 0
-1 423.720001220703 0
-1 423.760009765625 4
-1 423.799987792969 9
-1 423.839996337891 3825
-1 423.880004882812 19671
-1 423.919982910156 36816
-1 423.959991455078 49586
-1 424 31203
-1 424.040008544922 11179
-1 424.079986572266 2372
-1 424.119995117188 0
-1 424.160003662109 0
-1 424.200012207031 44107
-1 424.239990234375 74143
-1 424.279998779297 81215
-1 424.320007324219 105098
-1 424.359985351562 105493
-1 424.399993896484 70719
-1 424.440002441406 27301
-1 424.480010986328 6502
-1 424.519989013672 30
-1 424.559997558594 0
-1 424.600006103516 0
-1 424.639984130859 0
-1 424.679992675781 574
-1 424.720001220703 25164
-1 424.760009765625 126247
-1 424.799987792969 163802
-1 424.839996337891 100691
-1 424.880004882812 37150
-1 424.919982910156 7230
-1 424.959991455078 0
-1 425 0
-1 425.040008544922 0
-1 425.079986572266 11323
-1 425.119995117188 70220
-1 425.160003662109 143574
-1 425.200012207031 207684
-1 425.239990234375 255733
-1 425.279998779297 197791
-1 425.320007324219 102742
-1 425.359985351562 119999
-1 425.399993896484 177622
-1 425.440002441406 148751
-1 425.480010986328 112744
-1 425.519989013672 72532
-1 425.559997558594 63976
-1 425.600006103516 82744
-1 425.639984130859 84212
-1 425.679992675781 49563
-1 425.720001220703 16698
-1 425.760009765625 3579
-1 425.799987792969 0
-1 425.839996337891 20453
-1 425.880004882812 89301
-1 425.919982910156 92697
-1 425.959991455078 43030
-1 426 12072
-1 426.040008544922 1562
-1 426.079986572266 0
-1 426.119995117188 0
-1 426.160003662109 11086
-1 426.200012207031 39466
-1 426.239990234375 64089
-1 426.279998779297 100411
-1 426.320007324219 139165
-1 426.359985351562 82685
-1 426.399993896484 44333
-1 426.440002441406 88795
-1 426.480010986328 111650
-1 426.519989013672 77790
-1 426.559997558594 31703
-1 426.600006103516 7541
-1 426.639984130859 430
-1 426.679992675781 0
-1 426.720001220703 0
-1 426.760009765625 0
-1 426.799987792969 0
-1 426.839996337891 1
-1 426.880004882812 5
-1 426.919982910156 3
-1 426.959991455078 1
-1 427 0
-1 427.040008544922 0
-1 427.079986572266 0
-1 427.119995117188 5555
-1 427.160003662109 36275
-1 427.200012207031 42188
-1 427.239990234375 73175
-1 427.279998779297 173449
-1 427.320007324219 327515
-1 427.359985351562 387957
-1 427.399993896484 387721
-1 427.440002441406 318185
-1 427.480010986328 222224
-1 427.519989013672 109821
-1 427.559997558594 36440
-1 427.600006103516 16584
-1 427.639984130859 23507
-1 427.679992675781 14070
-1 427.720001220703 4668
-1 427.760009765625 974
-1 427.799987792969 6095
-1 427.839996337891 44981
-1 427.880004882812 61830
-1 427.919982910156 34328
-1 427.959991455078 11759
-1 428 2017
-1 428.040008544922 0
-1 428.079986572266 0
-1 428.119995117188 0
-1 428.160003662109 0
-1 428.200012207031 249
-1 428.239990234375 8412
-1 428.279998779297 42567
-1 428.320007324219 81607
-1 428.359985351562 97005
-1 428.399993896484 72814
-1 428.440002441406 30617
-1 428.480010986328 8113
-1 428.519989013672 504
-1 428.559997558594 0
-1 428.600006103516 0
-1 428.639984130859 0
-1 428.679992675781 0
-1 428.720001220703 1
-1 428.760009765625 5
-1 428.799987792969 3
-1 428.839996337891 1
-1 428.880004882812 297
-1 428.919982910156 12508
-1 428.959991455078 39053
-1 429 29597
-1 429.040008544922 10337
-1 429.079986572266 8313
-1 429.119995117188 31041
-1 429.160003662109 35033
-1 429.200012207031 26656
-1 429.239990234375 17529
-1 429.279998779297 32024
-1 429.320007324219 34635
-1 429.359985351562 70088
-1 429.399993896484 117520
-1 429.440002441406 84938
-1 429.480010986328 75949
-1 429.519989013672 64927
-1 429.559997558594 33202
-1 429.600006103516 10299
-1 429.639984130859 1745
-1 429.679992675781 0
-1 429.720001220703 0
-1 429.760009765625 0
-1 429.799987792969 0
-1 429.839996337891 0
-1 429.880004882812 3
-1 429.919982910156 2
-1 429.959991455078 1
-1 430 0
-1 430.040008544922 0
-1 430.079986572266 0
-1 430.119995117188 0
-1 430.160003662109 38811
-1 430.200012207031 103632
-1 430.239990234375 120949
-1 430.279998779297 92827
-1 430.320007324219 68979
-1 430.359985351562 63662
-1 430.399993896484 59343
-1 430.440002441406 30070
-1 430.480010986328 9232
-1 430.519989013672 1194
-1 430.559997558594 0
-1 430.600006103516 0
-1 430.639984130859 0
-1 430.679992675781 0
-1 430.720001220703 0
-1 430.760009765625 3
-1 430.799987792969 2
-1 430.839996337891 1
-1 430.880004882812 0
-1 430.919982910156 0
-1 430.959991455078 0
-1 431 366
-1 431.040008544922 10349
-1 431.079986572266 26032
-1 431.119995117188 18969
-1 431.160003662109 7406
-1 431.200012207031 1641
-1 431.239990234375 40
-1 431.279998779297 0
-1 431.320007324219 0
-1 431.359985351562 0
-1 431.399993896484 6169
-1 431.440002441406 42758
-1 431.480010986328 67905
-1 431.519989013672 50546
-1 431.559997558594 20973
-1 431.600006103516 4978
-1 431.639984130859 2084
-1 431.679992675781 15280
-1 431.720001220703 19532
-1 431.760009765625 54742
-1 431.799987792969 88930
-1 431.839996337891 50780
-1 431.880004882812 25014
-1 431.919982910156 38210
-1 431.959991455078 39222
-1 432 20393
-1 432.040008544922 24249
-1 432.079986572266 85232
-1 432.119995117188 148634
-1 432.160003662109 237094
-1 432.200012207031 310351
-1 432.239990234375 426103
-1 432.279998779297 393563
-1 432.320007324219 227974
-1 432.359985351562 119379
-1 432.399993896484 80322
-1 432.440002441406 51039
-1 432.480010986328 20597
-1 432.519989013672 4726
-1 432.559997558594 527
-1 432.600006103516 22276
-1 432.639984130859 37564
-1 432.679992675781 23821
-1 432.720001220703 38705
-1 432.760009765625 88684
-1 432.799987792969 121795
-1 432.839996337891 115885
-1 432.880004882812 87679
-1 432.919982910156 92854
-1 432.959991455078 66412
-1 433 48556
-1 433.040008544922 72703
-1 433.079986572266 65749
-1 433.119995117188 107732
-1 433.160003662109 150690
-1 433.200012207031 184227
-1 433.239990234375 194289
-1 433.279998779297 183930
-1 433.320007324219 154582
-1 433.359985351562 183035
-1 433.399993896484 233973
-1 433.440002441406 185504
-1 433.480010986328 127686
-1 433.519989013672 98924
-1 433.559997558594 52801
-1 433.600006103516 17006
-1 433.639984130859 9854
-1 433.679992675781 37511
-1 433.720001220703 43217
-1 433.760009765625 20912
-1 433.799987792969 13915
-1 433.839996337891 32636
-1 433.880004882812 47804
-1 433.919982910156 38729
-1 433.959991455078 17281
-1 434 19354
-1 434.040008544922 67584
-1 434.079986572266 71132
-1 434.119995117188 35923
-1 434.160003662109 33681
-1 434.200012207031 55267
-1 434.239990234375 58659
-1 434.279998779297 45456
-1 434.320007324219 118518
-1 434.359985351562 222602
-1 434.399993896484 223181
-1 434.440002441406 147513
-1 434.480010986328 66339
-1 434.519989013672 17903
-1 434.559997558594 7999
-1 434.600006103516 27130
-1 434.639984130859 29772
-1 434.679992675781 14667
-1 434.720001220703 4210
-1 434.760009765625 647
-1 434.799987792969 240
-1 434.839996337891 12051
-1 434.880004882812 28559
-1 434.919982910156 20297
-1 434.959991455078 7854
-1 435 1712
-1 435.040008544922 6720
-1 435.079986572266 29570
-1 435.119995117188 26553
-1 435.160003662109 11369
-1 435.200012207031 7129
-1 435.239990234375 42960
-1 435.279998779297 100250
-1 435.320007324219 108588
-1 435.359985351562 87039
-1 435.399993896484 41577
-1 435.440002441406 12439
-1 435.480010986328 22673
-1 435.519989013672 77556
-1 435.559997558594 80398
-1 435.600006103516 43162
-1 435.639984130859 14323
-1 435.679992675781 5364
-1 435.720001220703 24320
-1 435.760009765625 29646
-1 435.799987792969 15158
-1 435.839996337891 4761
-1 435.880004882812 747
-1 435.919982910156 0
-1 435.959991455078 0
-1 436 0
-1 436.040008544922 0
-1 436.079986572266 0
-1 436.119995117188 2
-1 436.160003662109 1
-1 436.200012207031 331
-1 436.239990234375 24783
-1 436.279998779297 45291
-1 436.320007324219 27788
-1 436.359985351562 15705
-1 436.399993896484 30201
-1 436.440002441406 30592
-1 436.480010986328 14752
-1 436.519989013672 4158
-1 436.559997558594 606
-1 436.600006103516 0
-1 436.639984130859 0
-1 436.679992675781 0
-1 436.720001220703 0
-1 436.760009765625 0
-1 436.799987792969 2
-1 436.839996337891 1
-1 436.880004882812 0
-1 436.919982910156 0
-1 436.959991455078 0
-1 437 438
-1 437.040008544922 14558
-1 437.079986572266 46447
-1 437.119995117188 79606
-1 437.160003662109 117112
-1 437.199981689453 125014
-1 437.239990234375 108799
-1 437.279998779297 119017
-1 437.320007324219 165068
-1 437.359985351562 197401
-1 437.399993896484 136020
-1 437.440002441406 71363
-1 437.480010986328 35585
-1 437.519989013672 56116
-1 437.559997558594 106687
-1 437.600006103516 240955
-1 437.639984130859 489827
-1 437.679992675781 890676
-1 437.720001220703 1.45e+06
-1 437.760009765625 1.46084e+06
-1 437.799987792969 1.11148e+06
-1 437.839996337891 718348
-1 437.880004882812 463146
-1 437.919982910156 254406
-1 437.959991455078 96989
-1 438 20724
-1 438.040008544922 24142
-1 438.079986572266 129144
-1 438.119995117188 239839
-1 438.160003662109 316331
-1 438.199981689453 489526
-1 438.239990234375 706348
-1 438.279998779297 733545
-1 438.320007324219 578200
-1 438.359985351562 362866
-1 438.399993896484 196559
-1 438.440002441406 75431
-1 438.480010986328 17228
-1 438.519989013672 0
-1 438.559997558594 11922
-1 438.600006103516 45809
-1 438.639984130859 41371
-1 438.679992675781 104383
-1 438.720001220703 242234
-1 438.760009765625 213730
-1 438.799987792969 134653
-1 438.839996337891 65345
-1 438.880004882812 25183
-1 438.919982910156 39394
-1 438.959991455078 46458
-1 439 24537
-1 439.040008544922 10877
-1 439.079986572266 33478
-1 439.119995117188 77217
-1 439.160003662109 114853
-1 439.199981689453 193986
-1 439.239990234375 178665
-1 439.279998779297 101711
-1 439.320007324219 76028
-1 439.359985351562 124979
-1 439.399993896484 104036
-1 439.440002441406 60009
-1 439.480010986328 46876
-1 439.519989013672 33397
-1 439.559997558594 40912
-1 439.600006103516 62325
-1 439.639984130859 112341
-1 439.679992675781 97681
-1 439.720001220703 42710
-1 439.760009765625 12271
-1 439.799987792969 1119
-1 439.839996337891 0
-1 439.880004882812 12143
-1 439.919982910156 70342
-1 439.959991455078 122054
-1 440 150917
-1 440.040008544922 94204
-1 440.079986572266 35236
-1 440.119995117188 7308
-1 440.160003662109 0
-1 440.199981689453 24098
-1 440.239990234375 43427
-1 440.279998779297 46867
-1 440.320007324219 43896
-1 440.359985351562 40838
-1 440.399993896484 48408
-1 440.440002441406 39495
-1 440.480010986328 44366
-1 440.519989013672 29453
-1 440.559997558594 11309
-1 440.600006103516 3366
-1 440.639984130859 19650
-1 440.679992675781 31253
-1 440.720001220703 17994
-1 440.760009765625 6293
-1 440.799987792969 1120
-1 440.839996337891 0
-1 440.880004882812 6188
-1 440.919982910156 38473
-1 440.959991455078 40724
-1 441 19165
-1 441.040008544922 5680
-1 441.079986572266 735
-1 441.119995117188 0
-1 441.160003662109 23101
-1 441.199981689453 63378
-1 441.239990234375 76334
-1 441.279998779297 87128
-1 441.320007324219 62704
-1 441.359985351562 55380
-1 441.399993896484 66169
-1 441.440002441406 45124
-1 441.480010986328 18423
-1 441.519989013672 4347
-1 441.559997558594 282
-1 441.600006103516 0
-1 441.639984130859 0
-1 441.679992675781 3363
-1 441.720001220703 35040
-1 441.760009765625 52645
-1 441.799987792969 31776
-1 441.839996337891 11245
-1 441.880004882812 2278
-1 441.919982910156 0
-1 441.959991455078 0
-1 442 0
-1 442.040008544922 0
-1 442.079986572266 0
-1 442.119995117188 2
-1 442.160003662109 2
-1 442.199981689453 1
-1 442.239990234375 0
-1 442.279998779297 0
-1 442.320007324219 4562
-1 442.359985351562 58199
-1 442.399993896484 87926
-1 442.440002441406 49064
-1 442.480010986328 16730
-1 442.519989013672 2942
-1 442.559997558594 0
-1 442.600006103516 0
-1 442.639984130859 0
-1 442.679992675781 0
-1 442.720001220703 14
-1 442.760009765625 10412
-1 442.799987792969 19440
-1 442.839996337891 11260
-1 442.880004882812 3947
-1 442.919982910156 6808
-1 442.959991455078 46958
-1 443 108007
-1 443.040008544922 168867
-1 443.079986572266 204306
-1 443.119995117188 194099
-1 443.160003662109 165173
-1 443.199981689453 178747
-1 443.239990234375 192829
-1 443.279998779297 224370
-1 443.320007324219 274977
-1 443.359985351562 283627
-1 443.399993896484 254932
-1 443.440002441406 196633
-1 443.480010986328 139987
-1 443.519989013672 79089
-1 443.559997558594 28019
-1 443.600006103516 5084
-1 443.639984130859 0
-1 443.679992675781 7433
-1 443.720001220703 30434
-1 443.760009765625 33321
-1 443.799987792969 43113
-1 443.839996337891 31760
-1 443.880004882812 13050
-1 443.919982910156 3115
-1 443.959991455078 215
-1 444 0
-1 444.040008544922 10380
-1 444.079986572266 71639
-1 444.119995117188 108221
-1 444.160003662109 108904
-1 444.199981689453 86730
-1 444.239990234375 122738
-1 444.279998779297 160843
-1 444.320007324219 100330
-1 444.359985351562 43609
-1 444.399993896484 49738
-1 444.440002441406 77358
-1 444.480010986328 49698
-1 444.519989013672 17628
-1 444.559997558594 3978
-1 444.600006103516 0
-1 444.639984130859 0
-1 444.679992675781 0
-1 444.720001220703 0
-1 444.760009765625 0
-1 444.799987792969 3
-1 444.839996337891 3
-1 444.880004882812 266
-1 444.919982910156 12774
-1 444.959991455078 59164
-1 445 107523
-1 445.040008544922 124840
-1 445.079986572266 149717
-1 445.119995117188 213816
-1 445.160003662109 351138
-1 445.199981689453 502247
-1 445.239990234375 465963
-1 445.279998779297 317953
-1 445.320007324219 198940
-1 445.359985351562 118545
-1 445.399993896484 62708
-1 445.440002441406 66887
-1 445.480010986328 90893
-1 445.519989013672 210140
-1 445.559997558594 230895
-1 445.600006103516 185570
-1 445.639984130859 123115
-1 445.679992675781 58021
-1 445.720001220703 41785
-1 445.760009765625 44172
-1 445.799987792969 22826
-1 445.839996337891 53220
-1 445.880004882812 140952
-1 445.919982910156 198090
-1 445.959991455078 143505
-1 446 75369
-1 446.040008544922 28469
-1 446.079986572266 6416
-1 446.119995117188 0
-1 446.160003662109 1319
-1 446.199981689453 26533
-1 446.239990234375 66842
-1 446.279998779297 77228
-1 446.320007324219 80286
-1 446.359985351562 45336
-1 446.399993896484 14583
-1 446.440002441406 6878
-1 446.480010986328 17708
-1 446.519989013672 14847
-1 446.559997558594 6132
-1 446.600006103516 1459
-1 446.639984130859 99
-1 446.679992675781 0
-1 446.720001220703 0
-1 446.760009765625 0
-1 446.799987792969 0
-1 446.839996337891 0
-1 446.880004882812 1
-1 446.919982910156 1
-1 446.959991455078 0
-1 447 3340
-1 447.040008544922 38790
-1 447.079986572266 58993
-1 447.119995117188 50913
-1 447.160003662109 59037
-1 447.199981689453 36605
-1 447.239990234375 13144
-1 447.279998779297 2714
-1 447.320007324219 0
-1 447.359985351562 0
-1 447.399993896484 0
-1 447.440002441406 0
-1 447.480010986328 0
-1 447.519989013672 2
-1 447.559997558594 0
-1 447.600006103516 6415
-1 447.639984130859 39813
-1 447.679992675781 47878
-1 447.720001220703 69954
-1 447.760009765625 99200
-1 447.799987792969 88217
-1 447.839996337891 41888
-1 447.880004882812 12492
-1 447.919982910156 1573
-1 447.959991455078 0
-1 448 0
-1 448.040008544922 0
-1 448.079986572266 0
-1 448.119995117188 0
-1 448.160003662109 5
-1 448.199981689453 3
-1 448.239990234375 1
-1 448.279998779297 0
-1 448.320007324219 0
-1 448.359985351562 0
-1 448.399993896484 0
-1 448.440002441406 0
-1 448.480010986328 0
-1 448.519989013672 0
-1 448.559997558594 0
-1 448.600006103516 0
-1 448.639984130859 0
-1 448.679992675781 0
-1 448.720001220703 0
-1 448.760009765625 0
-1 448.799987792969 5442
-1 448.839996337891 26046
-1 448.880004882812 27795
-1 448.919982910156 13380
-1 448.959991455078 4153
-1 449 613
-1 449.040008544922 5843
-1 449.079986572266 23113
-1 449.119995117188 21615
-1 449.160003662109 25808
-1 449.199981689453 41298
-1 449.239990234375 31583
-1 449.279998779297 44659
-1 449.320007324219 53506
-1 449.359985351562 27504
-1 449.399993896484 8341
-1 449.440002441406 1409
-1 449.480010986328 0
-1 449.519989013672 0
-1 449.559997558594 0
-1 449.600006103516 0
-1 449.639984130859 0
-1 449.679992675781 3
-1 449.720001220703 2
-1 449.760009765625 1
-1 449.799987792969 0
-1 449.839996337891 0
-1 449.880004882812 0
-1 449.919982910156 0
-1 449.959991455078 0
-1 450 0
-1 450.040008544922 0
-1 450.079986572266 0
-1 450.119995117188 0
-1 450.160003662109 0
-1 450.199981689453 2890
-1 450.239990234375 37684
-1 450.279998779297 104007
-1 450.320007324219 130503
-1 450.359985351562 104693
-1 450.399993896484 157387
-1 450.440002441406 231026
-1 450.480010986328 154091
-1 450.519989013672 72862
-1 450.559997558594 35856
-1 450.600006103516 11938
-1 450.639984130859 2409
-1 450.679992675781 281
-1 450.720001220703 9294
-1 450.760009765625 26714
-1 450.799987792969 22128
-1 450.839996337891 9181
-1 450.880004882812 2354
-1 450.919982910156 141
-1 450.959991455078 0
-1 451 0
-1 451.040008544922 0
-1 451.079986572266 0
-1 451.119995117188 0
-1 451.160003662109 2044
-1 451.199981689453 19318
-1 451.239990234375 36642
-1 451.279998779297 51223
-1 451.320007324219 75221
-1 451.359985351562 92375
-1 451.399993896484 142128
-1 451.440002441406 143065
-1 451.480010986328 116670
-1 451.519989013672 63166
-1 451.559997558594 21784
-1 451.600006103516 3721
-1 451.639984130859 0
-1 451.679992675781 0
-1 451.720001220703 0
-1 451.760009765625 0
-1 451.799987792969 0
-1 451.839996337891 5
-1 451.880004882812 5
-1 451.919982910156 2
-1 451.959991455078 1
-1 452 0
-1 452.040008544922 0
-1 452.079986572266 0
-1 452.119995117188 0
-1 452.160003662109 0
-1 452.199981689453 394
-1 452.239990234375 13641
-1 452.279998779297 32562
-1 452.320007324219 24845
-1 452.359985351562 10182
-1 452.399993896484 2383
-1 452.440002441406 150
-1 452.480010986328 0
-1 452.519989013672 0
-1 452.559997558594 0
-1 452.600006103516 0
-1 452.639984130859 0
-1 452.679992675781 2
-1 452.720001220703 1
-1 452.760009765625 0
-1 452.799987792969 0
-1 452.839996337891 0
-1 452.880004882812 2770
-1 452.919982910156 16431
-1 452.959991455078 53361
-1 453 138160
-1 453.040008544922 190031
-1 453.079986572266 304998
-1 453.119995117188 446583
-1 453.160003662109 524461
-1 453.199981689453 620954
-1 453.239990234375 565847
-1 453.279998779297 365775
-1 453.320007324219 187101
-1 453.359985351562 101128
-1 453.399993896484 72237
-1 453.440002441406 82600
-1 453.480010986328 63905
-1 453.519989013672 26014
-1 453.559997558594 6911
-1 453.600006103516 355
-1 453.639984130859 0
-1 453.679992675781 0
-1 453.720001220703 0
-1 453.760009765625 15203
-1 453.799987792969 48802
-1 453.839996337891 59106
-1 453.880004882812 41226
-1 453.919982910156 15202
-1 453.959991455078 7251
-1 454 31631
-1 454.040008544922 70527
-1 454.079986572266 86922
-1 454.119995117188 82908
-1 454.160003662109 99559
-1 454.199981689453 130992
-1 454.239990234375 115466
-1 454.279998779297 108912
-1 454.320007324219 116769
-1 454.359985351562 78165
-1 454.399993896484 30856
-1 454.440002441406 7858
-1 454.480010986328 380
-1 454.519989013672 0
-1 454.559997558594 0
-1 454.600006103516 0
-1 454.639984130859 0
-1 454.679992675781 2
-1 454.720001220703 5
-1 454.760009765625 3
-1 454.799987792969 1
-1 454.839996337891 0
-1 454.880004882812 0
-1 454.919982910156 0
-1 454.959991455078 865
-1 455 39850
-1 455.040008544922 117250
-1 455.079986572266 114920
-1 455.119995117188 101323
-1 455.160003662109 91652
-1 455.199981689453 108885
-1 455.239990234375 107673
-1 455.279998779297 153222
-1 455.320007324219 280285
-1 455.359985351562 310250
-1 455.399993896484 228175
-1 455.440002441406 164675
-1 455.480010986328 155598
-1 455.519989013672 108213
-1 455.559997558594 44465
-1 455.600006103516 10421
-1 455.639984130859 679
-1 455.679992675781 658
-1 455.720001220703 18725
-1 455.760009765625 30676
-1 455.799987792969 18324
-1 455.839996337891 6398
-1 455.880004882812 1237
-1 455.919982910156 0
-1 455.959991455078 0
-1 456 0
-1 456.040008544922 0
-1 456.079986572266 3983
-1 456.119995117188 22788
-1 456.160003662109 31752
-1 456.199981689453 18335
-1 456.239990234375 6288
-1 456.279998779297 1643
-1 456.320007324219 8727
-1 456.359985351562 48582
-1 456.399993896484 86230
-1 456.440002441406 116832
-1 456.480010986328 116987
-1 456.519989013672 67837
-1 456.559997558594 24847
-1 456.600006103516 4805
-1 456.639984130859 0
-1 456.679992675781 9171
-1 456.720001220703 31997
-1 456.760009765625 24173
-1 456.799987792969 9535
-1 456.839996337891 2433
-1 456.880004882812 117
-1 456.919982910156 0
-1 456.959991455078 0
-1 457 0
-1 457.040008544922 0
-1 457.079986572266 8459
-1 457.119995117188 34295
-1 457.160003662109 28783
-1 457.199981689453 38625
-1 457.239990234375 79832
-1 457.279998779297 116574
-1 457.320007324219 94978
-1 457.359985351562 55735
-1 457.399993896484 45110
-1 457.440002441406 24012
-1 457.480010986328 7881
-1 457.519989013672 1324
-1 457.559997558594 0
-1 457.600006103516 0
-1 457.639984130859 0
-1 457.679992675781 0
-1 457.720001220703 0
-1 457.760009765625 2
-1 457.799987792969 2
-1 457.839996337891 1
-1 457.880004882812 0
-1 457.919982910156 0
-1 457.959991455078 0
-1 458 0
-1 458.040008544922 0
-1 458.079986572266 0
-1 458.119995117188 0
-1 458.160003662109 0
-1 458.199981689453 336
-1 458.239990234375 15662
-1 458.279998779297 55883
-1 458.320007324219 112176
-1 458.359985351562 182519
-1 458.399993896484 234562
-1 458.440002441406 228231
-1 458.480010986328 146589
-1 458.519989013672 56884
-1 458.559997558594 14250
-1 458.600006103516 286
-1 458.639984130859 0
-1 458.679992675781 0
-1 458.720001220703 0
-1 458.760009765625 1942
-1 458.799987792969 19291
-1 458.839996337891 21375
-1 458.880004882812 44874
-1 458.919982910156 99261
-1 458.959991455078 127008
-1 459 133790
-1 459.040008544922 189373
-1 459.079986572266 204975
-1 459.119995117188 133237
-1 459.160003662109 78525
-1 459.199981689453 88340
-1 459.239990234375 96281
-1 459.279998779297 101290
-1 459.320007324219 99914
-1 459.359985351562 87323
-1 459.399993896484 53893
-1 459.440002441406 20025
-1 459.480010986328 4325
-1 459.519989013672 0
-1 459.559997558594 0
-1 459.600006103516 0
-1 459.639984130859 0
-1 459.679992675781 0
-1 459.720001220703 3
-1 459.760009765625 4
-1 459.799987792969 67
-1 459.839996337891 6932
-1 459.880004882812 35966
-1 459.919982910156 46156
-1 459.959991455078 25203
-1 460 18892
-1 460.040008544922 32354
-1 460.079986572266 22573
-1 460.119995117188 10113
-1 460.160003662109 36058
-1 460.199981689453 60931
-1 460.239990234375 66583
-1 460.279998779297 38670
-1 460.320007324219 51595
-1 460.359985351562 94139
-1 460.399993896484 64953
-1 460.440002441406 24670
-1 460.480010986328 5522
-1 460.519989013672 0
-1 460.559997558594 0
-1 460.600006103516 0
-1 460.639984130859 0
-1 460.679992675781 0
-1 460.720001220703 3
-1 460.760009765625 4
-1 460.799987792969 2
-1 460.839996337891 1
-1 460.880004882812 903
-1 460.919982910156 17452
-1 460.959991455078 49659
-1 461 60055
-1 461.040008544922 71085
-1 461.079986572266 104541
-1 461.119995117188 127089
-1 461.160003662109 82329
-1 461.199981689453 31630
-1 461.239990234375 7876
-1 461.279998779297 255
-1 461.320007324219 0
-1 461.359985351562 0
-1 461.399993896484 0
-1 461.440002441406 0
-1 461.480010986328 3
-1 461.519989013672 6
-1 461.559997558594 3
-1 461.600006103516 1
-1 461.639984130859 0
-1 461.679992675781 0
-1 461.720001220703 0
-1 461.760009765625 0
-1 461.799987792969 0
-1 461.839996337891 0
-1 461.880004882812 0
-1 461.919982910156 0
-1 461.959991455078 0
-1 462 0
-1 462.040008544922 0
-1 462.079986572266 0
-1 462.119995117188 0
-1 462.160003662109 0
-1 462.199981689453 60
-1 462.239990234375 5239
-1 462.279998779297 18079
-1 462.320007324219 16883
-1 462.359985351562 25800
-1 462.399993896484 37727
-1 462.440002441406 54011
-1 462.480010986328 55670
-1 462.519989013672 63860
-1 462.559997558594 66745
-1 462.600006103516 32407
-1 462.639984130859 9658
-1 462.679992675781 5486
-1 462.720001220703 22875
-1 462.760009765625 23266
-1 462.799987792969 10532
-1 462.839996337891 10457
-1 462.880004882812 29787
-1 462.919982910156 26175
-1 462.959991455078 11298
-1 463 2812
-1 463.040008544922 269
-1 463.079986572266 873
-1 463.119995117188 22936
-1 463.160003662109 127337
-1 463.199981689453 226543
-1 463.239990234375 172045
-1 463.279998779297 101151
-1 463.320007324219 53214
-1 463.359985351562 53094
-1 463.399993896484 45896
-1 463.440002441406 28926
-1 463.480010986328 51463
-1 463.519989013672 68503
-1 463.559997558594 49344
-1 463.600006103516 41644
-1 463.639984130859 24038
-1 463.679992675781 7992
-1 463.720001220703 1401
-1 463.760009765625 0
-1 463.799987792969 0
-1 463.839996337891 0
-1 463.880004882812 0
-1 463.919982910156 0
-1 463.959991455078 2
-1 464 2
-1 464.040008544922 19
-1 464.079986572266 13602
-1 464.119995117188 39390
-1 464.160003662109 29628
-1 464.199981689453 17253
-1 464.239990234375 24983
-1 464.279998779297 64050
-1 464.320007324219 141024
-1 464.359985351562 135843
-1 464.399993896484 104107
-1 464.440002441406 117327
-1 464.480010986328 87782
-1 464.519989013672 55409
-1 464.559997558594 52353
-1 464.600006103516 33549
-1 464.639984130859 12704
-1 464.679992675781 2817
-1 464.720001220703 0
-1 464.760009765625 0
-1 464.799987792969 0
-1 464.839996337891 5672
-1 464.880004882812 32134
-1 464.919982910156 46787
-1 464.959991455078 27329
-1 465 9153
-1 465.040008544922 1909
-1 465.079986572266 0
-1 465.119995117188 0
-1 465.160003662109 11292
-1 465.199981689453 32388
-1 465.239990234375 62040
-1 465.279998779297 104489
-1 465.320007324219 125099
-1 465.359985351562 100638
-1 465.399993896484 71276
-1 465.440002441406 39114
-1 465.480010986328 13522
-1 465.519989013672 2569
-1 465.559997558594 0
-1 465.600006103516 0
-1 465.639984130859 0
-1 465.679992675781 0
-1 465.720001220703 0
-1 465.760009765625 3
-1 465.799987792969 3
-1 465.839996337891 0
-1 465.880004882812 16667
-1 465.919982910156 88716
-1 465.959991455078 82512
-1 466 36279
-1 466.040008544922 10374
-1 466.079986572266 1059
-1 466.119995117188 0
-1 466.160003662109 15712
-1 466.199981689453 112907
-1 466.239990234375 156116
-1 466.279998779297 92056
-1 466.320007324219 31276
-1 466.359985351562 6405
-1 466.399993896484 0
-1 466.440002441406 0
-1 466.480010986328 0
-1 466.519989013672 0
-1 466.559997558594 6827
-1 466.600006103516 23301
-1 466.639984130859 16257
-1 466.679992675781 6765
-1 466.720001220703 16414
-1 466.760009765625 47761
-1 466.799987792969 38725
-1 466.839996337891 15797
-1 466.880004882812 3911
-1 466.919982910156 206
-1 466.959991455078 1529
-1 467 19262
-1 467.040008544922 31866
-1 467.079986572266 17715
-1 467.119995117188 5589
-1 467.160003662109 10597
-1 467.199981689453 32314
-1 467.239990234375 24638
-1 467.279998779297 10952
-1 467.320007324219 14790
-1 467.359985351562 39819
-1 467.399993896484 63265
-1 467.440002441406 39920
-1 467.480010986328 40811
-1 467.519989013672 68672
-1 467.559997558594 80614
-1 467.600006103516 47624
-1 467.639984130859 16986
-1 467.679992675781 3367
-1 467.720001220703 0
-1 467.760009765625 0
-1 467.799987792969 31465
-1 467.839996337891 73169
-1 467.880004882812 48285
-1 467.919982910156 17334
-1 467.959991455078 5001
-1 468 13511
-1 468.040008544922 23989
-1 468.079986572266 13495
-1 468.119995117188 4266
-1 468.160003662109 758
-1 468.199981689453 0
-1 468.239990234375 0
-1 468.279998779297 0
-1 468.320007324219 11071
-1 468.359985351562 34226
-1 468.399993896484 66070
-1 468.440002441406 80125
-1 468.480010986328 48011
-1 468.519989013672 16603
-1 468.559997558594 3492
-1 468.600006103516 0
-1 468.639984130859 0
-1 468.679992675781 1649
-1 468.720001220703 20359
-1 468.760009765625 25561
-1 468.799987792969 12824
-1 468.839996337891 4065
-1 468.880004882812 605
-1 468.919982910156 0
-1 468.959991455078 0
-1 469 0
-1 469.040008544922 2129
-1 469.079986572266 19588
-1 469.119995117188 37467
-1 469.160003662109 25888
-1 469.199981689453 9700
-1 469.239990234375 4516
-1 469.279998779297 20425
-1 469.320007324219 35672
-1 469.359985351562 22387
-1 469.399993896484 8288
-1 469.440002441406 20738
-1 469.480010986328 34425
-1 469.519989013672 20862
-1 469.559997558594 7517
-1 469.600006103516 1482
-1 469.639984130859 7967
-1 469.679992675781 33047
-1 469.720001220703 39605
-1 469.760009765625 21195
-1 469.799987792969 6594
-1 469.839996337891 1223
-1 469.880004882812 0
-1 469.919982910156 0
-1 469.959991455078 0
-1 470 0
-1 470.040008544922 0
-1 470.079986572266 2
-1 470.119995117188 2
-1 470.160003662109 1
-1 470.199981689453 0
-1 470.239990234375 4596
-1 470.279998779297 41204
-1 470.320007324219 85848
-1 470.359985351562 96923
-1 470.399993896484 60290
-1 470.440002441406 22348
-1 470.480010986328 4744
-1 470.519989013672 0
-1 470.559997558594 0
-1 470.600006103516 0
-1 470.639984130859 0
-1 470.679992675781 0
-1 470.720001220703 3
-1 470.760009765625 4
-1 470.799987792969 2
-1 470.839996337891 1
-1 470.880004882812 0
-1 470.919982910156 0
-1 470.959991455078 0
-1 471 1
-1 471.040008544922 4311
-1 471.079986572266 22814
-1 471.119995117188 23556
-1 471.160003662109 14780
-1 471.199981689453 27760
-1 471.239990234375 40006
-1 471.279998779297 30920
-1 471.320007324219 48085
-1 471.359985351562 50523
-1 471.399993896484 28424
-1 471.440002441406 34551
-1 471.480010986328 38820
-1 471.519989013672 20685
-1 471.559997558594 6884
-1 471.600006103516 1060
-1 471.639984130859 0
-1 471.679992675781 0
-1 471.720001220703 0
-1 471.760009765625 0
-1 471.799987792969 4220
-1 471.839996337891 44208
-1 471.880004882812 75504
-1 471.919982910156 62503
-1 471.959991455078 65795
-1 472 53709
-1 472.040008544922 22196
-1 472.079986572266 5569
-1 472.119995117188 346
-1 472.160003662109 0
-1 472.199981689453 0
-1 472.239990234375 0
-1 472.279998779297 0
-1 472.320007324219 1
-1 472.359985351562 1834
-1 472.399993896484 17793
-1 472.440002441406 43657
-1 472.480010986328 52005
-1 472.519989013672 28862
-1 472.559997558594 9602
-1 472.600006103516 1477
-1 472.639984130859 0
-1 472.679992675781 0
-1 472.720001220703 0
-1 472.760009765625 0
-1 472.799987792969 0
-1 472.839996337891 3
-1 472.880004882812 2
-1 472.919982910156 1
-1 472.959991455078 0
-1 473 0
-1 473.040008544922 0
-1 473.079986572266 0
-1 473.119995117188 3460
-1 473.160003662109 28364
-1 473.199981689453 47877
-1 473.239990234375 46746
-1 473.279998779297 58209
-1 473.320007324219 104925
-1 473.359985351562 133229
-1 473.399993896484 105461
-1 473.440002441406 64567
-1 473.480010986328 25364
-1 473.519989013672 5946
-1 473.559997558594 245
-1 473.600006103516 0
-1 473.639984130859 0
-1 473.679992675781 0
-1 473.720001220703 0
-1 473.760009765625 2
-1 473.799987792969 4
-1 473.839996337891 1590
-1 473.880004882812 19690
-1 473.919982910156 35002
-1 473.959991455078 39150
-1 474 45784
-1 474.040008544922 24600
-1 474.079986572266 8101
-1 474.119995117188 1427
-1 474.160003662109 0
-1 474.199981689453 466
-1 474.239990234375 22626
-1 474.279998779297 27989
-1 474.320007324219 29806
-1 474.359985351562 28528
-1 474.399993896484 14412
-1 474.440002441406 4607
-1 474.480010986328 693
-1 474.519989013672 0
-1 474.559997558594 0
-1 474.600006103516 0
-1 474.639984130859 0
-1 474.679992675781 0
-1 474.720001220703 2
-1 474.760009765625 1
-1 474.799987792969 0
-1 474.839996337891 1060
-1 474.880004882812 13908
-1 474.919982910156 47626
-1 474.959991455078 95854
-1 475 102527
-1 475.040008544922 66071
-1 475.079986572266 30368
-1 475.119995117188 8729
-1 475.160003662109 2636
-1 475.199981689453 17988
-1 475.239990234375 35411
-1 475.279998779297 43015
-1 475.320007324219 51262
-1 475.359985351562 30467
-1 475.399993896484 10307
-1 475.440002441406 2218
-1 475.480010986328 0
-1 475.519989013672 0
-1 475.559997558594 0
-1 475.600006103516 0
-1 475.639984130859 0
-1 475.679992675781 2
-1 475.720001220703 2
-1 475.760009765625 1
-1 475.799987792969 0
-1 475.839996337891 0
-1 475.880004882812 0
-1 475.919982910156 0
-1 475.959991455078 0
-1 476 0
-1 476.040008544922 0
-1 476.079986572266 0
-1 476.119995117188 0
-1 476.160003662109 0
-1 476.199981689453 0
-1 476.239990234375 0
-1 476.279998779297 393
-1 476.320007324219 8468
-1 476.359985351562 20975
-1 476.399993896484 14981
-1 476.440002441406 5730
-1 476.480010986328 1275
-1 476.519989013672 5
-1 476.559997558594 0
-1 476.600006103516 0
-1 476.639984130859 0
-1 476.679992675781 0
-1 476.720001220703 1
-1 476.760009765625 1
-1 476.799987792969 1109
-1 476.839996337891 23407
-1 476.880004882812 72018
-1 476.919982910156 92426
-1 476.959991455078 73525
-1 477 34738
-1 477.040008544922 10618
-1 477.079986572266 3144
-1 477.119995117188 23011
-1 477.160003662109 41642
-1 477.199981689453 46079
-1 477.239990234375 46298
-1 477.279998779297 23404
-1 477.320007324219 45447
-1 477.359985351562 82684
-1 477.399993896484 55848
-1 477.440002441406 22283
-1 477.480010986328 16375
-1 477.519989013672 20545
-1 477.559997558594 32696
-1 477.600006103516 31074
-1 477.639984130859 13945
-1 477.679992675781 3862
-1 477.720001220703 424
-1 477.760009765625 0
-1 477.799987792969 0
-1 477.839996337891 972
-1 477.880004882812 15988
-1 477.919982910156 32059
-1 477.959991455078 20732
-1 478 30242
-1 478.040008544922 67688
-1 478.079986572266 78378
-1 478.119995117188 50344
-1 478.160003662109 42652
-1 478.199981689453 62166
-1 478.239990234375 108919
-1 478.279998779297 132024
-1 478.320007324219 100271
-1 478.359985351562 88469
-1 478.399993896484 79636
-1 478.440002441406 39272
-1 478.480010986328 11988
-1 478.519989013672 1794
-1 478.559997558594 0
-1 478.600006103516 0
-1 478.639984130859 0
-1 478.679992675781 0
-1 478.720001220703 0
-1 478.760009765625 4
-1 478.799987792969 3
-1 478.839996337891 1
-1 478.880004882812 0
-1 478.919982910156 0
-1 478.959991455078 0
-1 479 0
-1 479.040008544922 0
-1 479.079986572266 194
-1 479.119995117188 6954
-1 479.160003662109 35567
-1 479.199981689453 51161
-1 479.239990234375 74817
-1 479.279998779297 110316
-1 479.320007324219 93172
-1 479.359985351562 84602
-1 479.399993896484 69222
-1 479.440002441406 116978
-1 479.480010986328 99426
-1 479.519989013672 40463
-1 479.559997558594 10551
-1 479.600006103516 440
-1 479.639984130859 0
-1 479.679992675781 0
-1 479.720001220703 0
-1 479.760009765625 0
-1 479.799987792969 2
-1 479.839996337891 6
-1 479.880004882812 3
-1 479.919982910156 0
-1 479.959991455078 8349
-1 480 20611
-1 480.040008544922 12535
-1 480.079986572266 4508
-1 480.119995117188 2311
-1 480.160003662109 18579
-1 480.199981689453 47917
-1 480.239990234375 45279
-1 480.279998779297 22144
-1 480.320007324219 6546
-1 480.359985351562 2012
-1 480.399993896484 16460
-1 480.440002441406 38667
-1 480.480010986328 26871
-1 480.519989013672 10000
-1 480.559997558594 2321
-1 480.600006103516 0
-1 480.639984130859 0
-1 480.679992675781 0
-1 480.720001220703 0
-1 480.760009765625 0
-1 480.799987792969 2
-1 480.839996337891 2
-1 480.880004882812 1
-1 480.919982910156 0
-1 480.959991455078 0
-1 481 1
-1 481.040008544922 3130
-1 481.079986572266 24769
-1 481.119995117188 49526
-1 481.160003662109 45555
-1 481.199981689453 67860
-1 481.239990234375 113433
-1 481.279998779297 178538
-1 481.320007324219 217856
-1 481.359985351562 153983
-1 481.399993896484 64926
-1 481.440002441406 18324
-1 481.480010986328 1627
-1 481.519989013672 80
-1 481.559997558594 16335
-1 481.600006103516 26964
-1 481.639984130859 14114
-1 481.679992675781 4539
-1 481.720001220703 775
-1 481.760009765625 0
-1 481.799987792969 0
-1 481.839996337891 0
-1 481.880004882812 0
-1 481.919982910156 0
-1 481.959991455078 1
-1 482 1
-1 482.040008544922 0
-1 482.079986572266 0
-1 482.119995117188 0
-1 482.160003662109 0
-1 482.199981689453 1011
-1 482.239990234375 15489
-1 482.279998779297 26013
-1 482.320007324219 53289
-1 482.359985351562 75852
-1 482.399993896484 50120
-1 482.440002441406 19145
-1 482.480010986328 4771
-1 482.519989013672 11148
-1 482.559997558594 25594
-1 482.600006103516 18147
-1 482.639984130859 19745
-1 482.679992675781 41326
-1 482.720001220703 33125
-1 482.760009765625 13896
-1 482.799987792969 3279
-1 482.839996337891 0
-1 482.880004882812 8253
-1 482.919982910156 49954
-1 482.959991455078 100677
-1 483 96733
-1 483.040008544922 57635
-1 483.079986572266 56821
-1 483.119995117188 70412
-1 483.160003662109 85708
-1 483.199981689453 118102
-1 483.239990234375 113758
-1 483.279998779297 87726
-1 483.320007324219 69462
-1 483.359985351562 76015
-1 483.399993896484 139999
-1 483.440002441406 181246
-1 483.480010986328 139465
-1 483.519989013672 81610
-1 483.559997558594 35042
-1 483.600006103516 8790
-1 483.639984130859 9419
-1 483.679992675781 23851
-1 483.720001220703 20091
-1 483.760009765625 8700
-1 483.799987792969 2139
-1 483.839996337891 213
-1 483.880004882812 0
-1 483.919982910156 0
-1 483.959991455078 0
-1 484 0
-1 484.040008544922 0
-1 484.079986572266 185
-1 484.119995117188 6864
-1 484.160003662109 32829
-1 484.199981689453 39014
-1 484.239990234375 18788
-1 484.279998779297 5774
-1 484.320007324219 14306
-1 484.359985351562 77228
-1 484.399993896484 110700
-1 484.440002441406 84506
-1 484.480010986328 54250
-1 484.519989013672 47700
-1 484.559997558594 59043
-1 484.600006103516 41283
-1 484.639984130859 16436
-1 484.679992675781 3866
-1 484.720001220703 147
-1 484.760009765625 0
-1 484.799987792969 0
-1 484.839996337891 33726
-1 484.880004882812 106683
-1 484.919982910156 118459
-1 484.959991455078 83099
-1 485 34774
-1 485.040008544922 9677
-1 485.079986572266 5694
-1 485.119995117188 37334
-1 485.160003662109 85380
-1 485.199981689453 126758
-1 485.239990234375 165582
-1 485.279998779297 126082
-1 485.320007324219 63242
-1 485.359985351562 43051
-1 485.399993896484 31222
-1 485.440002441406 11259
-1 485.480010986328 2224
-1 485.519989013672 0
-1 485.559997558594 0
-1 485.600006103516 0
-1 485.639984130859 0
-1 485.679992675781 0
-1 485.720001220703 2
-1 485.760009765625 2
-1 485.799987792969 1
-1 485.839996337891 0
-1 485.880004882812 0
-1 485.919982910156 0
-1 485.959991455078 0
-1 486 0
-1 486.040008544922 0
-1 486.079986572266 0
-1 486.119995117188 0
-1 486.160003662109 3884
-1 486.199981689453 26666
-1 486.239990234375 49163
-1 486.279998779297 37170
-1 486.320007324219 14859
-1 486.359985351562 3112
-1 486.399993896484 1309
-1 486.440002441406 26484
-1 486.480010986328 30269
-1 486.519989013672 14115
-1 486.559997558594 4214
-1 486.600006103516 449
-1 486.639984130859 0
-1 486.679992675781 0
-1 486.720001220703 0
-1 486.760009765625 0
-1 486.799987792969 0
-1 486.839996337891 2
-1 486.880004882812 1
-1 486.919982910156 0
-1 486.959991455078 7938
-1 487 30359
-1 487.040008544922 45141
-1 487.079986572266 36146
-1 487.119995117188 31854
-1 487.160003662109 37745
-1 487.199981689453 49874
-1 487.239990234375 33428
-1 487.279998779297 30949
-1 487.320007324219 57553
-1 487.359985351562 41653
-1 487.399993896484 15250
-1 487.440002441406 3701
-1 487.480010986328 12
-1 487.519989013672 0
-1 487.559997558594 0
-1 487.600006103516 0
-1 487.639984130859 0
-1 487.679992675781 2
-1 487.720001220703 3
-1 487.760009765625 1
-1 487.799987792969 0
-1 487.839996337891 0
-1 487.880004882812 0
-1 487.919982910156 0
-1 487.959991455078 9514
-1 488 48368
-1 488.040008544922 60368
-1 488.079986572266 77815
-1 488.119995117188 59599
-1 488.160003662109 25261
-1 488.199981689453 6020
-1 488.239990234375 2030
-1 488.279998779297 17759
-1 488.320007324219 48505
-1 488.359985351562 42585
-1 488.399993896484 18523
-1 488.440002441406 5348
-1 488.480010986328 520
-1 488.519989013672 0
-1 488.559997558594 0
-1 488.600006103516 0
-1 488.639984130859 0
-1 488.679992675781 0
-1 488.720001220703 0
-1 488.760009765625 9756
-1 488.799987792969 36877
-1 488.839996337891 39269
-1 488.880004882812 31637
-1 488.919982910156 28885
-1 488.959991455078 29268
-1 489 37521
-1 489.040008544922 23846
-1 489.079986572266 8811
-1 489.119995117188 1944
-1 489.160003662109 0
-1 489.199981689453 0
-1 489.239990234375 0
-1 489.279998779297 0
-1 489.320007324219 28909
-1 489.359985351562 120755
-1 489.399993896484 144255
-1 489.440002441406 92469
-1 489.480010986328 66429
-1 489.519989013672 36965
-1 489.559997558594 12650
-1 489.600006103516 0
-1 489.639984130859 29499
-1 489.679992675781 64668
-1 489.720001220703 39504
-1 489.760009765625 14015
-1 489.799987792969 2480
-1 489.839996337891 0
-1 489.880004882812 9770
-1 489.919982910156 52585
-1 489.959991455078 44742
-1 490 17748
-1 490.040008544922 4715
-1 490.079986572266 319
-1 490.119995117188 14229
-1 490.160003662109 34744
-1 490.199981689453 44893
-1 490.239990234375 40814
-1 490.279998779297 51568
-1 490.320007324219 47415
-1 490.359985351562 28649
-1 490.399993896484 27242
-1 490.440002441406 18958
-1 490.480010986328 7392
-1 490.519989013672 1756
-1 490.559997558594 9353
-1 490.600006103516 27195
-1 490.639984130859 17024
-1 490.679992675781 5382
-1 490.720001220703 905
-1 490.760009765625 0
-1 490.799987792969 0
-1 490.839996337891 0
-1 490.880004882812 0
-1 490.919982910156 0
-1 490.959991455078 2
-1 491 1
-1 491.040008544922 1
-1 491.079986572266 0
-1 491.119995117188 0
-1 491.160003662109 0
-1 491.199981689453 0
-1 491.239990234375 0
-1 491.279998779297 0
-1 491.320007324219 0
-1 491.359985351562 663
-1 491.399993896484 13058
-1 491.440002441406 46114
-1 491.47998046875 43477
-1 491.519989013672 19079
-1 491.559997558594 5360
-1 491.600006103516 421
-1 491.639984130859 0
-1 491.679992675781 0
-1 491.720001220703 0
-1 491.760009765625 0
-1 491.799987792969 0
-1 491.839996337891 3
-1 491.880004882812 2
-1 491.919982910156 1
-1 491.959991455078 0
-1 492 0
-1 492.040008544922 0
-1 492.079986572266 0
-1 492.119995117188 0
-1 492.160003662109 0
-1 492.199981689453 0
-1 492.239990234375 0
-1 492.279998779297 0
-1 492.320007324219 0
-1 492.359985351562 0
-1 492.399993896484 0
-1 492.440002441406 0
-1 492.47998046875 1816
-1 492.519989013672 37451
-1 492.559997558594 55126
-1 492.600006103516 29887
-1 492.639984130859 10085
-1 492.679992675781 1695
-1 492.720001220703 0
-1 492.760009765625 0
-1 492.799987792969 0
-1 492.839996337891 10473
-1 492.880004882812 26183
-1 492.919982910156 35535
-1 492.959991455078 71637
-1 493 78926
-1 493.040008544922 70279
-1 493.079986572266 55853
-1 493.119995117188 42025
-1 493.160003662109 48316
-1 493.199981689453 66026
-1 493.239990234375 76722
-1 493.279998779297 61669
-1 493.320007324219 28222
-1 493.359985351562 7363
-1 493.399993896484 15292
-1 493.440002441406 26483
-1 493.47998046875 13375
-1 493.519989013672 3819
-1 493.559997558594 479
-1 493.600006103516 0
-1 493.639984130859 0
-1 493.679992675781 0
-1 493.720001220703 0
-1 493.760009765625 0
-1 493.799987792969 2
-1 493.839996337891 1
-1 493.880004882812 0
-1 493.919982910156 0
-1 493.959991455078 0
-1 494 0
-1 494.040008544922 0
-1 494.079986572266 0
-1 494.119995117188 0
-1 494.160003662109 5180
-1 494.199981689453 21092
-1 494.239990234375 14930
-1 494.279998779297 14864
-1 494.320007324219 33820
-1 494.359985351562 26961
-1 494.399993896484 11609
-1 494.440002441406 21055
-1 494.47998046875 24414
-1 494.519989013672 10957
-1 494.559997558594 3144
-1 494.600006103516 283
-1 494.639984130859 0
-1 494.679992675781 0
-1 494.720001220703 0
-1 494.760009765625 0
-1 494.799987792969 0
-1 494.839996337891 1
-1 494.880004882812 1
-1 494.919982910156 0
-1 494.959991455078 0
-1 495 0
-1 495.040008544922 0
-1 495.079986572266 0
-1 495.119995117188 0
-1 495.160003662109 13481
-1 495.199981689453 16140
-1 495.239990234375 7572
-1 495.279998779297 2178
-1 495.320007324219 291
-1 495.359985351562 0
-1 495.399993896484 0
-1 495.440002441406 936
-1 495.47998046875 26541
-1 495.519989013672 98832
-1 495.559997558594 97293
-1 495.600006103516 44683
-1 495.639984130859 13496
-1 495.679992675781 1586
-1 495.720001220703 0
-1 495.760009765625 0
-1 495.799987792969 0
-1 495.839996337891 0
-1 495.880004882812 0
-1 495.919982910156 2596
-1 495.959991455078 20216
-1 496 26432
-1 496.040008544922 12187
-1 496.079986572266 3432
-1 496.119995117188 431
-1 496.160003662109 2083
-1 496.199981689453 36040
-1 496.239990234375 106926
-1 496.279998779297 124670
-1 496.320007324219 117690
-1 496.359985351562 93486
-1 496.399993896484 52732
-1 496.440002441406 19196
-1 496.47998046875 19163
-1 496.519989013672 46548
-1 496.559997558594 45509
-1 496.600006103516 61186
-1 496.639984130859 66577
-1 496.679992675781 48097
-1 496.720001220703 20220
-1 496.760009765625 5408
-1 496.799987792969 313
-1 496.839996337891 0
-1 496.880004882812 0
-1 496.919982910156 0
-1 496.959991455078 0
-1 497 830
-1 497.040008544922 32254
-1 497.079986572266 148875
-1 497.119995117188 234756
-1 497.160003662109 288909
-1 497.199981689453 371682
-1 497.239990234375 407209
-1 497.279998779297 343356
-1 497.320007324219 249273
-1 497.359985351562 116583
-1 497.399993896484 33351
-1 497.440002441406 22712
-1 497.47998046875 31968
-1 497.519989013672 35921
-1 497.559997558594 25198
-1 497.600006103516 32614
-1 497.639984130859 100098
-1 497.679992675781 183817
-1 497.720001220703 219792
-1 497.760009765625 260566
-1 497.799987792969 235732
-1 497.839996337891 340326
-1 497.880004882812 490722
-1 497.919982910156 684920
-1 497.959991455078 578856
-1 498 349191
-1 498.040008544922 177123
-1 498.079986572266 88068
-1 498.119995117188 180728
-1 498.160003662109 343366
-1 498.199981689453 417400
-1 498.239990234375 330835
-1 498.279998779297 268694
-1 498.320007324219 371783
-1 498.359985351562 348553
-1 498.399993896484 205543
-1 498.440002441406 188384
-1 498.47998046875 158855
-1 498.519989013672 162008
-1 498.559997558594 306928
-1 498.600006103516 412247
-1 498.639984130859 290131
-1 498.679992675781 168985
-1 498.720001220703 101774
-1 498.760009765625 78538
-1 498.799987792969 52813
-1 498.839996337891 42617
-1 498.880004882812 38988
-1 498.919982910156 19268
-1 498.959991455078 5721
-1 499 8100
-1 499.040008544922 36713
-1 499.079986572266 33050
-1 499.119995117188 12151
-1 499.160003662109 41668
-1 499.199981689453 139948
-1 499.239990234375 194278
-1 499.279998779297 207080
-1 499.320007324219 136986
-1 499.359985351562 53888
-1 499.399993896484 11563
-1 499.440002441406 0
-1 499.47998046875 15544
-1 499.519989013672 86546
-1 499.559997558594 87416
-1 499.600006103516 40019
-1 499.639984130859 12045
-1 499.679992675781 1390
-1 499.720001220703 0
-1 499.760009765625 0
-1 499.799987792969 0
-1 499.839996337891 0
-1 499.880004882812 0
-1 499.919982910156 5
-1 499.959991455078 3
-1 500 1
-1 500.040008544922 0
-1 500.079986572266 5028
-1 500.119995117188 53312
-1 500.160003662109 57145
-1 500.199981689453 25870
-1 500.239990234375 6790
-1 500.279998779297 7991
-1 500.320007324219 66418
-1 500.359985351562 83081
-1 500.399993896484 41467
-1 500.440002441406 13092
-1 500.47998046875 1801
-1 500.519989013672 0
-1 500.559997558594 0
-1 500.600006103516 0
-1 500.639984130859 0
-1 500.679992675781 0
-1 500.720001220703 5
-1 500.760009765625 3
-1 500.799987792969 1
-1 500.839996337891 0
-1 500.880004882812 0
-1 500.919982910156 0
-1 500.959991455078 0
-1 501 0
-1 501.040008544922 10808
-1 501.079986572266 56202
-1 501.119995117188 73520
-1 501.160003662109 51522
-1 501.199981689453 33209
-1 501.239990234375 47422
-1 501.279998779297 55356
-1 501.320007324219 92106
-1 501.359985351562 124142
-1 501.399993896484 107060
-1 501.440002441406 49916
-1 501.47998046875 14186
-1 501.519989013672 1867
-1 501.559997558594 0
-1 501.600006103516 0
-1 501.639984130859 0
-1 501.679992675781 82
-1 501.720001220703 6546
-1 501.760009765625 29361
-1 501.799987792969 29636
-1 501.839996337891 47433
-1 501.880004882812 89530
-1 501.919982910156 68416
-1 501.959991455078 83110
-1 502 76972
-1 502.040008544922 32244
-1 502.079986572266 7995
-1 502.119995117188 584
-1 502.160003662109 0
-1 502.199981689453 0
-1 502.239990234375 0
-1 502.279998779297 6070
-1 502.320007324219 37689
-1 502.359985351562 50633
-1 502.399993896484 50484
-1 502.440002441406 33933
-1 502.47998046875 12934
-1 502.519989013672 3033
-1 502.559997558594 70
-1 502.600006103516 0
-1 502.639984130859 0
-1 502.679992675781 0
-1 502.720001220703 0
-1 502.760009765625 1
-1 502.799987792969 2
-1 502.839996337891 1
-1 502.880004882812 5
-1 502.919982910156 3860
-1 502.959991455078 49751
-1 503 84241
-1 503.040008544922 46015
-1 503.079986572266 15114
-1 503.119995117188 2819
-1 503.160003662109 8066
-1 503.199981689453 32350
-1 503.239990234375 30319
-1 503.279998779297 59132
-1 503.320007324219 116005
-1 503.359985351562 97042
-1 503.399993896484 63343
-1 503.440002441406 30150
-1 503.47998046875 7888
-1 503.519989013672 772
-1 503.559997558594 0
-1 503.600006103516 0
-1 503.639984130859 0
-1 503.679992675781 0
-1 503.720001220703 0
-1 503.760009765625 4
-1 503.799987792969 2
-1 503.839996337891 1
-1 503.880004882812 0
-1 503.919982910156 0
-1 503.959991455078 0
-1 504 0
-1 504.040008544922 0
-1 504.079986572266 5774
-1 504.119995117188 25508
-1 504.160003662109 21969
-1 504.199981689453 9078
-1 504.239990234375 4827
-1 504.279998779297 20035
-1 504.320007324219 44683
-1 504.359985351562 69574
-1 504.399993896484 99065
-1 504.440002441406 74127
-1 504.47998046875 31200
-1 504.519989013672 8218
-1 504.559997558594 677
-1 504.600006103516 0
-1 504.639984130859 5173
-1 504.679992675781 35244
-1 504.720001220703 41392
-1 504.760009765625 22329
-1 504.799987792969 35213
-1 504.839996337891 92522
-1 504.880004882812 93791
-1 504.919982910156 91112
-1 504.959991455078 82212
-1 505 61713
-1 505.040008544922 40735
-1 505.079986572266 16304
-1 505.119995117188 4714
-1 505.160003662109 24082
-1 505.199981689453 91779
-1 505.239990234375 123123
-1 505.279998779297 148124
-1 505.320007324219 121661
-1 505.359985351562 73450
-1 505.399993896484 60274
-1 505.440002441406 37872
-1 505.47998046875 13846
-1 505.519989013672 3084
-1 505.559997558594 0
-1 505.600006103516 0
-1 505.639984130859 0
-1 505.679992675781 0
-1 505.720001220703 0
-1 505.760009765625 2
-1 505.799987792969 3
-1 505.839996337891 1
-1 505.880004882812 0
-1 505.919982910156 0
-1 505.959991455078 0
-1 506 0
-1 506.040008544922 0
-1 506.079986572266 0
-1 506.119995117188 0
-1 506.160003662109 215
-1 506.199981689453 56298
-1 506.239990234375 102372
-1 506.279998779297 64955
-1 506.320007324219 22131
-1 506.359985351562 12179
-1 506.399993896484 62236
-1 506.440002441406 119218
-1 506.47998046875 91385
-1 506.519989013672 37648
-1 506.559997558594 9761
-1 506.600006103516 479
-1 506.639984130859 0
-1 506.679992675781 5652
-1 506.720001220703 30940
-1 506.760009765625 66351
-1 506.799987792969 90168
-1 506.839996337891 60818
-1 506.880004882812 24054
-1 506.919982910156 5936
-1 506.959991455078 283
-1 507 2545
-1 507.040008544922 29715
-1 507.079986572266 41392
-1 507.119995117188 35612
-1 507.160003662109 39708
-1 507.199981689453 75319
-1 507.239990234375 142447
-1 507.279998779297 125795
-1 507.320007324219 72718
-1 507.359985351562 47708
-1 507.399993896484 24097
-1 507.440002441406 7783
-1 507.47998046875 1143
-1 507.519989013672 0
-1 507.559997558594 0
-1 507.600006103516 0
-1 507.639984130859 0
-1 507.679992675781 0
-1 507.720001220703 0
-1 507.760009765625 5946
-1 507.799987792969 34247
-1 507.839996337891 30134
-1 507.880004882812 12977
-1 507.919982910156 3510
-1 507.959991455078 328
-1 508 0
-1 508.040008544922 0
-1 508.079986572266 0
-1 508.119995117188 0
-1 508.160003662109 0
-1 508.199981689453 2
-1 508.239990234375 1
-1 508.279998779297 0
-1 508.320007324219 0
-1 508.359985351562 0
-1 508.399993896484 0
-1 508.440002441406 0
-1 508.47998046875 0
-1 508.519989013672 0
-1 508.559997558594 0
-1 508.600006103516 0
-1 508.639984130859 0
-1 508.679992675781 0
-1 508.720001220703 0
-1 508.760009765625 0
-1 508.799987792969 0
-1 508.839996337891 0
-1 508.880004882812 0
-1 508.919982910156 0
-1 508.959991455078 0
-1 509 0
-1 509.040008544922 0
-1 509.079986572266 388
-1 509.119995117188 9831
-1 509.160003662109 23468
-1 509.199981689453 19123
-1 509.239990234375 39449
-1 509.279998779297 57003
-1 509.320007324219 33669
-1 509.359985351562 49624
-1 509.399993896484 70406
-1 509.440002441406 41705
-1 509.47998046875 14529
-1 509.519989013672 3033
-1 509.559997558594 0
-1 509.600006103516 0
-1 509.639984130859 0
-1 509.679992675781 0
-1 509.720001220703 0
-1 509.760009765625 3
-1 509.799987792969 3
-1 509.839996337891 1
-1 509.880004882812 0
-1 509.919982910156 0
-1 509.959991455078 0
-1 510 0
-1 510.040008544922 0
-1 510.079986572266 0
-1 510.119995117188 0
-1 510.160003662109 0
-1 510.199981689453 0
-1 510.239990234375 1367
-1 510.279998779297 16337
-1 510.320007324219 52284
-1 510.359985351562 59890
-1 510.399993896484 31974
-1 510.440002441406 19002
-1 510.47998046875 31786
-1 510.519989013672 31328
-1 510.559997558594 15232
-1 510.600006103516 4299
-1 510.639984130859 644
-1 510.679992675781 0
-1 510.720001220703 0
-1 510.760009765625 0
-1 510.799987792969 0
-1 510.839996337891 0
-1 510.880004882812 2
-1 510.919982910156 1
-1 510.959991455078 0
-1 511 0
-1 511.040008544922 0
-1 511.079986572266 0
-1 511.119995117188 1855
-1 511.160003662109 21700
-1 511.199981689453 55136
-1 511.239990234375 75587
-1 511.279998779297 96681
-1 511.320007324219 119464
-1 511.359985351562 108542
-1 511.399993896484 57558
-1 511.440002441406 19255
-1 511.47998046875 41746
-1 511.519989013672 76979
-1 511.559997558594 49706
-1 511.600006103516 17558
-1 511.639984130859 4008
-1 511.679992675781 0
-1 511.720001220703 0
-1 511.760009765625 0
-1 511.799987792969 0
-1 511.839996337891 0
-1 511.880004882812 3
-1 511.919982910156 3
-1 511.959991455078 2
-1 512 0
-1 512.039978027344 462
-1 512.080017089844 20152
-1 512.119995117188 58782
-1 512.159973144531 45551
-1 512.200012207031 17935
-1 512.239990234375 4671
-1 512.279968261719 192
-1 512.320007324219 0
-1 512.359985351562 121
-1 512.400024414062 20436
-1 512.440002441406 53778
-1 512.47998046875 43850
-1 512.52001953125 18104
-1 512.559997558594 4686
-1 512.599975585938 243
-1 512.640014648438 0
-1 512.679992675781 0
-1 512.719970703125 0
-1 512.760009765625 0
-1 512.799987792969 1
-1 512.839965820312 3
-1 512.880004882812 1
-1 512.919982910156 0
-1 512.960021972656 5613
-1 513 39885
-1 513.039978027344 68724
-1 513.080017089844 45633
-1 513.119995117188 16917
-1 513.159973144531 3763
-1 513.200012207031 0
-1 513.239990234375 8838
-1 513.279968261719 47885
-1 513.320007324219 48896
-1 513.359985351562 27752
-1 513.400024414062 47911
-1 513.440002441406 76230
-1 513.47998046875 52513
-1 513.52001953125 20052
-1 513.559997558594 4666
-1 513.599975585938 0
-1 513.640014648438 0
-1 513.679992675781 0
-1 513.719970703125 0
-1 513.760009765625 0
-1 513.799987792969 2
-1 513.839965820312 4
-1 513.880004882812 2
-1 513.919982910156 1
-1 513.960021972656 0
-1 514 0
-1 514.039978027344 0
-1 514.080017089844 0
-1 514.119995117188 0
-1 514.159973144531 0
-1 514.200012207031 0
-1 514.239990234375 0
-1 514.279968261719 5386
-1 514.320007324219 33599
-1 514.359985351562 43807
-1 514.400024414062 23874
-1 514.440002441406 8084
-1 514.47998046875 1342
-1 514.52001953125 0
-1 514.559997558594 123
-1 514.599975585938 20558
-1 514.640014648438 26626
-1 514.679992675781 13413
-1 514.719970703125 4161
-1 514.760009765625 635
-1 514.799987792969 0
-1 514.839965820312 0
-1 514.880004882812 6915
-1 514.919982910156 49902
-1 514.960021972656 74130
-1 515 43813
-1 515.039978027344 21261
-1 515.080017089844 28903
-1 515.119995117188 48257
-1 515.159973144531 85333
-1 515.200012207031 103232
-1 515.239990234375 114048
-1 515.279968261719 166300
-1 515.320007324219 193018
-1 515.359985351562 285202
-1 515.400024414062 283421
-1 515.440002441406 168873
-1 515.47998046875 80313
-1 515.52001953125 29152
-1 515.559997558594 5918
-1 515.599975585938 0
-1 515.640014648438 0
-1 515.679992675781 12992
-1 515.719970703125 71973
-1 515.760009765625 108301
-1 515.799987792969 108205
-1 515.839965820312 83700
-1 515.880004882812 101588
-1 515.919982910156 99657
-1 515.960021972656 51642
-1 516 19520
-1 516.039978027344 33804
-1 516.080017089844 42746
-1 516.119995117188 41412
-1 516.159973144531 57781
-1 516.200012207031 37052
-1 516.239990234375 25055
-1 516.279968261719 50839
-1 516.320007324219 79806
-1 516.359985351562 63780
-1 516.400024414062 26741
-1 516.440002441406 7406
-1 516.47998046875 542
-1 516.52001953125 0
-1 516.559997558594 0
-1 516.599975585938 0
-1 516.640014648438 203
-1 516.679992675781 24858
-1 516.719970703125 59207
-1 516.760009765625 99480
-1 516.799987792969 87140
-1 516.839965820312 39567
-1 516.880004882812 10759
-1 516.919982910156 1298
-1 516.960021972656 0
-1 517 0
-1 517.039978027344 0
-1 517.080017089844 0
-1 517.119995117188 12582
-1 517.159973144531 110767
-1 517.200012207031 269032
-1 517.239990234375 263422
-1 517.279968261719 181217
-1 517.320007324219 85413
-1 517.359985351562 26464
-1 517.400024414062 7423
-1 517.440002441406 29975
-1 517.47998046875 41724
-1 517.52001953125 22566
-1 517.559997558594 7533
-1 517.599975585938 1243
-1 517.640014648438 0
-1 517.679992675781 0
-1 517.719970703125 11707
-1 517.760009765625 41439
-1 517.799987792969 36381
-1 517.839965820312 15619
-1 517.880004882812 3954
-1 517.919982910156 358
-1 517.960021972656 0
-1 518 0
-1 518.039978027344 0
-1 518.080017089844 0
-1 518.119995117188 0
-1 518.159973144531 3037
-1 518.200012207031 16081
-1 518.239990234375 30901
-1 518.279968261719 53707
-1 518.320007324219 36652
-1 518.359985351562 13767
-1 518.400024414062 2857
-1 518.440002441406 891
-1 518.47998046875 11144
-1 518.52001953125 27105
-1 518.559997558594 20811
-1 518.599975585938 8199
-1 518.640014648438 2127
-1 518.679992675781 0
-1 518.719970703125 1304
-1 518.760009765625 27055
-1 518.799987792969 34701
-1 518.839965820312 16254
-1 518.880004882812 4528
-1 518.919982910156 595
-1 518.960021972656 0
-1 519 4439
-1 519.039978027344 21068
-1 519.080017089844 20398
-1 519.119995117188 12656
-1 519.159973144531 32883
-1 519.200012207031 64321
-1 519.239990234375 52703
-1 519.279968261719 26354
-1 519.320007324219 52074
-1 519.359985351562 94124
-1 519.400024414062 73878
-1 519.440002441406 32338
-1 519.47998046875 8406
-1 519.52001953125 865
-1 519.559997558594 0
-1 519.599975585938 0
-1 519.640014648438 0
-1 519.679992675781 0
-1 519.719970703125 0
-1 519.760009765625 5
-1 519.799987792969 3
-1 519.839965820312 1
-1 519.880004882812 0
-1 519.919982910156 0
-1 519.960021972656 7020
-1 520 29883
-1 520.039978027344 44168
-1 520.080017089844 33224
-1 520.119995117188 35573
-1 520.159973144531 59072
-1 520.200012207031 58814
-1 520.239990234375 31038
-1 520.279968261719 9817
-1 520.320007324219 1766
-1 520.359985351562 0
-1 520.400024414062 0
-1 520.440002441406 702
-1 520.47998046875 12552
-1 520.52001953125 31432
-1 520.559997558594 31224
-1 520.599975585938 27663
-1 520.640014648438 26385
-1 520.679992675781 26567
-1 520.719970703125 13408
-1 520.760009765625 4236
-1 520.799987792969 615
-1 520.839965820312 0
-1 520.880004882812 0
-1 520.919982910156 0
-1 520.960021972656 4304
-1 521 21127
-1 521.039978027344 23614
-1 521.080017089844 12010
-1 521.119995117188 3768
-1 521.159973144531 584
-1 521.200012207031 0
-1 521.239990234375 0
-1 521.279968261719 1610
-1 521.320007324219 14723
-1 521.359985351562 18114
-1 521.400024414062 23299
-1 521.440002441406 29292
-1 521.47998046875 16659
-1 521.52001953125 5614
-1 521.559997558594 1034
-1 521.599975585938 0
-1 521.640014648438 0
-1 521.679992675781 0
-1 521.719970703125 0
-1 521.760009765625 0
-1 521.799987792969 1
-1 521.839965820312 1
-1 521.880004882812 1
-1 521.919982910156 0
-1 521.960021972656 0
-1 522 0
-1 522.039978027344 0
-1 522.080017089844 6124
-1 522.119995117188 35950
-1 522.159973144531 75639
-1 522.200012207031 105273
-1 522.239990234375 102335
-1 522.279968261719 102641
-1 522.320007324219 77144
-1 522.359985351562 66045
-1 522.400024414062 69093
-1 522.440002441406 39594
-1 522.47998046875 13371
-1 522.52001953125 2715
-1 522.559997558594 0
-1 522.599975585938 0
-1 522.640014648438 0
-1 522.679992675781 2803
-1 522.719970703125 48233
-1 522.760009765625 76993
-1 522.799987792969 52037
-1 522.839965820312 44617
-1 522.880004882812 66663
-1 522.919982910156 53642
-1 522.960021972656 41547
-1 523 23457
-1 523.039978027344 21646
-1 523.080017089844 30944
-1 523.119995117188 115455
-1 523.159973144531 328676
-1 523.200012207031 458471
-1 523.239990234375 482779
-1 523.279968261719 422291
-1 523.320007324219 268266
-1 523.359985351562 161761
-1 523.400024414062 118747
-1 523.440002441406 87930
-1 523.47998046875 45381
-1 523.52001953125 14728
-1 523.559997558594 2480
-1 523.599975585938 0
-1 523.640014648438 19570
-1 523.679992675781 124281
-1 523.719970703125 176558
-1 523.760009765625 147225
-1 523.799987792969 151345
-1 523.839965820312 155981
-1 523.880004882812 93501
-1 523.919982910156 32433
-1 523.960021972656 6318
-1 524 0
-1 524.039978027344 0
-1 524.080017089844 0
-1 524.119995117188 1480
-1 524.159973144531 72072
-1 524.200012207031 189075
-1 524.239990234375 202705
-1 524.279968261719 155481
-1 524.320007324219 172128
-1 524.359985351562 194168
-1 524.400024414062 152142
-1 524.440002441406 77083
-1 524.47998046875 25193
-1 524.52001953125 15855
-1 524.559997558594 12805
-1 524.599975585938 4780
-1 524.640014648438 1157
-1 524.679992675781 6021
-1 524.719970703125 36268
-1 524.760009765625 48345
-1 524.799987792969 30034
-1 524.839965820312 36899
-1 524.880004882812 47202
-1 524.919982910156 27816
-1 524.960021972656 9839
-1 525 1862
-1 525.039978027344 0
-1 525.080017089844 0
-1 525.119995117188 2197
-1 525.159973144531 59204
-1 525.200012207031 184655
-1 525.239990234375 243599
-1 525.279968261719 269201
-1 525.320007324219 263451
-1 525.359985351562 189528
-1 525.400024414062 116508
-1 525.440002441406 94117
-1 525.47998046875 66142
-1 525.52001953125 26032
-1 525.559997558594 6256
-1 525.599975585938 144
-1 525.640014648438 0
-1 525.679992675781 10399
-1 525.719970703125 106085
-1 525.760009765625 159953
-1 525.799987792969 134588
-1 525.839965820312 74369
-1 525.880004882812 44089
-1 525.919982910156 22345
-1 525.960021972656 7085
-1 526 1056
-1 526.039978027344 0
-1 526.080017089844 2408
-1 526.119995117188 18612
-1 526.159973144531 19733
-1 526.200012207031 8304
-1 526.239990234375 2296
-1 526.279968261719 165
-1 526.320007324219 0
-1 526.359985351562 0
-1 526.400024414062 0
-1 526.440002441406 0
-1 526.47998046875 0
-1 526.52001953125 1
-1 526.559997558594 1
-1 526.599975585938 0
-1 526.640014648438 0
-1 526.679992675781 0
-1 526.719970703125 0
-1 526.760009765625 8040
-1 526.799987792969 63107
-1 526.839965820312 93339
-1 526.880004882812 56951
-1 526.919982910156 20331
-1 526.960021972656 4166
-1 527 0
-1 527.039978027344 0
-1 527.080017089844 0
-1 527.119995117188 0
-1 527.159973144531 0
-1 527.200012207031 8270
-1 527.239990234375 77090
-1 527.279968261719 129575
-1 527.320007324219 172628
-1 527.359985351562 184616
-1 527.400024414062 123433
-1 527.440002441406 68207
-1 527.47998046875 25784
-1 527.52001953125 6188
-1 527.559997558594 128
-1 527.599975585938 0
-1 527.640014648438 0
-1 527.679992675781 0
-1 527.719970703125 0
-1 527.760009765625 3
-1 527.799987792969 29
-1 527.839965820312 13203
-1 527.880004882812 29632
-1 527.919982910156 19752
-1 527.960021972656 7509
-1 528 1614
-1 528.039978027344 23
-1 528.080017089844 4776
-1 528.119995117188 36450
-1 528.159973144531 53545
-1 528.200012207031 64277
-1 528.239990234375 98556
-1 528.279968261719 123656
-1 528.320007324219 134382
-1 528.359985351562 97330
-1 528.400024414062 59466
-1 528.440002441406 25739
-1 528.47998046875 6596
-1 528.52001953125 666
-1 528.559997558594 0
-1 528.599975585938 0
-1 528.640014648438 0
-1 528.679992675781 152
-1 528.719970703125 8002
-1 528.760009765625 25964
-1 528.799987792969 23668
-1 528.839965820312 10512
-1 528.880004882812 2747
-1 528.919982910156 301
-1 528.960021972656 0
-1 529 0
-1 529.039978027344 0
-1 529.080017089844 0
-1 529.119995117188 22499
-1 529.159973144531 96466
-1 529.200012207031 137585
-1 529.239990234375 199647
-1 529.279968261719 301696
-1 529.320007324219 337342
-1 529.359985351562 388876
-1 529.400024414062 544445
-1 529.440002441406 521358
-1 529.47998046875 316653
-1 529.52001953125 121756
-1 529.559997558594 26957
-1 529.599975585938 31235
-1 529.640014648438 74986
-1 529.679992675781 58318
-1 529.719970703125 22044
-1 529.760009765625 33968
-1 529.799987792969 70314
-1 529.839965820312 118330
-1 529.880004882812 198110
-1 529.919982910156 293209
-1 529.960021972656 329050
-1 530 296289
-1 530.039978027344 233795
-1 530.080017089844 117876
-1 530.119995117188 37801
-1 530.159973144531 6088
-1 530.200012207031 0
-1 530.239990234375 26219
-1 530.279968261719 98522
-1 530.320007324219 144267
-1 530.359985351562 261975
-1 530.400024414062 369306
-1 530.440002441406 243719
-1 530.47998046875 92275
-1 530.52001953125 22252
-1 530.559997558594 480
-1 530.599975585938 0
-1 530.640014648438 8205
-1 530.679992675781 22273
-1 530.719970703125 14285
-1 530.760009765625 5317
-1 530.799987792969 1111
-1 530.839965820312 0
-1 530.880004882812 0
-1 530.919982910156 0
-1 530.960021972656 0
-1 531 0
-1 531.039978027344 1
-1 531.080017089844 0
-1 531.119995117188 1371
-1 531.159973144531 25822
-1 531.200012207031 55957
-1 531.239990234375 68873
-1 531.279968261719 39052
-1 531.320007324219 13049
-1 531.359985351562 2319
-1 531.400024414062 0
-1 531.440002441406 0
-1 531.47998046875 0
-1 531.52001953125 0
-1 531.559997558594 0
-1 531.599975585938 4
-1 531.640014648438 3
-1 531.679992675781 1
-1 531.719970703125 0
-1 531.760009765625 0
-1 531.799987792969 0
-1 531.839965820312 0
-1 531.880004882812 0
-1 531.919982910156 0
-1 531.960021972656 0
-1 532 0
-1 532.039978027344 0
-1 532.080017089844 0
-1 532.119995117188 0
-1 532.159973144531 6682
-1 532.200012207031 24999
-1 532.239990234375 32385
-1 532.279968261719 60309
-1 532.320007324219 69543
-1 532.359985351562 41548
-1 532.400024414062 14347
-1 532.440002441406 3086
-1 532.47998046875 0
-1 532.52001953125 0
-1 532.559997558594 0
-1 532.599975585938 0
-1 532.640014648438 6149
-1 532.679992675781 41811
-1 532.719970703125 50645
-1 532.760009765625 54908
-1 532.799987792969 66797
-1 532.839965820312 37239
-1 532.880004882812 12139
-1 532.919982910156 2366
-1 532.960021972656 0
-1 533 0
-1 533.039978027344 0
-1 533.080017089844 0
-1 533.119995117188 0
-1 533.159973144531 3
-1 533.200012207031 3
-1 533.239990234375 0
-1 533.279968261719 3642
-1 533.320007324219 21026
-1 533.359985351562 62427
-1 533.400024414062 106276
-1 533.440002441406 86053
-1 533.47998046875 64965
-1 533.52001953125 33929
-1 533.559997558594 28762
-1 533.599975585938 37593
-1 533.640014648438 23273
-1 533.679992675781 8230
-1 533.719970703125 1823
-1 533.760009765625 0
-1 533.799987792969 0
-1 533.839965820312 0
-1 533.880004882812 0
-1 533.919982910156 0
-1 533.960021972656 1
-1 534 2
-1 534.039978027344 1
-1 534.080017089844 0
-1 534.119995117188 0
-1 534.159973144531 971
-1 534.200012207031 14145
-1 534.239990234375 26691
-1 534.279968261719 21819
-1 534.320007324219 32909
-1 534.359985351562 25443
-1 534.400024414062 10162
-1 534.440002441406 2646
-1 534.47998046875 108
-1 534.52001953125 0
-1 534.559997558594 0
-1 534.599975585938 0
-1 534.640014648438 0
-1 534.679992675781 1
-1 534.719970703125 2
-1 534.760009765625 1
-1 534.799987792969 0
-1 534.839965820312 0
-1 534.880004882812 0
-1 534.919982910156 0
-1 534.960021972656 0
-1 535 0
-1 535.039978027344 0
-1 535.080017089844 0
-1 535.119995117188 1002
-1 535.159973144531 109594
-1 535.200012207031 231542
-1 535.239990234375 183163
-1 535.279968261719 88371
-1 535.320007324219 40289
-1 535.359985351562 61576
-1 535.400024414062 75995
-1 535.440002441406 106190
-1 535.47998046875 97691
-1 535.52001953125 66365
-1 535.559997558594 56333
-1 535.599975585938 31704
-1 535.640014648438 11199
-1 535.679992675781 2015
-1 535.719970703125 0
-1 535.760009765625 0
-1 535.799987792969 0
-1 535.839965820312 0
-1 535.880004882812 144
-1 535.919982910156 11220
-1 535.960021972656 47515
-1 536 56205
-1 536.039978027344 51502
-1 536.080017089844 56556
-1 536.119995117188 45942
-1 536.159973144531 21031
-1 536.200012207031 5731
-1 536.239990234375 6753
-1 536.279968261719 28312
-1 536.320007324219 62944
-1 536.359985351562 111028
-1 536.400024414062 164475
-1 536.440002441406 198774
-1 536.47998046875 234683
-1 536.52001953125 230070
-1 536.559997558594 119849
-1 536.599975585938 33811
-1 536.640014648438 16156
-1 536.679992675781 70454
-1 536.719970703125 70844
-1 536.760009765625 33344
-1 536.799987792969 10084
-1 536.839965820312 49791
-1 536.880004882812 131167
-1 536.919982910156 133596
-1 536.960021972656 81838
-1 537 55519
-1 537.039978027344 59656
-1 537.080017089844 29188
-1 537.119995117188 34295
-1 537.159973144531 71066
-1 537.200012207031 94109
-1 537.239990234375 111199
-1 537.279968261719 92591
-1 537.320007324219 125819
-1 537.359985351562 141607
-1 537.400024414062 79655
-1 537.440002441406 27744
-1 537.47998046875 4832
-1 537.52001953125 2350
-1 537.559997558594 21830
-1 537.599975585938 39096
-1 537.640014648438 48165
-1 537.679992675781 51813
-1 537.719970703125 38876
-1 537.760009765625 16817
-1 537.799987792969 18129
-1 537.839965820312 57492
-1 537.880004882812 56803
-1 537.919982910156 55892
-1 537.960021972656 35726
-1 538 12924
-1 538.039978027344 13727
-1 538.080017089844 35096
-1 538.119995117188 34649
-1 538.159973144531 17003
-1 538.200012207031 4947
-1 538.239990234375 15848
-1 538.279968261719 77664
-1 538.320007324219 109916
-1 538.359985351562 97882
-1 538.400024414062 55889
-1 538.440002441406 19975
-1 538.47998046875 3675
-1 538.52001953125 0
-1 538.559997558594 297
-1 538.599975585938 18013
-1 538.640014648438 47557
-1 538.679992675781 36848
-1 538.719970703125 21162
-1 538.760009765625 28032
-1 538.799987792969 22000
-1 538.839965820312 9158
-1 538.880004882812 2183
-1 538.919982910156 161
-1 538.960021972656 0
-1 539 0
-1 539.039978027344 358
-1 539.080017089844 8431
-1 539.119995117188 24663
-1 539.159973144531 25752
-1 539.200012207031 33927
-1 539.239990234375 30245
-1 539.279968261719 15588
-1 539.320007324219 20414
-1 539.359985351562 21239
-1 539.400024414062 9819
-1 539.440002441406 4133
-1 539.47998046875 13433
-1 539.52001953125 23506
-1 539.559997558594 14267
-1 539.599975585938 4839
-1 539.640014648438 1001
-1 539.679992675781 0
-1 539.719970703125 0
-1 539.760009765625 156
-1 539.799987792969 7310
-1 539.839965820312 18003
-1 539.880004882812 9908
-1 539.919982910156 2976
-1 539.960021972656 383
-1 540 0
-1 540.039978027344 664
-1 540.080017089844 10799
-1 540.119995117188 26980
-1 540.159973144531 20903
-1 540.200012207031 8561
-1 540.239990234375 21514
-1 540.279968261719 64825
-1 540.320007324219 100526
-1 540.359985351562 108816
-1 540.400024414062 101354
-1 540.440002441406 88151
-1 540.47998046875 79200
-1 540.52001953125 63143
-1 540.559997558594 27637
-1 540.599975585938 5588
-1 540.640014648438 24641
-1 540.679992675781 61735
-1 540.719970703125 66949
-1 540.760009765625 49232
-1 540.799987792969 19735
-1 540.839965820312 5134
-1 540.880004882812 207
-1 540.919982910156 2332
-1 540.960021972656 23718
-1 541 44752
-1 541.039978027344 30675
-1 541.080017089844 11513
-1 541.119995117188 2783
-1 541.159973144531 47
-1 541.200012207031 0
-1 541.239990234375 0
-1 541.279968261719 2300
-1 541.320007324219 19409
-1 541.359985351562 26267
-1 541.400024414062 36942
-1 541.440002441406 72218
-1 541.47998046875 57286
-1 541.52001953125 23481
-1 541.559997558594 5886
-1 541.599975585938 320
-1 541.640014648438 0
-1 541.679992675781 0
-1 541.719970703125 0
-1 541.760009765625 0
-1 541.799987792969 1
-1 541.839965820312 4
-1 541.880004882812 2
-1 541.919982910156 1
-1 541.960021972656 0
-1 542 0
-1 542.039978027344 0
-1 542.080017089844 2084
-1 542.119995117188 44721
-1 542.159973144531 53685
-1 542.200012207031 26104
-1 542.239990234375 17563
-1 542.279968261719 46327
-1 542.320007324219 50726
-1 542.359985351562 30876
-1 542.400024414062 71243
-1 542.440002441406 100560
-1 542.47998046875 59923
-1 542.52001953125 21125
-1 542.559997558594 4132
-1 542.599975585938 0
-1 542.640014648438 8015
-1 542.679992675781 32020
-1 542.719970703125 19951
-1 542.760009765625 7133
-1 542.799987792969 22503
-1 542.839965820312 42192
-1 542.880004882812 29997
-1 542.919982910156 48038
-1 542.960021972656 53858
-1 543 24049
-1 543.039978027344 17960
-1 543.080017089844 61484
-1 543.119995117188 83423
-1 543.159973144531 117490
-1 543.200012207031 126494
-1 543.239990234375 98401
-1 543.279968261719 117813
-1 543.320007324219 303994
-1 543.359985351562 564292
-1 543.400024414062 628665
-1 543.440002441406 442646
-1 543.47998046875 239026
-1 543.52001953125 176195
-1 543.559997558594 194514
-1 543.599975585938 215644
-1 543.640014648438 215011
-1 543.679992675781 116529
-1 543.719970703125 90866
-1 543.760009765625 162471
-1 543.799987792969 272150
-1 543.839965820312 347651
-1 543.880004882812 336080
-1 543.919982910156 281007
-1 543.960021972656 289841
-1 544 226123
-1 544.039978027344 119310
-1 544.080017089844 38520
-1 544.119995117188 27725
-1 544.159973144531 51669
-1 544.200012207031 39987
-1 544.239990234375 34127
-1 544.279968261719 36331
-1 544.320007324219 67629
-1 544.359985351562 194747
-1 544.400024414062 211989
-1 544.440002441406 105861
-1 544.47998046875 31003
-1 544.52001953125 4997
-1 544.559997558594 0
-1 544.599975585938 0
-1 544.640014648438 0
-1 544.679992675781 0
-1 544.719970703125 40810
-1 544.760009765625 98244
-1 544.799987792969 71224
-1 544.839965820312 28235
-1 544.880004882812 6231
-1 544.919982910156 250
-1 544.960021972656 0
-1 545 0
-1 545.039978027344 0
-1 545.080017089844 8063
-1 545.119995117188 60722
-1 545.159973144531 70040
-1 545.200012207031 38503
-1 545.239990234375 57301
-1 545.279968261719 129561
-1 545.320007324219 142996
-1 545.359985351562 114875
-1 545.400024414062 109311
-1 545.440002441406 70757
-1 545.47998046875 24619
-1 545.52001953125 16684
-1 545.559997558594 44673
-1 545.599975585938 50318
-1 545.640014648438 40902
-1 545.679992675781 46593
-1 545.719970703125 26598
-1 545.760009765625 8810
-1 545.799987792969 1534
-1 545.839965820312 0
-1 545.880004882812 2593
-1 545.919982910156 50283
-1 545.960021972656 95292
-1 546 58735
-1 546.039978027344 22749
-1 546.080017089844 21445
-1 546.119995117188 24357
-1 546.159973144531 13245
-1 546.200012207031 39570
-1 546.239990234375 88951
-1 546.279968261719 165119
-1 546.320007324219 302231
-1 546.359985351562 241900
-1 546.400024414062 131018
-1 546.440002441406 59836
-1 546.47998046875 20122
-1 546.52001953125 56039
-1 546.559997558594 140241
-1 546.599975585938 129661
-1 546.640014648438 62460
-1 546.679992675781 17735
-1 546.719970703125 2668
-1 546.760009765625 0
-1 546.799987792969 0
-1 546.839965820312 0
-1 546.880004882812 0
-1 546.919982910156 0
-1 546.960021972656 7
-1 547 5
-1 547.039978027344 2
-1 547.080017089844 0
-1 547.119995117188 1639
-1 547.159973144531 22574
-1 547.200012207031 51693
-1 547.239990234375 38992
-1 547.279968261719 24483
-1 547.320007324219 53250
-1 547.359985351562 52007
-1 547.400024414062 23873
-1 547.440002441406 7086
-1 547.47998046875 745
-1 547.52001953125 0
-1 547.559997558594 0
-1 547.599975585938 0
-1 547.640014648438 0
-1 547.679992675781 0
-1 547.719970703125 3
-1 547.760009765625 2
-1 547.799987792969 1
-1 547.839965820312 0
-1 547.880004882812 0
-1 547.919982910156 0
-1 547.960021972656 0
-1 548 0
-1 548.039978027344 0
-1 548.080017089844 0
-1 548.119995117188 0
-1 548.159973144531 858
-1 548.200012207031 14428
-1 548.239990234375 43499
-1 548.279968261719 76675
-1 548.320007324219 91836
-1 548.359985351562 111880
-1 548.400024414062 120726
-1 548.440002441406 129691
-1 548.47998046875 129110
-1 548.52001953125 95273
-1 548.559997558594 42138
-1 548.599975585938 11234
-1 548.640014648438 1207
-1 548.679992675781 0
-1 548.719970703125 21685
-1 548.760009765625 37057
-1 548.799987792969 21460
-1 548.839965820312 7534
-1 548.880004882812 1324
-1 548.919982910156 0
-1 548.960021972656 0
-1 549 0
-1 549.039978027344 1099
-1 549.080017089844 18008
-1 549.119995117188 26137
-1 549.159973144531 14482
-1 549.200012207031 4656
-1 549.239990234375 9186
-1 549.279968261719 52986
-1 549.320007324219 70224
-1 549.359985351562 80591
-1 549.400024414062 81237
-1 549.440002441406 82119
-1 549.47998046875 68950
-1 549.52001953125 30311
-1 549.559997558594 8246
-1 549.599975585938 798
-1 549.640014648438 0
-1 549.679992675781 0
-1 549.719970703125 2368
-1 549.760009765625 45510
-1 549.799987792969 61635
-1 549.839965820312 31733
-1 549.880004882812 28091
-1 549.919982910156 45638
-1 549.960021972656 33626
-1 550 12504
-1 550.039978027344 26862
-1 550.080017089844 53817
-1 550.119995117188 45511
-1 550.159973144531 71040
-1 550.200012207031 103538
-1 550.239990234375 86708
-1 550.279968261719 36871
-1 550.320007324219 40341
-1 550.359985351562 83483
-1 550.400024414062 55374
-1 550.440002441406 28024
-1 550.47998046875 32091
-1 550.52001953125 23618
-1 550.559997558594 9461
-1 550.599975585938 2259
-1 550.640014648438 121
-1 550.679992675781 0
-1 550.719970703125 2628
-1 550.760009765625 38904
-1 550.799987792969 62434
-1 550.839965820312 95690
-1 550.880004882812 92291
-1 550.919982910156 66540
-1 550.960021972656 63364
-1 551 34478
-1 551.039978027344 11380
-1 551.080017089844 1717
-1 551.119995117188 0
-1 551.159973144531 0
-1 551.200012207031 0
-1 551.239990234375 0
-1 551.279968261719 128
-1 551.320007324219 15211
-1 551.359985351562 66881
-1 551.400024414062 72945
-1 551.440002441406 55829
-1 551.47998046875 76919
-1 551.52001953125 54677
-1 551.559997558594 21998
-1 551.599975585938 21839
-1 551.640014648438 26818
-1 551.679992675781 14578
-1 551.719970703125 11613
-1 551.760009765625 56827
-1 551.799987792969 111778
-1 551.839965820312 100742
-1 551.880004882812 59220
-1 551.919982910156 53353
-1 551.960021972656 33645
-1 552 16469
-1 552.039978027344 19641
-1 552.080017089844 62845
-1 552.119995117188 105559
-1 552.159973144531 65138
-1 552.200012207031 22544
-1 552.239990234375 4736
-1 552.279968261719 0
-1 552.320007324219 0
-1 552.359985351562 0
-1 552.400024414062 0
-1 552.440002441406 0
-1 552.47998046875 0
-1 552.52001953125 29285
-1 552.559997558594 93263
-1 552.599975585938 95465
-1 552.640014648438 81765
-1 552.679992675781 44999
-1 552.719970703125 15497
-1 552.760009765625 2840
-1 552.799987792969 0
-1 552.839965820312 0
-1 552.880004882812 8644
-1 552.919982910156 53059
-1 552.960021972656 84393
-1 553 99444
-1 553.039978027344 54467
-1 553.080017089844 33266
-1 553.119995117188 78959
-1 553.159973144531 132787
-1 553.200012207031 160872
-1 553.239990234375 153560
-1 553.279968261719 122973
-1 553.320007324219 72011
-1 553.359985351562 55184
-1 553.400024414062 35113
-1 553.440002441406 13543
-1 553.47998046875 1329
-1 553.52001953125 10079
-1 553.559997558594 30033
-1 553.599975585938 18875
-1 553.640014648438 6400
-1 553.679992675781 1033
-1 553.719970703125 0
-1 553.760009765625 0
-1 553.799987792969 1966
-1 553.839965820312 16414
-1 553.880004882812 17035
-1 553.919982910156 7659
-1 553.960021972656 2133
-1 554 0
-1 554.039978027344 12078
-1 554.080017089844 44705
-1 554.119995117188 36210
-1 554.159973144531 15133
-1 554.200012207031 2463
-1 554.239990234375 8063
-1 554.279968261719 52093
-1 554.320007324219 113535
-1 554.359985351562 102949
-1 554.400024414062 56509
-1 554.440002441406 18472
-1 554.47998046875 2583
-1 554.52001953125 0
-1 554.559997558594 7003
-1 554.599975585938 40891
-1 554.640014648438 38340
-1 554.679992675781 22406
-1 554.719970703125 63522
-1 554.760009765625 78563
-1 554.799987792969 41614
-1 554.839965820312 13790
-1 554.880004882812 2098
-1 554.919982910156 0
-1 554.960021972656 0
-1 555 0
-1 555.039978027344 0
-1 555.080017089844 68
-1 555.119995117188 7951
-1 555.159973144531 31764
-1 555.200012207031 34723
-1 555.239990234375 17016
-1 555.279968261719 4833
-1 555.320007324219 1809
-1 555.359985351562 27333
-1 555.400024414062 80628
-1 555.440002441406 88688
-1 555.47998046875 54337
-1 555.52001953125 20107
-1 555.559997558594 4237
-1 555.599975585938 0
-1 555.640014648438 0
-1 555.679992675781 145
-1 555.719970703125 23658
-1 555.760009765625 40080
-1 555.799987792969 23076
-1 555.839965820312 8072
-1 555.880004882812 1400
-1 555.919982910156 0
-1 555.960021972656 0
-1 556 0
-1 556.039978027344 0
-1 556.080017089844 0
-1 556.119995117188 2
-1 556.159973144531 2
-1 556.200012207031 1
-1 556.239990234375 0
-1 556.279968261719 0
-1 556.320007324219 0
-1 556.359985351562 597
-1 556.400024414062 10652
-1 556.440002441406 22002
-1 556.47998046875 11803
-1 556.52001953125 13677
-1 556.559997558594 37053
-1 556.599975585938 66852
-1 556.640014648438 48798
-1 556.679992675781 17801
-1 556.719970703125 11069
-1 556.760009765625 20690
-1 556.799987792969 15756
-1 556.839965820312 6337
-1 556.880004882812 1417
-1 556.919982910156 74
-1 556.960021972656 633
-1 557 32511
-1 557.039978027344 121495
-1 557.080017089844 114300
-1 557.119995117188 50699
-1 557.159973144531 37874
-1 557.200012207031 66547
-1 557.239990234375 96633
-1 557.279968261719 199833
-1 557.320007324219 280368
-1 557.359985351562 370704
-1 557.400024414062 411577
-1 557.440002441406 360784
-1 557.47998046875 261768
-1 557.52001953125 160596
-1 557.559997558594 72252
-1 557.599975585938 24761
-1 557.640014648438 39895
-1 557.679992675781 63838
-1 557.719970703125 49912
-1 557.760009765625 30620
-1 557.799987792969 34730
-1 557.839965820312 50735
-1 557.880004882812 122195
-1 557.919982910156 320600
-1 557.960021972656 368633
-1 558 238595
-1 558.039978027344 118825
-1 558.080017089844 66241
-1 558.119995117188 124597
-1 558.159973144531 118501
-1 558.200012207031 90619
-1 558.239990234375 65146
-1 558.279968261719 28464
-1 558.320007324219 8168
-1 558.359985351562 811
-1 558.400024414062 2211
-1 558.440002441406 30852
-1 558.47998046875 60376
-1 558.52001953125 99750
-1 558.559997558594 119176
-1 558.599975585938 82361
-1 558.640014648438 69411
-1 558.679992675781 42422
-1 558.719970703125 17581
-1 558.760009765625 37388
-1 558.799987792969 39824
-1 558.839965820312 17931
-1 558.880004882812 21980
-1 558.919982910156 58126
-1 558.960021972656 57608
-1 559 28069
-1 559.039978027344 8728
-1 559.080017089844 1350
-1 559.119995117188 14391
-1 559.159973144531 20893
-1 559.200012207031 11356
-1 559.239990234375 75292
-1 559.279968261719 151311
-1 559.320007324219 142146
-1 559.359985351562 105456
-1 559.400024414062 49130
-1 559.440002441406 41022
-1 559.47998046875 62074
-1 559.52001953125 38468
-1 559.559997558594 14019
-1 559.599975585938 2976
-1 559.640014648438 0
-1 559.679992675781 0
-1 559.719970703125 0
-1 559.760009765625 0
-1 559.799987792969 0
-1 559.839965820312 2
-1 559.880004882812 3
-1 559.919982910156 1
-1 559.960021972656 0
-1 560 0
-1 560.039978027344 0
-1 560.080017089844 0
-1 560.119995117188 2590
-1 560.159973144531 24904
-1 560.200012207031 51828
-1 560.239990234375 66042
-1 560.279968261719 72167
-1 560.320007324219 90560
-1 560.359985351562 91458
-1 560.400024414062 97067
-1 560.440002441406 87395
-1 560.47998046875 59261
-1 560.52001953125 23684
-1 560.559997558594 5634
-1 560.599975585938 226
-1 560.640014648438 0
-1 560.679992675781 6183
-1 560.719970703125 39322
-1 560.760009765625 39171
-1 560.799987792969 19567
-1 560.839965820312 62575
-1 560.880004882812 98293
-1 560.919982910156 60876
-1 560.960021972656 22991
-1 561 5154
-1 561.039978027344 69
-1 561.080017089844 3903
-1 561.119995117188 34276
-1 561.159973144531 74571
-1 561.200012207031 93808
-1 561.239990234375 93097
-1 561.279968261719 96327
-1 561.320007324219 123282
-1 561.359985351562 158426
-1 561.400024414062 184629
-1 561.440002441406 172840
-1 561.47998046875 94328
-1 561.52001953125 32469
-1 561.559997558594 6420
-1 561.599975585938 11187
-1 561.640014648438 39980
-1 561.679992675781 75309
-1 561.719970703125 103480
-1 561.760009765625 101785
-1 561.799987792969 52724
-1 561.839965820312 16911
-1 561.880004882812 11133
-1 561.919982910156 35763
-1 561.960021972656 32018
-1 562 21125
-1 562.039978027344 38623
-1 562.080017089844 45351
-1 562.119995117188 68708
-1 562.159973144531 71637
-1 562.200012207031 55275
-1 562.239990234375 40060
-1 562.279968261719 66370
-1 562.320007324219 57904
-1 562.359985351562 46475
-1 562.400024414062 80634
-1 562.440002441406 117075
-1 562.47998046875 129657
-1 562.52001953125 107229
-1 562.559997558594 89270
-1 562.599975585938 81498
-1 562.640014648438 91915
-1 562.679992675781 104277
-1 562.719970703125 71224
-1 562.760009765625 78482
-1 562.799987792969 91897
-1 562.839965820312 54158
-1 562.880004882812 19398
-1 562.919982910156 53870
-1 562.960021972656 86920
-1 563 82921
-1 563.039978027344 108795
-1 563.080017089844 100023
-1 563.119995117188 73090
-1 563.159973144531 68321
-1 563.200012207031 88289
-1 563.239990234375 148564
-1 563.279968261719 334106
-1 563.320007324219 435136
-1 563.359985351562 377615
-1 563.400024414062 364698
-1 563.440002441406 415166
-1 563.47998046875 536323
-1 563.52001953125 529589
-1 563.559997558594 408918
-1 563.599975585938 342207
-1 563.640014648438 268630
-1 563.679992675781 206554
-1 563.719970703125 156870
-1 563.760009765625 111012
-1 563.799987792969 51225
-1 563.839965820312 23609
-1 563.880004882812 41421
-1 563.919982910156 35093
-1 563.960021972656 14956
-1 564 3897
-1 564.039978027344 5441
-1 564.080017089844 31328
-1 564.119995117188 71990
-1 564.159973144531 59716
-1 564.200012207031 32237
-1 564.239990234375 80207
-1 564.279968261719 145172
-1 564.320007324219 122118
-1 564.359985351562 115190
-1 564.400024414062 108790
-1 564.440002441406 82375
-1 564.47998046875 150808
-1 564.52001953125 283504
-1 564.559997558594 236758
-1 564.599975585938 153573
-1 564.640014648438 152519
-1 564.679992675781 132093
-1 564.719970703125 90892
-1 564.760009765625 127708
-1 564.799987792969 166625
-1 564.839965820312 109127
-1 564.880004882812 45110
-1 564.919982910156 47247
-1 564.960021972656 109265
-1 565 100031
-1 565.039978027344 42402
-1 565.080017089844 10193
-1 565.119995117188 30159
-1 565.159973144531 55983
-1 565.200012207031 39321
-1 565.239990234375 60846
-1 565.279968261719 69476
-1 565.320007324219 34968
-1 565.359985351562 29814
-1 565.400024414062 109975
-1 565.440002441406 197512
-1 565.47998046875 199462
-1 565.52001953125 207975
-1 565.559997558594 190043
-1 565.599975585938 101276
-1 565.640014648438 33950
-1 565.679992675781 5285
-1 565.719970703125 0
-1 565.760009765625 15849
-1 565.799987792969 80641
-1 565.839965820312 91901
-1 565.880004882812 63305
-1 565.919982910156 41022
-1 565.960021972656 12560
-1 566 16813
-1 566.039978027344 41439
-1 566.080017089844 60328
-1 566.119995117188 84962
-1 566.159973144531 66045
-1 566.200012207031 26970
-1 566.239990234375 7035
-1 566.279968261719 2122
-1 566.320007324219 23849
-1 566.359985351562 56422
-1 566.400024414062 64563
-1 566.440002441406 90182
-1 566.47998046875 105642
-1 566.52001953125 92982
-1 566.559997558594 80720
-1 566.599975585938 52614
-1 566.640014648438 96847
-1 566.679992675781 122652
-1 566.719970703125 79515
-1 566.760009765625 46395
-1 566.799987792969 19277
-1 566.839965820312 5127
-1 566.880004882812 266
-1 566.919982910156 0
-1 566.960021972656 0
-1 567 0
-1 567.039978027344 0
-1 567.080017089844 1
-1 567.119995117188 0
-1 567.159973144531 3631
-1 567.200012207031 35499
-1 567.239990234375 65770
-1 567.279968261719 82176
-1 567.320007324219 119867
-1 567.359985351562 110635
-1 567.400024414062 50187
-1 567.440002441406 14034
-1 567.47998046875 1072
-1 567.52001953125 0
-1 567.559997558594 9645
-1 567.599975585938 72634
-1 567.640014648438 92462
-1 567.679992675781 49974
-1 567.719970703125 14988
-1 567.760009765625 18882
-1 567.799987792969 79776
-1 567.839965820312 68829
-1 567.880004882812 27932
-1 567.919982910156 7560
-1 567.960021972656 324
-1 568 1996
-1 568.039978027344 36040
-1 568.080017089844 53752
-1 568.119995117188 27418
-1 568.159973144531 8609
-1 568.200012207031 1410
-1 568.239990234375 0
-1 568.279968261719 4983
-1 568.320007324219 57771
-1 568.359985351562 89958
-1 568.400024414062 52990
-1 568.440002441406 36287
-1 568.47998046875 76639
-1 568.52001953125 79253
-1 568.559997558594 42969
-1 568.599975585938 14049
-1 568.640014648438 2585
-1 568.679992675781 0
-1 568.719970703125 0
-1 568.760009765625 0
-1 568.799987792969 0
-1 568.839965820312 0
-1 568.880004882812 21058
-1 568.919982910156 84207
-1 568.960021972656 86223
-1 569 40654
-1 569.039978027344 12254
-1 569.080017089844 1393
-1 569.119995117188 9614
-1 569.159973144531 27859
-1 569.200012207031 24593
-1 569.239990234375 10406
-1 569.279968261719 17392
-1 569.320007324219 100172
-1 569.359985351562 134877
-1 569.400024414062 98884
-1 569.440002441406 46090
-1 569.47998046875 12532
-1 569.52001953125 1787
-1 569.559997558594 0
-1 569.599975585938 0
-1 569.640014648438 31563
-1 569.679992675781 92990
-1 569.719970703125 66590
-1 569.760009765625 26317
-1 569.799987792969 6336
-1 569.839965820312 636
-1 569.880004882812 6796
-1 569.919982910156 18409
-1 569.960021972656 12625
-1 570 7933
-1 570.039978027344 33386
-1 570.080017089844 62203
-1 570.119995117188 54862
-1 570.159973144531 29698
-1 570.200012207031 9796
-1 570.239990234375 1830
-1 570.279968261719 0
-1 570.320007324219 0
-1 570.359985351562 0
-1 570.400024414062 0
-1 570.440002441406 0
-1 570.47998046875 3
-1 570.52001953125 19
-1 570.559997558594 14037
-1 570.599975585938 52961
-1 570.640014648438 65115
-1 570.679992675781 41791
-1 570.719970703125 15913
-1 570.760009765625 3465
-1 570.799987792969 3
-1 570.839965820312 0
-1 570.880004882812 0
-1 570.919982910156 0
-1 570.960021972656 0
-1 571 2
-1 571.039978027344 3
-1 571.080017089844 1
-1 571.119995117188 0
-1 571.159973144531 0
-1 571.200012207031 0
-1 571.239990234375 0
-1 571.279968261719 0
-1 571.320007324219 0
-1 571.359985351562 3823
-1 571.400024414062 27210
-1 571.440002441406 43589
-1 571.47998046875 50492
-1 571.52001953125 68519
-1 571.559997558594 59894
-1 571.599975585938 27603
-1 571.640014648438 8142
-1 571.679992675781 822
-1 571.719970703125 0
-1 571.760009765625 0
-1 571.799987792969 0
-1 571.839965820312 0
-1 571.880004882812 9
-1 571.919982910156 9324
-1 571.960021972656 28381
-1 572 22401
-1 572.039978027344 9167
-1 572.080017089844 2079
-1 572.119995117188 138
-1 572.159973144531 0
-1 572.200012207031 0
-1 572.239990234375 0
-1 572.279968261719 0
-1 572.320007324219 0
-1 572.359985351562 24137
-1 572.400024414062 46037
-1 572.440002441406 27585
-1 572.47998046875 42432
-1 572.52001953125 88183
-1 572.559997558594 71349
-1 572.599975585938 28695
-1 572.640014648438 7313
-1 572.679992675781 220
-1 572.719970703125 0
-1 572.760009765625 0
-1 572.799987792969 0
-1 572.839965820312 0
-1 572.880004882812 2
-1 572.919982910156 5
-1 572.960021972656 2
-1 573 1
-1 573.039978027344 0
-1 573.080017089844 0
-1 573.119995117188 0
-1 573.159973144531 0
-1 573.200012207031 0
-1 573.239990234375 0
-1 573.279968261719 0
-1 573.320007324219 0
-1 573.359985351562 0
-1 573.399963378906 0
-1 573.440002441406 0
-1 573.47998046875 0
-1 573.52001953125 0
-1 573.559997558594 5
-1 573.599975585938 5945
-1 573.640014648438 32264
-1 573.679992675781 36467
-1 573.719970703125 17178
-1 573.760009765625 7614
-1 573.799987792969 37428
-1 573.839965820312 54068
-1 573.880004882812 29897
-1 573.919982910156 10201
-1 573.960021972656 1764
-1 574 0
-1 574.039978027344 0
-1 574.080017089844 0
-1 574.119995117188 0
-1 574.159973144531 0
-1 574.200012207031 3
-1 574.239990234375 2
-1 574.279968261719 1
-1 574.320007324219 0
-1 574.359985351562 7289
-1 574.399963378906 37511
-1 574.440002441406 45050
-1 574.47998046875 23694
-1 574.52001953125 7853
-1 574.559997558594 1259
-1 574.599975585938 0
-1 574.640014648438 0
-1 574.679992675781 0
-1 574.719970703125 0
-1 574.760009765625 0
-1 574.799987792969 2
-1 574.839965820312 2
-1 574.880004882812 1
-1 574.919982910156 0
-1 574.960021972656 0
-1 575 0
-1 575.039978027344 0
-1 575.080017089844 0
-1 575.119995117188 0
-1 575.159973144531 0
-1 575.200012207031 0
-1 575.239990234375 0
-1 575.279968261719 0
-1 575.320007324219 0
-1 575.359985351562 0
-1 575.399963378906 0
-1 575.440002441406 0
-1 575.47998046875 0
-1 575.52001953125 0
-1 575.559997558594 0
-1 575.599975585938 0
-1 575.640014648438 0
-1 575.679992675781 0
-1 575.719970703125 0
-1 575.760009765625 0
-1 575.799987792969 0
-1 575.839965820312 0
-1 575.880004882812 0
-1 575.919982910156 0
-1 575.960021972656 0
-1 576 0
-1 576.039978027344 11
-1 576.080017089844 4955
-1 576.119995117188 57290
-1 576.159973144531 110363
-1 576.200012207031 99377
-1 576.239990234375 50608
-1 576.279968261719 14962
-1 576.320007324219 2607
-1 576.359985351562 0
-1 576.399963378906 0
-1 576.440002441406 1009
-1 576.47998046875 28165
-1 576.52001953125 97725
-1 576.559997558594 94745
-1 576.599975585938 44371
-1 576.640014648438 13255
-1 576.679992675781 1435
-1 576.719970703125 0
-1 576.760009765625 0
-1 576.799987792969 0
-1 576.839965820312 0
-1 576.880004882812 0
-1 576.919982910156 5
-1 576.960021972656 4
-1 577 1
-1 577.039978027344 0
-1 577.080017089844 0
-1 577.119995117188 0
-1 577.159973144531 0
-1 577.200012207031 0
-1 577.239990234375 0
-1 577.279968261719 27
-1 577.320007324219 21349
-1 577.359985351562 40281
-1 577.399963378906 25926
-1 577.440002441406 32227
-1 577.47998046875 58534
-1 577.52001953125 49613
-1 577.559997558594 23354
-1 577.599975585938 6773
-1 577.640014648438 889
-1 577.679992675781 0
-1 577.719970703125 0
-1 577.760009765625 0
-1 577.799987792969 0
-1 577.839965820312 0
-1 577.880004882812 3
-1 577.919982910156 2
-1 577.960021972656 1
-1 578 0
-1 578.039978027344 0
-1 578.080017089844 0
-1 578.119995117188 4034
-1 578.159973144531 33374
-1 578.200012207031 97820
-1 578.239990234375 189310
-1 578.279968261719 255744
-1 578.320007324219 223686
-1 578.359985351562 111988
-1 578.399963378906 34284
-1 578.440002441406 9610
-1 578.47998046875 30949
-1 578.52001953125 109496
-1 578.559997558594 247152
-1 578.599975585938 332220
-1 578.640014648438 232021
-1 578.679992675781 92392
-1 578.719970703125 24219
-1 578.760009765625 35359
-1 578.799987792969 70270
-1 578.839965820312 71535
-1 578.880004882812 71820
-1 578.919982910156 144603
-1 578.960021972656 193648
-1 579 111508
-1 579.039978027344 43289
-1 579.080017089844 41293
-1 579.119995117188 48375
-1 579.159973144531 27801
-1 579.200012207031 9450
-1 579.239990234375 1846
-1 579.279968261719 0
-1 579.320007324219 22576
-1 579.359985351562 80509
-1 579.399963378906 82092
-1 579.440002441406 52075
-1 579.47998046875 19380
-1 579.52001953125 4793
-1 579.559997558594 58
-1 579.599975585938 0
-1 579.640014648438 0
-1 579.679992675781 0
-1 579.719970703125 2374
-1 579.760009765625 22187
-1 579.799987792969 44110
-1 579.839965820312 32042
-1 579.880004882812 13859
-1 579.919982910156 42853
-1 579.960021972656 141350
-1 580 139388
-1 580.039978027344 64609
-1 580.080017089844 17114
-1 580.119995117188 2234
-1 580.159973144531 0
-1 580.200012207031 0
-1 580.239990234375 0
-1 580.279968261719 0
-1 580.320007324219 15035
-1 580.359985351562 41998
-1 580.399963378906 49714
-1 580.440002441406 44892
-1 580.47998046875 21854
-1 580.52001953125 23111
-1 580.559997558594 64945
-1 580.599975585938 82294
-1 580.640014648438 49690
-1 580.679992675781 16923
-1 580.719970703125 3728
-1 580.760009765625 0
-1 580.799987792969 0
-1 580.839965820312 0
-1 580.880004882812 0
-1 580.919982910156 0
-1 580.960021972656 3
-1 581 4
-1 581.039978027344 2
-1 581.080017089844 0
-1 581.119995117188 0
-1 581.159973144531 0
-1 581.200012207031 0
-1 581.239990234375 0
-1 581.279968261719 0
-1 581.320007324219 0
-1 581.359985351562 0
-1 581.399963378906 0
-1 581.440002441406 0
-1 581.47998046875 0
-1 581.52001953125 0
-1 581.559997558594 0
-1 581.599975585938 0
-1 581.640014648438 0
-1 581.679992675781 0
-1 581.719970703125 0
-1 581.760009765625 0
-1 581.799987792969 0
-1 581.839965820312 0
-1 581.880004882812 0
-1 581.919982910156 0
-1 581.960021972656 0
-1 582 0
-1 582.039978027344 0
-1 582.080017089844 0
-1 582.119995117188 0
-1 582.159973144531 0
-1 582.200012207031 0
-1 582.239990234375 0
-1 582.279968261719 0
-1 582.320007324219 22952
-1 582.359985351562 76358
-1 582.399963378906 62708
-1 582.440002441406 26413
-1 582.47998046875 6299
-1 582.52001953125 10970
-1 582.559997558594 39313
-1 582.599975585938 42494
-1 582.640014648438 54339
-1 582.679992675781 61928
-1 582.719970703125 35181
-1 582.760009765625 11974
-1 582.799987792969 2370
-1 582.839965820312 0
-1 582.880004882812 10025
-1 582.919982910156 47458
-1 582.960021972656 47737
-1 583 36423
-1 583.039978027344 54191
-1 583.080017089844 79339
-1 583.119995117188 77105
-1 583.159973144531 62391
-1 583.200012207031 37433
-1 583.239990234375 18891
-1 583.279968261719 33486
-1 583.320007324219 35533
-1 583.359985351562 31183
-1 583.399963378906 18946
-1 583.440002441406 22568
-1 583.47998046875 85052
-1 583.52001953125 90136
-1 583.559997558594 71763
-1 583.599975585938 51437
-1 583.640014648438 21077
-1 583.679992675781 7966
-1 583.719970703125 39249
-1 583.760009765625 53917
-1 583.799987792969 27700
-1 583.839965820312 8924
-1 583.880004882812 1285
-1 583.919982910156 0
-1 583.960021972656 0
-1 584 0
-1 584.039978027344 0
-1 584.080017089844 3983
-1 584.119995117188 36873
-1 584.159973144531 77832
-1 584.200012207031 73270
-1 584.239990234375 38564
-1 584.279968261719 11864
-1 584.320007324219 2198
-1 584.359985351562 29
-1 584.399963378906 13924
-1 584.440002441406 76112
-1 584.47998046875 124326
-1 584.52001953125 110591
-1 584.559997558594 65863
-1 584.599975585938 22915
-1 584.640014648438 5253
-1 584.679992675781 13083
-1 584.719970703125 38976
-1 584.760009765625 31688
-1 584.799987792969 12927
-1 584.839965820312 3321
-1 584.880004882812 139
-1 584.919982910156 0
-1 584.960021972656 0
-1 585 0
-1 585.039978027344 0
-1 585.080017089844 1
-1 585.119995117188 2
-1 585.159973144531 6
-1 585.200012207031 3853
-1 585.239990234375 21733
-1 585.279968261719 45256
-1 585.320007324219 63878
-1 585.359985351562 44060
-1 585.399963378906 16845
-1 585.440002441406 7146
-1 585.47998046875 37385
-1 585.52001953125 69517
-1 585.559997558594 91460
-1 585.599975585938 114133
-1 585.640014648438 182163
-1 585.679992675781 156714
-1 585.719970703125 67865
-1 585.760009765625 17604
-1 585.799987792969 1661
-1 585.839965820312 942
-1 585.880004882812 28582
-1 585.919982910156 40872
-1 585.960021972656 20486
-1 586 20565
-1 586.039978027344 34868
-1 586.080017089844 19356
-1 586.119995117188 6220
-1 586.159973144531 907
-1 586.200012207031 6115
-1 586.239990234375 40070
-1 586.279968261719 51674
-1 586.320007324219 38986
-1 586.359985351562 41533
-1 586.399963378906 58025
-1 586.440002441406 65589
-1 586.47998046875 37382
-1 586.52001953125 13197
-1 586.559997558594 2438
-1 586.599975585938 0
-1 586.640014648438 0
-1 586.679992675781 0
-1 586.719970703125 0
-1 586.760009765625 0
-1 586.799987792969 3
-1 586.839965820312 3
-1 586.880004882812 1
-1 586.919982910156 1860
-1 586.960021972656 18544
-1 587 29495
-1 587.039978027344 15735
-1 587.080017089844 4705
-1 587.119995117188 818
-1 587.159973144531 3362
-1 587.200012207031 25836
-1 587.239990234375 29648
-1 587.279968261719 13809
-1 587.320007324219 18366
-1 587.359985351562 47491
-1 587.399963378906 42835
-1 587.440002441406 29710
-1 587.47998046875 35069
-1 587.52001953125 19756
-1 587.559997558594 5742
-1 587.599975585938 818
-1 587.640014648438 0
-1 587.679992675781 0
-1 587.719970703125 0
-1 587.760009765625 0
-1 587.799987792969 0
-1 587.839965820312 2
-1 587.880004882812 2
-1 587.919982910156 1
-1 587.960021972656 0
-1 588 0
-1 588.039978027344 0
-1 588.080017089844 0
-1 588.119995117188 0
-1 588.159973144531 0
-1 588.200012207031 0
-1 588.239990234375 0
-1 588.279968261719 0
-1 588.320007324219 0
-1 588.359985351562 271
-1 588.399963378906 15939
-1 588.440002441406 65508
-1 588.47998046875 66112
-1 588.52001953125 30207
-1 588.559997558594 8337
-1 588.599975585938 1018
-1 588.640014648438 397
-1 588.679992675781 15342
-1 588.719970703125 38494
-1 588.760009765625 27757
-1 588.799987792969 10605
-1 588.839965820312 2487
-1 588.880004882812 800
-1 588.919982910156 29563
-1 588.960021972656 81303
-1 589 68817
-1 589.039978027344 30310
-1 589.080017089844 7694
-1 589.119995117188 831
-1 589.159973144531 0
-1 589.200012207031 0
-1 589.239990234375 7799
-1 589.279968261719 37387
-1 589.320007324219 65092
-1 589.359985351562 84115
-1 589.399963378906 97029
-1 589.440002441406 158017
-1 589.47998046875 158691
-1 589.52001953125 114422
-1 589.559997558594 82459
-1 589.599975585938 37378
-1 589.640014648438 10765
-1 589.679992675781 1068
-1 589.719970703125 0
-1 589.760009765625 0
-1 589.799987792969 0
-1 589.839965820312 0
-1 589.880004882812 0
-1 589.919982910156 5994
-1 589.960021972656 49768
-1 590 78328
-1 590.039978027344 46803
-1 590.080017089844 15678
-1 590.119995117188 3327
-1 590.159973144531 0
-1 590.200012207031 3099
-1 590.239990234375 29709
-1 590.279968261719 63392
-1 590.320007324219 118481
-1 590.359985351562 95058
-1 590.399963378906 45885
-1 590.440002441406 35607
-1 590.47998046875 20974
-1 590.52001953125 7426
-1 590.559997558594 6539
-1 590.599975585938 43569
-1 590.640014648438 73894
-1 590.679992675781 97370
-1 590.719970703125 82409
-1 590.760009765625 36828
-1 590.799987792969 24318
-1 590.839965820312 31467
-1 590.880004882812 39932
-1 590.919982910156 49559
-1 590.960021972656 42131
-1 591 38162
-1 591.039978027344 20595
-1 591.080017089844 17274
-1 591.119995117188 76119
-1 591.159973144531 137077
-1 591.200012207031 134408
-1 591.239990234375 122683
-1 591.279968261719 159067
-1 591.320007324219 160577
-1 591.359985351562 106277
-1 591.399963378906 56349
-1 591.440002441406 81625
-1 591.47998046875 130564
-1 591.52001953125 135919
-1 591.559997558594 141641
-1 591.599975585938 85369
-1 591.640014648438 31328
-1 591.679992675781 6149
-1 591.719970703125 0
-1 591.760009765625 0
-1 591.799987792969 0
-1 591.839965820312 0
-1 591.880004882812 0
-1 591.919982910156 0
-1 591.960021972656 2666
-1 592 29767
-1 592.039978027344 38814
-1 592.080017089844 44138
-1 592.119995117188 34796
-1 592.159973144531 29941
-1 592.200012207031 57439
-1 592.239990234375 122291
-1 592.279968261719 120489
-1 592.320007324219 96400
-1 592.359985351562 54118
-1 592.399963378906 17911
-1 592.440002441406 3237
-1 592.47998046875 0
-1 592.52001953125 15546
-1 592.559997558594 66508
-1 592.599975585938 77834
-1 592.640014648438 91279
-1 592.679992675781 163027
-1 592.719970703125 142174
-1 592.760009765625 70594
-1 592.799987792969 25827
-1 592.839965820312 24613
-1 592.880004882812 23529
-1 592.919982910156 10885
-1 592.960021972656 3032
-1 593 388
-1 593.039978027344 0
-1 593.080017089844 0
-1 593.119995117188 5741
-1 593.159973144531 29141
-1 593.200012207031 42708
-1 593.239990234375 30732
-1 593.279968261719 11901
-1 593.320007324219 4405
-1 593.359985351562 29015
-1 593.399963378906 83254
-1 593.440002441406 73454
-1 593.47998046875 32933
-1 593.52001953125 9709
-1 593.559997558594 1013
-1 593.599975585938 0
-1 593.640014648438 0
-1 593.679992675781 0
-1 593.719970703125 0
-1 593.760009765625 0
-1 593.799987792969 4
-1 593.839965820312 3
-1 593.880004882812 1
-1 593.919982910156 0
-1 593.960021972656 0
-1 594 0
-1 594.039978027344 0
-1 594.080017089844 0
-1 594.119995117188 0
-1 594.159973144531 0
-1 594.200012207031 0
-1 594.239990234375 0
-1 594.279968261719 0
-1 594.320007324219 0
-1 594.359985351562 0
-1 594.399963378906 1238
-1 594.440002441406 14851
-1 594.47998046875 24529
-1 594.52001953125 13217
-1 594.559997558594 8682
-1 594.599975585938 46348
-1 594.640014648438 62747
-1 594.679992675781 45754
-1 594.719970703125 48132
-1 594.760009765625 78759
-1 594.799987792969 62141
-1 594.839965820312 26530
-1 594.880004882812 6535
-1 594.919982910156 597
-1 594.960021972656 0
-1 595 0
-1 595.039978027344 434
-1 595.080017089844 13184
-1 595.119995117188 54309
-1 595.159973144531 62043
-1 595.200012207031 33635
-1 595.239990234375 26790
-1 595.279968261719 29944
-1 595.320007324219 17078
-1 595.359985351562 6138
-1 595.399963378906 12706
-1 595.440002441406 29712
-1 595.47998046875 20206
-1 595.52001953125 7451
-1 595.559997558594 1492
-1 595.599975585938 0
-1 595.640014648438 0
-1 595.679992675781 0
-1 595.719970703125 8678
-1 595.760009765625 31723
-1 595.799987792969 20082
-1 595.839965820312 6758
-1 595.880004882812 1125
-1 595.919982910156 0
-1 595.960021972656 0
-1 596 0
-1 596.039978027344 0
-1 596.080017089844 790
-1 596.119995117188 23501
-1 596.159973144531 53415
-1 596.200012207031 50502
-1 596.239990234375 24896
-1 596.279968261719 7141
-1 596.320007324219 233
-1 596.359985351562 21358
-1 596.399963378906 109967
-1 596.440002441406 131397
-1 596.47998046875 106302
-1 596.52001953125 83990
-1 596.559997558594 40122
-1 596.599975585938 11963
-1 596.640014648438 2747
-1 596.679992675781 20216
-1 596.719970703125 52825
-1 596.760009765625 39609
-1 596.799987792969 15506
-1 596.839965820312 3735
-1 596.880004882812 63
-1 596.919982910156 0
-1 596.960021972656 0
-1 597 0
-1 597.039978027344 423
-1 597.080017089844 37791
-1 597.119995117188 74727
-1 597.159973144531 67138
-1 597.200012207031 67636
-1 597.239990234375 101517
-1 597.279968261719 132246
-1 597.320007324219 104158
-1 597.359985351562 52176
-1 597.399963378906 16442
-1 597.440002441406 2979
-1 597.47998046875 20482
-1 597.52001953125 44017
-1 597.559997558594 26271
-1 597.599975585938 8766
-1 597.640014648438 1598
-1 597.679992675781 0
-1 597.719970703125 0
-1 597.760009765625 0
-1 597.799987792969 10520
-1 597.839965820312 19253
-1 597.880004882812 11417
-1 597.919982910156 4056
-1 597.960021972656 751
-1 598 0
-1 598.039978027344 0
-1 598.080017089844 0
-1 598.119995117188 0
-1 598.159973144531 0
-1 598.200012207031 1
-1 598.239990234375 1
-1 598.279968261719 0
-1 598.320007324219 0
-1 598.359985351562 0
-1 598.399963378906 0
-1 598.440002441406 0
-1 598.47998046875 0
-1 598.52001953125 0
-1 598.559997558594 0
-1 598.599975585938 0
-1 598.640014648438 13533
-1 598.679992675781 92725
-1 598.719970703125 101577
-1 598.760009765625 66037
-1 598.799987792969 76043
-1 598.839965820312 79197
-1 598.880004882812 51767
-1 598.919982910156 20418
-1 598.960021972656 4582
-1 599 153
-1 599.039978027344 0
-1 599.080017089844 0
-1 599.119995117188 0
-1 599.159973144531 0
-1 599.200012207031 2
-1 599.239990234375 4
-1 599.279968261719 2
-1 599.320007324219 11019
-1 599.359985351562 31984
-1 599.399963378906 29581
-1 599.440002441406 24580
-1 599.47998046875 33243
-1 599.52001953125 21916
-1 599.559997558594 8158
-1 599.599975585938 1894
-1 599.640014648438 15
-1 599.679992675781 0
-1 599.719970703125 0
-1 599.760009765625 0
-1 599.799987792969 0
-1 599.839965820312 1
-1 599.880004882812 2
-1 599.919982910156 1321
-1 599.960021972656 18830
-1 600 37464
-1 600.039978027344 23035
-1 600.080017089844 7798
-1 600.119995117188 1659
-1 600.159973144531 5810
-1 600.200012207031 26963
-1 600.239990234375 49220
-1 600.279968261719 100674
-1 600.320007324219 92616
-1 600.359985351562 45290
-1 600.399963378906 13944
-1 600.440002441406 2063
-1 600.47998046875 0
-1 600.52001953125 5492
-1 600.559997558594 27468
-1 600.599975585938 51933
-1 600.640014648438 90404
-1 600.679992675781 72713
-1 600.719970703125 29054
-1 600.760009765625 6916
-1 600.799987792969 11647
-1 600.839965820312 27731
-1 600.880004882812 15010
-1 600.919982910156 18245
-1 600.960021972656 55960
-1 601 47276
-1 601.039978027344 38458
-1 601.080017089844 28528
-1 601.119995117188 12134
-1 601.159973144531 3031
-1 601.200012207031 258
-1 601.239990234375 0
-1 601.279968261719 16468
-1 601.320007324219 37554
-1 601.359985351562 40323
-1 601.399963378906 21930
-1 601.440002441406 6213
-1 601.47998046875 5633
-1 601.52001953125 55266
-1 601.559997558594 62779
-1 601.599975585938 28495
-1 601.640014648438 10105
-1 601.679992675781 18605
-1 601.719970703125 22341
-1 601.760009765625 13181
-1 601.799987792969 35696
-1 601.839965820312 56894
-1 601.880004882812 54739
-1 601.919982910156 40741
-1 601.960021972656 33392
-1 602 67836
-1 602.039978027344 60084
-1 602.080017089844 25566
-1 602.119995117188 23915
-1 602.159973144531 86645
-1 602.200012207031 115575
-1 602.239990234375 144707
-1 602.279968261719 114879
-1 602.320007324219 53218
-1 602.359985351562 14831
-1 602.399963378906 1961
-1 602.440002441406 0
-1 602.47998046875 0
-1 602.52001953125 65638
-1 602.559997558594 144245
-1 602.599975585938 127671
-1 602.640014648438 80497
-1 602.679992675781 31344
-1 602.719970703125 8010
-1 602.760009765625 246
-1 602.799987792969 0
-1 602.839965820312 0
-1 602.880004882812 0
-1 602.919982910156 0
-1 602.960021972656 0
-1 603 14175
-1 603.039978027344 29603
-1 603.080017089844 19241
-1 603.119995117188 7161
-1 603.159973144531 1449
-1 603.200012207031 0
-1 603.239990234375 0
-1 603.279968261719 0
-1 603.320007324219 7556
-1 603.359985351562 23330
-1 603.399963378906 18465
-1 603.440002441406 9789
-1 603.47998046875 33395
-1 603.52001953125 45160
-1 603.559997558594 23424
-1 603.599975585938 7298
-1 603.640014648438 1108
-1 603.679992675781 0
-1 603.719970703125 0
-1 603.760009765625 0
-1 603.799987792969 0
-1 603.839965820312 0
-1 603.880004882812 3
-1 603.919982910156 2
-1 603.960021972656 1
-1 604 0
-1 604.039978027344 0
-1 604.080017089844 0
-1 604.119995117188 0
-1 604.159973144531 512
-1 604.200012207031 16395
-1 604.239990234375 50803
-1 604.279968261719 58923
-1 604.320007324219 34149
-1 604.359985351562 11648
-1 604.399963378906 2403
-1 604.440002441406 0
-1 604.47998046875 0
-1 604.52001953125 0
-1 604.559997558594 0
-1 604.599975585938 0
-1 604.640014648438 2
-1 604.679992675781 2
-1 604.719970703125 0
-1 604.760009765625 22487
-1 604.799987792969 62492
-1 604.839965820312 112472
-1 604.880004882812 91449
-1 604.919982910156 37894
-1 604.960021972656 9071
-1 605 614
-1 605.039978027344 0
-1 605.080017089844 0
-1 605.119995117188 0
-1 605.159973144531 0
-1 605.200012207031 1
-1 605.239990234375 6
-1 605.279968261719 0
-1 605.320007324219 15531
-1 605.359985351562 45748
-1 605.399963378906 28242
-1 605.440002441406 9240
-1 605.47998046875 1478
-1 605.52001953125 0
-1 605.559997558594 0
-1 605.599975585938 0
-1 605.640014648438 0
-1 605.679992675781 0
-1 605.719970703125 3
-1 605.760009765625 2
-1 605.799987792969 1
-1 605.839965820312 0
-1 605.880004882812 0
-1 605.919982910156 0
-1 605.960021972656 0
-1 606 0
-1 606.039978027344 0
-1 606.080017089844 0
-1 606.119995117188 0
-1 606.159973144531 0
-1 606.200012207031 0
-1 606.239990234375 0
-1 606.279968261719 0
-1 606.320007324219 0
-1 606.359985351562 1010
-1 606.399963378906 22079
-1 606.440002441406 36777
-1 606.47998046875 20944
-1 606.52001953125 22559
-1 606.559997558594 61565
-1 606.599975585938 62173
-1 606.640014648438 29272
-1 606.679992675781 8010
-1 606.719970703125 1047
-1 606.760009765625 0
-1 606.799987792969 0
-1 606.839965820312 11154
-1 606.880004882812 67975
-1 606.919982910156 110067
-1 606.960021972656 86561
-1 607 40188
-1 607.039978027344 11749
-1 607.080017089844 1354
-1 607.119995117188 0
-1 607.159973144531 0
-1 607.200012207031 11741
-1 607.239990234375 55689
-1 607.279968261719 75014
-1 607.320007324219 82328
-1 607.359985351562 68427
-1 607.399963378906 33088
-1 607.440002441406 28586
-1 607.47998046875 27117
-1 607.52001953125 12780
-1 607.559997558594 3204
-1 607.599975585938 7337
-1 607.640014648438 80731
-1 607.679992675781 106469
-1 607.719970703125 52873
-1 607.760009765625 15576
-1 607.799987792969 2431
-1 607.839965820312 0
-1 607.880004882812 0
-1 607.919982910156 4813
-1 607.960021972656 36515
-1 608 45400
-1 608.039978027344 22548
-1 608.080017089844 6464
-1 608.119995117188 964
-1 608.159973144531 0
-1 608.200012207031 0
-1 608.239990234375 0
-1 608.279968261719 0
-1 608.320007324219 11
-1 608.359985351562 16556
-1 608.399963378906 74371
-1 608.440002441406 76652
-1 608.47998046875 42944
-1 608.52001953125 79467
-1 608.559997558594 87408
-1 608.599975585938 42831
-1 608.640014648438 13166
-1 608.679992675781 1802
-1 608.719970703125 0
-1 608.760009765625 0
-1 608.799987792969 0
-1 608.839965820312 0
-1 608.880004882812 0
-1 608.919982910156 5
-1 608.960021972656 3
-1 609 1
-1 609.039978027344 0
-1 609.080017089844 0
-1 609.119995117188 0
-1 609.159973144531 0
-1 609.200012207031 599
-1 609.239990234375 12581
-1 609.279968261719 38324
-1 609.320007324219 32290
-1 609.359985351562 16154
-1 609.399963378906 35936
-1 609.440002441406 43450
-1 609.47998046875 24141
-1 609.52001953125 9116
-1 609.559997558594 12734
-1 609.599975585938 28951
-1 609.640014648438 23433
-1 609.679992675781 9533
-1 609.719970703125 2544
-1 609.760009765625 137
-1 609.799987792969 0
-1 609.839965820312 0
-1 609.880004882812 13336
-1 609.919982910156 36090
-1 609.960021972656 22043
-1 610 18239
-1 610.039978027344 42835
-1 610.080017089844 60002
-1 610.119995117188 52284
-1 610.159973144531 51829
-1 610.200012207031 77507
-1 610.239990234375 86915
-1 610.279968261719 100247
-1 610.320007324219 112303
-1 610.359985351562 66566
-1 610.399963378906 22237
-1 610.440002441406 18056
-1 610.47998046875 66605
-1 610.52001953125 68811
-1 610.559997558594 33795
-1 610.599975585938 13298
-1 610.640014648438 60723
-1 610.679992675781 185578
-1 610.719970703125 191763
-1 610.760009765625 119306
-1 610.799987792969 48283
-1 610.839965820312 11779
-1 610.880004882812 10925
-1 610.919982910156 57447
-1 610.960021972656 57813
-1 611 26539
-1 611.039978027344 32137
-1 611.080017089844 71952
-1 611.119995117188 113901
-1 611.159973144531 127756
-1 611.200012207031 115603
-1 611.239990234375 81456
-1 611.279968261719 120470
-1 611.320007324219 219664
-1 611.359985351562 207895
-1 611.399963378906 183777
-1 611.440002441406 219471
-1 611.47998046875 203659
-1 611.52001953125 160916
-1 611.559997558594 122111
-1 611.599975585938 133546
-1 611.640014648438 297492
-1 611.679992675781 424983
-1 611.719970703125 326829
-1 611.760009765625 172351
-1 611.799987792969 87520
-1 611.839965820312 73794
-1 611.880004882812 148882
-1 611.919982910156 235914
-1 611.960021972656 272465
-1 612 256026
-1 612.039978027344 189239
-1 612.080017089844 187828
-1 612.119995117188 298058
-1 612.159973144531 380072
-1 612.200012207031 368645
-1 612.239990234375 339112
-1 612.279968261719 318716
-1 612.320007324219 273836
-1 612.359985351562 233934
-1 612.399963378906 206366
-1 612.440002441406 172250
-1 612.47998046875 193724
-1 612.52001953125 229319
-1 612.559997558594 202609
-1 612.599975585938 206021
-1 612.640014648438 176492
-1 612.679992675781 117285
-1 612.719970703125 71091
-1 612.760009765625 31853
-1 612.799987792969 9313
-1 612.839965820312 10746
-1 612.880004882812 33213
-1 612.919982910156 37991
-1 612.960021972656 49110
-1 613 61842
-1 613.039978027344 60131
-1 613.080017089844 68770
-1 613.119995117188 94285
-1 613.159973144531 96996
-1 613.200012207031 49784
-1 613.239990234375 15900
-1 613.279968261719 1743
-1 613.320007324219 12823
-1 613.359985351562 75913
-1 613.399963378906 143532
-1 613.440002441406 147666
-1 613.47998046875 111816
-1 613.52001953125 71410
-1 613.559997558594 89401
-1 613.599975585938 127917
-1 613.640014648438 109183
-1 613.679992675781 69098
-1 613.719970703125 32050
-1 613.760009765625 8943
-1 613.799987792969 1231
-1 613.839965820312 0
-1 613.880004882812 0
-1 613.919982910156 2339
-1 613.960021972656 21457
-1 614 56624
-1 614.039978027344 97967
-1 614.080017089844 115613
-1 614.119995117188 105330
-1 614.159973144531 143570
-1 614.200012207031 165755
-1 614.239990234375 102001
-1 614.279968261719 61521
-1 614.320007324219 44648
-1 614.359985351562 81504
-1 614.399963378906 163289
-1 614.440002441406 146869
-1 614.47998046875 128899
-1 614.52001953125 161995
-1 614.559997558594 208161
-1 614.599975585938 177096
-1 614.640014648438 124308
-1 614.679992675781 147831
-1 614.719970703125 125567
-1 614.760009765625 58438
-1 614.799987792969 17308
-1 614.839965820312 2164
-1 614.880004882812 0
-1 614.919982910156 0
-1 614.960021972656 0
-1 615 0
-1 615.039978027344 0
-1 615.080017089844 0
-1 615.119995117188 10764
-1 615.159973144531 23370
-1 615.200012207031 24534
-1 615.239990234375 46321
-1 615.279968261719 65325
-1 615.320007324219 89542
-1 615.359985351562 90906
-1 615.399963378906 72306
-1 615.440002441406 59898
-1 615.47998046875 62324
-1 615.52001953125 75622
-1 615.559997558594 62535
-1 615.599975585938 56605
-1 615.640014648438 51341
-1 615.679992675781 24900
-1 615.719970703125 7768
-1 615.760009765625 998
-1 615.799987792969 0
-1 615.839965820312 15118
-1 615.880004882812 93854
-1 615.919982910156 123296
-1 615.960021972656 98375
-1 616 60423
-1 616.039978027344 23776
-1 616.080017089844 5422
-1 616.119995117188 222
-1 616.159973144531 0
-1 616.200012207031 0
-1 616.239990234375 0
-1 616.279968261719 0
-1 616.320007324219 2
-1 616.359985351562 4
-1 616.399963378906 2282
-1 616.440002441406 33223
-1 616.47998046875 83209
-1 616.52001953125 94041
-1 616.559997558594 69495
-1 616.599975585938 50919
-1 616.640014648438 28313
-1 616.679992675781 9390
-1 616.719970703125 1882
-1 616.760009765625 0
-1 616.799987792969 0
-1 616.839965820312 24411
-1 616.880004882812 86446
-1 616.919982910156 97810
-1 616.960021972656 67399
-1 617 27606
-1 617.039978027344 6949
-1 617.080017089844 365
-1 617.119995117188 2682
-1 617.159973144531 49409
-1 617.200012207031 97290
-1 617.239990234375 76765
-1 617.279968261719 32525
-1 617.320007324219 20491
-1 617.359985351562 31692
-1 617.399963378906 28716
-1 617.440002441406 49727
-1 617.47998046875 57368
-1 617.52001953125 31834
-1 617.559997558594 30407
-1 617.599975585938 75942
-1 617.640014648438 66940
-1 617.679992675781 27714
-1 617.719970703125 7494
-1 617.760009765625 453
-1 617.799987792969 0
-1 617.839965820312 0
-1 617.880004882812 0
-1 617.919982910156 0
-1 617.960021972656 0
-1 618 20551
-1 618.039978027344 21596
-1 618.080017089844 8986
-1 618.119995117188 2442
-1 618.159973144531 154
-1 618.200012207031 0
-1 618.239990234375 774
-1 618.279968261719 19543
-1 618.320007324219 28942
-1 618.359985351562 14704
-1 618.399963378906 16828
-1 618.440002441406 31381
-1 618.47998046875 21073
-1 618.52001953125 7993
-1 618.559997558594 1651
-1 618.599975585938 3
-1 618.640014648438 0
-1 618.679992675781 0
-1 618.719970703125 0
-1 618.760009765625 0
-1 618.799987792969 1
-1 618.839965820312 660
-1 618.880004882812 16613
-1 618.919982910156 23826
-1 618.960021972656 16593
-1 619 40895
-1 619.039978027344 95305
-1 619.080017089844 121800
-1 619.119995117188 97847
-1 619.159973144531 79123
-1 619.200012207031 68492
-1 619.239990234375 78640
-1 619.279968261719 114846
-1 619.320007324219 111006
-1 619.359985351562 88473
-1 619.399963378906 90838
-1 619.440002441406 96528
-1 619.47998046875 80675
-1 619.52001953125 51449
-1 619.559997558594 20369
-1 619.599975585938 37881
-1 619.640014648438 77707
-1 619.679992675781 83215
-1 619.719970703125 46767
-1 619.760009765625 15396
-1 619.799987792969 3078
-1 619.839965820312 0
-1 619.880004882812 3101
-1 619.919982910156 23305
-1 619.960021972656 23578
-1 620 10515
-1 620.039978027344 2935
-1 620.080017089844 6158
-1 620.119995117188 29057
-1 620.159973144531 30309
-1 620.200012207031 12710
-1 620.239990234375 21022
-1 620.279968261719 69056
-1 620.320007324219 95977
-1 620.359985351562 104119
-1 620.399963378906 59348
-1 620.440002441406 22326
-1 620.47998046875 24014
-1 620.52001953125 39183
-1 620.559997558594 43122
-1 620.599975585938 64644
-1 620.640014648438 97459
-1 620.679992675781 84745
-1 620.719970703125 80288
-1 620.760009765625 77980
-1 620.799987792969 70345
-1 620.839965820312 89415
-1 620.880004882812 86162
-1 620.919982910156 75252
-1 620.960021972656 105358
-1 621 92961
-1 621.039978027344 85633
-1 621.080017089844 114720
-1 621.119995117188 107099
-1 621.159973144531 84991
-1 621.200012207031 79550
-1 621.239990234375 115023
-1 621.279968261719 226461
-1 621.320007324219 201674
-1 621.359985351562 107704
-1 621.399963378906 66964
-1 621.440002441406 119761
-1 621.47998046875 257323
-1 621.52001953125 241305
-1 621.559997558594 166728
-1 621.599975585938 255993
-1 621.640014648438 270814
-1 621.679992675781 169562
-1 621.719970703125 64933
-1 621.760009765625 24922
-1 621.799987792969 31568
-1 621.839965820312 24034
-1 621.880004882812 9594
-1 621.919982910156 2485
-1 621.960021972656 95
-1 622 0
-1 622.039978027344 0
-1 622.080017089844 0
-1 622.119995117188 0
-1 622.159973144531 3
-1 622.200012207031 5620
-1 622.239990234375 29363
-1 622.279968261719 33490
-1 622.320007324219 43900
-1 622.359985351562 46037
-1 622.399963378906 23891
-1 622.440002441406 23030
-1 622.47998046875 17884
-1 622.52001953125 7471
-1 622.559997558594 1787
-1 622.599975585938 136
-1 622.640014648438 0
-1 622.679992675781 0
-1 622.719970703125 0
-1 622.760009765625 0
-1 622.799987792969 0
-1 622.839965820312 1
-1 622.880004882812 1
-1 622.919982910156 0
-1 622.960021972656 0
-1 623 0
-1 623.039978027344 0
-1 623.080017089844 0
-1 623.119995117188 0
-1 623.159973144531 0
-1 623.200012207031 18
-1 623.239990234375 11888
-1 623.279968261719 30080
-1 623.320007324219 28155
-1 623.359985351562 46477
-1 623.399963378906 51831
-1 623.440002441406 44333
-1 623.47998046875 24204
-1 623.52001953125 8205
-1 623.559997558594 1336
-1 623.599975585938 0
-1 623.640014648438 0
-1 623.679992675781 0
-1 623.719970703125 0
-1 623.760009765625 0
-1 623.799987792969 2
-1 623.839965820312 2
-1 623.880004882812 1
-1 623.919982910156 0
-1 623.960021972656 127
-1 624 8260
-1 624.039978027344 25826
-1 624.080017089844 20421
-1 624.119995117188 8298
-1 624.159973144531 1906
-1 624.200012207031 110
-1 624.239990234375 0
-1 624.279968261719 0
-1 624.320007324219 0
-1 624.359985351562 0
-1 624.399963378906 0
-1 624.440002441406 1
-1 624.47998046875 736
-1 624.52001953125 17267
-1 624.559997558594 37055
-1 624.599975585938 24740
-1 624.640014648438 9415
-1 624.679992675781 2075
-1 624.719970703125 35
-1 624.760009765625 0
-1 624.799987792969 2618
-1 624.839965820312 25693
-1 624.880004882812 43845
-1 624.919982910156 26600
-1 624.960021972656 9165
-1 625 1984
-1 625.039978027344 0
-1 625.080017089844 0
-1 625.119995117188 0
-1 625.159973144531 0
-1 625.200012207031 0
-1 625.239990234375 2
-1 625.279968261719 2
-1 625.320007324219 14
-1 625.359985351562 16394
-1 625.399963378906 67671
-1 625.440002441406 100788
-1 625.47998046875 111616
-1 625.52001953125 78193
-1 625.559997558594 32739
-1 625.599975585938 8922
-1 625.640014648438 714
-1 625.679992675781 0
-1 625.719970703125 7713
-1 625.760009765625 38289
-1 625.799987792969 36533
-1 625.839965820312 16575
-1 625.880004882812 4511
-1 625.919982910156 933
-1 625.960021972656 11001
-1 626 67977
-1 626.039978027344 79379
-1 626.080017089844 37762
-1 626.119995117188 39353
-1 626.159973144531 37769
-1 626.200012207031 27065
-1 626.239990234375 35111
-1 626.279968261719 49641
-1 626.320007324219 46203
-1 626.359985351562 22474
-1 626.399963378906 5869
-1 626.440002441406 6864
-1 626.47998046875 26875
-1 626.52001953125 21554
-1 626.559997558594 6729
-1 626.599975585938 26348
-1 626.640014648438 69979
-1 626.679992675781 57408
-1 626.719970703125 23551
-1 626.760009765625 7810
-1 626.799987792969 35954
-1 626.839965820312 35003
-1 626.880004882812 14677
-1 626.919982910156 22282
-1 626.960021972656 48828
-1 627 36750
-1 627.039978027344 31201
-1 627.080017089844 84106
-1 627.119995117188 66318
-1 627.159973144531 25076
-1 627.200012207031 6146
-1 627.239990234375 137
-1 627.279968261719 0
-1 627.320007324219 0
-1 627.359985351562 0
-1 627.399963378906 0
-1 627.440002441406 7995
-1 627.47998046875 30423
-1 627.52001953125 24681
-1 627.559997558594 23076
-1 627.599975585938 30951
-1 627.640014648438 18174
-1 627.679992675781 6058
-1 627.719970703125 1204
-1 627.760009765625 0
-1 627.799987792969 0
-1 627.839965820312 0
-1 627.880004882812 0
-1 627.919982910156 2684
-1 627.960021972656 32060
-1 628 71221
-1 628.039978027344 82100
-1 628.080017089844 51898
-1 628.119995117188 38546
-1 628.159973144531 39159
-1 628.200012207031 33492
-1 628.239990234375 16670
-1 628.279968261719 4944
-1 628.320007324219 761
-1 628.359985351562 0
-1 628.399963378906 1430
-1 628.440002441406 24338
-1 628.47998046875 50032
-1 628.52001953125 32444
-1 628.559997558594 11652
-1 628.599975585938 4325
-1 628.640014648438 17030
-1 628.679992675781 45941
-1 628.719970703125 57828
-1 628.760009765625 47773
-1 628.799987792969 22630
-1 628.839965820312 6682
-1 628.880004882812 870
-1 628.919982910156 0
-1 628.960021972656 0
-1 629 0
-1 629.039978027344 0
-1 629.080017089844 0
-1 629.119995117188 3
-1 629.159973144531 2
-1 629.200012207031 1
-1 629.239990234375 0
-1 629.279968261719 0
-1 629.320007324219 0
-1 629.359985351562 0
-1 629.399963378906 0
-1 629.440002441406 0
-1 629.47998046875 0
-1 629.52001953125 0
-1 629.559997558594 0
-1 629.599975585938 0
-1 629.640014648438 0
-1 629.679992675781 0
-1 629.719970703125 0
-1 629.760009765625 0
-1 629.799987792969 0
-1 629.839965820312 0
-1 629.880004882812 0
-1 629.919982910156 0
-1 629.960021972656 0
-1 630 0
-1 630.039978027344 0
-1 630.080017089844 0
-1 630.119995117188 0
-1 630.159973144531 0
-1 630.200012207031 0
-1 630.239990234375 0
-1 630.279968261719 0
-1 630.320007324219 0
-1 630.359985351562 0
-1 630.399963378906 0
-1 630.440002441406 0
-1 630.47998046875 0
-1 630.52001953125 0
-1 630.559997558594 0
-1 630.599975585938 0
-1 630.640014648438 431
-1 630.679992675781 16351
-1 630.719970703125 61859
-1 630.760009765625 57854
-1 630.799987792969 35071
-1 630.839965820312 29932
-1 630.880004882812 13654
-1 630.919982910156 13905
-1 630.960021972656 30042
-1 631 34932
-1 631.039978027344 38954
-1 631.080017089844 21055
-1 631.119995117188 13755
-1 631.159973144531 25181
-1 631.200012207031 21466
-1 631.239990234375 9768
-1 631.279968261719 18102
-1 631.320007324219 63984
-1 631.359985351562 77464
-1 631.399963378906 59398
-1 631.440002441406 26228
-1 631.47998046875 6867
-1 631.52001953125 677
-1 631.559997558594 0
-1 631.599975585938 0
-1 631.640014648438 0
-1 631.679992675781 0
-1 631.719970703125 0
-1 631.760009765625 4
-1 631.799987792969 2
-1 631.839965820312 1
-1 631.880004882812 0
-1 631.919982910156 0
-1 631.960021972656 0
-1 632 0
-1 632.039978027344 0
-1 632.080017089844 2101
-1 632.119995117188 21122
-1 632.159973144531 25499
-1 632.200012207031 12172
-1 632.239990234375 3616
-1 632.279968261719 486
-1 632.320007324219 0
-1 632.359985351562 0
-1 632.399963378906 0
-1 632.440002441406 3124
-1 632.47998046875 26038
-1 632.52001953125 37757
-1 632.559997558594 21588
-1 632.599975585938 7412
-1 632.640014648438 1354
-1 632.679992675781 0
-1 632.719970703125 0
-1 632.760009765625 0
-1 632.799987792969 0
-1 632.839965820312 0
-1 632.880004882812 2
-1 632.919982910156 2
-1 632.960021972656 1
-1 633 0
-1 633.039978027344 7
-1 633.080017089844 6349
-1 633.119995117188 29107
-1 633.159973144531 45264
-1 633.200012207031 42017
-1 633.239990234375 19708
-1 633.279968261719 5452
-1 633.320007324219 4054
-1 633.359985351562 41905
-1 633.399963378906 103364
-1 633.440002441406 103006
-1 633.47998046875 65900
-1 633.52001953125 27453
-1 633.559997558594 6543
-1 633.599975585938 522
-1 633.640014648438 0
-1 633.679992675781 0
-1 633.719970703125 0
-1 633.760009765625 0
-1 633.799987792969 18
-1 633.839965820312 14526
-1 633.880004882812 42016
-1 633.919982910156 35984
-1 633.960021972656 57378
-1 634 102380
-1 634.039978027344 87337
-1 634.080017089844 39946
-1 634.119995117188 11797
-1 634.159973144531 1209
-1 634.200012207031 0
-1 634.239990234375 0
-1 634.279968261719 0
-1 634.320007324219 21831
-1 634.359985351562 49328
-1 634.399963378906 31836
-1 634.440002441406 11887
-1 634.47998046875 2587
-1 634.52001953125 8
-1 634.559997558594 0
-1 634.599975585938 0
-1 634.640014648438 0
-1 634.679992675781 6308
-1 634.719970703125 29905
-1 634.760009765625 35007
-1 634.799987792969 52297
-1 634.839965820312 75977
-1 634.880004882812 77406
-1 634.919982910156 46054
-1 634.960021972656 15241
-1 635 3151
-1 635.039978027344 0
-1 635.080017089844 13325
-1 635.119995117188 28505
-1 635.159973144531 16748
-1 635.200012207031 8150
-1 635.239990234375 35233
-1 635.279968261719 51548
-1 635.320007324219 25824
-1 635.359985351562 7381
-1 635.399963378906 1148
-1 635.440002441406 0
-1 635.47998046875 3143
-1 635.52001953125 21522
-1 635.559997558594 22903
-1 635.599975585938 21085
-1 635.640014648438 42978
-1 635.679992675781 59397
-1 635.719970703125 58368
-1 635.760009765625 73584
-1 635.799987792969 46362
-1 635.839965820312 16673
-1 635.880004882812 4146
-1 635.919982910156 14426
-1 635.960021972656 28972
-1 636 18523
-1 636.039978027344 6876
-1 636.080017089844 1488
-1 636.119995117188 0
-1 636.159973144531 0
-1 636.200012207031 9543
-1 636.239990234375 36109
-1 636.279968261719 26931
-1 636.320007324219 21404
-1 636.359985351562 43799
-1 636.399963378906 37917
-1 636.440002441406 16479
-1 636.47998046875 17549
-1 636.52001953125 102238
-1 636.559997558594 117465
-1 636.599975585938 53577
-1 636.640014648438 15149
-1 636.679992675781 1759
-1 636.719970703125 0
-1 636.760009765625 569
-1 636.799987792969 22028
-1 636.839965820312 33997
-1 636.880004882812 23709
-1 636.919982910156 42412
-1 636.960021972656 94090
-1 637 102027
-1 637.039978027344 85256
-1 637.080017089844 45711
-1 637.119995117188 64326
-1 637.159973144531 175699
-1 637.200012207031 361331
-1 637.239990234375 578384
-1 637.279968261719 774219
-1 637.320007324219 860541
-1 637.359985351562 749345
-1 637.399963378906 557038
-1 637.440002441406 385819
-1 637.47998046875 281028
-1 637.52001953125 180634
-1 637.559997558594 174412
-1 637.599975585938 136976
-1 637.640014648438 57755
-1 637.679992675781 17942
-1 637.719970703125 24496
-1 637.760009765625 33198
-1 637.799987792969 65343
-1 637.839965820312 173308
-1 637.880004882812 170341
-1 637.919982910156 85804
-1 637.960021972656 66485
-1 638 56123
-1 638.039978027344 23504
-1 638.080017089844 21530
-1 638.119995117188 82406
-1 638.159973144531 120293
-1 638.200012207031 175915
-1 638.239990234375 367374
-1 638.279968261719 547268
-1 638.320007324219 537285
-1 638.359985351562 391629
-1 638.399963378906 256973
-1 638.440002441406 160825
-1 638.47998046875 124625
-1 638.52001953125 98710
-1 638.559997558594 116271
-1 638.599975585938 116355
-1 638.640014648438 87801
-1 638.679992675781 86772
-1 638.719970703125 101235
-1 638.760009765625 59669
-1 638.799987792969 21955
-1 638.839965820312 19843
-1 638.880004882812 39684
-1 638.919982910156 36592
-1 638.960021972656 51172
-1 639 72170
-1 639.039978027344 99388
-1 639.080017089844 76903
-1 639.119995117188 106234
-1 639.159973144531 170012
-1 639.200012207031 141708
-1 639.239990234375 111857
-1 639.279968261719 157624
-1 639.320007324219 206826
-1 639.359985351562 230200
-1 639.399963378906 248833
-1 639.440002441406 257439
-1 639.47998046875 250709
-1 639.52001953125 168454
-1 639.559997558594 89824
-1 639.599975585938 127450
-1 639.640014648438 164231
-1 639.679992675781 157566
-1 639.719970703125 152866
-1 639.760009765625 194315
-1 639.799987792969 249584
-1 639.839965820312 297579
-1 639.880004882812 324297
-1 639.919982910156 358249
-1 639.960021972656 373568
-1 640 375165
-1 640.039978027344 393545
-1 640.080017089844 383706
-1 640.119995117188 369318
-1 640.159973144531 396352
-1 640.200012207031 537044
-1 640.239990234375 639595
-1 640.279968261719 625483
-1 640.320007324219 622822
-1 640.359985351562 629455
-1 640.399963378906 611570
-1 640.440002441406 557851
-1 640.47998046875 589763
-1 640.52001953125 547069
-1 640.559997558594 372184
-1 640.599975585938 285939
-1 640.640014648438 273414
-1 640.679992675781 230681
-1 640.719970703125 200653
-1 640.760009765625 202305
-1 640.799987792969 140073
-1 640.839965820312 109545
-1 640.880004882812 170401
-1 640.919982910156 230771
-1 640.960021972656 215345
-1 641 206625
-1 641.039978027344 216110
-1 641.080017089844 292105
-1 641.119995117188 304174
-1 641.159973144531 222942
-1 641.200012207031 158269
-1 641.239990234375 190498
-1 641.279968261719 313554
-1 641.320007324219 409013
-1 641.359985351562 294379
-1 641.399963378906 183100
-1 641.440002441406 155309
-1 641.47998046875 198267
-1 641.52001953125 219961
-1 641.559997558594 195160
-1 641.599975585938 163747
-1 641.640014648438 148394
-1 641.679992675781 91207
-1 641.719970703125 45813
-1 641.760009765625 47223
-1 641.799987792969 84377
-1 641.839965820312 87043
-1 641.880004882812 67460
-1 641.919982910156 98268
-1 641.960021972656 108084
-1 642 157500
-1 642.039978027344 211215
-1 642.080017089844 167491
-1 642.119995117188 97095
-1 642.159973144531 69156
-1 642.200012207031 132485
-1 642.239990234375 175455
-1 642.279968261719 145801
-1 642.320007324219 101493
-1 642.359985351562 51642
-1 642.399963378906 19158
-1 642.440002441406 29440
-1 642.47998046875 52446
-1 642.52001953125 52356
-1 642.559997558594 48220
-1 642.599975585938 36211
-1 642.640014648438 74654
-1 642.679992675781 115297
-1 642.719970703125 93107
-1 642.760009765625 58154
-1 642.799987792969 61708
-1 642.839965820312 49052
-1 642.880004882812 29951
-1 642.919982910156 27839
-1 642.960021972656 14644
-1 643 4642
-1 643.039978027344 673
-1 643.080017089844 0
-1 643.119995117188 0
-1 643.159973144531 0
-1 643.200012207031 0
-1 643.239990234375 752
-1 643.279968261719 15367
-1 643.320007324219 41688
-1 643.359985351562 49705
-1 643.399963378906 62273
-1 643.440002441406 42560
-1 643.47998046875 16746
-1 643.52001953125 21690
-1 643.559997558594 42906
-1 643.599975585938 34388
-1 643.640014648438 15148
-1 643.679992675781 4074
-1 643.719970703125 427
-1 643.760009765625 0
-1 643.799987792969 0
-1 643.839965820312 0
-1 643.880004882812 0
-1 643.919982910156 0
-1 643.960021972656 2
-1 644 1
-1 644.039978027344 159
-1 644.080017089844 62475
-1 644.119995117188 142571
-1 644.159973144531 119821
-1 644.200012207031 67629
-1 644.239990234375 45266
-1 644.279968261719 23579
-1 644.320007324219 8774
-1 644.359985351562 13795
-1 644.399963378906 41457
-1 644.440002441406 55026
-1 644.47998046875 34603
-1 644.52001953125 13025
-1 644.559997558594 2602
-1 644.599975585938 0
-1 644.640014648438 0
-1 644.679992675781 0
-1 644.719970703125 0
-1 644.760009765625 0
-1 644.799987792969 1325
-1 644.839965820312 13743
-1 644.880004882812 13730
-1 644.919982910156 34478
-1 644.960021972656 79689
-1 645 52884
-1 645.039978027344 45879
-1 645.080017089844 48290
-1 645.119995117188 22643
-1 645.159973144531 5974
-1 645.200012207031 783
-1 645.239990234375 18566
-1 645.279968261719 58144
-1 645.320007324219 57701
-1 645.359985351562 36366
-1 645.399963378906 13198
-1 645.440002441406 2654
-1 645.47998046875 0
-1 645.52001953125 0
-1 645.559997558594 0
-1 645.599975585938 0
-1 645.640014648438 0
-1 645.679992675781 2
-1 645.719970703125 3
-1 645.760009765625 1
-1 645.799987792969 0
-1 645.839965820312 517
-1 645.880004882812 20923
-1 645.919982910156 20421
-1 645.960021972656 8895
-1 646 2558
-1 646.039978027344 250
-1 646.080017089844 0
-1 646.119995117188 0
-1 646.159973144531 0
-1 646.200012207031 7436
-1 646.239990234375 35184
-1 646.279968261719 37389
-1 646.320007324219 19603
-1 646.359985351562 37704
-1 646.399963378906 77361
-1 646.440002441406 73002
-1 646.47998046875 55873
-1 646.52001953125 26849
-1 646.559997558594 7498
-1 646.599975585938 1133
-1 646.640014648438 0
-1 646.679992675781 0
-1 646.719970703125 0
-1 646.760009765625 0
-1 646.799987792969 0
-1 646.839965820312 3
-1 646.880004882812 2
-1 646.919982910156 1
-1 646.960021972656 0
-1 647 0
-1 647.039978027344 0
-1 647.080017089844 0
-1 647.119995117188 0
-1 647.159973144531 50
-1 647.200012207031 14046
-1 647.239990234375 53481
-1 647.279968261719 58876
-1 647.320007324219 65143
-1 647.359985351562 48091
-1 647.399963378906 19585
-1 647.440002441406 4768
-1 647.47998046875 259
-1 647.52001953125 0
-1 647.559997558594 0
-1 647.599975585938 1414
-1 647.640014648438 28777
-1 647.679992675781 38070
-1 647.719970703125 17590
-1 647.760009765625 4521
-1 647.799987792969 50
-1 647.839965820312 15227
-1 647.880004882812 46034
-1 647.919982910156 32733
-1 647.960021972656 12214
-1 648 3020
-1 648.039978027344 48
-1 648.080017089844 0
-1 648.119995117188 0
-1 648.159973144531 0
-1 648.200012207031 0
-1 648.239990234375 538
-1 648.279968261719 10417
-1 648.320007324219 22027
-1 648.359985351562 14405
-1 648.399963378906 21274
-1 648.440002441406 34334
-1 648.47998046875 27974
-1 648.52001953125 32498
-1 648.559997558594 24308
-1 648.599975585938 9856
-1 648.640014648438 4640
-1 648.679992675781 15764
-1 648.719970703125 17069
-1 648.760009765625 7817
-1 648.799987792969 2347
-1 648.839965820312 276
-1 648.880004882812 0
-1 648.919982910156 0
-1 648.960021972656 0
-1 649 0
-1 649.039978027344 0
-1 649.080017089844 942
-1 649.119995117188 75136
-1 649.159973144531 141197
-1 649.200012207031 97432
-1 649.239990234375 39123
-1 649.279968261719 9442
-1 649.320007324219 461
-1 649.359985351562 0
-1 649.399963378906 0
-1 649.440002441406 0
-1 649.47998046875 5230
-1 649.52001953125 48028
-1 649.559997558594 62687
-1 649.599975585938 29924
-1 649.640014648438 8820
-1 649.679992675781 588
-1 649.719970703125 10925
-1 649.760009765625 35226
-1 649.799987792969 28630
-1 649.839965820312 30076
-1 649.880004882812 30798
-1 649.919982910156 15519
-1 649.960021972656 2929
-1 650 11307
-1 650.039978027344 25452
-1 650.080017089844 16322
-1 650.119995117188 6069
-1 650.159973144531 1171
-1 650.200012207031 1264
-1 650.239990234375 16554
-1 650.279968261719 43013
-1 650.320007324219 57249
-1 650.359985351562 54660
-1 650.399963378906 107321
-1 650.440002441406 109329
-1 650.47998046875 49902
-1 650.52001953125 14606
-1 650.559997558594 1426
-1 650.599975585938 0
-1 650.640014648438 0
-1 650.679992675781 0
-1 650.719970703125 0
-1 650.760009765625 3414
-1 650.799987792969 23444
-1 650.839965820312 26911
-1 650.880004882812 12674
-1 650.919982910156 3817
-1 650.960021972656 421
-1 651 0
-1 651.039978027344 0
-1 651.080017089844 0
-1 651.119995117188 6773
-1 651.159973144531 27401
-1 651.200012207031 41956
-1 651.239990234375 46908
-1 651.279968261719 41897
-1 651.320007324219 21710
-1 651.359985351562 4915
-1 651.399963378906 8110
-1 651.440002441406 19984
-1 651.47998046875 13510
-1 651.52001953125 5159
-1 651.559997558594 1052
-1 651.599975585938 13
-1 651.640014648438 0
-1 651.679992675781 0
-1 651.719970703125 0
-1 651.760009765625 0
-1 651.799987792969 1
-1 651.839965820312 1
-1 651.880004882812 2652
-1 651.919982910156 20974
-1 651.960021972656 37894
-1 652 24908
-1 652.039978027344 9391
-1 652.080017089844 2128
-1 652.119995117188 28
-1 652.159973144531 0
-1 652.200012207031 0
-1 652.239990234375 127
-1 652.279968261719 10060
-1 652.320007324219 45190
-1 652.359985351562 54015
-1 652.399963378906 40085
-1 652.440002441406 28432
-1 652.47998046875 12389
-1 652.52001953125 3461
-1 652.559997558594 262
-1 652.599975585938 0
-1 652.640014648438 0
-1 652.679992675781 0
-1 652.719970703125 5344
-1 652.760009765625 22986
-1 652.799987792969 39819
-1 652.839965820312 55842
-1 652.880004882812 33115
-1 652.919982910156 11796
-1 652.960021972656 2106
-1 653 0
-1 653.039978027344 0
-1 653.080017089844 1799
-1 653.119995117188 24903
-1 653.159973144531 43806
-1 653.200012207031 37467
-1 653.239990234375 62252
-1 653.279968261719 87722
-1 653.320007324219 120252
-1 653.359985351562 169865
-1 653.399963378906 205703
-1 653.440002441406 190748
-1 653.47998046875 118353
-1 653.52001953125 49580
-1 653.559997558594 11855
-1 653.599975585938 1069
-1 653.640014648438 0
-1 653.679992675781 0
-1 653.719970703125 0
-1 653.760009765625 0
-1 653.799987792969 0
-1 653.839965820312 8
-1 653.880004882812 4
-1 653.919982910156 6578
-1 653.960021972656 38140
-1 654 55074
-1 654.039978027344 48583
-1 654.080017089844 45414
-1 654.119995117188 27454
-1 654.159973144531 9420
-1 654.200012207031 1639
-1 654.239990234375 36698
-1 654.279968261719 160450
-1 654.320007324219 214881
-1 654.359985351562 196387
-1 654.399963378906 157755
-1 654.440002441406 110370
-1 654.47998046875 106035
-1 654.52001953125 72836
-1 654.559997558594 27396
-1 654.599975585938 29427
-1 654.640014648438 54458
-1 654.679992675781 51396
-1 654.719970703125 37998
-1 654.760009765625 38186
-1 654.799987792969 65108
-1 654.839965820312 102400
-1 654.880004882812 111889
-1 654.919982910156 70484
-1 654.960021972656 32540
-1 655 43243
-1 655.039978027344 35928
-1 655.080017089844 23081
-1 655.119995117188 30754
-1 655.159973144531 51885
-1 655.200012207031 68463
-1 655.239990234375 114621
-1 655.279968261719 147323
-1 655.320007324219 116151
-1 655.359985351562 139154
-1 655.399963378906 177045
-1 655.440002441406 170409
-1 655.47998046875 104237
-1 655.52001953125 38243
-1 655.559997558594 7183
-1 655.599975585938 13274
-1 655.640014648438 28691
-1 655.679992675781 51389
-1 655.719970703125 51589
-1 655.760009765625 24926
-1 655.799987792969 7818
-1 655.839965820312 742
-1 655.880004882812 2733
-1 655.919982910156 49739
-1 655.960021972656 139667
-1 656 160525
-1 656.039978027344 93191
-1 656.080017089844 31991
-1 656.119995117188 6415
-1 656.159973144531 1754
-1 656.200012207031 26334
-1 656.239990234375 69567
-1 656.279968261719 93479
-1 656.320007324219 81291
-1 656.359985351562 61168
-1 656.399963378906 43959
-1 656.440002441406 19584
-1 656.47998046875 5392
-1 656.52001953125 15001
-1 656.559997558594 96572
-1 656.599975585938 123519
-1 656.640014648438 65097
-1 656.679992675781 18405
-1 656.719970703125 36078
-1 656.760009765625 57383
-1 656.799987792969 30028
-1 656.839965820312 9615
-1 656.880004882812 1670
-1 656.919982910156 0
-1 656.960021972656 0
-1 657 0
-1 657.039978027344 0
-1 657.080017089844 0
-1 657.119995117188 3
-1 657.159973144531 2
-1 657.200012207031 0
-1 657.239990234375 3476
-1 657.279968261719 21442
-1 657.320007324219 17571
-1 657.359985351562 12455
-1 657.399963378906 55948
-1 657.440002441406 76576
-1 657.47998046875 47672
-1 657.52001953125 16796
-1 657.559997558594 6306
-1 657.599975585938 89988
-1 657.640014648438 168836
-1 657.679992675781 125295
-1 657.719970703125 50275
-1 657.760009765625 10944
-1 657.799987792969 503
-1 657.839965820312 0
-1 657.880004882812 0
-1 657.919982910156 0
-1 657.960021972656 0
-1 658 3
-1 658.039978027344 9
-1 658.080017089844 4
-1 658.119995117188 1
-1 658.159973144531 0
-1 658.200012207031 3625
-1 658.239990234375 41213
-1 658.279968261719 96298
-1 658.320007324219 131252
-1 658.359985351562 134740
-1 658.399963378906 104354
-1 658.440002441406 50784
-1 658.47998046875 21996
-1 658.52001953125 32816
-1 658.559997558594 39926
-1 658.599975585938 24008
-1 658.640014648438 26593
-1 658.679992675781 59821
-1 658.719970703125 103068
-1 658.760009765625 177951
-1 658.799987792969 257367
-1 658.839965820312 347595
-1 658.880004882812 371652
-1 658.919982910156 336952
-1 658.960021972656 206228
-1 659 80892
-1 659.039978027344 20124
-1 659.080017089844 42242
-1 659.119995117188 71332
-1 659.159973144531 92520
-1 659.200012207031 191587
-1 659.239990234375 234995
-1 659.279968261719 309344
-1 659.320007324219 433713
-1 659.359985351562 503924
-1 659.399963378906 401085
-1 659.440002441406 326181
-1 659.47998046875 242600
-1 659.52001953125 121938
-1 659.559997558594 40700
-1 659.599975585938 34837
-1 659.640014648438 48272
-1 659.679992675781 32471
-1 659.719970703125 10839
-1 659.760009765625 67291
-1 659.799987792969 254504
-1 659.839965820312 299480
-1 659.880004882812 193365
-1 659.919982910156 116887
-1 659.960021972656 87961
-1 660 49666
-1 660.039978027344 22578
-1 660.080017089844 40722
-1 660.119995117188 58984
-1 660.159973144531 43221
-1 660.200012207031 22951
-1 660.239990234375 30292
-1 660.279968261719 31647
-1 660.320007324219 15766
-1 660.359985351562 4528
-1 660.399963378906 25192
-1 660.440002441406 63126
-1 660.47998046875 85274
-1 660.52001953125 76195
-1 660.559997558594 66021
-1 660.599975585938 43403
-1 660.640014648438 21028
-1 660.679992675781 44043
-1 660.719970703125 94150
-1 660.760009765625 77766
-1 660.799987792969 32946
-1 660.839965820312 17515
-1 660.880004882812 25223
-1 660.919982910156 23789
-1 660.960021972656 31626
-1 661 22296
-1 661.039978027344 32808
-1 661.080017089844 53585
-1 661.119995117188 51667
-1 661.159973144531 85071
-1 661.200012207031 96232
-1 661.239990234375 92964
-1 661.279968261719 107110
-1 661.320007324219 162255
-1 661.359985351562 200163
-1 661.399963378906 159778
-1 661.440002441406 95402
-1 661.47998046875 57216
-1 661.52001953125 50278
-1 661.559997558594 52575
-1 661.599975585938 29302
-1 661.640014648438 10004
-1 661.679992675781 11703
-1 661.719970703125 47573
-1 661.760009765625 75746
-1 661.799987792969 85669
-1 661.839965820312 87558
-1 661.880004882812 72582
-1 661.919982910156 61684
-1 661.960021972656 92904
-1 662 117351
-1 662.039978027344 162481
-1 662.080017089844 131917
-1 662.119995117188 60960
-1 662.159973144531 16347
-1 662.200012207031 11778
-1 662.239990234375 32012
-1 662.279968261719 29600
-1 662.320007324219 15388
-1 662.359985351562 19561
-1 662.399963378906 38830
-1 662.440002441406 55053
-1 662.47998046875 41044
-1 662.52001953125 34196
-1 662.559997558594 22418
-1 662.599975585938 8737
-1 662.640014648438 1958
-1 662.679992675781 43
-1 662.719970703125 0
-1 662.760009765625 0
-1 662.799987792969 9029
-1 662.839965820312 37391
-1 662.880004882812 61267
-1 662.919982910156 55904
-1 662.960021972656 106545
-1 663 127767
-1 663.039978027344 64838
-1 663.080017089844 19576
-1 663.119995117188 2892
-1 663.159973144531 21467
-1 663.200012207031 155140
-1 663.239990234375 268738
-1 663.279968261719 513150
-1 663.320007324219 880463
-1 663.359985351562 882691
-1 663.399963378906 601649
-1 663.440002441406 346274
-1 663.47998046875 250114
-1 663.52001953125 215546
-1 663.559997558594 153357
-1 663.599975585938 88359
-1 663.640014648438 82339
-1 663.679992675781 57144
-1 663.719970703125 24017
-1 663.760009765625 50447
-1 663.799987792969 277629
-1 663.839965820312 440020
-1 663.880004882812 344867
-1 663.919982910156 186593
-1 663.960021972656 64315
-1 664 14393
-1 664.039978027344 0
-1 664.080017089844 0
-1 664.119995117188 0
-1 664.159973144531 3683
-1 664.200012207031 92733
-1 664.239990234375 289810
-1 664.279968261719 350059
-1 664.320007324219 321192
-1 664.359985351562 284147
-1 664.399963378906 175569
-1 664.440002441406 75307
-1 664.47998046875 57637
-1 664.52001953125 64292
-1 664.559997558594 50442
-1 664.599975585938 42112
-1 664.640014648438 21541
-1 664.679992675781 6697
-1 664.719970703125 2608
-1 664.760009765625 32301
-1 664.799987792969 110382
-1 664.839965820312 145222
-1 664.880004882812 142896
-1 664.919982910156 101931
-1 664.960021972656 45169
-1 665 13242
-1 665.039978027344 1358
-1 665.080017089844 0
-1 665.119995117188 0
-1 665.159973144531 0
-1 665.200012207031 0
-1 665.239990234375 0
-1 665.279968261719 6
-1 665.320007324219 4
-1 665.359985351562 1
-1 665.399963378906 0
-1 665.440002441406 0
-1 665.47998046875 0
-1 665.52001953125 0
-1 665.559997558594 0
-1 665.599975585938 0
-1 665.640014648438 147
-1 665.679992675781 15998
-1 665.719970703125 83389
-1 665.760009765625 106692
-1 665.799987792969 96257
-1 665.839965820312 79645
-1 665.880004882812 37076
-1 665.919982910156 10980
-1 665.960021972656 1192
-1 666 601
-1 666.039978027344 15153
-1 666.080017089844 20571
-1 666.119995117188 10804
-1 666.159973144531 3243
-1 666.200012207031 572
-1 666.239990234375 0
-1 666.279968261719 0
-1 666.320007324219 0
-1 666.359985351562 0
-1 666.399963378906 0
-1 666.440002441406 1
-1 666.47998046875 650
-1 666.52001953125 27937
-1 666.559997558594 69535
-1 666.599975585938 48514
-1 666.640014648438 18797
-1 666.679992675781 4503
-1 666.719970703125 10261
-1 666.760009765625 41577
-1 666.799987792969 69952
-1 666.839965820312 69342
-1 666.880004882812 35020
-1 666.919982910156 11127
-1 666.960021972656 1546
-1 667 0
-1 667.039978027344 0
-1 667.080017089844 0
-1 667.119995117188 15346
-1 667.159973144531 63551
-1 667.200012207031 95928
-1 667.239990234375 153963
-1 667.279968261719 267004
-1 667.320007324219 335757
-1 667.359985351562 284644
-1 667.399963378906 305667
-1 667.440002441406 349504
-1 667.47998046875 295349
-1 667.52001953125 208340
-1 667.559997558594 140636
-1 667.599975585938 105821
-1 667.640014648438 99037
-1 667.679992675781 179952
-1 667.719970703125 390856
-1 667.760009765625 495625
-1 667.799987792969 449017
-1 667.839965820312 394340
-1 667.880004882812 299044
-1 667.919982910156 176585
-1 667.960021972656 85028
-1 668 77336
-1 668.039978027344 79301
-1 668.080017089844 62045
-1 668.119995117188 57656
-1 668.159973144531 61223
-1 668.200012207031 133924
-1 668.239990234375 236048
-1 668.279968261719 301089
-1 668.320007324219 278214
-1 668.359985351562 259431
-1 668.399963378906 286829
-1 668.440002441406 295793
-1 668.47998046875 227386
-1 668.52001953125 134261
-1 668.559997558594 50932
-1 668.599975585938 12601
-1 668.640014648438 433
-1 668.679992675781 14037
-1 668.719970703125 67504
-1 668.760009765625 72796
-1 668.799987792969 35028
-1 668.839965820312 30805
-1 668.880004882812 84211
-1 668.919982910156 123704
-1 668.960021972656 123883
-1 669 113407
-1 669.039978027344 110989
-1 669.080017089844 102132
-1 669.119995117188 122370
-1 669.159973144531 114146
-1 669.200012207031 85662
-1 669.239990234375 141265
-1 669.279968261719 176745
-1 669.320007324219 165891
-1 669.359985351562 156251
-1 669.399963378906 155334
-1 669.440002441406 129607
-1 669.47998046875 87787
-1 669.52001953125 54376
-1 669.559997558594 20693
-1 669.599975585938 15269
-1 669.640014648438 42605
-1 669.679992675781 52171
-1 669.719970703125 32552
-1 669.760009765625 21555
-1 669.799987792969 33660
-1 669.839965820312 24024
-1 669.880004882812 22664
-1 669.919982910156 72618
-1 669.960021972656 134128
-1 670 137923
-1 670.039978027344 99998
-1 670.080017089844 42714
-1 670.119995117188 28322
-1 670.159973144531 55116
-1 670.200012207031 50458
-1 670.239990234375 23636
-1 670.279968261719 17621
-1 670.320007324219 51983
-1 670.359985351562 55154
-1 670.399963378906 53043
-1 670.440002441406 65093
-1 670.47998046875 70859
-1 670.52001953125 92983
-1 670.559997558594 83982
-1 670.599975585938 66437
-1 670.640014648438 38188
-1 670.679992675781 13447
-1 670.719970703125 2764
-1 670.760009765625 0
-1 670.799987792969 0
-1 670.839965820312 0
-1 670.880004882812 0
-1 670.919982910156 0
-1 670.960021972656 3
-1 671 8848
-1 671.039978027344 27246
-1 671.080017089844 20008
-1 671.119995117188 16487
-1 671.159973144531 42915
-1 671.200012207031 46887
-1 671.239990234375 24105
-1 671.279968261719 6332
-1 671.320007324219 14681
-1 671.359985351562 51385
-1 671.399963378906 49293
-1 671.440002441406 67700
-1 671.47998046875 93346
-1 671.52001953125 111981
-1 671.559997558594 78502
-1 671.599975585938 29805
-1 671.640014648438 15260
-1 671.679992675781 74921
-1 671.719970703125 179456
-1 671.760009765625 175793
-1 671.799987792969 79166
-1 671.839965820312 21426
-1 671.880004882812 2456
-1 671.919982910156 0
-1 671.960021972656 8391
-1 672 20714
-1 672.039978027344 14076
-1 672.080017089844 5172
-1 672.119995117188 1735
-1 672.159973144531 11755
-1 672.200012207031 27303
-1 672.239990234375 17211
-1 672.279968261719 5353
-1 672.320007324219 16804
-1 672.359985351562 57313
-1 672.399963378906 85908
-1 672.440002441406 59371
-1 672.47998046875 21886
-1 672.52001953125 4851
-1 672.559997558594 0
-1 672.599975585938 0
-1 672.640014648438 0
-1 672.679992675781 0
-1 672.719970703125 0
-1 672.760009765625 4
-1 672.799987792969 4
-1 672.839965820312 2
-1 672.880004882812 1
-1 672.919982910156 0
-1 672.960021972656 0
-1 673 0
-1 673.039978027344 0
-1 673.080017089844 0
-1 673.119995117188 0
-1 673.159973144531 0
-1 673.200012207031 8330
-1 673.239990234375 23706
-1 673.279968261719 13795
-1 673.320007324219 34131
-1 673.359985351562 116959
-1 673.399963378906 136788
-1 673.440002441406 99308
-1 673.47998046875 72189
-1 673.52001953125 83746
-1 673.559997558594 75072
-1 673.599975585938 35194
-1 673.640014648438 9978
-1 673.679992675781 134
-1 673.719970703125 4751
-1 673.760009765625 27471
-1 673.799987792969 18429
-1 673.839965820312 10797
-1 673.880004882812 51523
-1 673.919982910156 72089
-1 673.960021972656 49555
-1 674 19933
-1 674.039978027344 4641
-1 674.080017089844 222
-1 674.119995117188 0
-1 674.159973144531 0
-1 674.200012207031 0
-1 674.239990234375 110
-1 674.279968261719 8230
-1 674.320007324219 52288
-1 674.359985351562 85759
-1 674.399963378906 60967
-1 674.440002441406 34235
-1 674.47998046875 23830
-1 674.52001953125 9839
-1 674.559997558594 2225
-1 674.599975585938 117
-1 674.640014648438 0
-1 674.679992675781 0
-1 674.719970703125 0
-1 674.760009765625 0
-1 674.799987792969 1
-1 674.839965820312 0
-1 674.880004882812 27323
-1 674.919982910156 72799
-1 674.960021972656 65885
-1 675 32321
-1 675.039978027344 21712
-1 675.080017089844 48911
-1 675.119995117188 61919
-1 675.159973144531 41691
-1 675.200012207031 54268
-1 675.239990234375 95997
-1 675.279968261719 139073
-1 675.320007324219 159178
-1 675.359985351562 120437
-1 675.399963378906 86387
-1 675.440002441406 66525
-1 675.47998046875 72281
-1 675.52001953125 45597
-1 675.559997558594 26728
-1 675.599975585938 28345
-1 675.640014648438 14885
-1 675.679992675781 6186
-1 675.719970703125 30854
-1 675.760009765625 36164
-1 675.799987792969 17266
-1 675.839965820312 4969
-1 675.880004882812 702
-1 675.919982910156 0
-1 675.960021972656 0
-1 676 4346
-1 676.039978027344 15692
-1 676.080017089844 9894
-1 676.119995117188 8906
-1 676.159973144531 44163
-1 676.200012207031 107578
-1 676.239990234375 145071
-1 676.279968261719 120680
-1 676.320007324219 83612
-1 676.359985351562 45583
-1 676.399963378906 16095
-1 676.440002441406 2952
-1 676.47998046875 0
-1 676.52001953125 0
-1 676.559997558594 0
-1 676.599975585938 0
-1 676.640014648438 0
-1 676.679992675781 3
-1 676.719970703125 0
-1 676.760009765625 17823
-1 676.799987792969 97042
-1 676.839965820312 104540
-1 676.880004882812 60761
-1 676.919982910156 101353
-1 676.960021972656 136013
-1 677 87004
-1 677.039978027344 50931
-1 677.080017089844 72206
-1 677.119995117188 83147
-1 677.159973144531 54201
-1 677.200012207031 71051
-1 677.239990234375 81953
-1 677.279968261719 62529
-1 677.320007324219 85783
-1 677.359985351562 87189
-1 677.399963378906 80644
-1 677.440002441406 94415
-1 677.47998046875 59428
-1 677.52001953125 22245
-1 677.559997558594 10033
-1 677.599975585938 25892
-1 677.640014648438 51107
-1 677.679992675781 47979
-1 677.719970703125 22675
-1 677.760009765625 6246
-1 677.799987792969 866
-1 677.839965820312 218
-1 677.880004882812 13409
-1 677.919982910156 28562
-1 677.960021972656 19355
-1 678 7336
-1 678.039978027344 5201
-1 678.080017089844 32254
-1 678.119995117188 40145
-1 678.159973144531 19882
-1 678.200012207031 6324
-1 678.239990234375 880
-1 678.279968261719 2198
-1 678.320007324219 37671
-1 678.359985351562 79177
-1 678.399963378906 63740
-1 678.440002441406 45677
-1 678.47998046875 23685
-1 678.52001953125 30737
-1 678.559997558594 50497
-1 678.599975585938 91006
-1 678.640014648438 89854
-1 678.679992675781 71486
-1 678.719970703125 43375
-1 678.760009765625 15975
-1 678.799987792969 3839
-1 678.839965820312 0
-1 678.880004882812 0
-1 678.919982910156 0
-1 678.960021972656 0
-1 679 0
-1 679.039978027344 53930
-1 679.080017089844 129438
-1 679.119995117188 155121
-1 679.159973144531 104693
-1 679.200012207031 42184
-1 679.239990234375 9827
-1 679.279968261719 499
-1 679.320007324219 0
-1 679.359985351562 0
-1 679.399963378906 0
-1 679.440002441406 77
-1 679.47998046875 6900
-1 679.52001953125 32583
-1 679.559997558594 36387
-1 679.599975585938 16504
-1 679.640014648438 4452
-1 679.679992675781 520
-1 679.719970703125 0
-1 679.760009765625 0
-1 679.799987792969 0
-1 679.839965820312 4988
-1 679.880004882812 33789
-1 679.919982910156 50002
-1 679.960021972656 66030
-1 680 45013
-1 680.039978027344 17147
-1 680.080017089844 4092
-1 680.119995117188 99
-1 680.159973144531 0
-1 680.200012207031 0
-1 680.239990234375 3847
-1 680.279968261719 22346
-1 680.320007324219 23949
-1 680.359985351562 9425
-1 680.399963378906 13812
-1 680.440002441406 52511
-1 680.47998046875 94440
-1 680.52001953125 122804
-1 680.559997558594 128095
-1 680.599975585938 89915
-1 680.640014648438 45919
-1 680.679992675781 36357
-1 680.719970703125 19859
-1 680.760009765625 19997
-1 680.799987792969 68073
-1 680.839965820312 85904
-1 680.880004882812 55362
-1 680.919982910156 22040
-1 680.960021972656 4983
-1 681 240
-1 681.039978027344 0
-1 681.080017089844 0
-1 681.119995117188 0
-1 681.159973144531 0
-1 681.200012207031 1
-1 681.239990234375 0
-1 681.279968261719 4096
-1 681.320007324219 33759
-1 681.359985351562 41007
-1 681.399963378906 19139
-1 681.440002441406 3492
-1 681.47998046875 18608
-1 681.52001953125 55353
-1 681.559997558594 78627
-1 681.599975585938 154628
-1 681.640014648438 169839
-1 681.679992675781 91520
-1 681.719970703125 31506
-1 681.760009765625 5565
-1 681.799987792969 0
-1 681.839965820312 0
-1 681.880004882812 8128
-1 681.919982910156 46527
-1 681.960021972656 75915
-1 682 60969
-1 682.039978027344 49246
-1 682.080017089844 72095
-1 682.119995117188 141581
-1 682.159973144531 225555
-1 682.200012207031 210564
-1 682.239990234375 157341
-1 682.279968261719 109053
-1 682.320007324219 98142
-1 682.359985351562 96611
-1 682.399963378906 71385
-1 682.440002441406 70987
-1 682.47998046875 107290
-1 682.52001953125 133976
-1 682.559997558594 133924
-1 682.599975585938 152735
-1 682.640014648438 133776
-1 682.679992675781 74977
-1 682.719970703125 90487
-1 682.760009765625 135787
-1 682.799987792969 128556
-1 682.839965820312 124820
-1 682.880004882812 200008
-1 682.919982910156 299086
-1 682.9599609375 291268
-1 683 212650
-1 683.039978027344 198104
-1 683.080017089844 232216
-1 683.119995117188 215388
-1 683.159973144531 128320
-1 683.200012207031 58704
-1 683.239990234375 72986
-1 683.279968261719 111298
-1 683.320007324219 87755
-1 683.359985351562 70898
-1 683.399963378906 183155
-1 683.440002441406 257839
-1 683.47998046875 168133
-1 683.52001953125 139764
-1 683.559997558594 241548
-1 683.599975585938 293153
-1 683.640014648438 226272
-1 683.679992675781 155874
-1 683.719970703125 100651
-1 683.760009765625 51149
-1 683.799987792969 17463
-1 683.839965820312 5767
-1 683.880004882812 19711
-1 683.919982910156 24159
-1 683.9599609375 12226
-1 684 3945
-1 684.039978027344 571
-1 684.080017089844 2258
-1 684.119995117188 36708
-1 684.159973144531 72087
-1 684.200012207031 44334
-1 684.239990234375 48446
-1 684.279968261719 98519
-1 684.320007324219 98752
-1 684.359985351562 96384
-1 684.399963378906 141657
-1 684.440002441406 142082
-1 684.47998046875 96012
-1 684.52001953125 73131
-1 684.559997558594 65212
-1 684.599975585938 46743
-1 684.640014648438 73581
-1 684.679992675781 125020
-1 684.719970703125 95530
-1 684.760009765625 45453
-1 684.799987792969 37094
-1 684.839965820312 25087
-1 684.880004882812 9714
-1 684.919982910156 2290
-1 684.9599609375 1557
-1 685 29766
-1 685.039978027344 71520
-1 685.080017089844 78167
-1 685.119995117188 54446
-1 685.159973144531 22280
-1 685.200012207031 6007
-1 685.239990234375 356
-1 685.279968261719 0
-1 685.320007324219 0
-1 685.359985351562 0
-1 685.399963378906 0
-1 685.440002441406 1
-1 685.47998046875 1205
-1 685.52001953125 16443
-1 685.559997558594 42017
-1 685.599975585938 36069
-1 685.640014648438 16324
-1 685.679992675781 4680
-1 685.719970703125 536
-1 685.760009765625 0
-1 685.799987792969 0
-1 685.839965820312 120
-1 685.880004882812 9304
-1 685.919982910156 28496
-1 685.9599609375 22186
-1 686 8906
-1 686.039978027344 2044
-1 686.080017089844 97
-1 686.119995117188 0
-1 686.159973144531 0
-1 686.200012207031 6790
-1 686.239990234375 45978
-1 686.279968261719 76484
-1 686.320007324219 66115
-1 686.359985351562 32172
-1 686.399963378906 22061
-1 686.440002441406 47583
-1 686.47998046875 43370
-1 686.52001953125 29474
-1 686.559997558594 35448
-1 686.599975585938 22950
-1 686.640014648438 8427
-1 686.679992675781 1936
-1 686.719970703125 0
-1 686.760009765625 0
-1 686.799987792969 0
-1 686.839965820312 2206
-1 686.880004882812 34694
-1 686.919982910156 77939
-1 686.9599609375 68225
-1 687 32418
-1 687.039978027344 9452
-1 687.080017089844 11791
-1 687.119995117188 35268
-1 687.159973144531 34090
-1 687.200012207031 56773
-1 687.239990234375 56317
-1 687.279968261719 24029
-1 687.320007324219 6420
-1 687.359985351562 475
-1 687.399963378906 0
-1 687.440002441406 0
-1 687.47998046875 11003
-1 687.52001953125 32854
-1 687.559997558594 23944
-1 687.599975585938 9377
-1 687.640014648438 2071
-1 687.679992675781 3662
-1 687.719970703125 32769
-1 687.760009765625 87893
-1 687.799987792969 183600
-1 687.839965820312 163455
-1 687.880004882812 87370
-1 687.919982910156 81024
-1 687.9599609375 60030
-1 688 24061
-1 688.039978027344 5553
-1 688.080017089844 51840
-1 688.119995117188 167024
-1 688.159973144531 250296
-1 688.200012207031 274192
-1 688.239990234375 225227
-1 688.279968261719 171960
-1 688.320007324219 187996
-1 688.359985351562 146779
-1 688.399963378906 111380
-1 688.440002441406 97079
-1 688.47998046875 91631
-1 688.52001953125 63535
-1 688.559997558594 40951
-1 688.599975585938 80794
-1 688.640014648438 88795
-1 688.679992675781 126658
-1 688.719970703125 154341
-1 688.760009765625 164326
-1 688.799987792969 146637
-1 688.839965820312 127286
-1 688.880004882812 107165
-1 688.919982910156 85428
-1 688.9599609375 62310
-1 689 47436
-1 689.039978027344 69004
-1 689.080017089844 108418
-1 689.119995117188 80363
-1 689.159973144531 53574
-1 689.200012207031 51067
-1 689.239990234375 45718
-1 689.279968261719 53984
-1 689.320007324219 43452
-1 689.359985351562 88813
-1 689.399963378906 166583
-1 689.440002441406 134183
-1 689.47998046875 59812
-1 689.52001953125 62970
-1 689.559997558594 73906
-1 689.599975585938 52746
-1 689.640014648438 78618
-1 689.679992675781 97690
-1 689.719970703125 76394
-1 689.760009765625 69891
-1 689.799987792969 80312
-1 689.839965820312 53852
-1 689.880004882812 26340
-1 689.919982910156 42408
-1 689.9599609375 81218
-1 690 82705
-1 690.039978027344 46022
-1 690.080017089844 33939
-1 690.119995117188 48693
-1 690.159973144531 77810
-1 690.200012207031 113012
-1 690.239990234375 96361
-1 690.279968261719 60221
-1 690.320007324219 55241
-1 690.359985351562 58505
-1 690.399963378906 32278
-1 690.440002441406 35074
-1 690.47998046875 106281
-1 690.52001953125 97197
-1 690.559997558594 42369
-1 690.599975585938 12110
-1 690.640014648438 888
-1 690.679992675781 0
-1 690.719970703125 23848
-1 690.760009765625 39458
-1 690.799987792969 20309
-1 690.839965820312 6620
-1 690.880004882812 14326
-1 690.919982910156 32419
-1 690.9599609375 27946
-1 691 13608
-1 691.039978027344 30736
-1 691.080017089844 66337
-1 691.119995117188 44736
-1 691.159973144531 16212
-1 691.200012207031 3766
-1 691.239990234375 0
-1 691.279968261719 0
-1 691.320007324219 0
-1 691.359985351562 0
-1 691.399963378906 831
-1 691.440002441406 12963
-1 691.47998046875 26840
-1 691.52001953125 16814
-1 691.559997558594 5779
-1 691.599975585938 1242
-1 691.640014648438 0
-1 691.679992675781 0
-1 691.719970703125 0
-1 691.760009765625 0
-1 691.799987792969 0
-1 691.839965820312 1
-1 691.880004882812 1
-1 691.919982910156 1
-1 691.9599609375 0
-1 692 8302
-1 692.039978027344 44429
-1 692.080017089844 60513
-1 692.119995117188 53119
-1 692.159973144531 64682
-1 692.200012207031 64215
-1 692.239990234375 116228
-1 692.279968261719 119683
-1 692.320007324219 61390
-1 692.359985351562 18511
-1 692.399963378906 3106
-1 692.440002441406 0
-1 692.47998046875 0
-1 692.52001953125 0
-1 692.559997558594 0
-1 692.599975585938 4
-1 692.640014648438 11329
-1 692.679992675781 38764
-1 692.719970703125 70228
-1 692.760009765625 104301
-1 692.799987792969 61230
-1 692.839965820312 20321
-1 692.880004882812 4055
-1 692.919982910156 0
-1 692.9599609375 0
-1 693 0
-1 693.039978027344 0
-1 693.080017089844 0
-1 693.119995117188 5
-1 693.159973144531 4
-1 693.200012207031 2
-1 693.239990234375 178
-1 693.279968261719 12012
-1 693.320007324219 59875
-1 693.359985351562 86717
-1 693.399963378906 55198
-1 693.440002441406 20506
-1 693.47998046875 4825
-1 693.52001953125 0
-1 693.559997558594 0
-1 693.599975585938 53171
-1 693.640014648438 115798
-1 693.679992675781 118487
-1 693.719970703125 67602
-1 693.760009765625 50333
-1 693.799987792969 57241
-1 693.839965820312 35399
-1 693.880004882812 12869
-1 693.919982910156 2714
-1 693.9599609375 0
-1 694 0
-1 694.039978027344 0
-1 694.080017089844 0
-1 694.119995117188 12746
-1 694.159973144531 86137
-1 694.200012207031 152669
-1 694.239990234375 158270
-1 694.279968261719 96247
-1 694.320007324219 37981
-1 694.359985351562 34397
-1 694.399963378906 40921
-1 694.440002441406 22708
-1 694.47998046875 7606
-1 694.52001953125 16992
-1 694.559997558594 42493
-1 694.599975585938 39178
-1 694.640014648438 63005
-1 694.679992675781 77524
-1 694.719970703125 143377
-1 694.760009765625 148487
-1 694.799987792969 102063
-1 694.839965820312 70415
-1 694.880004882812 68775
-1 694.919982910156 65938
-1 694.9599609375 32547
-1 695 12434
-1 695.039978027344 22812
-1 695.080017089844 24800
-1 695.119995117188 15193
-1 695.159973144531 29604
-1 695.200012207031 81026
-1 695.239990234375 103039
-1 695.279968261719 86399
-1 695.320007324219 105783
-1 695.359985351562 114014
-1 695.399963378906 103406
-1 695.440002441406 86387
-1 695.47998046875 61165
-1 695.52001953125 72756
-1 695.559997558594 74550
-1 695.599975585938 38072
-1 695.640014648438 34008
-1 695.679992675781 65748
-1 695.719970703125 160639
-1 695.760009765625 252373
-1 695.799987792969 207001
-1 695.839965820312 115457
-1 695.880004882812 79012
-1 695.919982910156 92198
-1 695.9599609375 116071
-1 696 140765
-1 696.039978027344 173010
-1 696.080017089844 172208
-1 696.119995117188 117234
-1 696.159973144531 61441
-1 696.200012207031 101577
-1 696.239990234375 166476
-1 696.279968261719 136669
-1 696.320007324219 76529
-1 696.359985351562 43555
-1 696.399963378906 18438
-1 696.440002441406 32340
-1 696.47998046875 62674
-1 696.52001953125 58075
-1 696.559997558594 66136
-1 696.599975585938 50558
-1 696.640014648438 26524
-1 696.679992675781 45727
-1 696.719970703125 121554
-1 696.760009765625 174734
-1 696.799987792969 201646
-1 696.839965820312 174117
-1 696.880004882812 121842
-1 696.919982910156 144554
-1 696.9599609375 188061
-1 697 195735
-1 697.039978027344 230683
-1 697.080017089844 235500
-1 697.119995117188 212596
-1 697.159973144531 194295
-1 697.200012207031 160702
-1 697.239990234375 128949
-1 697.279968261719 119084
-1 697.320007324219 107125
-1 697.359985351562 66043
-1 697.399963378906 72001
-1 697.440002441406 88256
-1 697.47998046875 101636
-1 697.52001953125 99398
-1 697.559997558594 76756
-1 697.599975585938 79035
-1 697.640014648438 101442
-1 697.679992675781 173662
-1 697.719970703125 207379
-1 697.760009765625 170614
-1 697.799987792969 183734
-1 697.839965820312 194252
-1 697.880004882812 159140
-1 697.919982910156 115889
-1 697.9599609375 55706
-1 698 28262
-1 698.039978027344 53480
-1 698.080017089844 88191
-1 698.119995117188 73326
-1 698.159973144531 37765
-1 698.200012207031 43275
-1 698.239990234375 65059
-1 698.279968261719 59556
-1 698.320007324219 50226
-1 698.359985351562 72966
-1 698.399963378906 84889
-1 698.440002441406 109853
-1 698.47998046875 157668
-1 698.52001953125 139471
-1 698.559997558594 67925
-1 698.599975585938 21429
-1 698.640014648438 12999
-1 698.679992675781 48217
-1 698.719970703125 52955
-1 698.760009765625 25189
-1 698.799987792969 9758
-1 698.839965820312 21950
-1 698.880004882812 36196
-1 698.919982910156 26009
-1 698.9599609375 38544
-1 699 31971
-1 699.039978027344 15696
-1 699.080017089844 109426
-1 699.119995117188 164669
-1 699.159973144531 110674
-1 699.200012207031 74572
-1 699.239990234375 59581
-1 699.279968261719 85304
-1 699.320007324219 141958
-1 699.359985351562 116189
-1 699.399963378906 53546
-1 699.440002441406 49356
-1 699.47998046875 97964
-1 699.52001953125 97542
-1 699.559997558594 52197
-1 699.599975585938 17712
-1 699.640014648438 2903
-1 699.679992675781 0
-1 699.719970703125 7105
-1 699.760009765625 83963
-1 699.799987792969 166139
-1 699.839965820312 137585
-1 699.880004882812 89603
-1 699.919982910156 100461
-1 699.9599609375 84690
-1 700 42051
-1 700.039978027344 14357
-1 700.080017089844 39668
-1 700.119995117188 103092
-1 700.159973144531 113654
-1 700.200012207031 105125
-1 700.239990234375 82075
-1 700.279968261719 59431
-1 700.320007324219 88513
-1 700.359985351562 89941
-1 700.399963378906 101380
-1 700.440002441406 131564
-1 700.47998046875 113658
-1 700.52001953125 68761
-1 700.559997558594 26695
-1 700.599975585938 8716
-1 700.640014648438 21971
-1 700.679992675781 36711
-1 700.719970703125 20735
-1 700.760009765625 9513
-1 700.799987792969 54472
-1 700.839965820312 123160
-1 700.880004882812 99645
-1 700.919982910156 44169
-1 700.9599609375 11664
-1 701 1273
-1 701.039978027344 3837
-1 701.080017089844 32824
-1 701.119995117188 36711
-1 701.159973144531 16337
-1 701.200012207031 4736
-1 701.239990234375 2298
-1 701.279968261719 26062
-1 701.320007324219 41210
-1 701.359985351562 61224
-1 701.399963378906 115644
-1 701.440002441406 120737
-1 701.47998046875 125519
-1 701.52001953125 212246
-1 701.559997558594 201649
-1 701.599975585938 93548
-1 701.640014648438 25456
-1 701.679992675781 3311
-1 701.719970703125 0
-1 701.760009765625 0
-1 701.799987792969 743
-1 701.839965820312 40821
-1 701.880004882812 111593
-1 701.919982910156 106632
-1 701.9599609375 78485
-1 702 50581
-1 702.039978027344 54039
-1 702.080017089844 38545
-1 702.119995117188 17136
-1 702.159973144531 65874
-1 702.200012207031 250129
-1 702.239990234375 322065
-1 702.279968261719 232249
-1 702.320007324219 162322
-1 702.359985351562 125742
-1 702.399963378906 85933
-1 702.440002441406 76165
-1 702.47998046875 54456
-1 702.52001953125 50408
-1 702.559997558594 71151
-1 702.599975585938 55510
-1 702.640014648438 58143
-1 702.679992675781 100303
-1 702.719970703125 108885
-1 702.760009765625 72937
-1 702.799987792969 31782
-1 702.839965820312 8140
-1 702.880004882812 859
-1 702.919982910156 0
-1 702.9599609375 306
-1 703 37802
-1 703.039978027344 73675
-1 703.080017089844 50521
-1 703.119995117188 52829
-1 703.159973144531 59823
-1 703.200012207031 54002
-1 703.239990234375 43532
-1 703.279968261719 74850
-1 703.320007324219 93005
-1 703.359985351562 53894
-1 703.399963378906 49860
-1 703.440002441406 79468
-1 703.47998046875 87489
-1 703.52001953125 67065
-1 703.559997558594 30933
-1 703.599975585938 9247
-1 703.640014648438 3330
-1 703.679992675781 17095
-1 703.719970703125 24482
-1 703.760009765625 50673
-1 703.799987792969 67700
-1 703.839965820312 39861
-1 703.880004882812 18876
-1 703.919982910156 47024
-1 703.9599609375 70003
-1 704 42920
-1 704.039978027344 15005
-1 704.080017089844 3302
-1 704.119995117188 0
-1 704.159973144531 0
-1 704.200012207031 7654
-1 704.239990234375 56657
-1 704.279968261719 98229
-1 704.320007324219 105564
-1 704.359985351562 122643
-1 704.399963378906 81195
-1 704.440002441406 30060
-1 704.47998046875 7160
-1 704.52001953125 10589
-1 704.559997558594 44700
-1 704.599975585938 90382
-1 704.640014648438 101522
-1 704.679992675781 72616
-1 704.719970703125 43543
-1 704.760009765625 55139
-1 704.799987792969 67838
-1 704.839965820312 46265
-1 704.880004882812 20893
-1 704.919982910156 71343
-1 704.9599609375 103353
-1 705 52841
-1 705.039978027344 30196
-1 705.080017089844 35860
-1 705.119995117188 28369
-1 705.159973144531 37338
-1 705.200012207031 66005
-1 705.239990234375 95825
-1 705.279968261719 81727
-1 705.320007324219 83222
-1 705.359985351562 76855
-1 705.399963378906 39641
-1 705.440002441406 12287
-1 705.47998046875 12276
-1 705.52001953125 42197
-1 705.559997558594 72890
-1 705.599975585938 86912
-1 705.640014648438 74645
-1 705.679992675781 35004
-1 705.719970703125 19797
-1 705.760009765625 61963
-1 705.799987792969 119308
-1 705.839965820312 114870
-1 705.880004882812 72735
-1 705.919982910156 36088
-1 705.9599609375 10476
-1 706 1541
-1 706.039978027344 0
-1 706.080017089844 12152
-1 706.119995117188 47220
-1 706.159973144531 59001
-1 706.200012207031 31654
-1 706.239990234375 9907
-1 706.279968261719 1826
-1 706.320007324219 0
-1 706.359985351562 2490
-1 706.399963378906 22230
-1 706.440002441406 41164
-1 706.47998046875 42088
-1 706.52001953125 49786
-1 706.559997558594 54665
-1 706.599975585938 33107
-1 706.640014648438 11008
-1 706.679992675781 2255
-1 706.719970703125 0
-1 706.760009765625 0
-1 706.799987792969 0
-1 706.839965820312 0
-1 706.880004882812 0
-1 706.919982910156 3
-1 706.9599609375 2
-1 707 1
-1 707.039978027344 0
-1 707.080017089844 0
-1 707.119995117188 2657
-1 707.159973144531 39050
-1 707.200012207031 34893
-1 707.239990234375 13766
-1 707.279968261719 3531
-1 707.320007324219 171
-1 707.359985351562 0
-1 707.399963378906 0
-1 707.440002441406 0
-1 707.47998046875 1097
-1 707.52001953125 25370
-1 707.559997558594 51989
-1 707.599975585938 31434
-1 707.640014648438 7699
-1 707.679992675781 16635
-1 707.719970703125 42331
-1 707.760009765625 29409
-1 707.799987792969 11340
-1 707.839965820312 2396
-1 707.880004882812 42
-1 707.919982910156 0
-1 707.9599609375 59855
-1 708 155191
-1 708.039978027344 156442
-1 708.080017089844 104203
-1 708.119995117188 66266
-1 708.159973144531 66988
-1 708.200012207031 74554
-1 708.239990234375 54072
-1 708.279968261719 50763
-1 708.320007324219 72279
-1 708.359985351562 84882
-1 708.399963378906 104270
-1 708.440002441406 112020
-1 708.47998046875 129928
-1 708.52001953125 111680
-1 708.559997558594 143420
-1 708.599975585938 194646
-1 708.640014648438 135495
-1 708.679992675781 72707
-1 708.719970703125 67647
-1 708.760009765625 73102
-1 708.799987792969 61013
-1 708.839965820312 27164
-1 708.880004882812 7666
-1 708.919982910156 4952
-1 708.9599609375 43470
-1 709 55506
-1 709.039978027344 32164
-1 709.080017089844 53678
-1 709.119995117188 83308
-1 709.159973144531 69206
-1 709.200012207031 33404
-1 709.239990234375 9424
-1 709.279968261719 4844
-1 709.320007324219 28540
-1 709.359985351562 32104
-1 709.399963378906 63470
-1 709.440002441406 155056
-1 709.47998046875 126296
-1 709.52001953125 55598
-1 709.559997558594 39704
-1 709.599975585938 49631
-1 709.640014648438 66625
-1 709.679992675781 66536
-1 709.719970703125 43358
-1 709.760009765625 35294
-1 709.799987792969 50701
-1 709.839965820312 107862
-1 709.880004882812 105901
-1 709.919982910156 61851
-1 709.9599609375 33114
-1 710 58255
-1 710.039978027344 112026
-1 710.080017089844 102688
-1 710.119995117188 92373
-1 710.159973144531 91512
-1 710.200012207031 59745
-1 710.239990234375 28660
-1 710.279968261719 90473
-1 710.320007324219 234079
-1 710.359985351562 262974
-1 710.399963378906 184190
-1 710.440002441406 105873
-1 710.47998046875 98519
-1 710.52001953125 128592
-1 710.559997558594 176360
-1 710.599975585938 236836
-1 710.640014648438 221495
-1 710.679992675781 218227
-1 710.719970703125 261260
-1 710.760009765625 317584
-1 710.799987792969 326466
-1 710.839965820312 250255
-1 710.880004882812 206629
-1 710.919982910156 209759
-1 710.9599609375 303512
-1 711 358646
-1 711.039978027344 424845
-1 711.080017089844 402323
-1 711.119995117188 336705
-1 711.159973144531 290304
-1 711.200012207031 299593
-1 711.239990234375 290409
-1 711.279968261719 293078
-1 711.320007324219 361638
-1 711.359985351562 344995
-1 711.399963378906 242190
-1 711.440002441406 149786
-1 711.47998046875 193374
-1 711.52001953125 217102
-1 711.559997558594 152741
-1 711.599975585938 75967
-1 711.640014648438 60081
-1 711.679992675781 76836
-1 711.719970703125 84400
-1 711.760009765625 120953
-1 711.799987792969 134847
-1 711.839965820312 99680
-1 711.880004882812 99688
-1 711.919982910156 117890
-1 711.9599609375 96781
-1 712 128159
-1 712.039978027344 163432
-1 712.080017089844 175320
-1 712.119995117188 197648
-1 712.159973144531 233016
-1 712.200012207031 253586
-1 712.239990234375 205175
-1 712.279968261719 177211
-1 712.320007324219 149242
-1 712.359985351562 118831
-1 712.399963378906 70031
-1 712.440002441406 42323
-1 712.47998046875 52567
-1 712.52001953125 99033
-1 712.559997558594 93186
-1 712.599975585938 60576
-1 712.640014648438 55126
-1 712.679992675781 75399
-1 712.719970703125 77285
-1 712.760009765625 47981
-1 712.799987792969 63968
-1 712.839965820312 112823
-1 712.880004882812 97098
-1 712.919982910156 63130
-1 712.9599609375 67337
-1 713 143264
-1 713.039978027344 137489
-1 713.080017089844 102034
-1 713.119995117188 94035
-1 713.159973144531 97070
-1 713.200012207031 70797
-1 713.239990234375 30556
-1 713.279968261719 59293
-1 713.320007324219 124483
-1 713.359985351562 137610
-1 713.399963378906 103968
-1 713.440002441406 59747
-1 713.47998046875 23880
-1 713.52001953125 6165
-1 713.559997558594 10949
-1 713.599975585938 47395
-1 713.640014648438 94785
-1 713.679992675781 98455
-1 713.719970703125 51198
-1 713.760009765625 15744
-1 713.799987792969 2630
-1 713.839965820312 0
-1 713.880004882812 0
-1 713.919982910156 0
-1 713.9599609375 0
-1 714 0
-1 714.039978027344 1266
-1 714.080017089844 15355
-1 714.119995117188 22755
-1 714.159973144531 47815
-1 714.200012207031 72020
-1 714.239990234375 65986
-1 714.279968261719 43744
-1 714.320007324219 57835
-1 714.359985351562 54816
-1 714.399963378906 46450
-1 714.440002441406 42979
-1 714.47998046875 24796
-1 714.52001953125 115572
-1 714.559997558594 273577
-1 714.599975585938 292554
-1 714.640014648438 278595
-1 714.679992675781 343902
-1 714.719970703125 387693
-1 714.760009765625 574926
-1 714.799987792969 929038
-1 714.839965820312 1.00864e+06
-1 714.880004882812 710996
-1 714.919982910156 415254
-1 714.9599609375 227549
-1 715 132895
-1 715.039978027344 143457
-1 715.080017089844 157324
-1 715.119995117188 141836
-1 715.159973144531 132138
-1 715.200012207031 291699
-1 715.239990234375 613450
-1 715.279968261719 865851
-1 715.320007324219 873936
-1 715.359985351562 659065
-1 715.399963378906 426412
-1 715.440002441406 218804
-1 715.47998046875 126347
-1 715.52001953125 123730
-1 715.559997558594 139303
-1 715.599975585938 124107
-1 715.640014648438 95796
-1 715.679992675781 93142
-1 715.719970703125 215831
-1 715.760009765625 273945
-1 715.799987792969 313688
-1 715.839965820312 425577
-1 715.880004882812 377628
-1 715.919982910156 218526
-1 715.9599609375 142261
-1 716 110800
-1 716.039978027344 114853
-1 716.080017089844 197778
-1 716.119995117188 286027
-1 716.159973144531 302311
-1 716.200012207031 226467
-1 716.239990234375 231453
-1 716.279968261719 290417
-1 716.320007324219 311880
-1 716.359985351562 271340
-1 716.399963378906 349402
-1 716.440002441406 483767
-1 716.47998046875 413138
-1 716.52001953125 272630
-1 716.559997558594 171829
-1 716.599975585938 145780
-1 716.640014648438 128339
-1 716.679992675781 103756
-1 716.719970703125 111271
-1 716.760009765625 126572
-1 716.799987792969 102655
-1 716.839965820312 65405
-1 716.880004882812 110863
-1 716.919982910156 230592
-1 716.9599609375 309505
-1 717 285834
-1 717.039978027344 216226
-1 717.080017089844 156230
-1 717.119995117188 115126
-1 717.159973144531 94251
-1 717.200012207031 109208
-1 717.239990234375 160959
-1 717.279968261719 243919
-1 717.320007324219 224260
-1 717.359985351562 193321
-1 717.399963378906 168824
-1 717.440002441406 120456
-1 717.47998046875 94908
-1 717.52001953125 81338
-1 717.559997558594 78419
-1 717.599975585938 76994
-1 717.640014648438 124794
-1 717.679992675781 129461
-1 717.719970703125 73565
-1 717.760009765625 51589
-1 717.799987792969 130231
-1 717.839965820312 146540
-1 717.880004882812 95549
-1 717.919982910156 76237
-1 717.9599609375 69737
-1 718 46576
-1 718.039978027344 19927
-1 718.080017089844 30885
-1 718.119995117188 39693
-1 718.159973144531 21059
-1 718.200012207031 6987
-1 718.239990234375 1067
-1 718.279968261719 0
-1 718.320007324219 0
-1 718.359985351562 0
-1 718.399963378906 0
-1 718.440002441406 0
-1 718.47998046875 545
-1 718.52001953125 38553
-1 718.559997558594 119115
-1 718.599975585938 122804
-1 718.640014648438 99800
-1 718.679992675781 107214
-1 718.719970703125 70610
-1 718.760009765625 25434
-1 718.799987792969 16958
-1 718.839965820312 37532
-1 718.880004882812 28175
-1 718.919982910156 10990
-1 718.9599609375 2552
-1 719 93
-1 719.039978027344 0
-1 719.080017089844 0
-1 719.119995117188 7240
-1 719.159973144531 36854
-1 719.200012207031 34097
-1 719.239990234375 15257
-1 719.279968261719 4455
-1 719.320007324219 486
-1 719.359985351562 0
-1 719.399963378906 23453
-1 719.440002441406 102618
-1 719.47998046875 88523
-1 719.52001953125 51241
-1 719.559997558594 46992
-1 719.599975585938 28363
-1 719.640014648438 9778
-1 719.679992675781 2157
-1 719.719970703125 0
-1 719.760009765625 10668
-1 719.799987792969 16184
-1 719.839965820312 8708
-1 719.880004882812 2896
-1 719.919982910156 485
-1 719.9599609375 0
-1 720 0
-1 720.039978027344 0
-1 720.080017089844 0
-1 720.119995117188 11493
-1 720.159973144531 66655
-1 720.200012207031 70247
-1 720.239990234375 60652
-1 720.279968261719 56031
-1 720.320007324219 60127
-1 720.359985351562 45712
-1 720.399963378906 19465
-1 720.440002441406 4715
-1 720.47998046875 421
-1 720.52001953125 0
-1 720.559997558594 10079
-1 720.599975585938 47190
-1 720.640014648438 68814
-1 720.679992675781 75798
-1 720.719970703125 43324
-1 720.760009765625 14408
-1 720.799987792969 2799
-1 720.839965820312 0
-1 720.880004882812 13318
-1 720.919982910156 60526
-1 720.9599609375 110331
-1 721 88019
-1 721.039978027344 38576
-1 721.080017089844 11089
-1 721.119995117188 3718
-1 721.159973144531 17302
-1 721.200012207031 18463
-1 721.239990234375 9693
-1 721.279968261719 32162
-1 721.320007324219 41978
-1 721.359985351562 52574
-1 721.399963378906 60844
-1 721.440002441406 72977
-1 721.47998046875 125277
-1 721.52001953125 123175
-1 721.559997558594 92480
-1 721.599975585938 64741
-1 721.640014648438 31873
-1 721.679992675781 69189
-1 721.719970703125 84101
-1 721.760009765625 44255
-1 721.799987792969 30676
-1 721.839965820312 128308
-1 721.880004882812 195543
-1 721.919982910156 178068
-1 721.9599609375 97119
-1 722 34860
-1 722.039978027344 31659
-1 722.080017089844 55510
-1 722.119995117188 73234
-1 722.159973144531 100819
-1 722.200012207031 84767
-1 722.239990234375 37326
-1 722.279968261719 19393
-1 722.320007324219 53961
-1 722.359985351562 107169
-1 722.399963378906 90405
-1 722.440002441406 84071
-1 722.47998046875 131983
-1 722.52001953125 163995
-1 722.559997558594 154904
-1 722.599975585938 120497
-1 722.640014648438 69403
-1 722.679992675781 90935
-1 722.719970703125 105669
-1 722.760009765625 102160
-1 722.799987792969 131299
-1 722.839965820312 120791
-1 722.880004882812 59003
-1 722.919982910156 17858
-1 722.9599609375 589
-1 723 31493
-1 723.039978027344 92668
-1 723.080017089844 60505
-1 723.119995117188 21519
-1 723.159973144531 4394
-1 723.200012207031 0
-1 723.239990234375 0
-1 723.279968261719 13964
-1 723.320007324219 56876
-1 723.359985351562 56178
-1 723.399963378906 26075
-1 723.440002441406 6981
-1 723.47998046875 926
-1 723.52001953125 0
-1 723.559997558594 12054
-1 723.599975585938 49292
-1 723.640014648438 44351
-1 723.679992675781 46409
-1 723.719970703125 119138
-1 723.760009765625 117120
-1 723.799987792969 60193
-1 723.839965820312 23545
-1 723.880004882812 26958
-1 723.919982910156 21678
-1 723.9599609375 8977
-1 724 2390
-1 724.039978027344 125
-1 724.080017089844 0
-1 724.119995117188 3880
-1 724.159973144531 49709
-1 724.200012207031 68959
-1 724.239990234375 34149
-1 724.279968261719 10442
-1 724.320007324219 1345
-1 724.359985351562 0
-1 724.399963378906 0
-1 724.440002441406 0
-1 724.47998046875 0
-1 724.52001953125 0
-1 724.559997558594 4
-1 724.599975585938 3
-1 724.640014648438 1
-1 724.679992675781 0
-1 724.719970703125 5273
-1 724.760009765625 30487
-1 724.799987792969 38726
-1 724.839965820312 24077
-1 724.880004882812 58520
-1 724.919982910156 96845
-1 724.9599609375 81289
-1 725 61698
-1 725.039978027344 47561
-1 725.080017089844 23454
-1 725.119995117188 7157
-1 725.159973144531 3120
-1 725.200012207031 19911
-1 725.239990234375 38260
-1 725.279968261719 25251
-1 725.320007324219 10111
-1 725.359985351562 15371
-1 725.399963378906 33973
-1 725.440002441406 24253
-1 725.47998046875 9283
-1 725.52001953125 2997
-1 725.559997558594 16143
-1 725.599975585938 72927
-1 725.640014648438 115565
-1 725.679992675781 71157
-1 725.719970703125 51804
-1 725.760009765625 87965
-1 725.799987792969 83538
-1 725.839965820312 42738
-1 725.880004882812 40283
-1 725.919982910156 62960
-1 725.9599609375 82995
-1 726 88789
-1 726.039978027344 72605
-1 726.080017089844 55454
-1 726.119995117188 40390
-1 726.159973144531 101627
-1 726.200012207031 137650
-1 726.239990234375 104124
-1 726.279968261719 79217
-1 726.320007324219 82519
-1 726.359985351562 102222
-1 726.399963378906 113583
-1 726.440002441406 132417
-1 726.47998046875 138830
-1 726.52001953125 88644
-1 726.559997558594 48854
-1 726.599975585938 43893
-1 726.640014648438 57559
-1 726.679992675781 83100
-1 726.719970703125 100592
-1 726.760009765625 138774
-1 726.799987792969 130291
-1 726.839965820312 166732
-1 726.880004882812 181797
-1 726.919982910156 195867
-1 726.9599609375 191249
-1 727 159762
-1 727.039978027344 135438
-1 727.080017089844 140953
-1 727.119995117188 110386
-1 727.159973144531 51594
-1 727.200012207031 61963
-1 727.239990234375 86241
-1 727.279968261719 118113
-1 727.320007324219 135744
-1 727.359985351562 126444
-1 727.399963378906 95580
-1 727.440002441406 47706
-1 727.47998046875 39479
-1 727.52001953125 69252
-1 727.559997558594 124199
-1 727.599975585938 243918
-1 727.640014648438 319584
-1 727.679992675781 291957
-1 727.719970703125 166364
-1 727.760009765625 56950
-1 727.799987792969 11539
-1 727.839965820312 0
-1 727.880004882812 14814
-1 727.919982910156 75112
-1 727.9599609375 169899
-1 728 193673
-1 728.039978027344 148929
-1 728.080017089844 166811
-1 728.119995117188 113771
-1 728.159973144531 75366
-1 728.200012207031 45886
-1 728.239990234375 26544
-1 728.279968261719 65091
-1 728.320007324219 60192
-1 728.359985351562 26142
-1 728.399963378906 7303
-1 728.440002441406 0
-1 728.47998046875 27958
-1 728.52001953125 124741
-1 728.559997558594 154560
-1 728.599975585938 104201
-1 728.640014648438 38999
-1 728.679992675781 9300
-1 728.719970703125 681
-1 728.760009765625 18126
-1 728.799987792969 66191
-1 728.839965820312 72131
-1 728.880004882812 59255
-1 728.919982910156 76384
-1 728.9599609375 78752
-1 729 89692
-1 729.039978027344 116630
-1 729.080017089844 111179
-1 729.119995117188 87086
-1 729.159973144531 46984
-1 729.200012207031 44303
-1 729.239990234375 82061
-1 729.279968261719 89157
-1 729.320007324219 70857
-1 729.359985351562 32863
-1 729.399963378906 9774
-1 729.440002441406 1027
-1 729.47998046875 4116
-1 729.52001953125 24660
-1 729.559997558594 25786
-1 729.599975585938 12115
-1 729.640014648438 6779
-1 729.679992675781 26003
-1 729.719970703125 36666
-1 729.760009765625 21407
-1 729.799987792969 7549
-1 729.839965820312 1324
-1 729.880004882812 0
-1 729.919982910156 0
-1 729.9599609375 0
-1 730 0
-1 730.039978027344 0
-1 730.080017089844 1
-1 730.119995117188 2
-1 730.159973144531 1
-1 730.200012207031 1980
-1 730.239990234375 27337
-1 730.279968261719 45420
-1 730.320007324219 49071
-1 730.359985351562 95411
-1 730.399963378906 125199
-1 730.440002441406 113195
-1 730.47998046875 67379
-1 730.52001953125 46954
-1 730.559997558594 92534
-1 730.599975585938 89665
-1 730.640014648438 43113
-1 730.679992675781 13422
-1 730.719970703125 1808
-1 730.760009765625 0
-1 730.799987792969 0
-1 730.839965820312 0
-1 730.880004882812 0
-1 730.919982910156 0
-1 730.9599609375 5
-1 731 3
-1 731.039978027344 1
-1 731.080017089844 0
-1 731.119995117188 0
-1 731.159973144531 0
-1 731.200012207031 0
-1 731.239990234375 0
-1 731.279968261719 0
-1 731.320007324219 0
-1 731.359985351562 0
-1 731.399963378906 0
-1 731.440002441406 0
-1 731.47998046875 0
-1 731.52001953125 354
-1 731.559997558594 8938
-1 731.599975585938 44359
-1 731.640014648438 70966
-1 731.679992675781 64175
-1 731.719970703125 37435
-1 731.760009765625 11627
-1 731.799987792969 1908
-1 731.839965820312 0
-1 731.880004882812 0
-1 731.919982910156 0
-1 731.9599609375 0
-1 732 0
-1 732.039978027344 4
-1 732.080017089844 3
-1 732.119995117188 1
-1 732.159973144531 0
-1 732.200012207031 0
-1 732.239990234375 41
-1 732.279968261719 10208
-1 732.320007324219 23800
-1 732.359985351562 13631
-1 732.399963378906 4169
-1 732.440002441406 489
-1 732.47998046875 830
-1 732.52001953125 11854
-1 732.559997558594 20771
-1 732.599975585938 38657
-1 732.640014648438 77570
-1 732.679992675781 59440
-1 732.719970703125 65173
-1 732.760009765625 63133
-1 732.799987792969 55119
-1 732.839965820312 54440
-1 732.880004882812 52297
-1 732.919982910156 94245
-1 732.9599609375 193030
-1 733 169169
-1 733.039978027344 135913
-1 733.080017089844 103707
-1 733.119995117188 63513
-1 733.159973144531 43765
-1 733.200012207031 19602
-1 733.239990234375 17814
-1 733.279968261719 107723
-1 733.320007324219 173206
-1 733.359985351562 130559
-1 733.399963378906 63088
-1 733.440002441406 38464
-1 733.47998046875 53711
-1 733.52001953125 36005
-1 733.559997558594 23301
-1 733.599975585938 41359
-1 733.640014648438 36808
-1 733.679992675781 48268
-1 733.719970703125 70270
-1 733.760009765625 104792
-1 733.799987792969 136795
-1 733.839965820312 115346
-1 733.880004882812 73747
-1 733.919982910156 30838
-1 733.9599609375 7932
-1 734 629
-1 734.039978027344 0
-1 734.080017089844 67
-1 734.119995117188 10339
-1 734.159973144531 50181
-1 734.200012207031 149624
-1 734.239990234375 206231
-1 734.279968261719 162405
-1 734.320007324219 125084
-1 734.359985351562 116210
-1 734.399963378906 89445
-1 734.440002441406 88177
-1 734.47998046875 83537
-1 734.52001953125 47083
-1 734.559997558594 14422
-1 734.599975585938 7619
-1 734.640014648438 54604
-1 734.679992675781 139061
-1 734.719970703125 157711
-1 734.760009765625 115636
-1 734.799987792969 81264
-1 734.839965820312 39864
-1 734.880004882812 14491
-1 734.919982910156 20093
-1 734.9599609375 60047
-1 735 105289
-1 735.039978027344 84464
-1 735.080017089844 53779
-1 735.119995117188 29192
-1 735.159973144531 9934
-1 735.200012207031 1969
-1 735.239990234375 0
-1 735.279968261719 0
-1 735.320007324219 0
-1 735.359985351562 0
-1 735.399963378906 991
-1 735.440002441406 17195
-1 735.47998046875 51709
-1 735.52001953125 47762
-1 735.559997558594 55420
-1 735.599975585938 56907
-1 735.640014648438 28885
-1 735.679992675781 9353
-1 735.719970703125 6998
-1 735.760009765625 24202
-1 735.799987792969 30607
-1 735.839965820312 48540
-1 735.880004882812 72708
-1 735.919982910156 104588
-1 735.9599609375 93378
-1 736 47379
-1 736.039978027344 25836
-1 736.080017089844 21284
-1 736.119995117188 18843
-1 736.159973144531 56843
-1 736.200012207031 84558
-1 736.239990234375 117423
-1 736.279968261719 120593
-1 736.320007324219 78247
-1 736.359985351562 47253
-1 736.399963378906 36103
-1 736.440002441406 16614
-1 736.47998046875 5027
-1 736.52001953125 599
-1 736.559997558594 0
-1 736.599975585938 0
-1 736.640014648438 0
-1 736.679992675781 0
-1 736.719970703125 0
-1 736.760009765625 2
-1 736.799987792969 1
-1 736.839965820312 0
-1 736.880004882812 0
-1 736.919982910156 5809
-1 736.9599609375 80178
-1 737 414441
-1 737.039978027344 558939
-1 737.080017089844 316991
-1 737.119995117188 148577
-1 737.159973144531 128495
-1 737.200012207031 125432
-1 737.239990234375 86637
-1 737.279968261719 39878
-1 737.320007324219 11274
-1 737.359985351562 782
-1 737.399963378906 12710
-1 737.440002441406 36052
-1 737.47998046875 25930
-1 737.52001953125 32341
-1 737.559997558594 53749
-1 737.599975585938 36118
-1 737.640014648438 13084
-1 737.679992675781 3150
-1 737.719970703125 3102
-1 737.760009765625 34731
-1 737.799987792969 60098
-1 737.839965820312 57981
-1 737.880004882812 61605
-1 737.919982910156 57313
-1 737.9599609375 33380
-1 738 59204
-1 738.039978027344 104780
-1 738.080017089844 81740
-1 738.119995117188 59574
-1 738.159973144531 37012
-1 738.200012207031 64924
-1 738.239990234375 110329
-1 738.279968261719 134607
-1 738.320007324219 137069
-1 738.359985351562 112858
-1 738.399963378906 91728
-1 738.440002441406 80192
-1 738.47998046875 119495
-1 738.52001953125 147291
-1 738.559997558594 106313
-1 738.599975585938 105982
-1 738.640014648438 108424
-1 738.679992675781 98367
-1 738.719970703125 155880
-1 738.760009765625 168820
-1 738.799987792969 106786
-1 738.839965820312 79841
-1 738.880004882812 142242
-1 738.919982910156 195244
-1 738.9599609375 204889
-1 739 168341
-1 739.039978027344 174388
-1 739.080017089844 259487
-1 739.119995117188 358720
-1 739.159973144531 340377
-1 739.200012207031 307411
-1 739.239990234375 364843
-1 739.279968261719 351894
-1 739.320007324219 317893
-1 739.359985351562 248282
-1 739.399963378906 184461
-1 739.440002441406 190757
-1 739.47998046875 193313
-1 739.52001953125 188279
-1 739.559997558594 145001
-1 739.599975585938 69187
-1 739.640014648438 32578
-1 739.679992675781 93767
-1 739.719970703125 196439
-1 739.760009765625 210818
-1 739.799987792969 158914
-1 739.839965820312 111412
-1 739.880004882812 63609
-1 739.919982910156 45199
-1 739.9599609375 41409
-1 740 48697
-1 740.039978027344 66862
-1 740.080017089844 118615
-1 740.119995117188 121607
-1 740.159973144531 106902
-1 740.200012207031 196419
-1 740.239990234375 231432
-1 740.279968261719 171144
-1 740.320007324219 86373
-1 740.359985351562 57099
-1 740.399963378906 116744
-1 740.440002441406 128509
-1 740.47998046875 88926
-1 740.52001953125 41864
-1 740.559997558594 12420
-1 740.599975585938 1757
-1 740.640014648438 0
-1 740.679992675781 1396
-1 740.719970703125 22270
-1 740.760009765625 67925
-1 740.799987792969 68924
-1 740.839965820312 33262
-1 740.880004882812 10419
-1 740.919982910156 1403
-1 740.9599609375 0
-1 741 0
-1 741.039978027344 0
-1 741.080017089844 0
-1 741.119995117188 7481
-1 741.159973144531 40214
-1 741.200012207031 55029
-1 741.239990234375 49037
-1 741.279968261719 26247
-1 741.320007324219 8533
-1 741.359985351562 37976
-1 741.399963378906 113708
-1 741.440002441406 158315
-1 741.47998046875 126765
-1 741.52001953125 87609
-1 741.559997558594 64809
-1 741.599975585938 42121
-1 741.640014648438 39158
-1 741.679992675781 23538
-1 741.719970703125 8371
-1 741.760009765625 1764
-1 741.799987792969 0
-1 741.839965820312 566
-1 741.880004882812 17182
-1 741.919982910156 26350
-1 741.9599609375 22641
-1 742 58345
-1 742.039978027344 76190
-1 742.080017089844 91163
-1 742.119995117188 114265
-1 742.159973144531 121450
-1 742.200012207031 95339
-1 742.239990234375 79189
-1 742.279968261719 40278
-1 742.320007324219 15683
-1 742.359985351562 24980
-1 742.399963378906 20973
-1 742.440002441406 13776
-1 742.47998046875 43014
-1 742.52001953125 55252
-1 742.559997558594 29729
-1 742.599975585938 9624
-1 742.640014648438 1380
-1 742.679992675781 0
-1 742.719970703125 0
-1 742.760009765625 0
-1 742.799987792969 0
-1 742.839965820312 0
-1 742.880004882812 0
-1 742.919982910156 19952
-1 742.9599609375 32793
-1 743 18420
-1 743.039978027344 5813
-1 743.080017089844 4235
-1 743.119995117188 25553
-1 743.159973144531 29590
-1 743.200012207031 14585
-1 743.239990234375 4127
-1 743.279968261719 646
-1 743.320007324219 0
-1 743.359985351562 0
-1 743.399963378906 0
-1 743.440002441406 0
-1 743.47998046875 14
-1 743.52001953125 7969
-1 743.559997558594 40432
-1 743.599975585938 62819
-1 743.640014648438 42655
-1 743.679992675781 16495
-1 743.719970703125 3652
-1 743.760009765625 56
-1 743.799987792969 0
-1 743.839965820312 0
-1 743.880004882812 0
-1 743.919982910156 2029
-1 743.9599609375 15949
-1 744 20071
-1 744.039978027344 10238
-1 744.080017089844 5716
-1 744.119995117188 20002
-1 744.159973144531 32250
-1 744.200012207031 20664
-1 744.239990234375 7290
-1 744.279968261719 1686
-1 744.320007324219 0
-1 744.359985351562 1711
-1 744.399963378906 21465
-1 744.440002441406 62374
-1 744.47998046875 68797
-1 744.52001953125 62575
-1 744.559997558594 67014
-1 744.599975585938 59449
-1 744.640014648438 38017
-1 744.679992675781 14778
-1 744.719970703125 3297
-1 744.760009765625 66
-1 744.799987792969 115
-1 744.839965820312 13737
-1 744.880004882812 21163
-1 744.919982910156 11036
-1 744.9599609375 22683
-1 745 49191
-1 745.039978027344 34130
-1 745.080017089844 13005
-1 745.119995117188 2804
-1 745.159973144531 6
-1 745.200012207031 0
-1 745.239990234375 0
-1 745.279968261719 0
-1 745.320007324219 0
-1 745.359985351562 2
-1 745.399963378906 0
-1 745.440002441406 2560
-1 745.47998046875 48951
-1 745.52001953125 56126
-1 745.559997558594 25460
-1 745.599975585938 7364
-1 745.640014648438 712
-1 745.679992675781 0
-1 745.719970703125 21382
-1 745.760009765625 63121
-1 745.799987792969 46581
-1 745.839965820312 17735
-1 745.880004882812 4492
-1 745.919982910156 116
-1 745.9599609375 0
-1 746 0
-1 746.039978027344 0
-1 746.080017089844 0
-1 746.119995117188 2
-1 746.159973144531 3
-1 746.200012207031 2
-1 746.239990234375 27
-1 746.279968261719 10084
-1 746.320007324219 24018
-1 746.359985351562 90424
-1 746.399963378906 183375
-1 746.440002441406 177759
-1 746.47998046875 123185
-1 746.52001953125 55038
-1 746.559997558594 15317
-1 746.599975585938 1690
-1 746.640014648438 0
-1 746.679992675781 0
-1 746.719970703125 0
-1 746.760009765625 0
-1 746.799987792969 0
-1 746.839965820312 8
-1 746.880004882812 4
-1 746.919982910156 2
-1 746.9599609375 0
-1 747 0
-1 747.039978027344 0
-1 747.080017089844 0
-1 747.119995117188 0
-1 747.159973144531 0
-1 747.200012207031 0
-1 747.239990234375 0
-1 747.279968261719 0
-1 747.320007324219 5
-1 747.359985351562 3872
-1 747.399963378906 21351
-1 747.440002441406 24395
-1 747.47998046875 11606
-1 747.52001953125 3363
-1 747.559997558594 1751
-1 747.599975585938 51863
-1 747.640014648438 117769
-1 747.679992675781 78251
-1 747.719970703125 29528
-1 747.760009765625 11721
-1 747.799987792969 47498
-1 747.839965820312 52356
-1 747.880004882812 23454
-1 747.919982910156 6346
-1 747.9599609375 709
-1 748 0
-1 748.039978027344 0
-1 748.080017089844 0
-1 748.119995117188 0
-1 748.159973144531 0
-1 748.200012207031 3
-1 748.239990234375 2
-1 748.279968261719 1
-1 748.320007324219 1975
-1 748.359985351562 16461
-1 748.399963378906 22704
-1 748.440002441406 12428
-1 748.47998046875 4219
-1 748.52001953125 712
-1 748.559997558594 0
-1 748.599975585938 0
-1 748.640014648438 0
-1 748.679992675781 0
-1 748.719970703125 0
-1 748.760009765625 1
-1 748.799987792969 1
-1 748.839965820312 0
-1 748.880004882812 0
-1 748.919982910156 0
-1 748.9599609375 403
-1 749 38872
-1 749.039978027344 69597
-1 749.080017089844 70566
-1 749.119995117188 45744
-1 749.159973144531 16304
-1 749.200012207031 3440
-1 749.239990234375 0
-1 749.279968261719 1651
-1 749.320007324219 71320
-1 749.359985351562 143096
-1 749.399963378906 109765
-1 749.440002441406 45959
-1 749.47998046875 12798
-1 749.52001953125 981
-1 749.559997558594 0
-1 749.599975585938 0
-1 749.640014648438 0
-1 749.679992675781 0
-1 749.719970703125 0
-1 749.760009765625 5568
-1 749.799987792969 35585
-1 749.839965820312 38768
-1 749.880004882812 18027
-1 749.919982910156 5086
-1 749.9599609375 661
-1 750 0
-1 750.039978027344 0
-1 750.080017089844 0
-1 750.119995117188 2580
-1 750.159973144531 25316
-1 750.200012207031 21930
-1 750.239990234375 7794
-1 750.279968261719 1808
-1 750.320007324219 6504
-1 750.359985351562 42946
-1 750.399963378906 59062
-1 750.440002441406 48686
-1 750.47998046875 21980
-1 750.52001953125 9543
-1 750.559997558594 37283
-1 750.599975585938 48661
-1 750.640014648438 25453
-1 750.679992675781 8206
-1 750.719970703125 933
-1 750.760009765625 3840
-1 750.799987792969 40503
-1 750.839965820312 48716
-1 750.880004882812 22859
-1 750.919982910156 23014
-1 750.9599609375 21956
-1 751 10284
-1 751.039978027344 2785
-1 751.080017089844 379
-1 751.119995117188 0
-1 751.159973144531 0
-1 751.200012207031 7367
-1 751.239990234375 27312
-1 751.279968261719 26601
-1 751.320007324219 18938
-1 751.359985351562 48950
-1 751.399963378906 86937
-1 751.440002441406 81830
-1 751.47998046875 37084
-1 751.52001953125 8647
-1 751.559997558594 2260
-1 751.599975585938 20062
-1 751.640014648438 68670
-1 751.679992675781 86277
-1 751.719970703125 45155
-1 751.760009765625 13412
-1 751.799987792969 12879
-1 751.839965820312 27992
-1 751.880004882812 18016
-1 751.919982910156 6633
-1 751.9599609375 1494
-1 752 0
-1 752.039978027344 0
-1 752.080017089844 0
-1 752.119995117188 3971
-1 752.159973144531 58721
-1 752.200012207031 114156
-1 752.239990234375 123111
-1 752.279968261719 125699
-1 752.320007324219 108964
-1 752.359985351562 53302
-1 752.399963378906 16761
-1 752.440002441406 20846
-1 752.47998046875 68599
-1 752.52001953125 100200
-1 752.559997558594 119107
-1 752.599975585938 89383
-1 752.640014648438 55864
-1 752.679992675781 69746
-1 752.719970703125 65857
-1 752.760009765625 32111
-1 752.799987792969 9896
-1 752.839965820312 1270
-1 752.880004882812 0
-1 752.919982910156 0
-1 752.9599609375 15898
-1 753 29501
-1 753.039978027344 18038
-1 753.080017089844 6503
-1 753.119995117188 1252
-1 753.159973144531 0
-1 753.200012207031 8631
-1 753.239990234375 44327
-1 753.279968261719 80446
-1 753.320007324219 84974
-1 753.359985351562 64957
-1 753.399963378906 50546
-1 753.440002441406 21485
-1 753.47998046875 5642
-1 753.52001953125 257
-1 753.559997558594 0
-1 753.599975585938 5939
-1 753.640014648438 26610
-1 753.679992675781 27459
-1 753.719970703125 13462
-1 753.760009765625 4073
-1 753.799987792969 589
-1 753.839965820312 0
-1 753.880004882812 1206
-1 753.919982910156 16823
-1 753.9599609375 27943
-1 754 14274
-1 754.039978027344 51585
-1 754.080017089844 111594
-1 754.119995117188 79570
-1 754.159973144531 51283
-1 754.200012207031 83395
-1 754.239990234375 82288
-1 754.279968261719 54788
-1 754.320007324219 25974
-1 754.359985351562 29361
-1 754.399963378906 68019
-1 754.440002441406 86885
-1 754.47998046875 121008
-1 754.52001953125 149073
-1 754.559997558594 119251
-1 754.599975585938 68212
-1 754.640014648438 82668
-1 754.679992675781 102005
-1 754.719970703125 81096
-1 754.760009765625 62052
-1 754.799987792969 65095
-1 754.839965820312 81449
-1 754.880004882812 99349
-1 754.919982910156 127106
-1 754.9599609375 170796
-1 755 145526
-1 755.039978027344 104000
-1 755.080017089844 87656
-1 755.119995117188 51734
-1 755.159973144531 18450
-1 755.200012207031 3866
-1 755.239990234375 3656
-1 755.279968261719 46654
-1 755.320007324219 81693
-1 755.359985351562 74276
-1 755.399963378906 74425
-1 755.440002441406 51918
-1 755.47998046875 34434
-1 755.52001953125 40345
-1 755.559997558594 47175
-1 755.599975585938 66691
-1 755.640014648438 96977
-1 755.679992675781 74254
-1 755.719970703125 32030
-1 755.760009765625 8694
-1 755.799987792969 819
-1 755.839965820312 0
-1 755.880004882812 1819
-1 755.919982910156 27413
-1 755.9599609375 59927
-1 756 74154
-1 756.039978027344 78464
-1 756.080017089844 55095
-1 756.119995117188 23803
-1 756.159973144531 6495
-1 756.200012207031 11533
-1 756.239990234375 43073
-1 756.279968261719 99642
-1 756.320007324219 137931
-1 756.359985351562 115622
-1 756.399963378906 59274
-1 756.440002441406 18011
-1 756.47998046875 3200
-1 756.52001953125 0
-1 756.559997558594 12125
-1 756.599975585938 75678
-1 756.640014648438 123335
-1 756.679992675781 68571
-1 756.719970703125 20203
-1 756.760009765625 19834
-1 756.799987792969 40915
-1 756.839965820312 47154
-1 756.880004882812 41049
-1 756.919982910156 27294
-1 756.9599609375 45009
-1 757 35337
-1 757.039978027344 16619
-1 757.080017089844 35298
-1 757.119995117188 44275
-1 757.159973144531 41553
-1 757.200012207031 27664
-1 757.239990234375 9659
-1 757.279968261719 2170
-1 757.320007324219 0
-1 757.359985351562 0
-1 757.399963378906 4921
-1 757.440002441406 29098
-1 757.47998046875 54518
-1 757.52001953125 63437
-1 757.559997558594 41471
-1 757.599975585938 16274
-1 757.640014648438 3575
-1 757.679992675781 513
-1 757.719970703125 31820
-1 757.760009765625 52888
-1 757.799987792969 39348
-1 757.839965820312 51644
-1 757.880004882812 41537
-1 757.919982910156 17264
-1 757.9599609375 4525
-1 758 344
-1 758.039978027344 0
-1 758.080017089844 0
-1 758.119995117188 0
-1 758.159973144531 0
-1 758.200012207031 0
-1 758.239990234375 0
-1 758.279968261719 17673
-1 758.320007324219 72480
-1 758.359985351562 90018
-1 758.399963378906 71131
-1 758.440002441406 55589
-1 758.47998046875 42320
-1 758.52001953125 40156
-1 758.559997558594 22021
-1 758.599975585938 7431
-1 758.640014648438 1241
-1 758.679992675781 0
-1 758.719970703125 0
-1 758.760009765625 0
-1 758.799987792969 0
-1 758.839965820312 792
-1 758.880004882812 16041
-1 758.919982910156 61779
-1 758.9599609375 100051
-1 759 64018
-1 759.039978027344 36645
-1 759.080017089844 29023
-1 759.119995117188 20343
-1 759.159973144531 36180
-1 759.200012207031 33273
-1 759.239990234375 14427
-1 759.279968261719 4128
-1 759.320007324219 370
-1 759.359985351562 0
-1 759.399963378906 783
-1 759.440002441406 44509
-1 759.47998046875 122637
-1 759.52001953125 108774
-1 759.559997558594 48476
-1 759.599975585938 13672
-1 759.640014648438 2839
-1 759.679992675781 14735
-1 759.719970703125 20130
-1 759.760009765625 10043
-1 759.799987792969 3149
-1 759.839965820312 437
-1 759.880004882812 0
-1 759.919982910156 0
-1 759.9599609375 0
-1 760 0
-1 760.039978027344 0
-1 760.080017089844 1
-1 760.119995117188 1
-1 760.159973144531 0
-1 760.200012207031 5612
-1 760.239990234375 38514
-1 760.279968261719 49986
-1 760.320007324219 47835
-1 760.359985351562 28715
-1 760.399963378906 10295
-1 760.440002441406 1956
-1 760.47998046875 0
-1 760.52001953125 0
-1 760.559997558594 0
-1 760.599975585938 0
-1 760.640014648438 0
-1 760.679992675781 2
-1 760.719970703125 2
-1 760.760009765625 1
-1 760.799987792969 0
-1 760.839965820312 0
-1 760.880004882812 0
-1 760.919982910156 6313
-1 760.9599609375 25985
-1 761 21392
-1 761.039978027344 8646
-1 761.080017089844 2310
-1 761.119995117188 126
-1 761.159973144531 0
-1 761.200012207031 993
-1 761.239990234375 16185
-1 761.279968261719 53314
-1 761.320007324219 57985
-1 761.359985351562 28748
-1 761.399963378906 13457
-1 761.440002441406 49842
-1 761.47998046875 87324
-1 761.52001953125 80273
-1 761.559997558594 71858
-1 761.599975585938 56333
-1 761.640014648438 23873
-1 761.679992675781 17316
-1 761.719970703125 28125
-1 761.760009765625 17941
-1 761.799987792969 6329
-1 761.839965820312 1169
-1 761.880004882812 0
-1 761.919982910156 0
-1 761.9599609375 0
-1 762 0
-1 762.039978027344 0
-1 762.080017089844 1
-1 762.119995117188 1
-1 762.159973144531 1
-1 762.200012207031 0
-1 762.239990234375 0
-1 762.279968261719 0
-1 762.320007324219 1865
-1 762.359985351562 17447
-1 762.399963378906 22914
-1 762.440002441406 11813
-1 762.47998046875 3000
-1 762.52001953125 3221
-1 762.559997558594 18777
-1 762.599975585938 15159
-1 762.640014648438 35646
-1 762.679992675781 57923
-1 762.719970703125 32407
-1 762.760009765625 10484
-1 762.799987792969 1775
-1 762.839965820312 0
-1 762.880004882812 0
-1 762.919982910156 0
-1 762.9599609375 0
-1 763 0
-1 763.039978027344 3
-1 763.080017089844 2
-1 763.119995117188 1
-1 763.159973144531 0
-1 763.200012207031 0
-1 763.239990234375 2310
-1 763.279968261719 17696
-1 763.320007324219 20361
-1 763.359985351562 11228
-1 763.399963378906 42500
-1 763.440002441406 99279
-1 763.47998046875 98195
-1 763.52001953125 87666
-1 763.559997558594 66130
-1 763.599975585938 33583
-1 763.640014648438 10210
-1 763.679992675781 1366
-1 763.719970703125 4897
-1 763.760009765625 24734
-1 763.799987792969 22084
-1 763.839965820312 9290
-1 763.880004882812 2579
-1 763.919982910156 192
-1 763.9599609375 0
-1 764 0
-1 764.039978027344 0
-1 764.080017089844 0
-1 764.119995117188 0
-1 764.159973144531 1
-1 764.200012207031 1098
-1 764.239990234375 16889
-1 764.279968261719 39993
-1 764.320007324219 30083
-1 764.359985351562 11885
-1 764.399963378906 3713
-1 764.440002441406 11618
-1 764.47998046875 21621
-1 764.52001953125 10137
-1 764.559997558594 21612
-1 764.599975585938 74270
-1 764.640014648438 63862
-1 764.679992675781 27142
-1 764.719970703125 6774
-1 764.760009765625 574
-1 764.799987792969 0
-1 764.839965820312 0
-1 764.880004882812 0
-1 764.919982910156 12363
-1 764.9599609375 156128
-1 765 262643
-1 765.039978027344 171549
-1 765.080017089844 65367
-1 765.119995117188 13821
-1 765.159973144531 56
-1 765.200012207031 0
-1 765.239990234375 0
-1 765.279968261719 0
-1 765.320007324219 0
-1 765.359985351562 8
-1 765.399963378906 12
-1 765.440002441406 6
-1 765.47998046875 16137
-1 765.52001953125 65742
-1 765.559997558594 70363
-1 765.599975585938 36025
-1 765.640014648438 17731
-1 765.679992675781 30945
-1 765.719970703125 25931
-1 765.760009765625 10846
-1 765.799987792969 2836
-1 765.839965820312 175
-1 765.880004882812 0
-1 765.919982910156 0
-1 765.9599609375 0
-1 766 2191
-1 766.039978027344 28633
-1 766.080017089844 50648
-1 766.119995117188 55247
-1 766.159973144531 32327
-1 766.200012207031 11399
-1 766.239990234375 639
-1 766.279968261719 10959
-1 766.320007324219 37471
-1 766.359985351562 31864
-1 766.399963378906 14194
-1 766.440002441406 4483
-1 766.47998046875 20192
-1 766.52001953125 40828
-1 766.559997558594 47654
-1 766.599975585938 31026
-1 766.640014648438 11276
-1 766.679992675781 2647
-1 766.719970703125 0
-1 766.760009765625 0
-1 766.799987792969 8412
-1 766.839965820312 39735
-1 766.880004882812 42593
-1 766.919982910156 56526
-1 766.9599609375 69926
-1 767 42912
-1 767.039978027344 14936
-1 767.080017089844 5942
-1 767.119995117188 15819
-1 767.159973144531 16375
-1 767.200012207031 7751
-1 767.239990234375 2153
-1 767.279968261719 4588
-1 767.320007324219 23937
-1 767.359985351562 34204
-1 767.399963378906 47770
-1 767.440002441406 115147
-1 767.47998046875 123281
-1 767.52001953125 125846
-1 767.559997558594 117653
-1 767.599975585938 62327
-1 767.640014648438 19389
-1 767.679992675781 3529
-1 767.719970703125 0
-1 767.760009765625 0
-1 767.799987792969 0
-1 767.839965820312 0
-1 767.880004882812 0
-1 767.919982910156 6
-1 767.9599609375 5
-1 768 2
-1 768.039978027344 0
-1 768.080017089844 14
-1 768.119995117188 14689
-1 768.159973144531 46603
-1 768.200012207031 36061
-1 768.239990234375 14152
-1 768.279968261719 3645
-1 768.320007324219 127
-1 768.359985351562 0
-1 768.399963378906 0
-1 768.440002441406 0
-1 768.47998046875 0
-1 768.52001953125 1
-1 768.559997558594 2
-1 768.599975585938 1
-1 768.640014648438 0
-1 768.679992675781 0
-1 768.719970703125 0
-1 768.760009765625 0
-1 768.799987792969 0
-1 768.839965820312 0
-1 768.880004882812 0
-1 768.919982910156 0
-1 768.9599609375 0
-1 769 7439
-1 769.039978027344 43605
-1 769.080017089844 55914
-1 769.119995117188 30625
-1 769.159973144531 10107
-1 769.200012207031 1771
-1 769.239990234375 0
-1 769.279968261719 0
-1 769.320007324219 0
-1 769.359985351562 0
-1 769.399963378906 0
-1 769.440002441406 3025
-1 769.47998046875 26501
-1 769.52001953125 54370
-1 769.559997558594 45817
-1 769.599975585938 36165
-1 769.640014648438 23324
-1 769.679992675781 8290
-1 769.719970703125 8339
-1 769.760009765625 44702
-1 769.799987792969 45095
-1 769.839965820312 18590
-1 769.880004882812 17312
-1 769.919982910156 55963
-1 769.9599609375 52471
-1 770 24067
-1 770.039978027344 6497
-1 770.080017089844 814
-1 770.119995117188 0
-1 770.159973144531 0
-1 770.200012207031 0
-1 770.239990234375 0
-1 770.279968261719 0
-1 770.320007324219 3
-1 770.359985351562 2
-1 770.399963378906 1
-1 770.440002441406 0
-1 770.47998046875 0
-1 770.52001953125 0
-1 770.559997558594 0
-1 770.599975585938 0
-1 770.640014648438 0
-1 770.679992675781 0
-1 770.719970703125 0
-1 770.760009765625 0
-1 770.799987792969 0
-1 770.839965820312 0
-1 770.880004882812 0
-1 770.919982910156 0
-1 770.9599609375 0
-1 771 9
-1 771.039978027344 4578
-1 771.080017089844 21037
-1 771.119995117188 24198
-1 771.159973144531 53802
-1 771.200012207031 78582
-1 771.239990234375 63551
-1 771.279968261719 41543
-1 771.320007324219 21747
-1 771.359985351562 32217
-1 771.399963378906 39038
-1 771.440002441406 29728
-1 771.47998046875 39328
-1 771.52001953125 29583
-1 771.559997558594 10347
-1 771.599975585938 27922
-1 771.640014648438 58653
-1 771.679992675781 131646
-1 771.719970703125 209569
-1 771.760009765625 200728
-1 771.799987792969 142017
-1 771.839965820312 69112
-1 771.880004882812 22366
-1 771.919982910156 3250
-1 771.9599609375 0
-1 772 0
-1 772.039978027344 0
-1 772.080017089844 0
-1 772.119995117188 0
-1 772.159973144531 1770
-1 772.200012207031 17250
-1 772.239990234375 28899
-1 772.279968261719 16848
-1 772.320007324219 5706
-1 772.359985351562 1172
-1 772.399963378906 0
-1 772.440002441406 0
-1 772.47998046875 0
-1 772.52001953125 0
-1 772.559997558594 0
-1 772.599975585938 1
-1 772.640014648438 1
-1 772.679992675781 1
-1 772.719970703125 0
-1 772.760009765625 0
-1 772.799987792969 7589
-1 772.839965820312 31193
-1 772.880004882812 26482
-1 772.919982910156 10652
-1 772.9599609375 2741
-1 773 161
-1 773.039978027344 0
-1 773.080017089844 0
-1 773.119995117188 0
-1 773.159973144531 0
-1 773.200012207031 1025
-1 773.239990234375 15086
-1 773.279968261719 29709
-1 773.320007324219 17897
-1 773.359985351562 8908
-1 773.399963378906 26202
-1 773.440002441406 43092
-1 773.47998046875 65904
-1 773.52001953125 59187
-1 773.559997558594 51217
-1 773.599975585938 73145
-1 773.640014648438 65842
-1 773.679992675781 109264
-1 773.719970703125 123531
-1 773.760009765625 67547
-1 773.799987792969 22696
-1 773.839965820312 3903
-1 773.880004882812 0
-1 773.919982910156 0
-1 773.9599609375 0
-1 774 0
-1 774.039978027344 0
-1 774.080017089844 5
-1 774.119995117188 5
-1 774.159973144531 2
-1 774.200012207031 1
-1 774.239990234375 0
-1 774.279968261719 0
-1 774.320007324219 0
-1 774.359985351562 0
-1 774.399963378906 0
-1 774.440002441406 0
-1 774.47998046875 0
-1 774.52001953125 0
-1 774.559997558594 0
-1 774.599975585938 0
-1 774.640014648438 0
-1 774.679992675781 5414
-1 774.719970703125 27064
-1 774.760009765625 28116
-1 774.799987792969 13464
-1 774.839965820312 3805
-1 774.880004882812 540
-1 774.919982910156 0
-1 774.9599609375 0
-1 775 0
-1 775.039978027344 0
-1 775.080017089844 0
-1 775.119995117188 2
-1 775.159973144531 1
-1 775.200012207031 0
-1 775.239990234375 0
-1 775.279968261719 8224
-1 775.320007324219 29827
-1 775.359985351562 40222
-1 775.399963378906 32805
-1 775.440002441406 14437
-1 775.47998046875 11551
-1 775.52001953125 22723
-1 775.559997558594 15617
-1 775.599975585938 5683
-1 775.640014648438 1142
-1 775.679992675781 0
-1 775.719970703125 0
-1 775.760009765625 0
-1 775.799987792969 0
-1 775.839965820312 0
-1 775.880004882812 1
-1 775.919982910156 1
-1 775.9599609375 1741
-1 776 19469
-1 776.039978027344 32296
-1 776.080017089844 17749
-1 776.119995117188 5696
-1 776.159973144531 1075
-1 776.200012207031 0
-1 776.239990234375 0
-1 776.279968261719 20899
-1 776.320007324219 56372
-1 776.359985351562 40491
-1 776.399963378906 15999
-1 776.440002441406 3651
-1 776.47998046875 159
-1 776.52001953125 0
-1 776.559997558594 0
-1 776.599975585938 0
-1 776.640014648438 0
-1 776.679992675781 1
-1 776.719970703125 3
-1 776.760009765625 1
-1 776.799987792969 0
-1 776.839965820312 0
-1 776.880004882812 0
-1 776.919982910156 0
-1 776.9599609375 0
-1 777 0
-1 777.039978027344 0
-1 777.080017089844 0
-1 777.119995117188 0
-1 777.159973144531 0
-1 777.200012207031 0
-1 777.239990234375 0
-1 777.279968261719 907
-1 777.320007324219 18136
-1 777.359985351562 33088
-1 777.399963378906 22168
-1 777.440002441406 8134
-1 777.47998046875 1913
-1 777.52001953125 0
-1 777.559997558594 18911
-1 777.599975585938 51928
-1 777.640014648438 81748
-1 777.679992675781 86257
-1 777.719970703125 46716
-1 777.760009765625 15549
-1 777.799987792969 2735
-1 777.839965820312 0
-1 777.880004882812 0
-1 777.919982910156 0
-1 777.9599609375 0
-1 778 0
-1 778.039978027344 4
-1 778.080017089844 3
-1 778.119995117188 1
-1 778.159973144531 0
-1 778.200012207031 0
-1 778.239990234375 0
-1 778.279968261719 0
-1 778.320007324219 0
-1 778.359985351562 0
-1 778.399963378906 0
-1 778.440002441406 0
-1 778.47998046875 0
-1 778.52001953125 0
-1 778.559997558594 0
-1 778.599975585938 0
-1 778.640014648438 0
-1 778.679992675781 0
-1 778.719970703125 0
-1 778.760009765625 0
-1 778.799987792969 0
-1 778.839965820312 0
-1 778.880004882812 0
-1 778.919982910156 0
-1 778.9599609375 0
-1 779 4416
-1 779.039978027344 45623
-1 779.080017089844 63626
-1 779.119995117188 35114
-1 779.159973144531 11708
-1 779.200012207031 2062
-1 779.239990234375 0
-1 779.279968261719 0
-1 779.320007324219 5691
-1 779.359985351562 35253
-1 779.399963378906 61820
-1 779.440002441406 59566
-1 779.47998046875 28048
-1 779.52001953125 13088
-1 779.559997558594 34714
-1 779.599975585938 37957
-1 779.640014648438 18927
-1 779.679992675781 6029
-1 779.719970703125 830
-1 779.760009765625 0
-1 779.799987792969 0
-1 779.839965820312 21063
-1 779.880004882812 48563
-1 779.919982910156 32520
-1 779.9599609375 11988
-1 780 2576
-1 780.039978027344 0
-1 780.080017089844 0
-1 780.119995117188 0
-1 780.159973144531 0
-1 780.200012207031 0
-1 780.239990234375 2
-1 780.279968261719 2
-1 780.320007324219 1
-1 780.359985351562 0
-1 780.399963378906 0
-1 780.440002441406 0
-1 780.47998046875 0
-1 780.52001953125 0
-1 780.559997558594 0
-1 780.599975585938 0
-1 780.640014648438 0
-1 780.679992675781 0
-1 780.719970703125 0
-1 780.760009765625 0
-1 780.799987792969 0
-1 780.839965820312 0
-1 780.880004882812 0
-1 780.919982910156 0
-1 780.9599609375 200
-1 781 26946
-1 781.039978027344 54670
-1 781.080017089844 37412
-1 781.119995117188 14083
-1 781.159973144531 1721
-1 781.200012207031 13092
-1 781.239990234375 56077
-1 781.279968261719 42784
-1 781.320007324219 15949
-1 781.359985351562 3797
-1 781.399963378906 3037
-1 781.440002441406 20375
-1 781.47998046875 42658
-1 781.52001953125 53823
-1 781.559997558594 61383
-1 781.599975585938 89677
-1 781.640014648438 90064
-1 781.679992675781 88627
-1 781.719970703125 69863
-1 781.760009765625 30444
-1 781.799987792969 8267
-1 781.839965820312 734
-1 781.880004882812 0
-1 781.919982910156 10812
-1 781.9599609375 23301
-1 782 15977
-1 782.039978027344 24194
-1 782.080017089844 26455
-1 782.119995117188 13351
-1 782.159973144531 4209
-1 782.200012207031 638
-1 782.239990234375 0
-1 782.279968261719 13915
-1 782.320007324219 30003
-1 782.359985351562 19081
-1 782.399963378906 14805
-1 782.440002441406 51234
-1 782.47998046875 113189
-1 782.52001953125 111061
-1 782.559997558594 53959
-1 782.599975585938 15311
-1 782.640014648438 16643
-1 782.679992675781 36584
-1 782.719970703125 26360
-1 782.760009765625 10202
-1 782.799987792969 2365
-1 782.839965820312 28
-1 782.880004882812 0
-1 782.919982910156 0
-1 782.9599609375 0
-1 783 0
-1 783.039978027344 1
-1 783.080017089844 0
-1 783.119995117188 6754
-1 783.159973144531 34731
-1 783.200012207031 29347
-1 783.239990234375 10673
-1 783.279968261719 2080
-1 783.320007324219 4987
-1 783.359985351562 38025
-1 783.399963378906 60889
-1 783.440002441406 58664
-1 783.47998046875 31541
-1 783.52001953125 10018
-1 783.559997558594 1881
-1 783.599975585938 0
-1 783.640014648438 0
-1 783.679992675781 0
-1 783.719970703125 0
-1 783.760009765625 0
-1 783.799987792969 3
-1 783.839965820312 2
-1 783.880004882812 1
-1 783.919982910156 0
-1 783.9599609375 0
-1 784 0
-1 784.039978027344 0
-1 784.080017089844 0
-1 784.119995117188 0
-1 784.159973144531 576
-1 784.200012207031 11775
-1 784.239990234375 24445
-1 784.279968261719 15278
-1 784.320007324219 5375
-1 784.359985351562 1191
-1 784.399963378906 0
-1 784.440002441406 0
-1 784.47998046875 0
-1 784.52001953125 0
-1 784.559997558594 0
-1 784.599975585938 1
-1 784.640014648438 1
-1 784.679992675781 408
-1 784.719970703125 10618
-1 784.760009765625 44984
-1 784.799987792969 69017
-1 784.839965820312 46355
-1 784.880004882812 17835
-1 784.919982910156 3768
-1 784.9599609375 57
-1 785 0
-1 785.039978027344 0
-1 785.080017089844 9049
-1 785.119995117188 32336
-1 785.159973144531 33556
-1 785.200012207031 16755
-1 785.239990234375 4952
-1 785.279968261719 5518
-1 785.320007324219 73116
-1 785.359985351562 126923
-1 785.399963378906 81302
-1 785.440002441406 28995
-1 785.47998046875 6490
-1 785.52001953125 0
-1 785.559997558594 9434
-1 785.599975585938 51374
-1 785.640014648438 78356
-1 785.679992675781 62938
-1 785.719970703125 27353
-1 785.760009765625 7526
-1 785.799987792969 651
-1 785.839965820312 0
-1 785.880004882812 0
-1 785.919982910156 0
-1 785.9599609375 0
-1 786 0
-1 786.039978027344 4
-1 786.080017089844 15
-1 786.119995117188 11197
-1 786.159973144531 53331
-1 786.200012207031 60064
-1 786.239990234375 30796
-1 786.279968261719 9996
-1 786.320007324219 1450
-1 786.359985351562 0
-1 786.399963378906 0
-1 786.440002441406 0
-1 786.47998046875 0
-1 786.52001953125 0
-1 786.559997558594 3
-1 786.599975585938 2
-1 786.640014648438 1
-1 786.679992675781 0
-1 786.719970703125 0
-1 786.760009765625 0
-1 786.799987792969 7908
-1 786.839965820312 48444
-1 786.880004882812 50378
-1 786.919982910156 22844
-1 786.9599609375 6667
-1 787 765
-1 787.039978027344 0
-1 787.080017089844 0
-1 787.119995117188 0
-1 787.159973144531 0
-1 787.200012207031 0
-1 787.239990234375 3
-1 787.279968261719 2
-1 787.320007324219 1
-1 787.359985351562 0
-1 787.399963378906 0
-1 787.440002441406 0
-1 787.47998046875 19138
-1 787.52001953125 96776
-1 787.559997558594 121230
-1 787.599975585938 75061
-1 787.640014648438 26733
-1 787.679992675781 5956
-1 787.719970703125 0
-1 787.760009765625 0
-1 787.799987792969 9037
-1 787.839965820312 50053
-1 787.880004882812 65327
-1 787.919982910156 39279
-1 787.9599609375 14140
-1 788 2882
-1 788.039978027344 0
-1 788.080017089844 8555
-1 788.119995117188 56605
-1 788.159973144531 67145
-1 788.200012207031 42603
-1 788.239990234375 40880
-1 788.279968261719 25288
-1 788.320007324219 8933
-1 788.359985351562 2001
-1 788.399963378906 0
-1 788.440002441406 0
-1 788.47998046875 0
-1 788.52001953125 1274
-1 788.559997558594 25880
-1 788.599975585938 25586
-1 788.640014648438 9846
-1 788.679992675781 2436
-1 788.719970703125 32
-1 788.760009765625 0
-1 788.799987792969 0
-1 788.839965820312 0
-1 788.880004882812 0
-1 788.919982910156 1
-1 788.9599609375 2
-1 789 1
-1 789.039978027344 0
-1 789.080017089844 0
-1 789.119995117188 0
-1 789.159973144531 3981
-1 789.200012207031 37614
-1 789.239990234375 43120
-1 789.279968261719 19817
-1 789.320007324219 5268
-1 789.359985351562 649
-1 789.399963378906 0
-1 789.440002441406 0
-1 789.47998046875 0
-1 789.52001953125 0
-1 789.559997558594 0
-1 789.599975585938 3
-1 789.640014648438 2
-1 789.679992675781 1
-1 789.719970703125 0
-1 789.760009765625 0
-1 789.799987792969 0
-1 789.839965820312 0
-1 789.880004882812 0
-1 789.919982910156 0
-1 789.9599609375 0
-1 790 0
-1 790.039978027344 0
-1 790.080017089844 0
-1 790.119995117188 0
-1 790.159973144531 0
-1 790.200012207031 0
-1 790.239990234375 0
-1 790.279968261719 8090
-1 790.320007324219 37815
-1 790.359985351562 45095
-1 790.399963378906 82788
-1 790.440002441406 129555
-1 790.47998046875 113702
-1 790.52001953125 87875
-1 790.559997558594 60427
-1 790.599975585938 46594
-1 790.640014648438 36950
-1 790.679992675781 80489
-1 790.719970703125 109483
-1 790.760009765625 91278
-1 790.799987792969 43212
-1 790.839965820312 12255
-1 790.880004882812 2846
-1 790.919982910156 13693
-1 790.9599609375 14643
-1 791 6728
-1 791.039978027344 1856
-1 791.080017089844 230
-1 791.119995117188 0
-1 791.159973144531 0
-1 791.200012207031 0
-1 791.239990234375 0
-1 791.279968261719 0
-1 791.320007324219 1
-1 791.359985351562 1
-1 791.399963378906 0
-1 791.440002441406 0
-1 791.47998046875 0
-1 791.519958496094 0
-1 791.559997558594 0
-1 791.599975585938 0
-1 791.640014648438 14272
-1 791.679992675781 28320
-1 791.719970703125 17159
-1 791.760009765625 6061
-1 791.799987792969 1184
-1 791.839965820312 634
-1 791.880004882812 14189
-1 791.919982910156 53484
-1 791.9599609375 94059
-1 792 65074
-1 792.039978027344 23683
-1 792.080017089844 5418
-1 792.119995117188 0
-1 792.159973144531 0
-1 792.200012207031 0
-1 792.239990234375 0
-1 792.279968261719 0
-1 792.320007324219 4
-1 792.359985351562 4
-1 792.399963378906 2
-1 792.440002441406 1
-1 792.47998046875 0
-1 792.519958496094 0
-1 792.559997558594 9732
-1 792.599975585938 41105
-1 792.640014648438 64727
-1 792.679992675781 51722
-1 792.719970703125 41342
-1 792.760009765625 29841
-1 792.799987792969 12615
-1 792.839965820312 3198
-1 792.880004882812 1428
-1 792.919982910156 15035
-1 792.9599609375 17778
-1 793 8782
-1 793.039978027344 2588
-1 793.080017089844 391
-1 793.119995117188 0
-1 793.159973144531 0
-1 793.200012207031 0
-1 793.239990234375 0
-1 793.279968261719 0
-1 793.320007324219 1
-1 793.359985351562 1
-1 793.399963378906 864
-1 793.440002441406 13746
-1 793.47998046875 25575
-1 793.519958496094 13699
-1 793.559997558594 14626
-1 793.599975585938 31525
-1 793.640014648438 26697
-1 793.679992675781 37981
-1 793.719970703125 50828
-1 793.760009765625 56431
-1 793.799987792969 45529
-1 793.839965820312 29673
-1 793.880004882812 45579
-1 793.919982910156 37559
-1 793.9599609375 15758
-1 794 4052
-1 794.039978027344 1710
-1 794.080017089844 25551
-1 794.119995117188 43390
-1 794.159973144531 23747
-1 794.200012207031 6813
-1 794.239990234375 14669
-1 794.279968261719 29757
-1 794.320007324219 16555
-1 794.359985351562 5248
-1 794.399963378906 785
-1 794.440002441406 0
-1 794.47998046875 0
-1 794.519958496094 0
-1 794.559997558594 0
-1 794.599975585938 0
-1 794.640014648438 13229
-1 794.679992675781 36098
-1 794.719970703125 28196
-1 794.760009765625 11457
-1 794.799987792969 2820
-1 794.839965820312 141
-1 794.880004882812 0
-1 794.919982910156 0
-1 794.9599609375 0
-1 795 16964
-1 795.039978027344 75856
-1 795.080017089844 106460
-1 795.119995117188 71553
-1 795.159973144531 26726
-1 795.200012207031 5769
-1 795.239990234375 0
-1 795.279968261719 0
-1 795.320007324219 0
-1 795.359985351562 0
-1 795.399963378906 0
-1 795.440002441406 4
-1 795.47998046875 5
-1 795.519958496094 2
-1 795.559997558594 1
-1 795.599975585938 0
-1 795.640014648438 0
-1 795.679992675781 0
-1 795.719970703125 0
-1 795.760009765625 552
-1 795.799987792969 11210
-1 795.839965820312 22173
-1 795.880004882812 26923
-1 795.919982910156 36955
-1 795.9599609375 22663
-1 796 8204
-1 796.039978027344 1696
-1 796.080017089844 0
-1 796.119995117188 0
-1 796.159973144531 0
-1 796.200012207031 0
-1 796.239990234375 0
-1 796.279968261719 1
-1 796.320007324219 2
-1 796.359985351562 1
-1 796.399963378906 7810
-1 796.440002441406 30943
-1 796.47998046875 26292
-1 796.519958496094 10400
-1 796.559997558594 2697
-1 796.599975585938 136
-1 796.640014648438 0
-1 796.679992675781 0
-1 796.719970703125 0
-1 796.760009765625 0
-1 796.799987792969 1
-1 796.839965820312 2
-1 796.880004882812 1
-1 796.919982910156 0
-1 796.9599609375 0
-1 797 0
-1 797.039978027344 0
-1 797.080017089844 0
-1 797.119995117188 0
-1 797.159973144531 0
-1 797.200012207031 7
-1 797.239990234375 4955
-1 797.279968261719 26234
-1 797.320007324219 28760
-1 797.359985351562 13362
-1 797.399963378906 3859
-1 797.440002441406 477
-1 797.47998046875 0
-1 797.519958496094 0
-1 797.559997558594 0
-1 797.599975585938 0
-1 797.640014648438 0
-1 797.679992675781 2
-1 797.719970703125 216
-1 797.760009765625 13040
-1 797.799987792969 36156
-1 797.839965820312 33696
-1 797.880004882812 15594
-1 797.919982910156 4186
-1 797.9599609375 547
-1 798 0
-1 798.039978027344 0
-1 798.080017089844 0
-1 798.119995117188 0
-1 798.159973144531 0
-1 798.200012207031 2
-1 798.239990234375 1
-1 798.279968261719 0
-1 798.320007324219 280
-1 798.359985351562 12841
-1 798.399963378906 23926
-1 798.440002441406 20509
-1 798.47998046875 29669
-1 798.519958496094 23351
-1 798.559997558594 9590
-1 798.599975585938 2388
-1 798.640014648438 138
-1 798.679992675781 0
-1 798.719970703125 0
-1 798.760009765625 4257
-1 798.799987792969 21589
-1 798.839965820312 20749
-1 798.880004882812 9295
-1 798.919982910156 2404
-1 798.9599609375 278
-1 799 0
-1 799.039978027344 0
-1 799.080017089844 0
-1 799.119995117188 6419
-1 799.159973144531 22918
-1 799.200012207031 18714
-1 799.239990234375 7583
-1 799.279968261719 1979
-1 799.320007324219 83
-1 799.359985351562 0
-1 799.399963378906 0
-1 799.440002441406 0
-1 799.47998046875 0
-1 799.519958496094 0
-1 799.559997558594 1
-1 799.599975585938 1
-1 799.640014648438 0
-1 799.679992675781 0
-1 799.719970703125 16578
-1 799.760009765625 24301
-1 799.799987792969 13250
-1 799.839965820312 4226
-1 799.880004882812 759
-1 799.919982910156 0
-1 799.9599609375 0
-1 800 13119
-1 800.039978027344 50651
-1 800.080017089844 48683
-1 800.119995117188 22496
-1 800.159973144531 6735
-1 800.200012207031 817
-1 800.239990234375 0
-1 800.279968261719 0
-1 800.320007324219 0
-1 800.359985351562 0
-1 800.399963378906 0
-1 800.440002441406 3
-1 800.47998046875 8690
-1 800.519958496094 27674
-1 800.559997558594 20256
-1 800.599975585938 7695
-1 800.640014648438 1723
-1 800.679992675781 29
-1 800.719970703125 0
-1 800.760009765625 0
-1 800.799987792969 0
-1 800.839965820312 0
-1 800.880004882812 1
-1 800.919982910156 1
-1 800.9599609375 1
-1 801 0
-1 801.039978027344 0
-1 801.080017089844 0
-1 801.119995117188 0
-1 801.159973144531 0
-1 801.200012207031 0
-1 801.239990234375 0
-1 801.279968261719 0
-1 801.320007324219 0
-1 801.359985351562 0
-1 801.399963378906 0
-1 801.440002441406 0
-1 801.47998046875 0
-1 801.519958496094 0
-1 801.559997558594 0
-1 801.599975585938 0
-1 801.640014648438 0
-1 801.679992675781 0
-1 801.719970703125 0
-1 801.760009765625 0
-1 801.799987792969 598
-1 801.839965820312 18879
-1 801.880004882812 60250
-1 801.919982910156 60029
-1 801.9599609375 64580
-1 802 43545
-1 802.039978027344 16365
-1 802.080017089844 8609
-1 802.119995117188 43083
-1 802.159973144531 66011
-1 802.200012207031 38321
-1 802.239990234375 12752
-1 802.279968261719 2482
-1 802.320007324219 0
-1 802.359985351562 0
-1 802.399963378906 0
-1 802.440002441406 0
-1 802.47998046875 0
-1 802.519958496094 3
-1 802.559997558594 3
-1 802.599975585938 1
-1 802.640014648438 0
-1 802.679992675781 0
-1 802.719970703125 326
-1 802.760009765625 22369
-1 802.799987792969 58191
-1 802.839965820312 50948
-1 802.880004882812 22932
-1 802.919982910156 5944
-1 802.9599609375 704
-1 803 0
-1 803.039978027344 0
-1 803.080017089844 0
-1 803.119995117188 0
-1 803.159973144531 0
-1 803.200012207031 3
-1 803.239990234375 2
-1 803.279968261719 1798
-1 803.320007324219 20121
-1 803.359985351562 38349
-1 803.399963378906 25212
-1 803.440002441406 9128
-1 803.47998046875 2045
-1 803.519958496094 0
-1 803.559997558594 0
-1 803.599975585938 0
-1 803.640014648438 0
-1 803.679992675781 0
-1 803.719970703125 2
-1 803.760009765625 2
-1 803.799987792969 1
-1 803.839965820312 0
-1 803.880004882812 0
-1 803.919982910156 0
-1 803.9599609375 0
-1 804 0
-1 804.039978027344 0
-1 804.080017089844 0
-1 804.119995117188 0
-1 804.159973144531 0
-1 804.200012207031 0
-1 804.239990234375 0
-1 804.279968261719 0
-1 804.320007324219 0
-1 804.359985351562 9955
-1 804.399963378906 22078
-1 804.440002441406 14299
-1 804.47998046875 5340
-1 804.519958496094 1055
-1 804.559997558594 0
-1 804.599975585938 0
-1 804.640014648438 0
-1 804.679992675781 0
-1 804.719970703125 0
-1 804.760009765625 1
-1 804.799987792969 1
-1 804.839965820312 0
-1 804.880004882812 0
-1 804.919982910156 0
-1 804.9599609375 0
-1 805 0
-1 805.039978027344 0
-1 805.080017089844 0
-1 805.119995117188 0
-1 805.159973144531 0
-1 805.200012207031 0
-1 805.239990234375 0
-1 805.279968261719 0
-1 805.320007324219 0
-1 805.359985351562 2381
-1 805.399963378906 23551
-1 805.440002441406 30691
-1 805.47998046875 15817
-1 805.519958496094 4690
-1 805.559997558594 804
-1 805.599975585938 0
-1 805.640014648438 0
-1 805.679992675781 0
-1 805.719970703125 0
-1 805.760009765625 0
-1 805.799987792969 2
-1 805.839965820312 1
-1 805.880004882812 0
-1 805.919982910156 0
-1 805.9599609375 17
-1 806 7790
-1 806.039978027344 23459
-1 806.080017089844 18108
-1 806.119995117188 7141
-1 806.159973144531 1864
-1 806.200012207031 92
-1 806.239990234375 0
-1 806.279968261719 0
-1 806.320007324219 0
-1 806.359985351562 0
-1 806.399963378906 0
-1 806.440002441406 1235
-1 806.47998046875 24659
-1 806.519958496094 29185
-1 806.559997558594 12886
-1 806.599975585938 3499
-1 806.640014648438 3081
-1 806.679992675781 20837
-1 806.719970703125 28363
-1 806.760009765625 14180
-1 806.799987792969 4383
-1 806.839965820312 678
-1 806.880004882812 0
-1 806.919982910156 0
-1 806.9599609375 0
-1 807 0
-1 807.039978027344 0
-1 807.080017089844 1
-1 807.119995117188 1
-1 807.159973144531 0
-1 807.200012207031 0
-1 807.239990234375 15561
-1 807.279968261719 33206
-1 807.320007324219 20557
-1 807.359985351562 7744
-1 807.399963378906 12980
-1 807.440002441406 30472
-1 807.47998046875 23116
-1 807.519958496094 9050
-1 807.559997558594 2348
-1 807.599975585938 106
-1 807.640014648438 0
-1 807.679992675781 0
-1 807.719970703125 0
-1 807.760009765625 0
-1 807.799987792969 1
-1 807.839965820312 2
-1 807.880004882812 1
-1 807.919982910156 2780
-1 807.9599609375 21738
-1 808 22543
-1 808.039978027344 8733
-1 808.080017089844 2141
-1 808.119995117188 19
-1 808.159973144531 0
-1 808.200012207031 5280
-1 808.239990234375 30480
-1 808.279968261719 33473
-1 808.320007324219 15960
-1 808.359985351562 4922
-1 808.399963378906 649
-1 808.440002441406 0
-1 808.47998046875 0
-1 808.519958496094 0
-1 808.559997558594 0
-1 808.599975585938 0
-1 808.640014648438 2
-1 808.679992675781 1
-1 808.719970703125 0
-1 808.760009765625 2052
-1 808.799987792969 17015
-1 808.839965820312 23848
-1 808.880004882812 11771
-1 808.919982910156 3278
-1 808.9599609375 0
-1 809 7255
-1 809.039978027344 61640
-1 809.080017089844 57752
-1 809.119995117188 23685
-1 809.159973144531 6448
-1 809.200012207031 453
-1 809.239990234375 0
-1 809.279968261719 0
-1 809.320007324219 0
-1 809.359985351562 0
-1 809.399963378906 0
-1 809.440002441406 696
-1 809.47998046875 11675
-1 809.519958496094 19508
-1 809.559997558594 10279
-1 809.599975585938 3324
-1 809.640014648438 574
-1 809.679992675781 0
-1 809.719970703125 0
-1 809.760009765625 0
-1 809.799987792969 0
-1 809.839965820312 0
-1 809.880004882812 1
-1 809.919982910156 1
-1 809.9599609375 2549
-1 810 24887
-1 810.039978027344 45761
-1 810.080017089844 29852
-1 810.119995117188 10663
-1 810.159973144531 2496
-1 810.200012207031 0
-1 810.239990234375 0
-1 810.279968261719 0
-1 810.320007324219 0
-1 810.359985351562 0
-1 810.399963378906 2
-1 810.440002441406 2
-1 810.47998046875 1
-1 810.519958496094 0
-1 810.559997558594 0
-1 810.599975585938 0
-1 810.640014648438 0
-1 810.679992675781 0
-1 810.719970703125 0
-1 810.760009765625 0
-1 810.799987792969 0
-1 810.839965820312 8534
-1 810.880004882812 57249
-1 810.919982910156 58375
-1 810.9599609375 24368
-1 811 6143
-1 811.039978027344 434
-1 811.080017089844 0
-1 811.119995117188 0
-1 811.159973144531 0
-1 811.200012207031 0
-1 811.239990234375 1
-1 811.279968261719 4
-1 811.320007324219 2
-1 811.359985351562 521
-1 811.399963378906 20405
-1 811.440002441406 77889
-1 811.47998046875 93650
-1 811.519958496094 54785
-1 811.559997558594 21595
-1 811.599975585938 21094
-1 811.640014648438 27829
-1 811.679992675781 16309
-1 811.719970703125 5397
-1 811.760009765625 1138
-1 811.799987792969 0
-1 811.839965820312 0
-1 811.880004882812 0
-1 811.919982910156 0
-1 811.9599609375 0
-1 812 1
-1 812.039978027344 1
-1 812.080017089844 1
-1 812.119995117188 0
-1 812.159973144531 0
-1 812.200012207031 0
-1 812.239990234375 0
-1 812.279968261719 0
-1 812.320007324219 0
-1 812.359985351562 2023
-1 812.399963378906 24120
-1 812.440002441406 60058
-1 812.47998046875 69265
-1 812.519958496094 47067
-1 812.559997558594 20135
-1 812.599975585938 21408
-1 812.640014648438 31574
-1 812.679992675781 18994
-1 812.719970703125 6381
-1 812.760009765625 1378
-1 812.799987792969 0
-1 812.839965820312 0
-1 812.880004882812 0
-1 812.919982910156 0
-1 812.9599609375 0
-1 813 1
-1 813.039978027344 1
-1 813.080017089844 1
-1 813.119995117188 0
-1 813.159973144531 0
-1 813.200012207031 6
-1 813.239990234375 5392
-1 813.279968261719 26920
-1 813.320007324219 28370
-1 813.359985351562 12983
-1 813.399963378906 3659
-1 813.440002441406 443
-1 813.47998046875 0
-1 813.519958496094 0
-1 813.559997558594 0
-1 813.599975585938 163
-1 813.640014648438 11458
-1 813.679992675781 45071
-1 813.719970703125 42110
-1 813.760009765625 18370
-1 813.799987792969 4893
-1 813.839965820312 475
-1 813.880004882812 0
-1 813.919982910156 0
-1 813.9599609375 0
-1 814 0
-1 814.039978027344 0
-1 814.080017089844 3
-1 814.119995117188 1
-1 814.159973144531 1
-1 814.200012207031 0
-1 814.239990234375 0
-1 814.279968261719 0
-1 814.320007324219 0
-1 814.359985351562 0
-1 814.399963378906 2571
-1 814.440002441406 21118
-1 814.47998046875 27643
-1 814.519958496094 14576
-1 814.559997558594 4825
-1 814.599975585938 779
-1 814.640014648438 536
-1 814.679992675781 17639
-1 814.719970703125 52669
-1 814.760009765625 48358
-1 814.799987792969 22954
-1 814.839965820312 6657
-1 814.880004882812 898
-1 814.919982910156 0
-1 814.9599609375 0
-1 815 0
-1 815.039978027344 0
-1 815.080017089844 0
-1 815.119995117188 967
-1 815.159973144531 27520
-1 815.200012207031 44997
-1 815.239990234375 25603
-1 815.279968261719 8883
-1 815.320007324219 1499
-1 815.359985351562 0
-1 815.399963378906 0
-1 815.440002441406 14423
-1 815.47998046875 188521
-1 815.519958496094 272285
-1 815.559997558594 168364
-1 815.599975585938 72551
-1 815.640014648438 19794
-1 815.679992675781 2125
-1 815.719970703125 0
-1 815.760009765625 0
-1 815.799987792969 0
-1 815.839965820312 0
-1 815.880004882812 1336
-1 815.919982910156 16391
-1 815.9599609375 41610
-1 816 33759
-1 816.039978027344 13131
-1 816.080017089844 3214
-1 816.119995117188 27
-1 816.159973144531 0
-1 816.200012207031 0
-1 816.239990234375 0
-1 816.279968261719 0
-1 816.320007324219 1
-1 816.359985351562 2
-1 816.399963378906 1
-1 816.440002441406 0
-1 816.47998046875 0
-1 816.519958496094 0
-1 816.559997558594 0
-1 816.599975585938 0
-1 816.640014648438 0
-1 816.679992675781 0
-1 816.719970703125 0
-1 816.760009765625 0
-1 816.799987792969 0
-1 816.839965820312 0
-1 816.880004882812 1330
-1 816.919982910156 14666
-1 816.9599609375 29568
-1 817 19985
-1 817.039978027344 49448
-1 817.080017089844 104479
-1 817.119995117188 77311
-1 817.159973144531 30839
-1 817.200012207031 7241
-1 817.239990234375 290
-1 817.279968261719 0
-1 817.320007324219 0
-1 817.359985351562 0
-1 817.399963378906 0
-1 817.440002441406 2
-1 817.47998046875 5
-1 817.519958496094 3
-1 817.559997558594 1
-1 817.599975585938 0
-1 817.640014648438 0
-1 817.679992675781 0
-1 817.719970703125 0
-1 817.760009765625 998
-1 817.799987792969 23662
-1 817.839965820312 66050
-1 817.880004882812 60132
-1 817.919982910156 63319
-1 817.9599609375 55244
-1 818 25988
-1 818.039978027344 7499
-1 818.080017089844 985
-1 818.119995117188 0
-1 818.159973144531 0
-1 818.200012207031 0
-1 818.239990234375 0
-1 818.279968261719 0
-1 818.320007324219 3
-1 818.359985351562 2
-1 818.399963378906 1
-1 818.440002441406 0
-1 818.47998046875 11
-1 818.519958496094 5003
-1 818.559997558594 16377
-1 818.599975585938 11712
-1 818.640014648438 4376
-1 818.679992675781 1010
-1 818.719970703125 0
-1 818.760009765625 0
-1 818.799987792969 12040
-1 818.839965820312 38408
-1 818.880004882812 63702
-1 818.919982910156 74555
-1 818.9599609375 37737
-1 819 11746
-1 819.039978027344 1910
-1 819.080017089844 0
-1 819.119995117188 0
-1 819.159973144531 0
-1 819.200012207031 0
-1 819.239990234375 1967
-1 819.279968261719 21148
-1 819.320007324219 41615
-1 819.359985351562 27307
-1 819.399963378906 10283
-1 819.440002441406 2338
-1 819.47998046875 30
-1 819.519958496094 0
-1 819.559997558594 0
-1 819.599975585938 0
-1 819.640014648438 0
-1 819.679992675781 2007
-1 819.719970703125 17855
-1 819.760009765625 25459
-1 819.799987792969 14697
-1 819.839965820312 14192
-1 819.880004882812 25543
-1 819.919982910156 16409
-1 819.9599609375 5851
-1 820 1119
-1 820.039978027344 0
-1 820.080017089844 0
-1 820.119995117188 0
-1 820.159973144531 0
-1 820.200012207031 0
-1 820.239990234375 1
-1 820.279968261719 0
-1 820.320007324219 4232
-1 820.359985351562 38302
-1 820.399963378906 43344
-1 820.440002441406 21738
-1 820.47998046875 6888
-1 820.519958496094 914
-1 820.559997558594 0
-1 820.599975585938 0
-1 820.640014648438 0
-1 820.679992675781 0
-1 820.719970703125 0
-1 820.760009765625 2
-1 820.799987792969 2
-1 820.839965820312 1
-1 820.880004882812 0
-1 820.919982910156 0
-1 820.9599609375 0
-1 821 0
-1 821.039978027344 0
-1 821.080017089844 0
-1 821.119995117188 0
-1 821.159973144531 0
-1 821.200012207031 7564
-1 821.239990234375 39668
-1 821.279968261719 59161
-1 821.320007324219 66448
-1 821.359985351562 41656
-1 821.399963378906 15694
-1 821.440002441406 3582
-1 821.47998046875 49
-1 821.519958496094 0
-1 821.559997558594 0
-1 821.599975585938 0
-1 821.640014648438 1944
-1 821.679992675781 17675
-1 821.719970703125 24325
-1 821.760009765625 11309
-1 821.799987792969 3221
-1 821.839965820312 417
-1 821.880004882812 0
-1 821.919982910156 0
-1 821.9599609375 0
-1 822 0
-1 822.039978027344 0
-1 822.080017089844 1
-1 822.119995117188 1
-1 822.159973144531 0
-1 822.200012207031 0
-1 822.239990234375 0
-1 822.279968261719 0
-1 822.320007324219 976
-1 822.359985351562 31762
-1 822.399963378906 38898
-1 822.440002441406 18596
-1 822.47998046875 5658
-1 822.519958496094 658
-1 822.559997558594 0
-1 822.599975585938 0
-1 822.640014648438 0
-1 822.679992675781 0
-1 822.719970703125 0
-1 822.760009765625 2
-1 822.799987792969 1
-1 822.839965820312 1
-1 822.880004882812 0
-1 822.919982910156 0
-1 822.9599609375 0
-1 823 0
-1 823.039978027344 0
-1 823.080017089844 0
-1 823.119995117188 0
-1 823.159973144531 0
-1 823.200012207031 0
-1 823.239990234375 2519
-1 823.279968261719 29473
-1 823.320007324219 37811
-1 823.359985351562 16680
-1 823.399963378906 4459
-1 823.440002441406 462
-1 823.47998046875 0
-1 823.519958496094 0
-1 823.559997558594 0
-1 823.599975585938 0
-1 823.640014648438 0
-1 823.679992675781 2
-1 823.719970703125 1
-1 823.760009765625 0
-1 823.799987792969 0
-1 823.839965820312 0
-1 823.880004882812 0
-1 823.919982910156 0
-1 823.9599609375 0
-1 824 0
-1 824.039978027344 0
-1 824.080017089844 0
-1 824.119995117188 0
-1 824.159973144531 0
-1 824.200012207031 1112
-1 824.239990234375 14635
-1 824.279968261719 18280
-1 824.320007324219 8731
-1 824.359985351562 2714
-1 824.399963378906 355
-1 824.440002441406 0
-1 824.47998046875 11770
-1 824.519958496094 25595
-1 824.559997558594 15219
-1 824.599975585938 5358
-1 824.640014648438 1114
-1 824.679992675781 0
-1 824.719970703125 0
-1 824.760009765625 0
-1 824.799987792969 0
-1 824.839965820312 0
-1 824.880004882812 1
-1 824.919982910156 1
-1 824.9599609375 0
-1 825 0
-1 825.039978027344 0
-1 825.080017089844 0
-1 825.119995117188 3233
-1 825.159973144531 28333
-1 825.200012207031 35350
-1 825.239990234375 17115
-1 825.279968261719 5260
-1 825.320007324219 642
-1 825.359985351562 0
-1 825.399963378906 0
-1 825.440002441406 0
-1 825.47998046875 0
-1 825.519958496094 0
-1 825.559997558594 2
-1 825.599975585938 1
-1 825.640014648438 0
-1 825.679992675781 10
-1 825.719970703125 12111
-1 825.760009765625 50462
-1 825.799987792969 43251
-1 825.839965820312 17239
-1 825.880004882812 7323
-1 825.919982910156 37903
-1 825.9599609375 54642
-1 826 29553
-1 826.039978027344 9386
-1 826.080017089844 1582
-1 826.119995117188 0
-1 826.159973144531 0
-1 826.200012207031 0
-1 826.239990234375 0
-1 826.279968261719 0
-1 826.320007324219 3
-1 826.359985351562 1654
-1 826.399963378906 19616
-1 826.440002441406 36998
-1 826.47998046875 53056
-1 826.519958496094 41458
-1 826.559997558594 17307
-1 826.599975585938 4301
-1 826.640014648438 312
-1 826.679992675781 0
-1 826.719970703125 0
-1 826.760009765625 0
-1 826.799987792969 0
-1 826.839965820312 29445
-1 826.880004882812 70544
-1 826.919982910156 50507
-1 826.9599609375 19683
-1 827 4408
-1 827.039978027344 97
-1 827.080017089844 0
-1 827.119995117188 0
-1 827.159973144531 0
-1 827.200012207031 26730
-1 827.239990234375 92155
-1 827.279968261719 125313
-1 827.320007324219 96717
-1 827.359985351562 130568
-1 827.399963378906 128210
-1 827.440002441406 71535
-1 827.47998046875 44971
-1 827.519958496094 38893
-1 827.559997558594 19043
-1 827.599975585938 5700
-1 827.640014648438 863
-1 827.679992675781 0
-1 827.719970703125 0
-1 827.760009765625 0
-1 827.799987792969 0
-1 827.839965820312 0
-1 827.880004882812 2
-1 827.919982910156 1
-1 827.9599609375 1
-1 828 0
-1 828.039978027344 0
-1 828.080017089844 0
-1 828.119995117188 0
-1 828.159973144531 0
-1 828.200012207031 0
-1 828.239990234375 0
-1 828.279968261719 0
-1 828.320007324219 0
-1 828.359985351562 0
-1 828.399963378906 0
-1 828.440002441406 0
-1 828.47998046875 0
-1 828.519958496094 0
-1 828.559997558594 0
-1 828.599975585938 0
-1 828.640014648438 0
-1 828.679992675781 9571
-1 828.719970703125 34277
-1 828.760009765625 30293
-1 828.799987792969 13559
-1 828.839965820312 3779
-1 828.880004882812 419
-1 828.919982910156 0
-1 828.9599609375 0
-1 829 0
-1 829.039978027344 0
-1 829.080017089844 0
-1 829.119995117188 2
-1 829.159973144531 1
-1 829.200012207031 0
-1 829.239990234375 0
-1 829.279968261719 0
-1 829.320007324219 0
-1 829.359985351562 0
-1 829.399963378906 0
-1 829.440002441406 1912
-1 829.47998046875 19164
-1 829.519958496094 29566
-1 829.559997558594 15469
-1 829.599975585938 4904
-1 829.640014648438 852
-1 829.679992675781 0
-1 829.719970703125 0
-1 829.760009765625 0
-1 829.799987792969 0
-1 829.839965820312 0
-1 829.880004882812 1
-1 829.919982910156 1
-1 829.9599609375 0
-1 830 0
-1 830.039978027344 0
-1 830.080017089844 0
-1 830.119995117188 0
-1 830.159973144531 0
-1 830.200012207031 0
-1 830.239990234375 1278
-1 830.279968261719 21485
-1 830.320007324219 55259
-1 830.359985351562 73455
-1 830.399963378906 75609
-1 830.440002441406 44650
-1 830.47998046875 16172
-1 830.519958496094 3056
-1 830.559997558594 0
-1 830.599975585938 0
-1 830.640014648438 14935
-1 830.679992675781 40600
-1 830.719970703125 28892
-1 830.760009765625 11136
-1 830.799987792969 2439
-1 830.839965820312 52
-1 830.880004882812 10878
-1 830.919982910156 60424
-1 830.9599609375 153428
-1 831 123650
-1 831.039978027344 48086
-1 831.080017089844 11602
-1 831.119995117188 111
-1 831.159973144531 0
-1 831.200012207031 3580
-1 831.239990234375 50803
-1 831.279968261719 58120
-1 831.320007324219 26947
-1 831.359985351562 7269
-1 831.399963378906 8656
-1 831.440002441406 59725
-1 831.47998046875 61176
-1 831.519958496094 35184
-1 831.559997558594 28366
-1 831.599975585938 14694
-1 831.640014648438 4621
-1 831.679992675781 750
-1 831.719970703125 0
-1 831.760009765625 0
-1 831.799987792969 0
-1 831.839965820312 0
-1 831.880004882812 0
-1 831.919982910156 2
-1 831.9599609375 1
-1 832 0
-1 832.039978027344 0
-1 832.080017089844 0
-1 832.119995117188 0
-1 832.159973144531 0
-1 832.200012207031 0
-1 832.239990234375 0
-1 832.279968261719 0
-1 832.320007324219 0
-1 832.359985351562 0
-1 832.399963378906 0
-1 832.440002441406 0
-1 832.47998046875 0
-1 832.519958496094 0
-1 832.559997558594 0
-1 832.599975585938 0
-1 832.640014648438 0
-1 832.679992675781 0
-1 832.719970703125 0
-1 832.760009765625 0
-1 832.799987792969 0
-1 832.839965820312 0
-1 832.880004882812 0
-1 832.919982910156 0
-1 832.9599609375 0
-1 833 0
-1 833.039978027344 0
-1 833.080017089844 0
-1 833.119995117188 0
-1 833.159973144531 0
-1 833.200012207031 0
-1 833.239990234375 0
-1 833.279968261719 0
-1 833.320007324219 0
-1 833.359985351562 0
-1 833.399963378906 0
-1 833.440002441406 0
-1 833.47998046875 1198
-1 833.519958496094 14198
-1 833.559997558594 31159
-1 833.599975585938 24628
-1 833.640014648438 10061
-1 833.679992675781 2583
-1 833.719970703125 113
-1 833.760009765625 0
-1 833.799987792969 0
-1 833.839965820312 0
-1 833.880004882812 0
-1 833.919982910156 1
-1 833.9599609375 2
-1 834 1
-1 834.039978027344 0
-1 834.080017089844 0
-1 834.119995117188 0
-1 834.159973144531 0
-1 834.200012207031 0
-1 834.239990234375 0
-1 834.279968261719 0
-1 834.320007324219 0
-1 834.359985351562 0
-1 834.399963378906 17611
-1 834.440002441406 50991
-1 834.47998046875 65896
-1 834.519958496094 72532
-1 834.559997558594 116044
-1 834.599975585938 161783
-1 834.640014648438 119339
-1 834.679992675781 49116
-1 834.719970703125 11370
-1 834.760009765625 0
-1 834.799987792969 1336
-1 834.839965820312 25132
-1 834.880004882812 24316
-1 834.919982910156 9923
-1 834.9599609375 2690
-1 835 169
-1 835.039978027344 0
-1 835.080017089844 0
-1 835.119995117188 0
-1 835.159973144531 17833
-1 835.200012207031 79429
-1 835.239990234375 85013
-1 835.279968261719 42686
-1 835.320007324219 10934
-1 835.359985351562 27468
-1 835.399963378906 105124
-1 835.440002441406 119520
-1 835.47998046875 66649
-1 835.519958496094 21491
-1 835.559997558594 4290
-1 835.599975585938 0
-1 835.640014648438 483
-1 835.679992675781 36347
-1 835.719970703125 84051
-1 835.760009765625 57895
-1 835.799987792969 22667
-1 835.839965820312 5535
-1 835.880004882812 230
-1 835.919982910156 0
-1 835.9599609375 0
-1 836 1737
-1 836.039978027344 32737
-1 836.080017089844 73876
-1 836.119995117188 86388
-1 836.159973144531 129201
-1 836.200012207031 216525
-1 836.239990234375 197475
-1 836.279968261719 98330
-1 836.320007324219 43181
-1 836.359985351562 47763
-1 836.399963378906 32055
-1 836.440002441406 12008
-1 836.47998046875 2728
-1 836.519958496094 0
-1 836.559997558594 140
-1 836.599975585938 33832
-1 836.640014648438 199822
-1 836.679992675781 414960
-1 836.719970703125 511903
-1 836.760009765625 409741
-1 836.799987792969 213167
-1 836.839965820312 116473
-1 836.880004882812 75858
-1 836.919982910156 64128
-1 836.9599609375 193464
-1 837 310587
-1 837.039978027344 240032
-1 837.080017089844 108513
-1 837.119995117188 27506
-1 837.159973144531 2917
-1 837.200012207031 0
-1 837.239990234375 0
-1 837.279968261719 51974
-1 837.320007324219 139472
-1 837.359985351562 124438
-1 837.399963378906 65839
-1 837.440002441406 41007
-1 837.47998046875 142175
-1 837.519958496094 233731
-1 837.559997558594 162932
-1 837.599975585938 75516
-1 837.640014648438 51356
-1 837.679992675781 43607
-1 837.719970703125 20083
-1 837.760009765625 6055
-1 837.799987792969 5728
-1 837.839965820312 21158
-1 837.880004882812 14446
-1 837.919982910156 8409
-1 837.9599609375 82207
-1 838 163538
-1 838.039978027344 122700
-1 838.080017089844 50784
-1 838.119995117188 13179
-1 838.159973144531 34087
-1 838.200012207031 43467
-1 838.239990234375 22073
-1 838.279968261719 8478
-1 838.320007324219 25933
-1 838.359985351562 68432
-1 838.399963378906 78810
-1 838.440002441406 63757
-1 838.47998046875 46967
-1 838.519958496094 25436
-1 838.559997558594 8802
-1 838.599975585938 1545
-1 838.640014648438 0
-1 838.679992675781 0
-1 838.719970703125 0
-1 838.760009765625 0
-1 838.799987792969 0
-1 838.839965820312 1246
-1 838.880004882812 32405
-1 838.919982910156 109200
-1 838.9599609375 143709
-1 839 92363
-1 839.039978027344 33295
-1 839.080017089844 7088
-1 839.119995117188 0
-1 839.159973144531 0
-1 839.200012207031 0
-1 839.239990234375 5414
-1 839.279968261719 26067
-1 839.320007324219 25160
-1 839.359985351562 22039
-1 839.399963378906 37564
-1 839.440002441406 29695
-1 839.47998046875 12544
-1 839.519958496094 3046
-1 839.559997558594 0
-1 839.599975585938 1005
-1 839.640014648438 31973
-1 839.679992675781 33243
-1 839.719970703125 14216
-1 839.760009765625 4020
-1 839.799987792969 337
-1 839.839965820312 2185
-1 839.880004882812 36378
-1 839.919982910156 97028
-1 839.9599609375 103528
-1 840 66576
-1 840.039978027344 52352
-1 840.080017089844 33470
-1 840.119995117188 11548
-1 840.159973144531 2547
-1 840.200012207031 0
-1 840.239990234375 16045
-1 840.279968261719 53273
-1 840.320007324219 40712
-1 840.359985351562 16173
-1 840.399963378906 3569
-1 840.440002441406 2486
-1 840.47998046875 26697
-1 840.519958496094 41258
-1 840.559997558594 23650
-1 840.599975585938 11592
-1 840.640014648438 44702
-1 840.679992675781 102794
-1 840.719970703125 88686
-1 840.760009765625 40609
-1 840.799987792969 28323
-1 840.839965820312 56261
-1 840.880004882812 76721
-1 840.919982910156 109786
-1 840.9599609375 85286
-1 841 36744
-1 841.039978027344 10623
-1 841.080017089844 40329
-1 841.119995117188 110362
-1 841.159973144531 102152
-1 841.200012207031 51396
-1 841.239990234375 16074
-1 841.279968261719 10367
-1 841.320007324219 51546
-1 841.359985351562 89178
-1 841.399963378906 118039
-1 841.440002441406 87196
-1 841.47998046875 36508
-1 841.519958496094 8788
-1 841.559997558594 12377
-1 841.599975585938 40779
-1 841.640014648438 40856
-1 841.679992675781 45700
-1 841.719970703125 68819
-1 841.760009765625 55079
-1 841.799987792969 24727
-1 841.839965820312 8428
-1 841.880004882812 53657
-1 841.919982910156 78304
-1 841.9599609375 40531
-1 842 12569
-1 842.039978027344 2143
-1 842.080017089844 0
-1 842.119995117188 0
-1 842.159973144531 1117
-1 842.200012207031 30649
-1 842.239990234375 97941
-1 842.279968261719 129298
-1 842.320007324219 92982
-1 842.359985351562 37102
-1 842.399963378906 8474
-1 842.440002441406 347
-1 842.47998046875 7155
-1 842.519958496094 55414
-1 842.559997558594 91081
-1 842.599975585938 76446
-1 842.640014648438 35373
-1 842.679992675781 10356
-1 842.719970703125 1145
-1 842.760009765625 0
-1 842.799987792969 0
-1 842.839965820312 0
-1 842.880004882812 0
-1 842.919982910156 0
-1 842.9599609375 4
-1 843 3
-1 843.039978027344 1
-1 843.080017089844 0
-1 843.119995117188 0
-1 843.159973144531 0
-1 843.200012207031 0
-1 843.239990234375 0
-1 843.279968261719 0
-1 843.320007324219 0
-1 843.359985351562 2215
-1 843.399963378906 34124
-1 843.440002441406 98607
-1 843.47998046875 101983
-1 843.519958496094 73284
-1 843.559997558594 41999
-1 843.599975585938 36400
-1 843.640014648438 21341
-1 843.679992675781 7201
-1 843.719970703125 1213
-1 843.760009765625 0
-1 843.799987792969 0
-1 843.839965820312 0
-1 843.880004882812 0
-1 843.919982910156 0
-1 843.9599609375 2
-1 844 2
-1 844.039978027344 1
-1 844.080017089844 0
-1 844.119995117188 0
-1 844.159973144531 0
-1 844.200012207031 0
-1 844.239990234375 0
-1 844.279968261719 356
-1 844.320007324219 13461
-1 844.359985351562 20044
-1 844.399963378906 35129
-1 844.440002441406 147332
-1 844.47998046875 166961
-1 844.519958496094 85627
-1 844.559997558594 28120
-1 844.599975585938 4295
-1 844.640014648438 0
-1 844.679992675781 0
-1 844.719970703125 0
-1 844.760009765625 9316
-1 844.799987792969 37711
-1 844.839965820312 27548
-1 844.880004882812 14789
-1 844.919982910156 66751
-1 844.9599609375 177420
-1 845 169993
-1 845.039978027344 87882
-1 845.080017089844 29380
-1 845.119995117188 4862
-1 845.159973144531 0
-1 845.200012207031 0
-1 845.239990234375 13743
-1 845.279968261719 61035
-1 845.320007324219 68070
-1 845.359985351562 50962
-1 845.399963378906 30976
-1 845.440002441406 10745
-1 845.47998046875 2114
-1 845.519958496094 0
-1 845.559997558594 0
-1 845.599975585938 0
-1 845.640014648438 0
-1 845.679992675781 0
-1 845.719970703125 0
-1 845.760009765625 49324
-1 845.799987792969 126595
-1 845.839965820312 91389
-1 845.880004882812 36218
-1 845.919982910156 18258
-1 845.9599609375 59615
-1 846 81227
-1 846.039978027344 56371
-1 846.080017089844 39016
-1 846.119995117188 65119
-1 846.159973144531 60617
-1 846.200012207031 28898
-1 846.239990234375 11431
-1 846.279968261719 47767
-1 846.320007324219 88725
-1 846.359985351562 75086
-1 846.399963378906 37429
-1 846.440002441406 19424
-1 846.47998046875 64363
-1 846.519958496094 99228
-1 846.559997558594 61769
-1 846.599975585938 22156
-1 846.640014648438 4325
-1 846.679992675781 20042
-1 846.719970703125 60104
-1 846.760009765625 42551
-1 846.799987792969 45761
-1 846.839965820312 112711
-1 846.880004882812 138992
-1 846.919982910156 118495
-1 846.9599609375 54575
-1 847 31727
-1 847.039978027344 74240
-1 847.080017089844 86190
-1 847.119995117188 69116
-1 847.159973144531 33006
-1 847.200012207031 9489
-1 847.239990234375 1368
-1 847.279968261719 0
-1 847.320007324219 0
-1 847.359985351562 0
-1 847.399963378906 0
-1 847.440002441406 0
-1 847.47998046875 4
-1 847.519958496094 3
-1 847.559997558594 1
-1 847.599975585938 0
-1 847.640014648438 0
-1 847.679992675781 0
-1 847.719970703125 0
-1 847.760009765625 0
-1 847.799987792969 0
-1 847.839965820312 1207
-1 847.880004882812 28543
-1 847.919982910156 72252
-1 847.9599609375 66705
-1 848 33188
-1 848.039978027344 10249
-1 848.080017089844 1523
-1 848.119995117188 0
-1 848.159973144531 0
-1 848.200012207031 0
-1 848.239990234375 0
-1 848.279968261719 6395
-1 848.320007324219 22055
-1 848.359985351562 16477
-1 848.399963378906 6536
-1 848.440002441406 1645
-1 848.47998046875 83
-1 848.519958496094 0
-1 848.559997558594 0
-1 848.599975585938 0
-1 848.640014648438 0
-1 848.679992675781 12639
-1 848.719970703125 60009
-1 848.760009765625 81360
-1 848.799987792969 55262
-1 848.839965820312 20489
-1 848.880004882812 4515
-1 848.919982910156 0
-1 848.9599609375 0
-1 849 0
-1 849.039978027344 0
-1 849.080017089844 0
-1 849.119995117188 3
-1 849.159973144531 4
-1 849.200012207031 2
-1 849.239990234375 1
-1 849.279968261719 0
-1 849.320007324219 0
-1 849.359985351562 0
-1 849.399963378906 0
-1 849.440002441406 0
-1 849.47998046875 5362
-1 849.519958496094 39566
-1 849.559997558594 46875
-1 849.599975585938 24127
-1 849.640014648438 27758
-1 849.679992675781 68253
-1 849.719970703125 55276
-1 849.760009765625 60155
-1 849.799987792969 90217
-1 849.839965820312 59417
-1 849.880004882812 56671
-1 849.919982910156 70321
-1 849.9599609375 54197
-1 850 24515
-1 850.039978027344 7029
-1 850.080017089844 804
-1 850.119995117188 0
-1 850.159973144531 0
-1 850.200012207031 0
-1 850.239990234375 0
-1 850.279968261719 1077
-1 850.320007324219 48530
-1 850.359985351562 91750
-1 850.399963378906 58817
-1 850.440002441406 21299
-1 850.47998046875 4503
-1 850.519958496094 0
-1 850.559997558594 0
-1 850.599975585938 0
-1 850.640014648438 0
-1 850.679992675781 0
-1 850.719970703125 4
-1 850.760009765625 613
-1 850.799987792969 29801
-1 850.839965820312 54354
-1 850.880004882812 51096
-1 850.919982910156 47791
-1 850.9599609375 26006
-1 851 8433
-1 851.039978027344 1600
-1 851.080017089844 0
-1 851.119995117188 0
-1 851.159973144531 0
-1 851.200012207031 0
-1 851.239990234375 0
-1 851.279968261719 2
-1 851.320007324219 2
-1 851.359985351562 1
-1 851.399963378906 0
-1 851.440002441406 0
-1 851.47998046875 0
-1 851.519958496094 0
-1 851.559997558594 29441
-1 851.599975585938 41458
-1 851.640014648438 20621
-1 851.679992675781 9352
-1 851.719970703125 27638
-1 851.760009765625 34217
-1 851.799987792969 39625
-1 851.839965820312 64261
-1 851.880004882812 90713
-1 851.919982910156 87736
-1 851.9599609375 73250
-1 852 39859
-1 852.039978027344 13270
-1 852.080017089844 10824
-1 852.119995117188 37739
-1 852.159973144531 33361
-1 852.200012207031 13819
-1 852.239990234375 3657
-1 852.279968261719 272
-1 852.320007324219 0
-1 852.359985351562 0
-1 852.399963378906 5652
-1 852.440002441406 27585
-1 852.47998046875 27748
-1 852.519958496094 12376
-1 852.559997558594 3614
-1 852.599975585938 357
-1 852.640014648438 0
-1 852.679992675781 0
-1 852.719970703125 0
-1 852.760009765625 0
-1 852.799987792969 291
-1 852.839965820312 9450
-1 852.880004882812 30037
-1 852.919982910156 31272
-1 852.9599609375 14890
-1 853 4218
-1 853.039978027344 594
-1 853.080017089844 0
-1 853.119995117188 0
-1 853.159973144531 0
-1 853.200012207031 0
-1 853.239990234375 0
-1 853.279968261719 1299
-1 853.320007324219 21141
-1 853.359985351562 45434
-1 853.399963378906 27769
-1 853.440002441406 24461
-1 853.47998046875 46857
-1 853.519958496094 58852
-1 853.559997558594 45651
-1 853.599975585938 19632
-1 853.640014648438 5396
-1 853.679992675781 500
-1 853.719970703125 0
-1 853.760009765625 14991
-1 853.799987792969 27725
-1 853.839965820312 15660
-1 853.880004882812 3802
-1 853.919982910156 25695
-1 853.9599609375 104019
-1 854 160416
-1 854.039978027344 158141
-1 854.080017089844 118110
-1 854.119995117188 85202
-1 854.159973144531 59279
-1 854.200012207031 69263
-1 854.239990234375 92177
-1 854.279968261719 98854
-1 854.320007324219 49681
-1 854.359985351562 15473
-1 854.399963378906 1987
-1 854.440002441406 0
-1 854.47998046875 0
-1 854.519958496094 0
-1 854.559997558594 5385
-1 854.599975585938 26099
-1 854.640014648438 25341
-1 854.679992675781 11608
-1 854.719970703125 3138
-1 854.760009765625 390
-1 854.799987792969 0
-1 854.839965820312 15525
-1 854.880004882812 33771
-1 854.919982910156 43338
-1 854.9599609375 97040
-1 855 104456
-1 855.039978027344 95107
-1 855.080017089844 110156
-1 855.119995117188 101220
-1 855.159973144531 108601
-1 855.200012207031 76661
-1 855.239990234375 28528
-1 855.279968261719 6277
-1 855.320007324219 2102
-1 855.359985351562 29121
-1 855.399963378906 110836
-1 855.440002441406 129254
-1 855.47998046875 69540
-1 855.519958496094 21836
-1 855.559997558594 4001
-1 855.599975585938 0
-1 855.640014648438 0
-1 855.679992675781 0
-1 855.719970703125 0
-1 855.760009765625 0
-1 855.799987792969 7
-1 855.839965820312 5
-1 855.880004882812 2
-1 855.919982910156 0
-1 855.9599609375 0
-1 856 0
-1 856.039978027344 0
-1 856.080017089844 0
-1 856.119995117188 0
-1 856.159973144531 0
-1 856.200012207031 4700
-1 856.239990234375 28981
-1 856.279968261719 38858
-1 856.320007324219 21785
-1 856.359985351562 7503
-1 856.399963378906 1282
-1 856.440002441406 0
-1 856.47998046875 0
-1 856.519958496094 0
-1 856.559997558594 1218
-1 856.599975585938 20736
-1 856.640014648438 52568
-1 856.679992675781 40201
-1 856.719970703125 15800
-1 856.760009765625 4055
-1 856.799987792969 578
-1 856.839965820312 12854
-1 856.880004882812 27181
-1 856.919982910156 15349
-1 856.9599609375 20246
-1 857 44922
-1 857.039978027344 31965
-1 857.080017089844 12082
-1 857.119995117188 3602
-1 857.159973144531 39817
-1 857.200012207031 56452
-1 857.239990234375 28327
-1 857.279968261719 8882
-1 857.320007324219 1298
-1 857.359985351562 0
-1 857.399963378906 0
-1 857.440002441406 0
-1 857.47998046875 0
-1 857.519958496094 0
-1 857.559997558594 3
-1 857.599975585938 2
-1 857.640014648438 1
-1 857.679992675781 0
-1 857.719970703125 0
-1 857.760009765625 0
-1 857.799987792969 0
-1 857.839965820312 0
-1 857.880004882812 0
-1 857.919982910156 0
-1 857.9599609375 0
-1 858 0
-1 858.039978027344 0
-1 858.080017089844 0
-1 858.119995117188 0
-1 858.159973144531 4586
-1 858.200012207031 59832
-1 858.239990234375 142067
-1 858.279968261719 107227
-1 858.320007324219 41283
-1 858.359985351562 10329
-1 858.399963378906 198
-1 858.440002441406 0
-1 858.47998046875 16093
-1 858.519958496094 50269
-1 858.559997558594 89327
-1 858.599975585938 110655
-1 858.640014648438 71516
-1 858.679992675781 62100
-1 858.719970703125 58608
-1 858.760009765625 41967
-1 858.799987792969 73007
-1 858.839965820312 103073
-1 858.880004882812 70790
-1 858.919982910156 26708
-1 858.9599609375 6514
-1 859 202
-1 859.039978027344 9527
-1 859.080017089844 44769
-1 859.119995117188 52198
-1 859.159973144531 34868
-1 859.200012207031 73143
-1 859.239990234375 79844
-1 859.279968261719 36532
-1 859.320007324219 9581
-1 859.359985351562 0
-1 859.399963378906 4088
-1 859.440002441406 62870
-1 859.47998046875 116888
-1 859.519958496094 127318
-1 859.559997558594 108463
-1 859.599975585938 118895
-1 859.640014648438 89473
-1 859.679992675781 43513
-1 859.719970703125 43751
-1 859.760009765625 56194
-1 859.799987792969 93853
-1 859.839965820312 93292
-1 859.880004882812 48518
-1 859.919982910156 14964
-1 859.9599609375 2617
-1 860 0
-1 860.039978027344 0
-1 860.080017089844 0
-1 860.119995117188 0
-1 860.159973144531 0
-1 860.200012207031 252
-1 860.239990234375 10415
-1 860.279968261719 45578
-1 860.320007324219 87381
-1 860.359985351562 65026
-1 860.399963378906 25222
-1 860.440002441406 5156
-1 860.47998046875 7051
-1 860.519958496094 31394
-1 860.559997558594 26275
-1 860.599975585938 10951
-1 860.640014648438 2391
-1 860.679992675781 15489
-1 860.719970703125 86697
-1 860.760009765625 101273
-1 860.799987792969 52318
-1 860.839965820312 50992
-1 860.880004882812 83494
-1 860.919982910156 84853
-1 860.9599609375 74958
-1 861 83719
-1 861.039978027344 71422
-1 861.080017089844 32979
-1 861.119995117188 9043
-1 861.159973144531 1152
-1 861.200012207031 1446
-1 861.239990234375 31987
-1 861.279968261719 58023
-1 861.320007324219 38109
-1 861.359985351562 14537
-1 861.399963378906 3041
-1 861.440002441406 20
-1 861.47998046875 0
-1 861.519958496094 0
-1 861.559997558594 0
-1 861.599975585938 0
-1 861.640014648438 2
-1 861.679992675781 3
-1 861.719970703125 1
-1 861.760009765625 0
-1 861.799987792969 0
-1 861.839965820312 0
-1 861.880004882812 0
-1 861.919982910156 0
-1 861.9599609375 0
-1 862 0
-1 862.039978027344 2688
-1 862.080017089844 30747
-1 862.119995117188 44742
-1 862.159973144531 23650
-1 862.200012207031 7325
-1 862.239990234375 1302
-1 862.279968261719 0
-1 862.320007324219 0
-1 862.359985351562 0
-1 862.399963378906 0
-1 862.440002441406 0
-1 862.47998046875 250
-1 862.519958496094 12514
-1 862.559997558594 47667
-1 862.599975585938 43613
-1 862.640014648438 18830
-1 862.679992675781 11583
-1 862.719970703125 35130
-1 862.760009765625 37585
-1 862.799987792969 21189
-1 862.839965820312 35380
-1 862.880004882812 41622
-1 862.919982910156 21293
-1 862.9599609375 7321
-1 863 28303
-1 863.039978027344 111257
-1 863.080017089844 108644
-1 863.119995117188 49338
-1 863.159973144531 14575
-1 863.200012207031 1510
-1 863.239990234375 0
-1 863.279968261719 0
-1 863.320007324219 30853
-1 863.359985351562 118710
-1 863.399963378906 136897
-1 863.440002441406 72145
-1 863.47998046875 23525
-1 863.519958496094 1709
-1 863.559997558594 4787
-1 863.599975585938 36054
-1 863.640014648438 38419
-1 863.679992675781 19539
-1 863.719970703125 16667
-1 863.760009765625 43380
-1 863.799987792969 40889
-1 863.839965820312 16399
-1 863.880004882812 3779
-1 863.919982910156 3820
-1 863.9599609375 26412
-1 864 28999
-1 864.039978027344 13388
-1 864.080017089844 3871
-1 864.119995117188 450
-1 864.159973144531 0
-1 864.200012207031 45
-1 864.239990234375 11352
-1 864.279968261719 38674
-1 864.320007324219 37314
-1 864.359985351562 17125
-1 864.399963378906 4616
-1 864.440002441406 581
-1 864.47998046875 11450
-1 864.519958496094 88817
-1 864.559997558594 177161
-1 864.599975585938 167260
-1 864.640014648438 101084
-1 864.679992675781 59593
-1 864.719970703125 24396
-1 864.760009765625 6513
-1 864.799987792969 351
-1 864.839965820312 0
-1 864.880004882812 0
-1 864.919982910156 0
-1 864.9599609375 778
-1 865 13655
-1 865.039978027344 31425
-1 865.080017089844 21517
-1 865.119995117188 8642
-1 865.159973144531 34808
-1 865.200012207031 64644
-1 865.239990234375 67661
-1 865.279968261719 57426
-1 865.320007324219 26143
-1 865.359985351562 7733
-1 865.399963378906 805
-1 865.440002441406 0
-1 865.47998046875 0
-1 865.519958496094 0
-1 865.559997558594 0
-1 865.599975585938 0
-1 865.640014648438 3
-1 865.679992675781 2
-1 865.719970703125 1
-1 865.760009765625 0
-1 865.799987792969 0
-1 865.839965820312 0
-1 865.880004882812 0
-1 865.919982910156 0
-1 865.9599609375 0
-1 866 0
-1 866.039978027344 0
-1 866.080017089844 0
-1 866.119995117188 0
-1 866.159973144531 0
-1 866.200012207031 0
-1 866.239990234375 0
-1 866.279968261719 0
-1 866.320007324219 0
-1 866.359985351562 0
-1 866.399963378906 0
-1 866.440002441406 2962
-1 866.47998046875 45741
-1 866.519958496094 81814
-1 866.559997558594 58397
-1 866.599975585938 24131
-1 866.640014648438 6463
-1 866.679992675781 6984
-1 866.719970703125 47329
-1 866.760009765625 60855
-1 866.799987792969 35774
-1 866.839965820312 50947
-1 866.880004882812 74673
-1 866.919982910156 94872
-1 866.9599609375 90156
-1 867 48948
-1 867.039978027344 88725
-1 867.080017089844 169153
-1 867.119995117188 139060
-1 867.159973144531 63610
-1 867.200012207031 22675
-1 867.239990234375 50927
-1 867.279968261719 47406
-1 867.320007324219 52727
-1 867.359985351562 168533
-1 867.399963378906 203833
-1 867.440002441406 135662
-1 867.47998046875 56465
-1 867.519958496094 13826
-1 867.559997558594 1004
-1 867.599975585938 0
-1 867.640014648438 0
-1 867.679992675781 0
-1 867.719970703125 0
-1 867.760009765625 0
-1 867.799987792969 2604
-1 867.839965820312 49057
-1 867.880004882812 50499
-1 867.919982910156 21163
-1 867.9599609375 5780
-1 868 378
-1 868.039978027344 142
-1 868.080017089844 16097
-1 868.119995117188 41637
-1 868.159973144531 30338
-1 868.200012207031 11751
-1 868.239990234375 2945
-1 868.279968261719 110
-1 868.320007324219 1156
-1 868.359985351562 17454
-1 868.399963378906 24359
-1 868.440002441406 11372
-1 868.47998046875 3319
-1 868.519958496094 406
-1 868.559997558594 0
-1 868.599975585938 0
-1 868.640014648438 0
-1 868.679992675781 219
-1 868.719970703125 13744
-1 868.760009765625 51146
-1 868.799987792969 45100
-1 868.839965820312 49672
-1 868.880004882812 68649
-1 868.919982910156 39150
-1 868.9599609375 13117
-1 869 7838
-1 869.039978027344 80961
-1 869.080017089844 148083
-1 869.119995117188 101118
-1 869.159973144531 39675
-1 869.200012207031 8641
-1 869.239990234375 274
-1 869.279968261719 7099
-1 869.320007324219 33525
-1 869.359985351562 99220
-1 869.399963378906 178417
-1 869.440002441406 144904
-1 869.47998046875 68620
-1 869.519958496094 19646
-1 869.559997558594 2780
-1 869.599975585938 0
-1 869.640014648438 0
-1 869.679992675781 0
-1 869.719970703125 4996
-1 869.760009765625 20205
-1 869.799987792969 17244
-1 869.839965820312 7155
-1 869.880004882812 1822
-1 869.919982910156 0
-1 869.9599609375 5705
-1 870 35879
-1 870.039978027344 81437
-1 870.080017089844 73692
-1 870.119995117188 32557
-1 870.159973144531 9354
-1 870.200012207031 843
-1 870.239990234375 0
-1 870.279968261719 0
-1 870.320007324219 8122
-1 870.359985351562 104945
-1 870.399963378906 129124
-1 870.440002441406 60290
-1 870.47998046875 17579
-1 870.519958496094 2163
-1 870.559997558594 0
-1 870.599975585938 0
-1 870.640014648438 0
-1 870.679992675781 0
-1 870.719970703125 0
-1 870.760009765625 7
-1 870.799987792969 5
-1 870.839965820312 2
-1 870.880004882812 0
-1 870.919982910156 0
-1 870.9599609375 0
-1 871 0
-1 871.039978027344 0
-1 871.080017089844 3444
-1 871.119995117188 21584
-1 871.159973144531 18459
-1 871.200012207031 7703
-1 871.239990234375 4847
-1 871.279968261719 35486
-1 871.320007324219 72257
-1 871.359985351562 48417
-1 871.399963378906 17849
-1 871.440002441406 4235
-1 871.47998046875 1134
-1 871.519958496094 15553
-1 871.559997558594 29342
-1 871.599975585938 17386
-1 871.640014648438 5898
-1 871.679992675781 0
-1 871.719970703125 16966
-1 871.760009765625 60748
-1 871.799987792969 84779
-1 871.839965820312 51890
-1 871.880004882812 18013
-1 871.919982910156 3427
-1 871.9599609375 7106
-1 872 59202
-1 872.039978027344 94739
-1 872.080017089844 64694
-1 872.119995117188 25058
-1 872.159973144531 10899
-1 872.200012207031 32317
-1 872.239990234375 36049
-1 872.279968261719 17892
-1 872.320007324219 5283
-1 872.359985351562 1203
-1 872.399963378906 20529
-1 872.440002441406 106718
-1 872.47998046875 122151
-1 872.519958496094 60820
-1 872.559997558594 21230
-1 872.599975585938 40057
-1 872.640014648438 122418
-1 872.679992675781 119195
-1 872.719970703125 56378
-1 872.760009765625 17183
-1 872.799987792969 66
-1 872.839965820312 24547
-1 872.880004882812 87108
-1 872.919982910156 113591
-1 872.9599609375 82361
-1 873 72696
-1 873.039978027344 63237
-1 873.080017089844 30281
-1 873.119995117188 7291
-1 873.159973144531 34815
-1 873.200012207031 127876
-1 873.239990234375 134747
-1 873.279968261719 100055
-1 873.320007324219 136682
-1 873.359985351562 139626
-1 873.399963378906 76980
-1 873.440002441406 26172
-1 873.47998046875 4504
-1 873.519958496094 7160
-1 873.559997558594 73587
-1 873.599975585938 112540
-1 873.640014648438 77772
-1 873.679992675781 50809
-1 873.719970703125 23263
-1 873.760009765625 6893
-1 873.799987792969 719
-1 873.839965820312 0
-1 873.880004882812 0
-1 873.919982910156 0
-1 873.9599609375 0
-1 874 1437
-1 874.039978027344 19743
-1 874.080017089844 26166
-1 874.119995117188 12835
-1 874.159973144531 4027
-1 874.200012207031 523
-1 874.239990234375 0
-1 874.279968261719 0
-1 874.320007324219 0
-1 874.359985351562 4248
-1 874.399963378906 34204
-1 874.440002441406 74961
-1 874.47998046875 75586
-1 874.519958496094 56367
-1 874.559997558594 28001
-1 874.599975585938 8281
-1 874.640014648438 3012
-1 874.679992675781 16010
-1 874.719970703125 26227
-1 874.760009765625 15319
-1 874.799987792969 44065
-1 874.839965820312 66792
-1 874.880004882812 35955
-1 874.919982910156 11080
-1 874.9599609375 1871
-1 875 0
-1 875.039978027344 0
-1 875.080017089844 0
-1 875.119995117188 0
-1 875.159973144531 0
-1 875.200012207031 4
-1 875.239990234375 3
-1 875.279968261719 1
-1 875.320007324219 0
-1 875.359985351562 0
-1 875.399963378906 31095
-1 875.440002441406 89944
-1 875.47998046875 78643
-1 875.519958496094 34050
-1 875.559997558594 7622
-1 875.599975585938 22359
-1 875.640014648438 53464
-1 875.679992675781 37098
-1 875.719970703125 13791
-1 875.760009765625 3245
-1 875.799987792969 0
-1 875.839965820312 0
-1 875.880004882812 0
-1 875.919982910156 0
-1 875.9599609375 0
-1 876 2
-1 876.039978027344 3
-1 876.080017089844 0
-1 876.119995117188 0
-1 876.159973144531 29484
-1 876.200012207031 44210
-1 876.239990234375 22475
-1 876.279968261719 7082
-1 876.320007324219 1110
-1 876.359985351562 0
-1 876.399963378906 0
-1 876.440002441406 0
-1 876.47998046875 0
-1 876.519958496094 0
-1 876.559997558594 2
-1 876.599975585938 2
-1 876.640014648438 1
-1 876.679992675781 0
-1 876.719970703125 0
-1 876.760009765625 0
-1 876.799987792969 0
-1 876.839965820312 0
-1 876.880004882812 0
-1 876.919982910156 0
-1 876.9599609375 0
-1 877 0
-1 877.039978027344 0
-1 877.080017089844 639
-1 877.119995117188 10818
-1 877.159973144531 21984
-1 877.200012207031 13377
-1 877.239990234375 22163
-1 877.279968261719 80975
-1 877.320007324219 221168
-1 877.359985351562 507747
-1 877.399963378906 621389
-1 877.440002441406 553289
-1 877.47998046875 423377
-1 877.519958496094 224978
-1 877.559997558594 79369
-1 877.599975585938 14148
-1 877.640014648438 1111
-1 877.679992675781 16401
-1 877.719970703125 29683
-1 877.760009765625 33775
-1 877.799987792969 130042
-1 877.839965820312 380036
-1 877.880004882812 601564
-1 877.919982910156 568722
-1 877.9599609375 474364
-1 878 365235
-1 878.039978027344 177469
-1 878.080017089844 54831
-1 878.119995117188 8222
-1 878.159973144531 953
-1 878.200012207031 26963
-1 878.239990234375 34287
-1 878.279968261719 15712
-1 878.320007324219 28437
-1 878.359985351562 92079
-1 878.399963378906 109284
-1 878.440002441406 107687
-1 878.47998046875 142726
-1 878.519958496094 124089
-1 878.559997558594 55781
-1 878.599975585938 17948
-1 878.640014648438 43635
-1 878.679992675781 60527
-1 878.719970703125 34565
-1 878.760009765625 32557
-1 878.799987792969 79620
-1 878.839965820312 174286
-1 878.880004882812 222120
-1 878.919982910156 210988
-1 878.9599609375 224333
-1 879 196903
-1 879.039978027344 106754
-1 879.080017089844 83296
-1 879.119995117188 58930
-1 879.159973144531 28588
-1 879.200012207031 41657
-1 879.239990234375 40625
-1 879.279968261719 19352
-1 879.320007324219 5548
-1 879.359985351562 0
-1 879.399963378906 36347
-1 879.440002441406 97511
-1 879.47998046875 75603
-1 879.519958496094 81017
-1 879.559997558594 165208
-1 879.599975585938 192026
-1 879.640014648438 214558
-1 879.679992675781 300931
-1 879.719970703125 395232
-1 879.760009765625 459498
-1 879.799987792969 398288
-1 879.839965820312 200007
-1 879.880004882812 123188
-1 879.919982910156 142559
-1 879.9599609375 98722
-1 880 42808
-1 880.039978027344 97759
-1 880.080017089844 284029
-1 880.119995117188 479156
-1 880.159973144531 487864
-1 880.200012207031 348617
-1 880.239990234375 184531
-1 880.279968261719 85462
-1 880.320007324219 123643
-1 880.359985351562 374032
-1 880.399963378906 551328
-1 880.440002441406 528333
-1 880.47998046875 381785
-1 880.519958496094 262104
-1 880.559997558594 201171
-1 880.599975585938 171546
-1 880.640014648438 117596
-1 880.679992675781 106900
-1 880.719970703125 149906
-1 880.760009765625 280288
-1 880.799987792969 320129
-1 880.839965820312 276889
-1 880.880004882812 180697
-1 880.919982910156 69320
-1 880.9599609375 53192
-1 881 95315
-1 881.039978027344 85827
-1 881.080017089844 71022
-1 881.119995117188 59457
-1 881.159973144531 123309
-1 881.200012207031 161137
-1 881.239990234375 159540
-1 881.279968261719 110749
-1 881.320007324219 56536
-1 881.359985351562 56455
-1 881.399963378906 50294
-1 881.440002441406 20615
-1 881.47998046875 5115
-1 881.519958496094 290
-1 881.559997558594 196
-1 881.599975585938 35476
-1 881.640014648438 123408
-1 881.679992675781 140196
-1 881.719970703125 74837
-1 881.760009765625 53470
-1 881.799987792969 55522
-1 881.839965820312 30465
-1 881.880004882812 10202
-1 881.919982910156 1852
-1 881.9599609375 0
-1 882 0
-1 882.039978027344 0
-1 882.080017089844 0
-1 882.119995117188 0
-1 882.159973144531 32490
-1 882.200012207031 70672
-1 882.239990234375 55452
-1 882.279968261719 24465
-1 882.320007324219 6544
-1 882.359985351562 693
-1 882.399963378906 0
-1 882.440002441406 0
-1 882.47998046875 0
-1 882.519958496094 0
-1 882.559997558594 0
-1 882.599975585938 4
-1 882.640014648438 2
-1 882.679992675781 1
-1 882.719970703125 0
-1 882.760009765625 1098
-1 882.799987792969 13573
-1 882.839965820312 26346
-1 882.880004882812 16557
-1 882.919982910156 5768
-1 882.9599609375 1220
-1 883 0
-1 883.039978027344 0
-1 883.080017089844 0
-1 883.119995117188 0
-1 883.159973144531 0
-1 883.200012207031 1
-1 883.239990234375 1
-1 883.279968261719 5610
-1 883.320007324219 59292
-1 883.359985351562 103108
-1 883.399963378906 78630
-1 883.440002441406 34314
-1 883.47998046875 9218
-1 883.519958496094 871
-1 883.559997558594 0
-1 883.599975585938 0
-1 883.640014648438 0
-1 883.679992675781 0
-1 883.719970703125 0
-1 883.760009765625 5
-1 883.799987792969 3
-1 883.839965820312 1
-1 883.880004882812 0
-1 883.919982910156 0
-1 883.9599609375 6074
-1 884 41193
-1 884.039978027344 48287
-1 884.080017089844 39426
-1 884.119995117188 18366
-1 884.159973144531 5503
-1 884.200012207031 599
-1 884.239990234375 0
-1 884.279968261719 0
-1 884.320007324219 0
-1 884.359985351562 0
-1 884.399963378906 0
-1 884.440002441406 2
-1 884.47998046875 1
-1 884.519958496094 1
-1 884.559997558594 0
-1 884.599975585938 0
-1 884.640014648438 0
-1 884.679992675781 0
-1 884.719970703125 0
-1 884.760009765625 0
-1 884.799987792969 0
-1 884.839965820312 0
-1 884.880004882812 0
-1 884.919982910156 0
-1 884.9599609375 0
-1 885 0
-1 885.039978027344 0
-1 885.080017089844 0
-1 885.119995117188 0
-1 885.159973144531 0
-1 885.200012207031 0
-1 885.239990234375 0
-1 885.279968261719 0
-1 885.320007324219 0
-1 885.359985351562 0
-1 885.399963378906 0
-1 885.440002441406 0
-1 885.47998046875 0
-1 885.519958496094 16987
-1 885.559997558594 48666
-1 885.599975585938 35129
-1 885.640014648438 13482
-1 885.679992675781 3017
-1 885.719970703125 22
-1 885.760009765625 0
-1 885.799987792969 0
-1 885.839965820312 0
-1 885.880004882812 14420
-1 885.919982910156 79226
-1 885.9599609375 87162
-1 886 43668
-1 886.039978027344 26143
-1 886.080017089844 67586
-1 886.119995117188 107495
-1 886.159973144531 71254
-1 886.200012207031 25973
-1 886.239990234375 6190
-1 886.279968261719 0
-1 886.320007324219 0
-1 886.359985351562 24332
-1 886.399963378906 79874
-1 886.440002441406 55284
-1 886.47998046875 30595
-1 886.519958496094 48338
-1 886.559997558594 54940
-1 886.599975585938 58839
-1 886.640014648438 104336
-1 886.679992675781 83136
-1 886.719970703125 33203
-1 886.760009765625 19608
-1 886.799987792969 51215
-1 886.839965820312 76245
-1 886.880004882812 50222
-1 886.919982910156 18490
-1 886.9599609375 29322
-1 887 71272
-1 887.039978027344 82646
-1 887.080017089844 105478
-1 887.119995117188 142473
-1 887.159973144531 132265
-1 887.200012207031 67217
-1 887.239990234375 66304
-1 887.279968261719 172347
-1 887.320007324219 243880
-1 887.359985351562 213350
-1 887.399963378906 138067
-1 887.440002441406 110528
-1 887.47998046875 156618
-1 887.519958496094 115577
-1 887.559997558594 47277
-1 887.599975585938 10810
-1 887.640014648438 698
-1 887.679992675781 0
-1 887.719970703125 0
-1 887.760009765625 0
-1 887.799987792969 0
-1 887.839965820312 2
-1 887.880004882812 9744
-1 887.919982910156 72475
-1 887.9599609375 160762
-1 888 205304
-1 888.039978027344 143851
-1 888.080017089844 61967
-1 888.119995117188 16535
-1 888.159973144531 1683
-1 888.200012207031 0
-1 888.239990234375 11064
-1 888.279968261719 52776
-1 888.320007324219 57570
-1 888.359985351562 29078
-1 888.399963378906 8531
-1 888.440002441406 1433
-1 888.47998046875 0
-1 888.519958496094 0
-1 888.559997558594 0
-1 888.599975585938 0
-1 888.640014648438 0
-1 888.679992675781 3
-1 888.719970703125 2
-1 888.760009765625 0
-1 888.799987792969 15608
-1 888.839965820312 65996
-1 888.880004882812 112644
-1 888.919982910156 72913
-1 888.9599609375 38655
-1 889 57771
-1 889.039978027344 46844
-1 889.080017089844 19600
-1 889.119995117188 4992
-1 889.159973144531 396
-1 889.200012207031 917
-1 889.239990234375 41403
-1 889.279968261719 68653
-1 889.320007324219 39344
-1 889.359985351562 13719
-1 889.399963378906 2354
-1 889.440002441406 0
-1 889.47998046875 0
-1 889.519958496094 0
-1 889.559997558594 0
-1 889.599975585938 0
-1 889.640014648438 3
-1 889.679992675781 3
-1 889.719970703125 1
-1 889.760009765625 1056
-1 889.799987792969 21120
-1 889.839965820312 54285
-1 889.880004882812 39180
-1 889.919982910156 14897
-1 889.9599609375 3563
-1 890 0
-1 890.039978027344 0
-1 890.080017089844 0
-1 890.119995117188 0
-1 890.159973144531 0
-1 890.200012207031 2
-1 890.239990234375 3
-1 890.279968261719 7
-1 890.320007324219 6143
-1 890.359985351562 42281
-1 890.399963378906 58131
-1 890.440002441406 30947
-1 890.47998046875 10096
-1 890.519958496094 1773
-1 890.559997558594 0
-1 890.599975585938 0
-1 890.640014648438 0
-1 890.679992675781 0
-1 890.719970703125 0
-1 890.760009765625 3
-1 890.799987792969 2
-1 890.839965820312 1
-1 890.880004882812 0
-1 890.919982910156 0
-1 890.9599609375 0
-1 891 0
-1 891.039978027344 0
-1 891.080017089844 0
-1 891.119995117188 0
-1 891.159973144531 0
-1 891.200012207031 0
-1 891.239990234375 0
-1 891.279968261719 0
-1 891.320007324219 0
-1 891.359985351562 0
-1 891.399963378906 0
-1 891.440002441406 0
-1 891.47998046875 0
-1 891.519958496094 0
-1 891.559997558594 0
-1 891.599975585938 0
-1 891.640014648438 0
-1 891.679992675781 0
-1 891.719970703125 0
-1 891.760009765625 24055
-1 891.799987792969 62490
-1 891.839965820312 40666
-1 891.880004882812 14843
-1 891.919982910156 3183
-1 891.9599609375 0
-1 892 0
-1 892.039978027344 5124
-1 892.080017089844 44399
-1 892.119995117188 60315
-1 892.159973144531 32914
-1 892.200012207031 10271
-1 892.239990234375 4001
-1 892.279968261719 30145
-1 892.320007324219 103275
-1 892.359985351562 121561
-1 892.399963378906 91262
-1 892.440002441406 59497
-1 892.47998046875 51639
-1 892.519958496094 70125
-1 892.559997558594 42937
-1 892.599975585938 14660
-1 892.640014648438 3232
-1 892.679992675781 4175
-1 892.719970703125 30596
-1 892.760009765625 39331
-1 892.799987792969 20684
-1 892.839965820312 9371
-1 892.880004882812 46488
-1 892.919982910156 80196
-1 892.9599609375 50094
-1 893 15871
-1 893.039978027344 20971
-1 893.080017089844 51990
-1 893.119995117188 116970
-1 893.159973144531 142724
-1 893.200012207031 82129
-1 893.239990234375 28892
-1 893.279968261719 5440
-1 893.320007324219 18937
-1 893.359985351562 131445
-1 893.399963378906 213671
-1 893.440002441406 141367
-1 893.47998046875 55202
-1 893.519958496094 13045
-1 893.559997558594 49870
-1 893.599975585938 134569
-1 893.640014648438 98063
-1 893.679992675781 39211
-1 893.719970703125 24302
-1 893.760009765625 27280
-1 893.799987792969 15321
-1 893.839965820312 5252
-1 893.880004882812 931
-1 893.919982910156 0
-1 893.9599609375 2697
-1 894 45554
-1 894.039978027344 85174
-1 894.080017089844 64734
-1 894.119995117188 26800
-1 894.159973144531 7482
-1 894.200012207031 33234
-1 894.239990234375 51128
-1 894.279968261719 27876
-1 894.320007324219 8829
-1 894.359985351562 1521
-1 894.399963378906 0
-1 894.440002441406 0
-1 894.47998046875 0
-1 894.519958496094 3675
-1 894.559997558594 63900
-1 894.599975585938 107944
-1 894.640014648438 98664
-1 894.679992675781 104775
-1 894.719970703125 81643
-1 894.760009765625 55264
-1 894.799987792969 89138
-1 894.839965820312 77004
-1 894.880004882812 56092
-1 894.919982910156 52379
-1 894.9599609375 26541
-1 895 7707
-1 895.039978027344 1284
-1 895.080017089844 0
-1 895.119995117188 0
-1 895.159973144531 0
-1 895.200012207031 0
-1 895.239990234375 0
-1 895.279968261719 3
-1 895.320007324219 2
-1 895.359985351562 1
-1 895.399963378906 0
-1 895.440002441406 0
-1 895.47998046875 0
-1 895.519958496094 0
-1 895.559997558594 0
-1 895.599975585938 3502
-1 895.640014648438 34405
-1 895.679992675781 60958
-1 895.719970703125 65808
-1 895.760009765625 41874
-1 895.799987792969 14942
-1 895.839965820312 3509
-1 895.880004882812 123
-1 895.919982910156 7044
-1 895.9599609375 40392
-1 896 66320
-1 896.039978027344 70412
-1 896.080017089844 102080
-1 896.119995117188 139870
-1 896.159973144531 118303
-1 896.200012207031 62466
-1 896.239990234375 57112
-1 896.279968261719 95501
-1 896.320007324219 100003
-1 896.359985351562 52314
-1 896.399963378906 15755
-1 896.440002441406 2838
-1 896.47998046875 0
-1 896.519958496094 0
-1 896.559997558594 0
-1 896.599975585938 0
-1 896.640014648438 0
-1 896.679992675781 5
-1 896.719970703125 4
-1 896.760009765625 2
-1 896.799987792969 27
-1 896.839965820312 14359
-1 896.880004882812 58009
-1 896.919982910156 55977
-1 896.9599609375 25683
-1 897 6739
-1 897.039978027344 866
-1 897.080017089844 0
-1 897.119995117188 0
-1 897.159973144531 8977
-1 897.200012207031 43316
-1 897.239990234375 41261
-1 897.279968261719 18797
-1 897.320007324219 5260
-1 897.359985351562 626
-1 897.399963378906 0
-1 897.440002441406 0
-1 897.47998046875 0
-1 897.519958496094 0
-1 897.559997558594 0
-1 897.599975585938 3
-1 897.640014648438 2
-1 897.679992675781 1
-1 897.719970703125 0
-1 897.760009765625 0
-1 897.799987792969 0
-1 897.839965820312 0
-1 897.880004882812 0
-1 897.919982910156 0
-1 897.9599609375 0
-1 898 0
-1 898.039978027344 0
-1 898.080017089844 0
-1 898.119995117188 0
-1 898.159973144531 0
-1 898.200012207031 0
-1 898.239990234375 510
-1 898.279968261719 15228
-1 898.320007324219 45077
-1 898.359985351562 49276
-1 898.399963378906 101071
-1 898.440002441406 146635
-1 898.47998046875 139358
-1 898.519958496094 135469
-1 898.559997558594 106364
-1 898.599975585938 48589
-1 898.640014648438 14419
-1 898.679992675781 1593
-1 898.719970703125 0
-1 898.760009765625 0
-1 898.799987792969 0
-1 898.839965820312 0
-1 898.880004882812 0
-1 898.919982910156 6
-1 898.9599609375 4
-1 899 1
-1 899.039978027344 0
-1 899.080017089844 0
-1 899.119995117188 0
-1 899.159973144531 0
-1 899.200012207031 0
-1 899.239990234375 0
-1 899.279968261719 0
-1 899.320007324219 3502
-1 899.359985351562 47465
-1 899.399963378906 107790
-1 899.440002441406 146952
-1 899.47998046875 88033
-1 899.519958496094 30209
-1 899.559997558594 6075
-1 899.599975585938 0
-1 899.640014648438 0
-1 899.679992675781 0
-1 899.719970703125 0
-1 899.760009765625 0
-1 899.799987792969 7
-1 899.839965820312 6
-1 899.880004882812 3
-1 899.919982910156 1
-1 899.9599609375 0
-1 900 0
-1 900.039978027344 0
-1 900.080017089844 170
-1 900.119995117188 9356
-1 900.159973144531 37146
-1 900.200012207031 36001
-1 900.239990234375 15988
-1 900.279968261719 4339
-1 900.320007324219 467
-1 900.359985351562 0
-1 900.399963378906 0
-1 900.440002441406 0
-1 900.47998046875 0
-1 900.519958496094 0
-1 900.559997558594 7560
-1 900.599975585938 41836
-1 900.640014648438 31413
-1 900.679992675781 11744
-1 900.719970703125 17821
-1 900.760009765625 33289
-1 900.799987792969 20494
-1 900.839965820312 7206
-1 900.880004882812 9325
-1 900.919982910156 41887
-1 900.9599609375 39490
-1 901 15823
-1 901.039978027344 4252
-1 901.079956054688 301
-1 901.119995117188 17481
-1 901.159973144531 58175
-1 901.200012207031 85309
-1 901.239990234375 81786
-1 901.279968261719 50562
-1 901.320007324219 18459
-1 901.359985351562 11289
-1 901.399963378906 36995
-1 901.440002441406 34208
-1 901.47998046875 25384
-1 901.519958496094 75220
-1 901.559997558594 105238
-1 901.599975585938 59765
-1 901.640014648438 20509
-1 901.679992675781 3596
-1 901.719970703125 0
-1 901.760009765625 0
-1 901.799987792969 0
-1 901.839965820312 0
-1 901.880004882812 0
-1 901.919982910156 0
-1 901.9599609375 18292
-1 902 49225
-1 902.039978027344 46049
-1 902.079956054688 63300
-1 902.119995117188 65417
-1 902.159973144531 88698
-1 902.200012207031 68128
-1 902.239990234375 27852
-1 902.279968261719 7573
-1 902.320007324219 18664
-1 902.359985351562 42114
-1 902.399963378906 28225
-1 902.440002441406 10391
-1 902.47998046875 2117
-1 902.519958496094 0
-1 902.559997558594 0
-1 902.599975585938 0
-1 902.640014648438 0
-1 902.679992675781 0
-1 902.719970703125 2
-1 902.760009765625 2
-1 902.799987792969 1
-1 902.839965820312 986
-1 902.880004882812 17479
-1 902.919982910156 47814
-1 902.9599609375 40294
-1 903 17203
-1 903.039978027344 4898
-1 903.079956054688 435
-1 903.119995117188 0
-1 903.159973144531 0
-1 903.200012207031 0
-1 903.239990234375 11387
-1 903.279968261719 32198
-1 903.320007324219 23724
-1 903.359985351562 19910
-1 903.399963378906 42212
-1 903.440002441406 37732
-1 903.47998046875 17304
-1 903.519958496094 4899
-1 903.559997558594 0
-1 903.599975585938 3892
-1 903.640014648438 47094
-1 903.679992675781 55583
-1 903.719970703125 47519
-1 903.760009765625 42603
-1 903.799987792969 20315
-1 903.839965820312 6140
-1 903.880004882812 25604
-1 903.919982910156 87350
-1 903.9599609375 84273
-1 904 45084
-1 904.039978027344 22697
-1 904.079956054688 52502
-1 904.119995117188 54168
-1 904.159973144531 25761
-1 904.200012207031 7019
-1 904.239990234375 1008
-1 904.279968261719 0
-1 904.320007324219 0
-1 904.359985351562 0
-1 904.399963378906 0
-1 904.440002441406 0
-1 904.47998046875 3
-1 904.519958496094 2
-1 904.559997558594 1
-1 904.599975585938 0
-1 904.640014648438 15092
-1 904.679992675781 55239
-1 904.719970703125 58953
-1 904.760009765625 29655
-1 904.799987792969 31982
-1 904.839965820312 63573
-1 904.880004882812 48471
-1 904.919982910156 19313
-1 904.9599609375 4846
-1 905 120
-1 905.039978027344 0
-1 905.079956054688 0
-1 905.119995117188 0
-1 905.159973144531 0
-1 905.200012207031 2
-1 905.239990234375 3
-1 905.279968261719 2
-1 905.320007324219 1
-1 905.359985351562 0
-1 905.399963378906 0
-1 905.440002441406 0
-1 905.47998046875 0
-1 905.519958496094 0
-1 905.559997558594 0
-1 905.599975585938 0
-1 905.640014648438 974
-1 905.679992675781 23543
-1 905.719970703125 57536
-1 905.760009765625 40523
-1 905.799987792969 15032
-1 905.839965820312 4682
-1 905.880004882812 35426
-1 905.919982910156 109533
-1 905.9599609375 97475
-1 906 43586
-1 906.039978027344 12887
-1 906.079956054688 1381
-1 906.119995117188 0
-1 906.159973144531 0
-1 906.200012207031 0
-1 906.239990234375 0
-1 906.279968261719 0
-1 906.320007324219 6
-1 906.359985351562 4
-1 906.399963378906 1
-1 906.440002441406 0
-1 906.47998046875 0
-1 906.519958496094 0
-1 906.559997558594 0
-1 906.599975585938 0
-1 906.640014648438 0
-1 906.679992675781 0
-1 906.719970703125 0
-1 906.760009765625 0
-1 906.799987792969 0
-1 906.839965820312 0
-1 906.880004882812 0
-1 906.919982910156 0
-1 906.9599609375 0
-1 907 1630
-1 907.039978027344 20430
-1 907.079956054688 30989
-1 907.119995117188 15489
-1 907.159973144531 11149
-1 907.200012207031 36478
-1 907.239990234375 30483
-1 907.279968261719 12909
-1 907.320007324219 866
-1 907.359985351562 7288
-1 907.399963378906 57921
-1 907.440002441406 103431
-1 907.47998046875 94793
-1 907.519958496094 63482
-1 907.559997558594 35499
-1 907.599975585938 13412
-1 907.640014648438 23387
-1 907.679992675781 33280
-1 907.719970703125 19265
-1 907.760009765625 8324
-1 907.799987792969 23567
-1 907.839965820312 47784
-1 907.880004882812 49028
-1 907.919982910156 46930
-1 907.9599609375 62395
-1 908 58232
-1 908.039978027344 25517
-1 908.079956054688 6753
-1 908.119995117188 679
-1 908.159973144531 0
-1 908.200012207031 0
-1 908.239990234375 0
-1 908.279968261719 0
-1 908.320007324219 0
-1 908.359985351562 4
-1 908.399963378906 2
-1 908.440002441406 1
-1 908.47998046875 0
-1 908.519958496094 0
-1 908.559997558594 7425
-1 908.599975585938 36548
-1 908.640014648438 42650
-1 908.679992675781 22427
-1 908.719970703125 7096
-1 908.760009765625 1183
-1 908.799987792969 0
-1 908.839965820312 0
-1 908.880004882812 0
-1 908.919982910156 0
-1 908.9599609375 0
-1 909 2
-1 909.039978027344 2
-1 909.079956054688 1
-1 909.119995117188 0
-1 909.159973144531 0
-1 909.200012207031 0
-1 909.239990234375 0
-1 909.279968261719 0
-1 909.320007324219 0
-1 909.359985351562 0
-1 909.399963378906 0
-1 909.440002441406 0
-1 909.47998046875 0
-1 909.519958496094 0
-1 909.559997558594 0
-1 909.599975585938 0
-1 909.640014648438 7307
-1 909.679992675781 24501
-1 909.719970703125 18433
-1 909.760009765625 7098
-1 909.799987792969 1486
-1 909.839965820312 32
-1 909.880004882812 0
-1 909.919982910156 0
-1 909.9599609375 0
-1 910 0
-1 910.039978027344 1
-1 910.079956054688 1
-1 910.119995117188 1
-1 910.159973144531 0
-1 910.200012207031 0
-1 910.239990234375 0
-1 910.279968261719 0
-1 910.320007324219 0
-1 910.359985351562 0
-1 910.399963378906 0
-1 910.440002441406 0
-1 910.47998046875 0
-1 910.519958496094 0
-1 910.559997558594 0
-1 910.599975585938 0
-1 910.640014648438 11143
-1 910.679992675781 32874
-1 910.719970703125 28207
-1 910.760009765625 51112
-1 910.799987792969 54428
-1 910.839965820312 23769
-1 910.880004882812 6232
-1 910.919982910156 610
-1 910.9599609375 0
-1 911 0
-1 911.039978027344 0
-1 911.079956054688 0
-1 911.119995117188 0
-1 911.159973144531 3
-1 911.200012207031 2
-1 911.239990234375 1
-1 911.279968261719 0
-1 911.320007324219 0
-1 911.359985351562 0
-1 911.399963378906 0
-1 911.440002441406 0
-1 911.47998046875 0
-1 911.519958496094 3085
-1 911.559997558594 23921
-1 911.599975585938 27392
-1 911.640014648438 12941
-1 911.679992675781 3301
-1 911.719970703125 764
-1 911.760009765625 46550
-1 911.799987792969 77351
-1 911.839965820312 41813
-1 911.880004882812 13628
-1 911.919982910156 2502
-1 911.9599609375 0
-1 912 0
-1 912.039978027344 0
-1 912.079956054688 0
-1 912.119995117188 0
-1 912.159973144531 476
-1 912.200012207031 13862
-1 912.239990234375 21262
-1 912.279968261719 12083
-1 912.320007324219 4028
-1 912.359985351562 750
-1 912.399963378906 0
-1 912.440002441406 0
-1 912.47998046875 0
-1 912.519958496094 0
-1 912.559997558594 0
-1 912.599975585938 1
-1 912.640014648438 0
-1 912.679992675781 3430
-1 912.719970703125 53557
-1 912.760009765625 58076
-1 912.799987792969 26382
-1 912.839965820312 7886
-1 912.880004882812 880
-1 912.919982910156 0
-1 912.9599609375 0
-1 913 0
-1 913.039978027344 0
-1 913.079956054688 1289
-1 913.119995117188 19148
-1 913.159973144531 26141
-1 913.200012207031 13447
-1 913.239990234375 4393
-1 913.279968261719 669
-1 913.320007324219 0
-1 913.359985351562 0
-1 913.399963378906 0
-1 913.440002441406 0
-1 913.47998046875 141
-1 913.519958496094 9011
-1 913.559997558594 33990
-1 913.599975585938 30527
-1 913.640014648438 21616
-1 913.679992675781 31396
-1 913.719970703125 26285
-1 913.760009765625 11677
-1 913.799987792969 2984
-1 913.839965820312 336
-1 913.880004882812 0
-1 913.919982910156 0
-1 913.9599609375 0
-1 914 0
-1 914.039978027344 0
-1 914.079956054688 2
-1 914.119995117188 1
-1 914.159973144531 0
-1 914.200012207031 0
-1 914.239990234375 939
-1 914.279968261719 31706
-1 914.320007324219 94366
-1 914.359985351562 74188
-1 914.399963378906 28780
-1 914.440002441406 7415
-1 914.47998046875 261
-1 914.519958496094 0
-1 914.559997558594 0
-1 914.599975585938 0
-1 914.640014648438 0
-1 914.679992675781 2
-1 914.719970703125 5
-1 914.760009765625 1849
-1 914.799987792969 15867
-1 914.839965820312 20201
-1 914.880004882812 10702
-1 914.919982910156 3417
-1 914.9599609375 574
-1 915 0
-1 915.039978027344 344
-1 915.079956054688 28129
-1 915.119995117188 78425
-1 915.159973144531 57666
-1 915.200012207031 21974
-1 915.239990234375 5547
-1 915.279968261719 132
-1 915.320007324219 0
-1 915.359985351562 0
-1 915.399963378906 0
-1 915.440002441406 0
-1 915.47998046875 0
-1 915.519958496094 22601
-1 915.559997558594 49532
-1 915.599975585938 35229
-1 915.640014648438 14002
-1 915.679992675781 3214
-1 915.719970703125 124
-1 915.760009765625 0
-1 915.799987792969 0
-1 915.839965820312 0
-1 915.880004882812 2036
-1 915.919982910156 23976
-1 915.9599609375 48269
-1 916 65151
-1 916.039978027344 90267
-1 916.079956054688 95785
-1 916.119995117188 60125
-1 916.159973144531 22447
-1 916.200012207031 4514
-1 916.239990234375 0
-1 916.279968261719 0
-1 916.320007324219 0
-1 916.359985351562 0
-1 916.399963378906 0
-1 916.440002441406 3
-1 916.47998046875 4
-1 916.519958496094 2
-1 916.559997558594 1
-1 916.599975585938 0
-1 916.640014648438 0
-1 916.679992675781 0
-1 916.719970703125 2071
-1 916.760009765625 43963
-1 916.799987792969 61435
-1 916.839965820312 44061
-1 916.880004882812 62295
-1 916.919982910156 50434
-1 916.9599609375 21562
-1 917 5285
-1 917.039978027344 488
-1 917.079956054688 5707
-1 917.119995117188 26469
-1 917.159973144531 27191
-1 917.200012207031 12832
-1 917.239990234375 3945
-1 917.279968261719 491
-1 917.320007324219 0
-1 917.359985351562 0
-1 917.399963378906 0
-1 917.440002441406 10817
-1 917.47998046875 19261
-1 917.519958496094 11009
-1 917.559997558594 3824
-1 917.599975585938 672
-1 917.640014648438 0
-1 917.679992675781 0
-1 917.719970703125 0
-1 917.760009765625 0
-1 917.799987792969 0
-1 917.839965820312 14039
-1 917.880004882812 67949
-1 917.919982910156 127449
-1 917.9599609375 116902
-1 918 59574
-1 918.039978027344 30048
-1 918.079956054688 33934
-1 918.119995117188 20753
-1 918.159973144531 25647
-1 918.200012207031 107592
-1 918.239990234375 207174
-1 918.279968261719 201188
-1 918.320007324219 131779
-1 918.359985351562 76032
-1 918.399963378906 36207
-1 918.440002441406 11846
-1 918.47998046875 1803
-1 918.519958496094 0
-1 918.559997558594 0
-1 918.599975585938 0
-1 918.640014648438 0
-1 918.679992675781 0
-1 918.719970703125 4
-1 918.760009765625 3
-1 918.799987792969 1
-1 918.839965820312 1374
-1 918.880004882812 22132
-1 918.919982910156 55174
-1 918.9599609375 42054
-1 919 16468
-1 919.039978027344 4272
-1 919.079956054688 4409
-1 919.119995117188 25430
-1 919.159973144531 41307
-1 919.200012207031 38759
-1 919.239990234375 19166
-1 919.279968261719 6254
-1 919.320007324219 14566
-1 919.359985351562 54656
-1 919.399963378906 92571
-1 919.440002441406 90959
-1 919.47998046875 66414
-1 919.519958496094 75753
-1 919.559997558594 80306
-1 919.599975585938 62205
-1 919.640014648438 39008
-1 919.679992675781 13644
-1 919.719970703125 1366
-1 919.760009765625 8010
-1 919.799987792969 36256
-1 919.839965820312 28069
-1 919.880004882812 10447
-1 919.919982910156 0
-1 919.9599609375 32966
-1 920 65309
-1 920.039978027344 67187
-1 920.079956054688 80145
-1 920.119995117188 50966
-1 920.159973144531 38106
-1 920.200012207031 57776
-1 920.239990234375 63495
-1 920.279968261719 75415
-1 920.320007324219 55915
-1 920.359985351562 24023
-1 920.399963378906 5948
-1 920.440002441406 0
-1 920.47998046875 2114
-1 920.519958496094 29388
-1 920.559997558594 29751
-1 920.599975585938 12543
-1 920.640014648438 3502
-1 920.679992675781 272
-1 920.719970703125 0
-1 920.760009765625 0
-1 920.799987792969 0
-1 920.839965820312 0
-1 920.880004882812 0
-1 920.919982910156 7921
-1 920.9599609375 17439
-1 921 10723
-1 921.039978027344 3879
-1 921.079956054688 749
-1 921.119995117188 0
-1 921.159973144531 0
-1 921.200012207031 0
-1 921.239990234375 0
-1 921.279968261719 0
-1 921.320007324219 0
-1 921.359985351562 19324
-1 921.399963378906 61396
-1 921.440002441406 52021
-1 921.47998046875 23456
-1 921.519958496094 6645
-1 921.559997558594 754
-1 921.599975585938 361
-1 921.640014648438 21166
-1 921.679992675781 39628
-1 921.719970703125 24420
-1 921.760009765625 8885
-1 921.799987792969 1726
-1 921.839965820312 0
-1 921.880004882812 0
-1 921.919982910156 0
-1 921.9599609375 0
-1 922 0
-1 922.039978027344 1
-1 922.079956054688 204
-1 922.119995117188 21711
-1 922.159973144531 38463
-1 922.200012207031 18622
-1 922.239990234375 6697
-1 922.279968261719 26940
-1 922.320007324219 48924
-1 922.359985351562 31378
-1 922.399963378906 11059
-1 922.440002441406 10356
-1 922.47998046875 68209
-1 922.519958496094 110194
-1 922.559997558594 95168
-1 922.599975585938 42744
-1 922.640014648438 40452
-1 922.679992675781 62339
-1 922.719970703125 35684
-1 922.760009765625 12076
-1 922.799987792969 2032
-1 922.839965820312 0
-1 922.880004882812 0
-1 922.919982910156 0
-1 922.9599609375 0
-1 923 0
-1 923.039978027344 3
-1 923.079956054688 3
-1 923.119995117188 1
-1 923.159973144531 1417
-1 923.200012207031 25532
-1 923.239990234375 77473
-1 923.279968261719 80180
-1 923.320007324219 37015
-1 923.359985351562 9820
-1 923.399963378906 637
-1 923.440002441406 0
-1 923.47998046875 0
-1 923.519958496094 10979
-1 923.559997558594 72677
-1 923.599975585938 108088
-1 923.640014648438 61598
-1 923.679992675781 20645
-1 923.719970703125 13133
-1 923.760009765625 93971
-1 923.799987792969 171779
-1 923.839965820312 117814
-1 923.880004882812 46880
-1 923.919982910156 11751
-1 923.9599609375 609
-1 924 0
-1 924.039978027344 0
-1 924.079956054688 0
-1 924.119995117188 0
-1 924.159973144531 3
-1 924.200012207031 8
-1 924.239990234375 4
-1 924.279968261719 1
-1 924.320007324219 0
-1 924.359985351562 0
-1 924.399963378906 0
-1 924.440002441406 9426
-1 924.47998046875 25075
-1 924.519958496094 17049
-1 924.559997558594 40091
-1 924.599975585938 87965
-1 924.640014648438 59594
-1 924.679992675781 22527
-1 924.719970703125 5316
-1 924.760009765625 99
-1 924.799987792969 0
-1 924.839965820312 0
-1 924.880004882812 0
-1 924.919982910156 0
-1 924.9599609375 2
-1 925 3859
-1 925.039978027344 58760
-1 925.079956054688 92052
-1 925.119995117188 50690
-1 925.159973144531 17148
-1 925.200012207031 2901
-1 925.239990234375 0
-1 925.279968261719 0
-1 925.320007324219 18064
-1 925.359985351562 34716
-1 925.399963378906 21643
-1 925.440002441406 7887
-1 925.47998046875 1540
-1 925.519958496094 2365
-1 925.559997558594 20781
-1 925.599975585938 46617
-1 925.640014648438 35597
-1 925.679992675781 14380
-1 925.719970703125 3673
-1 925.760009765625 223
-1 925.799987792969 0
-1 925.839965820312 0
-1 925.880004882812 0
-1 925.919982910156 0
-1 925.9599609375 1
-1 926 2
-1 926.039978027344 1
-1 926.079956054688 0
-1 926.119995117188 0
-1 926.159973144531 8604
-1 926.200012207031 54338
-1 926.239990234375 60064
-1 926.279968261719 30027
-1 926.320007324219 24791
-1 926.359985351562 37809
-1 926.399963378906 39203
-1 926.440002441406 41347
-1 926.47998046875 21263
-1 926.519958496094 6553
-1 926.559997558594 976
-1 926.599975585938 0
-1 926.640014648438 0
-1 926.679992675781 0
-1 926.719970703125 0
-1 926.760009765625 0
-1 926.799987792969 2
-1 926.839965820312 2
-1 926.880004882812 1
-1 926.919982910156 0
-1 926.9599609375 15550
-1 927 64717
-1 927.039978027344 64795
-1 927.079956054688 43086
-1 927.119995117188 17728
-1 927.159973144531 2644
-1 927.200012207031 71035
-1 927.239990234375 391370
-1 927.279968261719 414296
-1 927.320007324219 208327
-1 927.359985351562 81668
-1 927.399963378906 36894
-1 927.440002441406 13774
-1 927.47998046875 2839
-1 927.519958496094 0
-1 927.559997558594 0
-1 927.599975585938 0
-1 927.640014648438 0
-1 927.679992675781 0
-1 927.719970703125 2
-1 927.760009765625 3
-1 927.799987792969 3068
-1 927.839965820312 20339
-1 927.880004882812 22353
-1 927.919982910156 9581
-1 927.9599609375 2582
-1 928 194
-1 928.039978027344 0
-1 928.079956054688 0
-1 928.119995117188 0
-1 928.159973144531 34833
-1 928.200012207031 88619
-1 928.239990234375 58836
-1 928.279968261719 21403
-1 928.320007324219 4826
-1 928.359985351562 0
-1 928.399963378906 0
-1 928.440002441406 0
-1 928.47998046875 5659
-1 928.519958496094 41447
-1 928.559997558594 65514
-1 928.599975585938 66982
-1 928.640014648438 37886
-1 928.679992675781 12705
-1 928.719970703125 2535
-1 928.760009765625 0
-1 928.799987792969 0
-1 928.839965820312 0
-1 928.880004882812 0
-1 928.919982910156 0
-1 928.9599609375 3
-1 929 3
-1 929.039978027344 0
-1 929.079956054688 1860
-1 929.119995117188 22018
-1 929.159973144531 22110
-1 929.200012207031 9754
-1 929.239990234375 2827
-1 929.279968261719 270
-1 929.320007324219 0
-1 929.359985351562 0
-1 929.399963378906 4591
-1 929.440002441406 26973
-1 929.47998046875 43650
-1 929.519958496094 54280
-1 929.559997558594 35653
-1 929.599975585938 12346
-1 929.640014648438 2711
-1 929.679992675781 0
-1 929.719970703125 0
-1 929.760009765625 0
-1 929.799987792969 0
-1 929.839965820312 0
-1 929.880004882812 0
-1 929.919982910156 2269
-1 929.9599609375 33974
-1 930 51677
-1 930.039978027344 26358
-1 930.079956054688 7989
-1 930.119995117188 1315
-1 930.159973144531 0
-1 930.200012207031 0
-1 930.239990234375 0
-1 930.279968261719 70
-1 930.320007324219 22202
-1 930.359985351562 116603
-1 930.399963378906 131773
-1 930.440002441406 63386
-1 930.47998046875 18123
-1 930.519958496094 4306
-1 930.559997558594 51567
-1 930.599975585938 125334
-1 930.640014648438 107636
-1 930.679992675781 50731
-1 930.719970703125 15039
-1 930.760009765625 1959
-1 930.799987792969 0
-1 930.839965820312 0
-1 930.880004882812 0
-1 930.919982910156 0
-1 930.9599609375 0
-1 931 6
-1 931.039978027344 4
-1 931.079956054688 1
-1 931.119995117188 0
-1 931.159973144531 0
-1 931.200012207031 0
-1 931.239990234375 0
-1 931.279968261719 0
-1 931.320007324219 0
-1 931.359985351562 0
-1 931.399963378906 0
-1 931.440002441406 0
-1 931.47998046875 0
-1 931.519958496094 0
-1 931.559997558594 0
-1 931.599975585938 0
-1 931.640014648438 0
-1 931.679992675781 0
-1 931.719970703125 0
-1 931.760009765625 4163
-1 931.799987792969 25685
-1 931.839965820312 20465
-1 931.880004882812 8359
-1 931.919982910156 2175
-1 931.9599609375 146
-1 932 0
-1 932.039978027344 0
-1 932.079956054688 0
-1 932.119995117188 0
-1 932.159973144531 0
-1 932.200012207031 31511
-1 932.239990234375 101800
-1 932.279968261719 85153
-1 932.320007324219 35368
-1 932.359985351562 9151
-1 932.399963378906 533
-1 932.440002441406 0
-1 932.47998046875 0
-1 932.519958496094 0
-1 932.559997558594 0
-1 932.599975585938 1
-1 932.640014648438 5
-1 932.679992675781 3
-1 932.719970703125 1
-1 932.760009765625 0
-1 932.799987792969 0
-1 932.839965820312 1714
-1 932.880004882812 23163
-1 932.919982910156 47202
-1 932.9599609375 30458
-1 933 10729
-1 933.039978027344 2406
-1 933.079956054688 1416
-1 933.119995117188 34535
-1 933.159973144531 63084
-1 933.200012207031 54354
-1 933.239990234375 37990
-1 933.279968261719 16272
-1 933.320007324219 4446
-1 933.359985351562 404
-1 933.399963378906 0
-1 933.440002441406 1055
-1 933.47998046875 19480
-1 933.519958496094 40150
-1 933.559997558594 25015
-1 933.599975585938 8556
-1 933.640014648438 1834
-1 933.679992675781 0
-1 933.719970703125 0
-1 933.760009765625 0
-1 933.799987792969 0
-1 933.839965820312 0
-1 933.880004882812 2
-1 933.919982910156 2
-1 933.9599609375 1
-1 934 0
-1 934.039978027344 0
-1 934.079956054688 0
-1 934.119995117188 0
-1 934.159973144531 9014
-1 934.200012207031 31186
-1 934.239990234375 23073
-1 934.279968261719 19899
-1 934.320007324219 29316
-1 934.359985351562 21084
-1 934.399963378906 8095
-1 934.440002441406 2029
-1 934.47998046875 40
-1 934.519958496094 0
-1 934.559997558594 19098
-1 934.599975585938 80926
-1 934.640014648438 78430
-1 934.679992675781 37354
-1 934.719970703125 11195
-1 934.760009765625 1495
-1 934.799987792969 0
-1 934.839965820312 0
-1 934.880004882812 410
-1 934.919982910156 15345
-1 934.9599609375 36674
-1 935 32326
-1 935.039978027344 14475
-1 935.079956054688 3833
-1 935.119995117188 435
-1 935.159973144531 0
-1 935.200012207031 0
-1 935.239990234375 0
-1 935.279968261719 0
-1 935.320007324219 0
-1 935.359985351562 2
-1 935.399963378906 1
-1 935.440002441406 0
-1 935.47998046875 0
-1 935.519958496094 0
-1 935.559997558594 0
-1 935.599975585938 0
-1 935.640014648438 0
-1 935.679992675781 0
-1 935.719970703125 0
-1 935.760009765625 0
-1 935.799987792969 0
-1 935.839965820312 0
-1 935.880004882812 0
-1 935.919982910156 0
-1 935.9599609375 0
-1 936 0
-1 936.039978027344 0
-1 936.079956054688 0
-1 936.119995117188 0
-1 936.159973144531 0
-1 936.200012207031 0
-1 936.239990234375 0
-1 936.279968261719 0
-1 936.320007324219 9714
-1 936.359985351562 98559
-1 936.399963378906 126585
-1 936.440002441406 61609
-1 936.47998046875 17749
-1 936.519958496094 2628
-1 936.559997558594 0
-1 936.599975585938 39863
-1 936.640014648438 92436
-1 936.679992675781 79463
-1 936.719970703125 37242
-1 936.760009765625 22720
-1 936.799987792969 76994
-1 936.839965820312 86777
-1 936.880004882812 62842
-1 936.919982910156 81176
-1 936.9599609375 72736
-1 937 32887
-1 937.039978027344 9709
-1 937.079956054688 1008
-1 937.119995117188 0
-1 937.159973144531 0
-1 937.200012207031 0
-1 937.239990234375 0
-1 937.279968261719 2300
-1 937.320007324219 36507
-1 937.359985351562 67109
-1 937.399963378906 40655
-1 937.440002441406 24386
-1 937.47998046875 38438
-1 937.519958496094 25472
-1 937.559997558594 9307
-1 937.599975585938 1877
-1 937.640014648438 0
-1 937.679992675781 0
-1 937.719970703125 0
-1 937.760009765625 0
-1 937.799987792969 0
-1 937.839965820312 1
-1 937.880004882812 2
-1 937.919982910156 1
-1 937.9599609375 0
-1 938 0
-1 938.039978027344 0
-1 938.079956054688 0
-1 938.119995117188 0
-1 938.159973144531 8
-1 938.200012207031 6018
-1 938.239990234375 27893
-1 938.279968261719 27310
-1 938.320007324219 13772
-1 938.359985351562 30379
-1 938.399963378906 41304
-1 938.440002441406 20621
-1 938.47998046875 6067
-1 938.519958496094 7949
-1 938.559997558594 37281
-1 938.599975585938 51716
-1 938.640014648438 35100
-1 938.679992675781 13797
-1 938.719970703125 3470
-1 938.760009765625 158
-1 938.799987792969 0
-1 938.839965820312 0
-1 938.880004882812 0
-1 938.919982910156 0
-1 938.9599609375 1
-1 939 2
-1 939.039978027344 1
-1 939.079956054688 0
-1 939.119995117188 0
-1 939.159973144531 0
-1 939.200012207031 0
-1 939.239990234375 0
-1 939.279968261719 0
-1 939.320007324219 0
-1 939.359985351562 0
-1 939.399963378906 0
-1 939.440002441406 0
-1 939.47998046875 0
-1 939.519958496094 0
-1 939.559997558594 0
-1 939.599975585938 2235
-1 939.640014648438 20263
-1 939.679992675781 46898
-1 939.719970703125 55945
-1 939.760009765625 34186
-1 939.799987792969 11914
-1 939.839965820312 2607
-1 939.880004882812 0
-1 939.919982910156 0
-1 939.9599609375 0
-1 940 0
-1 940.039978027344 0
-1 940.079956054688 2
-1 940.119995117188 2
-1 940.159973144531 1
-1 940.200012207031 0
-1 940.239990234375 0
-1 940.279968261719 0
-1 940.320007324219 0
-1 940.359985351562 0
-1 940.399963378906 0
-1 940.440002441406 0
-1 940.47998046875 25060
-1 940.519958496094 57089
-1 940.559997558594 37327
-1 940.599975585938 13260
-1 940.640014648438 2982
-1 940.679992675781 0
-1 940.719970703125 0
-1 940.760009765625 0
-1 940.799987792969 0
-1 940.839965820312 0
-1 940.880004882812 2
-1 940.919982910156 3
-1 940.9599609375 995
-1 941 26709
-1 941.039978027344 105496
-1 941.079956054688 113670
-1 941.119995117188 55295
-1 941.159973144531 16854
-1 941.200012207031 2289
-1 941.239990234375 0
-1 941.279968261719 0
-1 941.320007324219 0
-1 941.359985351562 0
-1 941.399963378906 0
-1 941.440002441406 6
-1 941.47998046875 90
-1 941.519958496094 10000
-1 941.559997558594 44981
-1 941.599975585938 46145
-1 941.640014648438 20243
-1 941.679992675781 10594
-1 941.719970703125 53056
-1 941.760009765625 56698
-1 941.799987792969 25824
-1 941.839965820312 7658
-1 941.880004882812 809
-1 941.919982910156 0
-1 941.9599609375 0
-1 942 0
-1 942.039978027344 0
-1 942.079956054688 0
-1 942.119995117188 3
-1 942.159973144531 2
-1 942.200012207031 1
-1 942.239990234375 0
-1 942.279968261719 0
-1 942.320007324219 26804
-1 942.359985351562 99772
-1 942.399963378906 106009
-1 942.440002441406 78635
-1 942.47998046875 40812
-1 942.519958496094 13418
-1 942.559997558594 2288
-1 942.599975585938 0
-1 942.640014648438 0
-1 942.679992675781 0
-1 942.719970703125 0
-1 942.760009765625 0
-1 942.799987792969 4
-1 942.839965820312 3
-1 942.880004882812 1
-1 942.919982910156 0
-1 942.9599609375 0
-1 943 0
-1 943.039978027344 0
-1 943.079956054688 0
-1 943.119995117188 0
-1 943.159973144531 0
-1 943.200012207031 0
-1 943.239990234375 0
-1 943.279968261719 0
-1 943.320007324219 0
-1 943.359985351562 0
-1 943.399963378906 0
-1 943.440002441406 0
-1 943.47998046875 18954
-1 943.519958496094 38700
-1 943.559997558594 23788
-1 943.599975585938 8106
-1 943.640014648438 1703
-1 943.679992675781 0
-1 943.719970703125 0
-1 943.760009765625 0
-1 943.799987792969 0
-1 943.839965820312 0
-1 943.880004882812 2
-1 943.919982910156 2
-1 943.9599609375 1
-1 944 0
-1 944.039978027344 0
-1 944.079956054688 0
-1 944.119995117188 2846
-1 944.159973144531 40018
-1 944.200012207031 72863
-1 944.239990234375 42107
-1 944.279968261719 14021
-1 944.320007324219 2294
-1 944.359985351562 6466
-1 944.399963378906 29455
-1 944.440002441406 29332
-1 944.47998046875 14173
-1 944.519958496094 4326
-1 944.559997558594 596
-1 944.599975585938 0
-1 944.640014648438 0
-1 944.679992675781 0
-1 944.719970703125 0
-1 944.760009765625 0
-1 944.799987792969 2
-1 944.839965820312 1
-1 944.880004882812 0
-1 944.919982910156 0
-1 944.9599609375 0
-1 945 0
-1 945.039978027344 0
-1 945.079956054688 0
-1 945.119995117188 0
-1 945.159973144531 0
-1 945.200012207031 0
-1 945.239990234375 0
-1 945.279968261719 0
-1 945.320007324219 0
-1 945.359985351562 0
-1 945.399963378906 0
-1 945.440002441406 4887
-1 945.47998046875 84673
-1 945.519958496094 145976
-1 945.559997558594 92060
-1 945.599975585938 32418
-1 945.640014648438 7153
-1 945.679992675781 684
-1 945.719970703125 29872
-1 945.760009765625 76306
-1 945.799987792969 90252
-1 945.839965820312 51494
-1 945.880004882812 16802
-1 945.919982910156 17323
-1 945.9599609375 24414
-1 946 22552
-1 946.039978027344 52970
-1 946.079956054688 55883
-1 946.119995117188 38056
-1 946.159973144531 79358
-1 946.200012207031 98608
-1 946.239990234375 55946
-1 946.279968261719 40101
-1 946.320007324219 87939
-1 946.359985351562 80868
-1 946.399963378906 36422
-1 946.440002441406 10676
-1 946.47998046875 1066
-1 946.519958496094 0
-1 946.559997558594 0
-1 946.599975585938 0
-1 946.640014648438 0
-1 946.679992675781 0
-1 946.719970703125 5
-1 946.760009765625 3
-1 946.799987792969 1
-1 946.839965820312 0
-1 946.880004882812 0
-1 946.919982910156 0
-1 946.9599609375 0
-1 947 0
-1 947.039978027344 0
-1 947.079956054688 0
-1 947.119995117188 0
-1 947.159973144531 0
-1 947.200012207031 0
-1 947.239990234375 0
-1 947.279968261719 0
-1 947.320007324219 0
-1 947.359985351562 2722
-1 947.399963378906 14914
-1 947.440002441406 11625
-1 947.47998046875 3622
-1 947.519958496094 656
-1 947.559997558594 0
-1 947.599975585938 0
-1 947.640014648438 0
-1 947.679992675781 0
-1 947.719970703125 0
-1 947.760009765625 1
-1 947.799987792969 1
-1 947.839965820312 0
-1 947.880004882812 0
-1 947.919982910156 0
-1 947.9599609375 5969
-1 948 51752
-1 948.039978027344 67800
-1 948.079956054688 36202
-1 948.119995117188 11327
-1 948.159973144531 11903
-1 948.200012207031 32002
-1 948.239990234375 23859
-1 948.279968261719 9356
-1 948.320007324219 1277
-1 948.359985351562 16182
-1 948.399963378906 162150
-1 948.440002441406 271496
-1 948.47998046875 205115
-1 948.519958496094 85047
-1 948.559997558594 21687
-1 948.599975585938 1325
-1 948.640014648438 0
-1 948.679992675781 0
-1 948.719970703125 0
-1 948.760009765625 0
-1 948.799987792969 3
-1 948.839965820312 13
-1 948.880004882812 7
-1 948.919982910156 2
-1 948.9599609375 0
-1 949 0
-1 949.039978027344 0
-1 949.079956054688 0
-1 949.119995117188 0
-1 949.159973144531 7228
-1 949.200012207031 37720
-1 949.239990234375 30940
-1 949.279968261719 13960
-1 949.320007324219 26042
-1 949.359985351562 22893
-1 949.399963378906 9024
-1 949.440002441406 2305
-1 949.47998046875 70
-1 949.519958496094 0
-1 949.559997558594 0
-1 949.599975585938 0
-1 949.640014648438 0
-1 949.679992675781 1
-1 949.719970703125 1
-1 949.760009765625 1
-1 949.799987792969 0
-1 949.839965820312 4774
-1 949.880004882812 24436
-1 949.919982910156 28749
-1 949.9599609375 64040
-1 950 121039
-1 950.039978027344 93921
-1 950.079956054688 42934
-1 950.119995117188 12246
-1 950.159973144531 11984
-1 950.200012207031 68061
-1 950.239990234375 76982
-1 950.279968261719 38021
-1 950.320007324219 11841
-1 950.359985351562 5069
-1 950.399963378906 25260
-1 950.440002441406 52675
-1 950.47998046875 55182
-1 950.519958496094 27728
-1 950.559997558594 8671
-1 950.599975585938 1304
-1 950.640014648438 0
-1 950.679992675781 0
-1 950.719970703125 0
-1 950.760009765625 0
-1 950.799987792969 0
-1 950.839965820312 3
-1 950.880004882812 5240
-1 950.919982910156 28395
-1 950.9599609375 28276
-1 951 11881
-1 951.039978027344 3252
-1 951.079956054688 216
-1 951.119995117188 0
-1 951.159973144531 0
-1 951.200012207031 0
-1 951.239990234375 0
-1 951.279968261719 0
-1 951.320007324219 2
-1 951.359985351562 1
-1 951.399963378906 0
-1 951.440002441406 0
-1 951.47998046875 0
-1 951.519958496094 0
-1 951.559997558594 0
-1 951.599975585938 0
-1 951.640014648438 0
-1 951.679992675781 0
-1 951.719970703125 0
-1 951.760009765625 0
-1 951.799987792969 0
-1 951.839965820312 0
-1 951.880004882812 0
-1 951.919982910156 0
-1 951.9599609375 0
-1 952 0
-1 952.039978027344 13
-1 952.079956054688 8258
-1 952.119995117188 43365
-1 952.159973144531 47212
-1 952.200012207031 38839
-1 952.239990234375 68440
-1 952.279968261719 54111
-1 952.320007324219 22044
-1 952.359985351562 5474
-1 952.399963378906 277
-1 952.440002441406 0
-1 952.47998046875 0
-1 952.519958496094 0
-1 952.559997558594 13954
-1 952.599975585938 81948
-1 952.640014648438 101190
-1 952.679992675781 54388
-1 952.719970703125 17945
-1 952.760009765625 3025
-1 952.799987792969 0
-1 952.839965820312 0
-1 952.880004882812 0
-1 952.919982910156 0
-1 952.9599609375 0
-1 953 5
-1 953.039978027344 4
-1 953.079956054688 2
-1 953.119995117188 0
-1 953.159973144531 0
-1 953.200012207031 0
-1 953.239990234375 0
-1 953.279968261719 0
-1 953.320007324219 0
-1 953.359985351562 0
-1 953.399963378906 0
-1 953.440002441406 0
-1 953.47998046875 0
-1 953.519958496094 0
-1 953.559997558594 0
-1 953.599975585938 0
-1 953.640014648438 0
-1 953.679992675781 0
-1 953.719970703125 0
-1 953.760009765625 0
-1 953.799987792969 0
-1 953.839965820312 0
-1 953.880004882812 0
-1 953.919982910156 0
-1 953.9599609375 0
-1 954 0
-1 954.039978027344 0
-1 954.079956054688 0
-1 954.119995117188 0
-1 954.159973144531 0
-1 954.200012207031 0
-1 954.239990234375 0
-1 954.279968261719 12913
-1 954.320007324219 94809
-1 954.359985351562 97610
-1 954.399963378906 43808
-1 954.440002441406 12762
-1 954.47998046875 1230
-1 954.519958496094 0
-1 954.559997558594 0
-1 954.599975585938 0
-1 954.640014648438 0
-1 954.679992675781 0
-1 954.719970703125 6
-1 954.760009765625 4
-1 954.799987792969 1
-1 954.839965820312 0
-1 954.880004882812 0
-1 954.919982910156 0
-1 954.9599609375 0
-1 955 0
-1 955.039978027344 0
-1 955.079956054688 0
-1 955.119995117188 35471
-1 955.159973144531 95149
-1 955.200012207031 115840
-1 955.239990234375 72981
-1 955.279968261719 25647
-1 955.320007324219 13300
-1 955.359985351562 33033
-1 955.399963378906 94085
-1 955.440002441406 131672
-1 955.47998046875 82376
-1 955.519958496094 30084
-1 955.559997558594 6266
-1 955.599975585938 471
-1 955.640014648438 41232
-1 955.679992675781 137315
-1 955.719970703125 119347
-1 955.760009765625 60461
-1 955.799987792969 51063
-1 955.839965820312 36275
-1 955.880004882812 14623
-1 955.919982910156 3849
-1 955.9599609375 234
-1 956 0
-1 956.039978027344 0
-1 956.079956054688 0
-1 956.119995117188 0
-1 956.159973144531 0
-1 956.200012207031 0
-1 956.239990234375 29553
-1 956.279968261719 51051
-1 956.320007324219 30343
-1 956.359985351562 10768
-1 956.399963378906 2141
-1 956.440002441406 9463
-1 956.47998046875 95506
-1 956.519958496094 190528
-1 956.559997558594 130805
-1 956.599975585938 47234
-1 956.640014648438 24089
-1 956.679992675781 43098
-1 956.719970703125 26378
-1 956.760009765625 8384
-1 956.799987792969 1336
-1 956.839965820312 0
-1 956.880004882812 0
-1 956.919982910156 0
-1 956.9599609375 0
-1 957 0
-1 957.039978027344 3
-1 957.079956054688 2
-1 957.119995117188 1
-1 957.159973144531 102
-1 957.200012207031 15395
-1 957.239990234375 36725
-1 957.279968261719 29516
-1 957.320007324219 12259
-1 957.359985351562 3112
-1 957.399963378906 199
-1 957.440002441406 0
-1 957.47998046875 0
-1 957.519958496094 0
-1 957.559997558594 0
-1 957.599975585938 725
-1 957.640014648438 49808
-1 957.679992675781 112891
-1 957.719970703125 75051
-1 957.760009765625 28508
-1 957.799987792969 6320
-1 957.839965820312 102
-1 957.880004882812 0
-1 957.919982910156 0
-1 957.9599609375 9715
-1 958 39190
-1 958.039978027344 29517
-1 958.079956054688 10994
-1 958.119995117188 2658
-1 958.159973144531 40
-1 958.200012207031 16590
-1 958.239990234375 70738
-1 958.279968261719 63391
-1 958.320007324219 26963
-1 958.359985351562 7052
-1 958.399963378906 554
-1 958.440002441406 0
-1 958.47998046875 0
-1 958.519958496094 0
-1 958.559997558594 0
-1 958.599975585938 0
-1 958.640014648438 8377
-1 958.679992675781 26136
-1 958.719970703125 18872
-1 958.760009765625 34578
-1 958.799987792969 96438
-1 958.839965820312 122787
-1 958.880004882812 74829
-1 958.919982910156 37392
-1 958.9599609375 53622
-1 959 47835
-1 959.039978027344 21364
-1 959.079956054688 5522
-1 959.119995117188 630
-1 959.159973144531 0
-1 959.200012207031 0
-1 959.239990234375 0
-1 959.279968261719 0
-1 959.320007324219 0
-1 959.359985351562 3
-1 959.399963378906 2
-1 959.440002441406 1
-1 959.47998046875 0
-1 959.519958496094 0
-1 959.559997558594 0
-1 959.599975585938 0
-1 959.640014648438 0
-1 959.679992675781 0
-1 959.719970703125 0
-1 959.760009765625 0
-1 959.799987792969 0
-1 959.839965820312 0
-1 959.880004882812 0
-1 959.919982910156 0
-1 959.9599609375 0
-1 960 0
-1 960.039978027344 0
-1 960.079956054688 0
-1 960.119995117188 0
-1 960.159973144531 0
-1 960.200012207031 0
-1 960.239990234375 0
-1 960.279968261719 0
-1 960.320007324219 0
-1 960.359985351562 0
-1 960.399963378906 0
-1 960.440002441406 3601
-1 960.47998046875 60747
-1 960.519958496094 110744
-1 960.559997558594 89005
-1 960.599975585938 52262
-1 960.640014648438 39736
-1 960.679992675781 21625
-1 960.719970703125 7402
-1 960.760009765625 1341
-1 960.799987792969 0
-1 960.839965820312 0
-1 960.880004882812 0
-1 960.919982910156 0
-1 960.9599609375 0
-1 961 2
-1 961.039978027344 2
-1 961.079956054688 1
-1 961.119995117188 0
-1 961.159973144531 0
-1 961.200012207031 0
-1 961.239990234375 38026
-1 961.279968261719 78736
-1 961.320007324219 72982
-1 961.359985351562 57193
-1 961.399963378906 79671
-1 961.440002441406 91492
-1 961.47998046875 48834
-1 961.519958496094 16129
-1 961.559997558594 2678
-1 961.599975585938 0
-1 961.640014648438 79
-1 961.679992675781 41094
-1 961.719970703125 96154
-1 961.760009765625 67431
-1 961.799987792969 25277
[truncated: 411,531 more chars]
