# Supplementary material for: Isotope pattern deconvolution for peptide mass spectrometry by non-negative least squares/least absolute deviation template matching
Source: BMC Bioinformatics. 2012 Nov 8;13:291. doi: 10.1186/1471-2105-13-291 (PMC3608065; doi:10.1186/1471-2105-13-291)
Supplement: Additional file 2 — ESI spectra. [file 1471-2105-13-291-S2.zip › ds_esi/IT/lys1000fmol_IT.dta2d]

-1 300.079986572266 0
-1 300.119995117188 376
-1 300.160003662109 11855
-1 300.200012207031 53992
-1 300.239990234375 100216
-1 300.279998779297 101132
-1 300.320007324219 69578
-1 300.359985351562 54757
-1 300.399993896484 45207
-1 300.440002441406 21881
-1 300.480010986328 6621
-1 300.519989013672 847
-1 300.559997558594 0
-1 300.600006103516 0
-1 300.640014648438 0
-1 300.679992675781 21459
-1 300.720001220703 35865
-1 300.760009765625 26735
-1 300.799987792969 60929
-1 300.839996337891 93188
-1 300.880004882812 65553
-1 300.920013427734 27388
-1 300.959991455078 6878
-1 301 888
-1 301.040008544922 7394
-1 301.079986572266 33700
-1 301.119995117188 66188
-1 301.160003662109 62984
-1 301.200012207031 30938
-1 301.239990234375 11650
-1 301.279998779297 26521
-1 301.320007324219 57922
-1 301.359985351562 63820
-1 301.399993896484 34655
-1 301.440002441406 10972
-1 301.480010986328 2099
-1 301.519989013672 0
-1 301.559997558594 0
-1 301.600006103516 0
-1 301.640014648438 0
-1 301.679992675781 0
-1 301.720001220703 3
-1 301.760009765625 3
-1 301.799987792969 1
-1 301.839996337891 0
-1 301.880004882812 0
-1 301.920013427734 0
-1 301.959991455078 0
-1 302 0
-1 302.040008544922 0
-1 302.079986572266 0
-1 302.119995117188 0
-1 302.160003662109 1856
-1 302.200012207031 19391
-1 302.239990234375 47446
-1 302.279998779297 72988
-1 302.320007324219 71682
-1 302.359985351562 54804
-1 302.399993896484 26571
-1 302.440002441406 7597
-1 302.480010986328 1178
-1 302.519989013672 0
-1 302.559997558594 0
-1 302.600006103516 0
-1 302.640014648438 0
-1 302.679992675781 0
-1 302.720001220703 3
-1 302.760009765625 2
-1 302.799987792969 1
-1 302.839996337891 0
-1 302.880004882812 0
-1 302.920013427734 0
-1 302.959991455078 0
-1 303 0
-1 303.040008544922 319
-1 303.079986572266 18945
-1 303.119995117188 71459
-1 303.160003662109 110103
-1 303.200012207031 157574
-1 303.239990234375 190748
-1 303.279998779297 160805
-1 303.320007324219 135969
-1 303.359985351562 137929
-1 303.399993896484 130440
-1 303.440002441406 74352
-1 303.480010986328 26142
-1 303.519989013672 5008
-1 303.559997558594 0
-1 303.600006103516 6438
-1 303.640014648438 33800
-1 303.679992675781 108201
-1 303.720001220703 315533
-1 303.760009765625 436412
-1 303.799987792969 383335
-1 303.839996337891 281756
-1 303.880004882812 152102
-1 303.920013427734 62228
-1 303.959991455078 43141
-1 304 46043
-1 304.040008544922 72142
-1 304.079986572266 82640
-1 304.119995117188 65958
-1 304.160003662109 62208
-1 304.200012207031 113755
-1 304.239990234375 208172
-1 304.279998779297 278984
-1 304.320007324219 301532
-1 304.359985351562 308674
-1 304.399993896484 327112
-1 304.440002441406 277356
-1 304.480010986328 198416
-1 304.519989013672 128691
-1 304.559997558594 63011
-1 304.600006103516 29022
-1 304.640014648438 45073
-1 304.679992675781 63702
-1 304.720001220703 80562
-1 304.760009765625 98860
-1 304.799987792969 109325
-1 304.839996337891 82050
-1 304.880004882812 35485
-1 304.920013427734 9439
-1 304.959991455078 842
-1 305 0
-1 305.040008544922 3725
-1 305.079986572266 34551
-1 305.119995117188 83777
-1 305.160003662109 106659
-1 305.200012207031 101111
-1 305.239990234375 79331
-1 305.279998779297 93321
-1 305.320007324219 120453
-1 305.359985351562 87688
-1 305.399993896484 49165
-1 305.440002441406 38805
-1 305.480010986328 41284
-1 305.519989013672 64305
-1 305.559997558594 115719
-1 305.600006103516 119597
-1 305.640014648438 98708
-1 305.679992675781 51031
-1 305.720001220703 16311
-1 305.760009765625 2688
-1 305.799987792969 0
-1 305.839996337891 0
-1 305.880004882812 0
-1 305.920013427734 0
-1 305.959991455078 0
-1 306 2334
-1 306.040008544922 20665
-1 306.079986572266 37904
-1 306.119995117188 27689
-1 306.160003662109 10820
-1 306.200012207031 2699
-1 306.239990234375 1412
-1 306.279998779297 34103
-1 306.320007324219 64699
-1 306.359985351562 42755
-1 306.399993896484 16720
-1 306.440002441406 10576
-1 306.480010986328 30419
-1 306.519989013672 33833
-1 306.559997558594 40417
-1 306.600006103516 63153
-1 306.640014648438 52281
-1 306.679992675781 24016
-1 306.720001220703 6839
-1 306.760009765625 818
-1 306.799987792969 0
-1 306.839996337891 0
-1 306.880004882812 0
-1 306.920013427734 0
-1 306.959991455078 0
-1 307 5579
-1 307.040008544922 30459
-1 307.079986572266 44115
-1 307.119995117188 46043
-1 307.160003662109 49199
-1 307.200012207031 34258
-1 307.239990234375 39796
-1 307.279998779297 54774
-1 307.320007324219 59717
-1 307.359985351562 100825
-1 307.399993896484 135063
-1 307.440002441406 95912
-1 307.480010986328 40661
-1 307.519989013672 10531
-1 307.559997558594 826
-1 307.600006103516 0
-1 307.640014648438 0
-1 307.679992675781 0
-1 307.720001220703 0
-1 307.760009765625 0
-1 307.799987792969 6
-1 307.839996337891 3
-1 307.880004882812 1
-1 307.920013427734 6306
-1 307.959991455078 22583
-1 308 16583
-1 308.040008544922 5404
-1 308.079986572266 1097
-1 308.119995117188 2377
-1 308.160003662109 21115
-1 308.200012207031 39784
-1 308.239990234375 31854
-1 308.279998779297 23312
-1 308.320007324219 20987
-1 308.359985351562 10171
-1 308.399993896484 3151
-1 308.440002441406 389
-1 308.480010986328 0
-1 308.519989013672 0
-1 308.559997558594 0
-1 308.600006103516 0
-1 308.640014648438 0
-1 308.679992675781 1
-1 308.720001220703 1
-1 308.760009765625 0
-1 308.799987792969 0
-1 308.839996337891 0
-1 308.880004882812 0
-1 308.920013427734 0
-1 308.959991455078 0
-1 309 0
-1 309.040008544922 251
-1 309.079986572266 13707
-1 309.119995117188 27154
-1 309.160003662109 48617
-1 309.200012207031 97940
-1 309.239990234375 127256
-1 309.279998779297 155041
-1 309.320007324219 192385
-1 309.359985351562 151989
-1 309.399993896484 71357
-1 309.440002441406 19650
-1 309.480010986328 2814
-1 309.519989013672 0
-1 309.559997558594 0
-1 309.600006103516 0
-1 309.640014648438 0
-1 309.679992675781 0
-1 309.720001220703 8192
-1 309.760009765625 38560
-1 309.799987792969 35896
-1 309.839996337891 15521
-1 309.880004882812 4415
-1 309.920013427734 418
-1 309.959991455078 0
-1 310 113
-1 310.040008544922 7035
-1 310.079986572266 32954
-1 310.119995117188 45272
-1 310.160003662109 53035
-1 310.200012207031 63009
-1 310.239990234375 91391
-1 310.279998779297 196876
-1 310.320007324219 313433
-1 310.359985351562 425968
-1 310.399993896484 422317
-1 310.440002441406 349478
-1 310.480010986328 275312
-1 310.519989013672 211161
-1 310.559997558594 157799
-1 310.600006103516 114862
-1 310.640014648438 79563
-1 310.679992675781 40651
-1 310.720001220703 12493
-1 310.760009765625 1898
-1 310.799987792969 0
-1 310.839996337891 0
-1 310.880004882812 9394
-1 310.920013427734 25045
-1 310.959991455078 18722
-1 311 7818
-1 311.040008544922 10029
-1 311.079986572266 29761
-1 311.119995117188 79836
-1 311.160003662109 145803
-1 311.200012207031 141297
-1 311.239990234375 112194
-1 311.279998779297 134009
-1 311.320007324219 151733
-1 311.359985351562 179618
-1 311.399993896484 236836
-1 311.440002441406 226514
-1 311.480010986328 154466
-1 311.519989013672 118601
-1 311.559997558594 86140
-1 311.600006103516 48210
-1 311.640014648438 16259
-1 311.679992675781 3196
-1 311.720001220703 0
-1 311.760009765625 0
-1 311.799987792969 0
-1 311.839996337891 0
-1 311.880004882812 0
-1 311.920013427734 4
-1 311.959991455078 4
-1 312 2
-1 312.040008544922 0
-1 312.079986572266 0
-1 312.119995117188 5782
-1 312.160003662109 49653
-1 312.200012207031 109742
-1 312.239990234375 102595
-1 312.279998779297 55514
-1 312.320007324219 65266
-1 312.359985351562 100582
-1 312.399993896484 96250
-1 312.440002441406 60108
-1 312.480010986328 22897
-1 312.519989013672 5043
-1 312.559997558594 4
-1 312.600006103516 0
-1 312.640014648438 0
-1 312.679992675781 0
-1 312.720001220703 0
-1 312.760009765625 3
-1 312.799987792969 4
-1 312.839996337891 2
-1 312.880004882812 1
-1 312.920013427734 0
-1 312.959991455078 0
-1 313 7877
-1 313.040008544922 51046
-1 313.079986572266 104018
-1 313.119995117188 169083
-1 313.160003662109 235670
-1 313.200012207031 276559
-1 313.239990234375 342538
-1 313.279998779297 518273
-1 313.320007324219 721337
-1 313.359985351562 751543
-1 313.399993896484 637189
-1 313.440002441406 566053
-1 313.480010986328 457242
-1 313.519989013672 315615
-1 313.559997558594 208454
-1 313.600006103516 145018
-1 313.640014648438 70885
-1 313.679992675781 22572
-1 313.720001220703 3310
-1 313.760009765625 0
-1 313.799987792969 0
-1 313.839996337891 0
-1 313.880004882812 0
-1 313.920013427734 0
-1 313.959991455078 8
-1 314 6
-1 314.040008544922 2
-1 314.079986572266 0
-1 314.119995117188 0
-1 314.160003662109 25176
-1 314.200012207031 72928
-1 314.239990234375 98157
-1 314.279998779297 169915
-1 314.320007324219 206921
-1 314.359985351562 187455
-1 314.399993896484 151829
-1 314.440002441406 113873
-1 314.480010986328 67108
-1 314.519989013672 40866
-1 314.559997558594 25551
-1 314.600006103516 11076
-1 314.640014648438 14823
-1 314.679992675781 13753
-1 314.720001220703 6085
-1 314.760009765625 1646
-1 314.799987792969 176
-1 314.839996337891 0
-1 314.880004882812 471
-1 314.920013427734 29453
-1 314.959991455078 81675
-1 315 96032
-1 315.040008544922 55770
-1 315.079986572266 19610
-1 315.119995117188 3696
-1 315.160003662109 886
-1 315.200012207031 27158
-1 315.239990234375 85921
-1 315.279998779297 143048
-1 315.320007324219 116146
-1 315.359985351562 71337
-1 315.399993896484 72712
-1 315.440002441406 66302
-1 315.480010986328 40443
-1 315.519989013672 15323
-1 315.559997558594 3465
-1 315.600006103516 56
-1 315.640014648438 0
-1 315.679992675781 0
-1 315.720001220703 0
-1 315.760009765625 0
-1 315.799987792969 2
-1 315.839996337891 3
-1 315.880004882812 1
-1 315.920013427734 0
-1 315.959991455078 0
-1 316 0
-1 316.040008544922 0
-1 316.079986572266 2550
-1 316.119995117188 22617
-1 316.160003662109 30721
-1 316.200012207031 48534
-1 316.239990234375 95601
-1 316.279998779297 146122
-1 316.320007324219 134770
-1 316.359985351562 96879
-1 316.399993896484 72108
-1 316.440002441406 53510
-1 316.480010986328 23801
-1 316.519989013672 6503
-1 316.559997558594 693
-1 316.600006103516 1094
-1 316.640014648438 14771
-1 316.679992675781 23260
-1 316.720001220703 12617
-1 316.760009765625 3930
-1 316.799987792969 10183
-1 316.839996337891 38046
-1 316.880004882812 40480
-1 316.920013427734 19530
-1 316.959991455078 7980
-1 317 36113
-1 317.040008544922 61018
-1 317.079986572266 61516
-1 317.119995117188 61155
-1 317.160003662109 56937
-1 317.200012207031 66062
-1 317.239990234375 66927
-1 317.279998779297 63073
-1 317.320007324219 40922
-1 317.359985351562 75587
-1 317.399993896484 108485
-1 317.440002441406 102427
-1 317.480010986328 60027
-1 317.519989013672 21805
-1 317.559997558594 4653
-1 317.600006103516 0
-1 317.640014648438 0
-1 317.679992675781 0
-1 317.720001220703 0
-1 317.760009765625 0
-1 317.799987792969 3
-1 317.839996337891 4
-1 317.880004882812 2
-1 317.920013427734 1
-1 317.959991455078 0
-1 318 0
-1 318.040008544922 0
-1 318.079986572266 0
-1 318.119995117188 0
-1 318.160003662109 0
-1 318.200012207031 39268
-1 318.239990234375 128685
-1 318.279998779297 130433
-1 318.320007324219 117425
-1 318.359985351562 75332
-1 318.399993896484 29489
-1 318.440002441406 19029
-1 318.480010986328 24782
-1 318.519989013672 14360
-1 318.559997558594 4806
-1 318.600006103516 930
-1 318.640014648438 0
-1 318.679992675781 0
-1 318.720001220703 0
-1 318.760009765625 0
-1 318.799987792969 0
-1 318.839996337891 3065
-1 318.880004882812 22603
-1 318.920013427734 28149
-1 318.959991455078 14289
-1 319 4580
-1 319.040008544922 674
-1 319.079986572266 8837
-1 319.119995117188 23274
-1 319.160003662109 38679
-1 319.200012207031 69156
-1 319.239990234375 105988
-1 319.279998779297 146580
-1 319.320007324219 192206
-1 319.359985351562 186839
-1 319.399993896484 117982
-1 319.440002441406 45346
-1 319.480010986328 11284
-1 319.519989013672 19380
-1 319.559997558594 34835
-1 319.600006103516 21192
-1 319.640014648438 7152
-1 319.679992675781 1557
-1 319.720001220703 0
-1 319.760009765625 0
-1 319.799987792969 0
-1 319.839996337891 0
-1 319.880004882812 0
-1 319.920013427734 1
-1 319.959991455078 2
-1 320 1484
-1 320.040008544922 15774
-1 320.079986572266 30404
-1 320.119995117188 21431
-1 320.160003662109 9373
-1 320.200012207031 24314
-1 320.239990234375 62539
-1 320.279998779297 67815
-1 320.320007324219 53653
-1 320.359985351562 59836
-1 320.399993896484 69177
-1 320.440002441406 40861
-1 320.480010986328 14577
-1 320.519989013672 2812
-1 320.559997558594 0
-1 320.600006103516 4429
-1 320.640014648438 29223
-1 320.679992675781 31461
-1 320.720001220703 15020
-1 320.760009765625 5082
-1 320.799987792969 18841
-1 320.839996337891 23250
-1 320.880004882812 11193
-1 320.920013427734 3039
-1 320.959991455078 2745
-1 321 29704
-1 321.040008544922 55798
-1 321.079986572266 55500
-1 321.119995117188 53158
-1 321.160003662109 78222
-1 321.200012207031 118367
-1 321.239990234375 102823
-1 321.279998779297 51143
-1 321.320007324219 49050
-1 321.359985351562 100359
-1 321.399993896484 97673
-1 321.440002441406 45036
-1 321.480010986328 13302
-1 321.519989013672 1448
-1 321.559997558594 0
-1 321.600006103516 0
-1 321.640014648438 0
-1 321.679992675781 0
-1 321.720001220703 0
-1 321.760009765625 6
-1 321.799987792969 4
-1 321.839996337891 1
-1 321.880004882812 0
-1 321.920013427734 0
-1 321.959991455078 1188
-1 322 13134
-1 322.040008544922 25452
-1 322.079986572266 42724
-1 322.119995117188 30511
-1 322.160003662109 9762
-1 322.200012207031 1709
-1 322.239990234375 0
-1 322.279998779297 11956
-1 322.320007324219 47132
-1 322.359985351562 69582
-1 322.399993896484 60987
-1 322.440002441406 30956
-1 322.480010986328 10190
-1 322.519989013672 1616
-1 322.559997558594 0
-1 322.600006103516 0
-1 322.640014648438 0
-1 322.679992675781 0
-1 322.720001220703 0
-1 322.760009765625 49
-1 322.799987792969 21510
-1 322.839996337891 62763
-1 322.880004882812 51622
-1 322.920013427734 22879
-1 322.959991455078 6245
-1 323 669
-1 323.040008544922 0
-1 323.079986572266 9946
-1 323.119995117188 29610
-1 323.160003662109 32242
-1 323.200012207031 48138
-1 323.239990234375 83125
-1 323.279998779297 91919
-1 323.320007324219 54708
-1 323.359985351562 21986
-1 323.399993896484 25266
-1 323.440002441406 33007
-1 323.480010986328 19151
-1 323.519989013672 6661
-1 323.559997558594 1339
-1 323.600006103516 0
-1 323.640014648438 0
-1 323.679992675781 0
-1 323.720001220703 0
-1 323.760009765625 0
-1 323.799987792969 1
-1 323.839996337891 1
-1 323.880004882812 1
-1 323.920013427734 0
-1 323.959991455078 0
-1 324 0
-1 324.040008544922 0
-1 324.079986572266 1605
-1 324.119995117188 32514
-1 324.160003662109 74865
-1 324.200012207031 82755
-1 324.239990234375 132638
-1 324.279998779297 167374
-1 324.320007324219 133301
-1 324.359985351562 87258
-1 324.399993896484 41599
-1 324.440002441406 11690
-1 324.480010986328 1826
-1 324.519989013672 0
-1 324.559997558594 0
-1 324.600006103516 0
-1 324.640014648438 0
-1 324.679992675781 0
-1 324.720001220703 0
-1 324.760009765625 12016
-1 324.799987792969 40668
-1 324.839996337891 31203
-1 324.880004882812 12480
-1 324.920013427734 2940
-1 324.959991455078 124
-1 325 0
-1 325.040008544922 0
-1 325.079986572266 0
-1 325.119995117188 7001
-1 325.160003662109 52588
-1 325.200012207031 140409
-1 325.239990234375 225538
-1 325.279998779297 313118
-1 325.320007324219 385319
-1 325.359985351562 386952
-1 325.399993896484 317968
-1 325.440002441406 195795
-1 325.480010986328 110809
-1 325.519989013672 65228
-1 325.559997558594 35108
-1 325.600006103516 49304
-1 325.640014648438 71749
-1 325.679992675781 52741
-1 325.720001220703 22265
-1 325.760009765625 5802
-1 325.799987792969 487
-1 325.839996337891 0
-1 325.880004882812 0
-1 325.920013427734 0
-1 325.959991455078 0
-1 326 0
-1 326.040008544922 3
-1 326.079986572266 56
-1 326.119995117188 22833
-1 326.160003662109 53583
-1 326.200012207031 87902
-1 326.239990234375 137021
-1 326.279998779297 109251
-1 326.320007324219 110411
-1 326.359985351562 124892
-1 326.399993896484 107503
-1 326.440002441406 77643
-1 326.480010986328 32693
-1 326.519989013672 8283
-1 326.559997558594 644
-1 326.600006103516 0
-1 326.640014648438 0
-1 326.679992675781 0
-1 326.720001220703 2295
-1 326.760009765625 20763
-1 326.799987792969 28846
-1 326.839996337891 14433
-1 326.880004882812 23204
-1 326.920013427734 45106
-1 326.959991455078 28875
-1 327 10487
-1 327.040008544922 1948
-1 327.079986572266 5679
-1 327.119995117188 16756
-1 327.160003662109 27975
-1 327.200012207031 62845
-1 327.239990234375 90492
-1 327.279998779297 166028
-1 327.320007324219 206014
-1 327.359985351562 168799
-1 327.399993896484 116687
-1 327.440002441406 72388
-1 327.480010986328 33891
-1 327.519989013672 9785
-1 327.559997558594 1313
-1 327.600006103516 0
-1 327.639984130859 0
-1 327.679992675781 0
-1 327.720001220703 0
-1 327.760009765625 0
-1 327.799987792969 4
-1 327.839996337891 3
-1 327.880004882812 876
-1 327.920013427734 22861
-1 327.959991455078 56964
-1 328 40568
-1 328.040008544922 15147
-1 328.079986572266 3774
-1 328.119995117188 486
-1 328.160003662109 10249
-1 328.200012207031 41120
-1 328.239990234375 79840
-1 328.279998779297 146859
-1 328.320007324219 184522
-1 328.359985351562 110490
-1 328.399993896484 47491
-1 328.440002441406 27760
-1 328.480010986328 13063
-1 328.519989013672 3778
-1 328.559997558594 2239
-1 328.600006103516 15201
-1 328.639984130859 36942
-1 328.679992675781 88166
-1 328.720001220703 106770
-1 328.760009765625 80340
-1 328.799987792969 170505
-1 328.839996337891 319410
-1 328.880004882812 270583
-1 328.920013427734 224387
-1 328.959991455078 319493
-1 329 270341
-1 329.040008544922 126744
-1 329.079986572266 39069
-1 329.119995117188 4712
-1 329.160003662109 9293
-1 329.200012207031 122162
-1 329.239990234375 261877
-1 329.279998779297 294106
-1 329.320007324219 245950
-1 329.359985351562 176994
-1 329.399993896484 102517
-1 329.440002441406 39104
-1 329.480010986328 47608
-1 329.519989013672 89136
-1 329.559997558594 188610
-1 329.600006103516 266422
-1 329.639984130859 222383
-1 329.679992675781 125302
-1 329.720001220703 48325
-1 329.760009765625 14485
-1 329.799987792969 49150
-1 329.839996337891 102036
-1 329.880004882812 85122
-1 329.920013427734 42920
-1 329.959991455078 13396
-1 330 2178
-1 330.040008544922 0
-1 330.079986572266 333
-1 330.119995117188 22096
-1 330.160003662109 72405
-1 330.200012207031 130261
-1 330.239990234375 142182
-1 330.279998779297 101582
-1 330.320007324219 62015
-1 330.359985351562 48280
-1 330.399993896484 32348
-1 330.440002441406 44436
-1 330.480010986328 57940
-1 330.519989013672 54397
-1 330.559997558594 32417
-1 330.600006103516 41499
-1 330.639984130859 73548
-1 330.679992675781 63872
-1 330.720001220703 29922
-1 330.760009765625 8654
-1 330.799987792969 2521
-1 330.839996337891 16341
-1 330.880004882812 41427
-1 330.920013427734 58018
-1 330.959991455078 62673
-1 331 56212
-1 331.040008544922 90336
-1 331.079986572266 138368
-1 331.119995117188 183743
-1 331.160003662109 314699
-1 331.200012207031 557502
-1 331.239990234375 722293
-1 331.279998779297 1.08972e+06
-1 331.320007324219 1.41467e+06
-1 331.359985351562 1.45649e+06
-1 331.399993896484 1.31806e+06
-1 331.440002441406 963339
-1 331.480010986328 652006
-1 331.519989013672 437335
-1 331.559997558594 244768
-1 331.600006103516 111450
-1 331.639984130859 74222
-1 331.679992675781 74240
-1 331.720001220703 40867
-1 331.760009765625 23143
-1 331.799987792969 27493
-1 331.839996337891 39718
-1 331.880004882812 35279
-1 331.920013427734 16880
-1 331.959991455078 6679
-1 332 19551
-1 332.040008544922 38842
-1 332.079986572266 22775
-1 332.119995117188 14212
-1 332.160003662109 58929
-1 332.200012207031 104289
-1 332.239990234375 187679
-1 332.279998779297 284809
-1 332.320007324219 265466
-1 332.359985351562 257035
-1 332.399993896484 264864
-1 332.440002441406 213836
-1 332.480010986328 117485
-1 332.519989013672 41066
-1 332.559997558594 8446
-1 332.600006103516 0
-1 332.639984130859 0
-1 332.679992675781 2513
-1 332.720001220703 24533
-1 332.760009765625 27576
-1 332.799987792969 24416
-1 332.839996337891 44615
-1 332.880004882812 37087
-1 332.920013427734 16467
-1 332.959991455078 4542
-1 333 1053
-1 333.040008544922 11667
-1 333.079986572266 40292
-1 333.119995117188 37463
-1 333.160003662109 39224
-1 333.200012207031 77110
-1 333.239990234375 116722
-1 333.279998779297 144326
-1 333.320007324219 170141
-1 333.359985351562 141691
-1 333.399993896484 99716
-1 333.440002441406 77088
-1 333.480010986328 52570
-1 333.519989013672 21800
-1 333.559997558594 5617
-1 333.600006103516 419
-1 333.639984130859 0
-1 333.679992675781 0
-1 333.720001220703 0
-1 333.760009765625 0
-1 333.799987792969 0
-1 333.839996337891 3
-1 333.880004882812 2
-1 333.920013427734 804
-1 333.959991455078 23384
-1 334 37092
-1 334.040008544922 21012
-1 334.079986572266 7270
-1 334.119995117188 1301
-1 334.160003662109 6114
-1 334.200012207031 35827
-1 334.239990234375 73558
-1 334.279998779297 101881
-1 334.320007324219 104598
-1 334.359985351562 66991
-1 334.399993896484 26020
-1 334.440002441406 5514
-1 334.480010986328 2629
-1 334.519989013672 30606
-1 334.559997558594 40887
-1 334.600006103516 20534
-1 334.639984130859 5850
-1 334.679992675781 959
-1 334.720001220703 15316
-1 334.760009765625 51266
-1 334.799987792969 43600
-1 334.839996337891 18547
-1 334.880004882812 5250
-1 334.920013427734 76
-1 334.959991455078 0
-1 335 28226
-1 335.040008544922 40587
-1 335.079986572266 21401
-1 335.119995117188 18679
-1 335.160003662109 28789
-1 335.200012207031 39479
-1 335.239990234375 74678
-1 335.279998779297 95724
-1 335.320007324219 77646
-1 335.359985351562 57589
-1 335.399993896484 47288
-1 335.440002441406 59636
-1 335.480010986328 40434
-1 335.519989013672 15487
-1 335.559997558594 3644
-1 335.600006103516 96
-1 335.639984130859 0
-1 335.679992675781 0
-1 335.720001220703 0
-1 335.760009765625 0
-1 335.799987792969 1
-1 335.839996337891 3
-1 335.880004882812 1
-1 335.920013427734 0
-1 335.959991455078 0
-1 336 0
-1 336.040008544922 0
-1 336.079986572266 14263
-1 336.119995117188 29118
-1 336.160003662109 17869
-1 336.200012207031 13111
-1 336.239990234375 26706
-1 336.279998779297 47010
-1 336.320007324219 83448
-1 336.359985351562 114838
-1 336.399993896484 110622
-1 336.440002441406 80136
-1 336.480010986328 43307
-1 336.519989013672 14637
-1 336.559997558594 2866
-1 336.600006103516 0
-1 336.639984130859 0
-1 336.679992675781 0
-1 336.720001220703 10579
-1 336.760009765625 60194
-1 336.799987792969 73841
-1 336.839996337891 37101
-1 336.880004882812 27114
-1 336.920013427734 39201
-1 336.959991455078 26580
-1 337 10478
-1 337.040008544922 2281
-1 337.079986572266 0
-1 337.119995117188 15818
-1 337.160003662109 83637
-1 337.200012207031 87506
-1 337.239990234375 70180
-1 337.279998779297 73974
-1 337.320007324219 63419
-1 337.359985351562 66652
-1 337.399993896484 54209
-1 337.440002441406 25183
-1 337.480010986328 7660
-1 337.519989013672 920
-1 337.559997558594 0
-1 337.600006103516 0
-1 337.639984130859 0
-1 337.679992675781 0
-1 337.720001220703 0
-1 337.760009765625 0
-1 337.799987792969 12383
-1 337.839996337891 40045
-1 337.880004882812 30515
-1 337.920013427734 12391
-1 337.959991455078 3135
-1 338 198
-1 338.040008544922 0
-1 338.079986572266 8307
-1 338.119995117188 22997
-1 338.160003662109 43920
-1 338.200012207031 73867
-1 338.239990234375 98107
-1 338.279998779297 204964
-1 338.320007324219 367662
-1 338.359985351562 463777
-1 338.399993896484 537215
-1 338.440002441406 456456
-1 338.480010986328 355844
-1 338.519989013672 322924
-1 338.559997558594 237652
-1 338.600006103516 129111
-1 338.639984130859 43946
-1 338.679992675781 9618
-1 338.720001220703 0
-1 338.760009765625 800
-1 338.799987792969 20707
-1 338.839996337891 32573
-1 338.880004882812 15964
-1 338.920013427734 12719
-1 338.959991455078 58486
-1 339 74678
-1 339.040008544922 81209
-1 339.079986572266 87111
-1 339.119995117188 79778
-1 339.160003662109 91874
-1 339.200012207031 112356
-1 339.239990234375 169679
-1 339.279998779297 259934
-1 339.320007324219 298889
-1 339.359985351562 202262
-1 339.399993896484 110280
-1 339.440002441406 106064
-1 339.480010986328 152486
-1 339.519989013672 142168
-1 339.559997558594 77126
-1 339.600006103516 26446
-1 339.639984130859 4477
-1 339.679992675781 0
-1 339.720001220703 2605
-1 339.760009765625 28817
-1 339.799987792969 37185
-1 339.839996337891 19062
-1 339.880004882812 6214
-1 339.920013427734 940
-1 339.959991455078 0
-1 340 0
-1 340.040008544922 0
-1 340.079986572266 0
-1 340.119995117188 0
-1 340.160003662109 3707
-1 340.200012207031 40261
-1 340.239990234375 73022
-1 340.279998779297 74476
-1 340.320007324219 46493
-1 340.359985351562 37142
-1 340.399993896484 57450
-1 340.440002441406 58608
-1 340.480010986328 27908
-1 340.519989013672 8069
-1 340.559997558594 2258
-1 340.600006103516 13470
-1 340.639984130859 36526
-1 340.679992675781 36633
-1 340.720001220703 18590
-1 340.760009765625 5261
-1 340.799987792969 5969
-1 340.839996337891 23651
-1 340.880004882812 65278
-1 340.920013427734 65407
-1 340.959991455078 33296
-1 341 29152
-1 341.040008544922 42628
-1 341.079986572266 54290
-1 341.119995117188 91559
-1 341.160003662109 117938
-1 341.200012207031 213938
-1 341.239990234375 348376
-1 341.279998779297 572966
-1 341.320007324219 898592
-1 341.359985351562 952277
-1 341.399993896484 833486
-1 341.440002441406 668039
-1 341.480010986328 489918
-1 341.519989013672 286470
-1 341.559997558594 157801
-1 341.600006103516 105932
-1 341.639984130859 84258
-1 341.679992675781 61133
-1 341.720001220703 28736
-1 341.760009765625 8534
-1 341.799987792969 1171
-1 341.839996337891 0
-1 341.880004882812 18205
-1 341.920013427734 47505
-1 341.959991455078 33108
-1 342 13156
-1 342.040008544922 15912
-1 342.079986572266 70148
-1 342.119995117188 103326
-1 342.160003662109 108038
-1 342.200012207031 121505
-1 342.239990234375 184183
-1 342.279998779297 291777
-1 342.320007324219 324906
-1 342.359985351562 345957
-1 342.399993896484 287428
-1 342.440002441406 310646
-1 342.480010986328 320303
-1 342.519989013672 214424
-1 342.559997558594 108824
-1 342.600006103516 60989
-1 342.639984130859 59407
-1 342.679992675781 52994
-1 342.720001220703 36959
-1 342.760009765625 15583
-1 342.799987792969 4152
-1 342.839996337891 994
-1 342.880004882812 15386
-1 342.920013427734 27581
-1 342.959991455078 16736
-1 343 6035
-1 343.040008544922 2554
-1 343.079986572266 21830
-1 343.119995117188 45280
-1 343.160003662109 54193
-1 343.200012207031 137522
-1 343.239990234375 228462
-1 343.279998779297 221323
-1 343.320007324219 220684
-1 343.359985351562 241962
-1 343.399993896484 244113
-1 343.440002441406 181520
-1 343.480010986328 128884
-1 343.519989013672 102749
-1 343.559997558594 63635
-1 343.600006103516 24667
-1 343.639984130859 5284
-1 343.679992675781 146
-1 343.720001220703 0
-1 343.760009765625 0
-1 343.799987792969 0
-1 343.839996337891 0
-1 343.880004882812 2
-1 343.920013427734 4
-1 343.959991455078 2
-1 344 0
-1 344.040008544922 8365
-1 344.079986572266 103178
-1 344.119995117188 132795
-1 344.160003662109 120884
-1 344.200012207031 183439
-1 344.239990234375 289828
-1 344.279998779297 309379
-1 344.320007324219 233668
-1 344.359985351562 127512
-1 344.399993896484 103561
-1 344.440002441406 172546
-1 344.480010986328 179465
-1 344.519989013672 168145
-1 344.559997558594 125493
-1 344.600006103516 105045
-1 344.639984130859 81784
-1 344.679992675781 92933
-1 344.720001220703 85505
-1 344.760009765625 58131
-1 344.799987792969 63843
-1 344.839996337891 63458
-1 344.880004882812 58663
-1 344.920013427734 47492
-1 344.959991455078 47256
-1 345 23868
-1 345.040008544922 8295
-1 345.079986572266 30749
-1 345.119995117188 75780
-1 345.160003662109 117691
-1 345.200012207031 144686
-1 345.239990234375 158810
-1 345.279998779297 159377
-1 345.320007324219 181533
-1 345.359985351562 211017
-1 345.399993896484 177187
-1 345.440002441406 161688
-1 345.480010986328 115756
-1 345.519989013672 56101
-1 345.559997558594 17507
-1 345.600006103516 2750
-1 345.639984130859 0
-1 345.679992675781 0
-1 345.720001220703 0
-1 345.760009765625 0
-1 345.799987792969 0
-1 345.839996337891 6
-1 345.880004882812 3979
-1 345.920013427734 18501
-1 345.959991455078 20831
-1 346 10466
-1 346.040008544922 3041
-1 346.079986572266 8974
-1 346.119995117188 29911
-1 346.160003662109 26343
-1 346.200012207031 11575
-1 346.239990234375 4343
-1 346.279998779297 17242
-1 346.320007324219 37186
-1 346.359985351562 42789
-1 346.399993896484 82283
-1 346.440002441406 78570
-1 346.480010986328 38561
-1 346.519989013672 35006
-1 346.559997558594 40883
-1 346.600006103516 25912
-1 346.639984130859 9291
-1 346.679992675781 12463
-1 346.720001220703 21285
-1 346.760009765625 13483
-1 346.799987792969 4984
-1 346.839996337891 993
-1 346.880004882812 1400
-1 346.920013427734 19474
-1 346.959991455078 31745
-1 347 19164
-1 347.040008544922 6481
-1 347.079986572266 6129
-1 347.119995117188 24519
-1 347.160003662109 35967
-1 347.200012207031 48421
-1 347.239990234375 37673
-1 347.279998779297 33814
-1 347.320007324219 58268
-1 347.359985351562 89076
-1 347.399993896484 98577
-1 347.440002441406 54232
-1 347.480010986328 18669
-1 347.519989013672 3236
-1 347.559997558594 0
-1 347.600006103516 0
-1 347.639984130859 0
-1 347.679992675781 0
-1 347.720001220703 425
-1 347.760009765625 18294
-1 347.799987792969 59540
-1 347.839996337891 59708
-1 347.880004882812 47755
-1 347.920013427734 27438
-1 347.959991455078 9659
-1 348 3571
-1 348.040008544922 15043
-1 348.079986572266 22195
-1 348.119995117188 12680
-1 348.160003662109 8582
-1 348.200012207031 46757
-1 348.239990234375 94987
-1 348.279998779297 122966
-1 348.320007324219 131654
-1 348.359985351562 148550
-1 348.399993896484 178077
-1 348.440002441406 178391
-1 348.480010986328 123144
-1 348.519989013672 53255
-1 348.559997558594 14668
-1 348.600006103516 1468
-1 348.639984130859 0
-1 348.679992675781 0
-1 348.720001220703 19782
-1 348.760009765625 35947
-1 348.799987792969 18221
-1 348.839996337891 5102
-1 348.880004882812 388
-1 348.920013427734 6123
-1 348.959991455078 21586
-1 349 15673
-1 349.040008544922 5880
-1 349.079986572266 1449
-1 349.119995117188 15
-1 349.160003662109 943
-1 349.200012207031 15135
-1 349.239990234375 43533
-1 349.279998779297 80154
-1 349.320007324219 102531
-1 349.359985351562 103425
-1 349.399993896484 60704
-1 349.440002441406 28111
-1 349.480010986328 50212
-1 349.519989013672 60068
-1 349.559997558594 50961
-1 349.600006103516 49499
-1 349.639984130859 27205
-1 349.679992675781 9274
-1 349.720001220703 1567
-1 349.760009765625 0
-1 349.799987792969 0
-1 349.839996337891 0
-1 349.880004882812 0
-1 349.920013427734 0
-1 349.959991455078 2
-1 350 2
-1 350.040008544922 1
-1 350.079986572266 0
-1 350.119995117188 0
-1 350.160003662109 0
-1 350.200012207031 4921
-1 350.239990234375 29486
-1 350.279998779297 49243
-1 350.320007324219 72789
-1 350.359985351562 102481
-1 350.399993896484 117043
-1 350.440002441406 131027
-1 350.480010986328 473425
-1 350.519989013672 908328
-1 350.559997558594 1.09593e+06
-1 350.600006103516 1.04122e+06
-1 350.639984130859 824280
-1 350.679992675781 643640
-1 350.720001220703 479837
-1 350.760009765625 320042
-1 350.799987792969 365956
-1 350.839996337891 447502
-1 350.880004882812 431979
-1 350.920013427734 568208
-1 350.959991455078 604390
-1 351 510064
-1 351.040008544922 339556
-1 351.079986572266 183211
-1 351.119995117188 91282
-1 351.160003662109 91318
-1 351.200012207031 107238
-1 351.239990234375 137942
-1 351.279998779297 187407
-1 351.320007324219 192471
-1 351.359985351562 208441
-1 351.399993896484 173932
-1 351.440002441406 91988
-1 351.480010986328 31819
-1 351.519989013672 5561
-1 351.559997558594 0
-1 351.600006103516 20233
-1 351.639984130859 88374
-1 351.679992675781 81010
-1 351.720001220703 37038
-1 351.760009765625 10652
-1 351.799987792969 1267
-1 351.839996337891 0
-1 351.880004882812 0
-1 351.920013427734 0
-1 351.959991455078 0
-1 352 0
-1 352.040008544922 18811
-1 352.079986572266 46091
-1 352.119995117188 35830
-1 352.160003662109 14484
-1 352.200012207031 3641
-1 352.239990234375 3519
-1 352.279998779297 31896
-1 352.320007324219 48844
-1 352.359985351562 64825
-1 352.399993896484 119552
-1 352.440002441406 111783
-1 352.480010986328 51859
-1 352.519989013672 14444
-1 352.559997558594 1879
-1 352.600006103516 0
-1 352.639984130859 0
-1 352.679992675781 0
-1 352.720001220703 0
-1 352.760009765625 0
-1 352.799987792969 6
-1 352.839996337891 4
-1 352.880004882812 1
-1 352.920013427734 0
-1 352.959991455078 0
-1 353 0
-1 353.040008544922 0
-1 353.079986572266 8229
-1 353.119995117188 34079
-1 353.160003662109 93125
-1 353.200012207031 197568
-1 353.239990234375 373922
-1 353.279998779297 631421
-1 353.320007324219 808753
-1 353.359985351562 807051
-1 353.399993896484 812073
-1 353.440002441406 701451
-1 353.480010986328 478072
-1 353.519989013672 285057
-1 353.559997558594 197226
-1 353.600006103516 152725
-1 353.639984130859 91979
-1 353.679992675781 36154
-1 353.720001220703 19316
-1 353.760009765625 23734
-1 353.799987792969 13680
-1 353.839996337891 4446
-1 353.880004882812 8788
-1 353.920013427734 30423
-1 353.959991455078 33776
-1 354 36647
-1 354.040008544922 39166
-1 354.079986572266 20330
-1 354.119995117188 6428
-1 354.160003662109 8196
-1 354.200012207031 48063
-1 354.239990234375 120469
-1 354.279998779297 149629
-1 354.320007324219 160191
-1 354.359985351562 198042
-1 354.399993896484 189935
-1 354.440002441406 157908
-1 354.480010986328 180779
-1 354.519989013672 246507
-1 354.559997558594 219031
-1 354.600006103516 143063
-1 354.639984130859 62070
-1 354.679992675781 18140
-1 354.720001220703 1569
-1 354.760009765625 8790
-1 354.799987792969 18388
-1 354.839996337891 11640
-1 354.880004882812 4276
-1 354.920013427734 846
-1 354.959991455078 0
-1 355 2807
-1 355.040008544922 17449
-1 355.079986572266 20487
-1 355.119995117188 28334
-1 355.160003662109 66584
-1 355.200012207031 121928
-1 355.239990234375 178070
-1 355.279998779297 180036
-1 355.320007324219 154387
-1 355.359985351562 140660
-1 355.399993896484 126190
-1 355.440002441406 105247
-1 355.480010986328 61281
-1 355.519989013672 46098
-1 355.559997558594 33401
-1 355.600006103516 14448
-1 355.639984130859 3640
-1 355.679992675781 357
-1 355.720001220703 0
-1 355.760009765625 0
-1 355.799987792969 177
-1 355.839996337891 8117
-1 355.880004882812 29940
-1 355.920013427734 91007
-1 355.959991455078 126583
-1 356 73663
-1 356.040008544922 24353
-1 356.079986572266 5006
-1 356.119995117188 8411
-1 356.160003662109 62982
-1 356.200012207031 133489
-1 356.239990234375 138021
-1 356.279998779297 99272
-1 356.320007324219 60579
-1 356.359985351562 57636
-1 356.399993896484 42981
-1 356.440002441406 17220
-1 356.480010986328 4545
-1 356.519989013672 219
-1 356.559997558594 0
-1 356.600006103516 0
-1 356.639984130859 0
-1 356.679992675781 1884
-1 356.720001220703 20647
-1 356.760009765625 55055
-1 356.799987792969 97200
-1 356.839996337891 131943
-1 356.880004882812 117234
-1 356.920013427734 92249
-1 356.959991455078 93289
-1 357 93979
-1 357.040008544922 51098
-1 357.079986572266 43677
-1 357.119995117188 51733
-1 357.160003662109 60918
-1 357.200012207031 80965
-1 357.239990234375 70415
-1 357.279998779297 62312
-1 357.320007324219 78722
-1 357.359985351562 71443
-1 357.399993896484 45894
-1 357.440002441406 51389
-1 357.480010986328 94107
-1 357.519989013672 88299
-1 357.559997558594 99353
-1 357.600006103516 124198
-1 357.639984130859 81175
-1 357.679992675781 31290
-1 357.720001220703 6738
-1 357.760009765625 98
-1 357.799987792969 0
-1 357.839996337891 0
-1 357.880004882812 0
-1 357.920013427734 0
-1 357.959991455078 3
-1 358 6
-1 358.040008544922 3
-1 358.079986572266 1
-1 358.119995117188 1771
-1 358.160003662109 24825
-1 358.200012207031 80982
-1 358.239990234375 142587
-1 358.279998779297 130729
-1 358.320007324219 107116
-1 358.359985351562 103044
-1 358.399993896484 113302
-1 358.440002441406 134348
-1 358.480010986328 97647
-1 358.519989013672 40698
-1 358.559997558594 10804
-1 358.600006103516 480
-1 358.639984130859 16321
-1 358.679992675781 43797
-1 358.720001220703 62875
-1 358.760009765625 84338
-1 358.799987792969 100732
-1 358.839996337891 93941
-1 358.880004882812 49819
-1 358.920013427734 43832
-1 358.959991455078 96190
-1 359 141764
-1 359.040008544922 184669
-1 359.079986572266 271166
-1 359.119995117188 290535
-1 359.160003662109 271462
-1 359.200012207031 301838
-1 359.239990234375 372428
-1 359.279998779297 537573
-1 359.320007324219 846701
-1 359.359985351562 1.27355e+06
-1 359.399993896484 1.41811e+06
-1 359.440002441406 1.32523e+06
-1 359.480010986328 1.10198e+06
-1 359.519989013672 796647
-1 359.559997558594 475673
-1 359.600006103516 208869
-1 359.639984130859 59562
-1 359.679992675781 35981
-1 359.720001220703 54028
-1 359.760009765625 44359
-1 359.799987792969 21016
-1 359.839996337891 25212
-1 359.880004882812 55591
-1 359.920013427734 60720
-1 359.959991455078 64813
-1 360 86304
-1 360.040008544922 101050
-1 360.079986572266 93369
-1 360.119995117188 95589
-1 360.160003662109 117686
-1 360.200012207031 179008
-1 360.239990234375 294177
-1 360.279998779297 370380
-1 360.320007324219 331661
-1 360.359985351562 299629
-1 360.399993896484 286168
-1 360.440002441406 230471
-1 360.480010986328 169102
-1 360.519989013672 96746
-1 360.559997558594 55631
-1 360.600006103516 56349
-1 360.639984130859 42760
-1 360.679992675781 45545
-1 360.720001220703 54020
-1 360.760009765625 34814
-1 360.799987792969 13630
-1 360.839996337891 3039
-1 360.880004882812 1613
-1 360.920013427734 15590
-1 360.959991455078 30829
-1 361 25922
-1 361.040008544922 36131
-1 361.079986572266 46503
-1 361.119995117188 55374
-1 361.160003662109 39856
-1 361.200012207031 33580
-1 361.239990234375 36590
-1 361.279998779297 57001
-1 361.320007324219 54238
-1 361.359985351562 50782
-1 361.399993896484 46488
-1 361.440002441406 44003
-1 361.480010986328 25095
-1 361.519989013672 8447
-1 361.559997558594 1712
-1 361.600006103516 0
-1 361.639984130859 0
-1 361.679992675781 0
-1 361.720001220703 14851
-1 361.760009765625 23926
-1 361.799987792969 13479
-1 361.839996337891 4323
-1 361.880004882812 126
-1 361.920013427734 6823
-1 361.959991455078 75689
-1 362 136331
-1 362.040008544922 122717
-1 362.079986572266 65486
-1 362.119995117188 21397
-1 362.160003662109 4127
-1 362.200012207031 6016
-1 362.239990234375 42153
-1 362.279998779297 107246
-1 362.320007324219 124828
-1 362.359985351562 121788
-1 362.399993896484 83720
-1 362.440002441406 33770
-1 362.480010986328 8944
-1 362.519989013672 2220
-1 362.559997558594 20980
-1 362.600006103516 41604
-1 362.639984130859 55767
-1 362.679992675781 44991
-1 362.720001220703 20000
-1 362.760009765625 5664
-1 362.799987792969 607
-1 362.839996337891 0
-1 362.880004882812 28525
-1 362.920013427734 71451
-1 362.959991455078 55962
-1 363 24523
-1 363.040008544922 6319
-1 363.079986572266 6189
-1 363.119995117188 23474
-1 363.160003662109 52870
-1 363.200012207031 69960
-1 363.239990234375 42611
-1 363.279998779297 41026
-1 363.320007324219 74390
-1 363.359985351562 80578
-1 363.399993896484 80139
-1 363.440002441406 71259
-1 363.480010986328 54568
-1 363.519989013672 25165
-1 363.559997558594 12451
-1 363.600006103516 47303
-1 363.639984130859 106770
-1 363.679992675781 125797
-1 363.720001220703 211923
-1 363.760009765625 311791
-1 363.799987792969 311266
-1 363.839996337891 277033
-1 363.880004882812 393058
-1 363.920013427734 695705
-1 363.959991455078 781060
-1 364 688036
-1 364.040008544922 459454
-1 364.079986572266 245420
-1 364.119995117188 171058
-1 364.160003662109 166101
-1 364.200012207031 256724
-1 364.239990234375 352733
-1 364.279998779297 384394
-1 364.320007324219 321587
-1 364.359985351562 194994
-1 364.399993896484 85849
-1 364.440002441406 49612
-1 364.480010986328 64880
-1 364.519989013672 78873
-1 364.559997558594 98642
-1 364.600006103516 143125
-1 364.639984130859 178199
-1 364.679992675781 139344
-1 364.720001220703 100521
-1 364.760009765625 120090
-1 364.799987792969 104079
-1 364.839996337891 66143
-1 364.880004882812 50932
-1 364.920013427734 69221
-1 364.959991455078 66845
-1 365 37493
-1 365.040008544922 12387
-1 365.079986572266 3608
-1 365.119995117188 15816
-1 365.160003662109 32326
-1 365.200012207031 20254
-1 365.239990234375 6965
-1 365.279998779297 1498
-1 365.320007324219 0
-1 365.359985351562 821
-1 365.399993896484 11632
-1 365.440002441406 20996
-1 365.480010986328 12646
-1 365.519989013672 4381
-1 365.559997558594 934
-1 365.600006103516 0
-1 365.639984130859 0
-1 365.679992675781 12162
-1 365.720001220703 45829
-1 365.760009765625 44647
-1 365.799987792969 21104
-1 365.839996337891 5890
-1 365.880004882812 807
-1 365.920013427734 3847
-1 365.959991455078 24781
-1 366 27347
-1 366.040008544922 12651
-1 366.079986572266 3115
-1 366.119995117188 2640
-1 366.160003662109 21527
-1 366.200012207031 49579
-1 366.239990234375 69570
-1 366.279998779297 45770
-1 366.320007324219 27162
-1 366.359985351562 44569
-1 366.399993896484 46011
-1 366.440002441406 23388
-1 366.480010986328 7559
-1 366.519989013672 1092
-1 366.559997558594 0
-1 366.600006103516 0
-1 366.639984130859 0
-1 366.679992675781 0
-1 366.720001220703 0
-1 366.760009765625 2
-1 366.799987792969 2
-1 366.839996337891 1
-1 366.880004882812 0
-1 366.920013427734 0
-1 366.959991455078 0
-1 367 0
-1 367.040008544922 0
-1 367.079986572266 6506
-1 367.119995117188 22750
-1 367.160003662109 37127
-1 367.200012207031 67915
-1 367.239990234375 88700
-1 367.279998779297 90461
-1 367.320007324219 156881
-1 367.359985351562 293103
-1 367.399993896484 309344
-1 367.440002441406 219928
-1 367.480010986328 174977
-1 367.519989013672 156772
-1 367.559997558594 119081
-1 367.600006103516 69043
-1 367.639984130859 32639
-1 367.679992675781 152317
-1 367.720001220703 283461
-1 367.760009765625 197942
-1 367.799987792969 92842
-1 367.839996337891 106128
-1 367.880004882812 150105
-1 367.920013427734 118131
-1 367.959991455078 133428
-1 368 181028
-1 368.040008544922 135360
-1 368.079986572266 59337
-1 368.119995117188 18490
-1 368.160003662109 22370
-1 368.200012207031 27750
-1 368.239990234375 34101
-1 368.279998779297 43060
-1 368.320007324219 50716
-1 368.359985351562 61981
-1 368.399993896484 42442
-1 368.440002441406 15484
-1 368.480010986328 2932
-1 368.519989013672 8244
-1 368.559997558594 38923
-1 368.600006103516 32349
-1 368.639984130859 12587
-1 368.679992675781 3188
-1 368.720001220703 83
-1 368.760009765625 0
-1 368.799987792969 40
-1 368.839996337891 9107
-1 368.880004882812 33469
-1 368.920013427734 30325
-1 368.959991455078 13046
-1 369 3070
-1 369.040008544922 17105
-1 369.079986572266 45269
-1 369.119995117188 61503
-1 369.160003662109 85068
-1 369.200012207031 170854
-1 369.239990234375 271703
-1 369.279998779297 316348
-1 369.320007324219 348495
-1 369.359985351562 350493
-1 369.399993896484 327269
-1 369.440002441406 342663
-1 369.480010986328 288182
-1 369.519989013672 148811
-1 369.559997558594 55348
-1 369.600006103516 43328
-1 369.639984130859 33600
-1 369.679992675781 14149
-1 369.720001220703 3446
-1 369.760009765625 277
-1 369.799987792969 0
-1 369.839996337891 0
-1 369.880004882812 0
-1 369.920013427734 0
-1 369.959991455078 0
-1 370 0
-1 370.040008544922 21872
-1 370.079986572266 65229
-1 370.119995117188 68615
-1 370.160003662109 83751
-1 370.200012207031 112593
-1 370.239990234375 128846
-1 370.279998779297 124842
-1 370.320007324219 102475
-1 370.359985351562 69769
-1 370.399993896484 46395
-1 370.440002441406 79426
-1 370.480010986328 68788
-1 370.519989013672 29741
-1 370.559997558594 9789
-1 370.600006103516 18402
-1 370.639984130859 33572
-1 370.679992675781 21744
-1 370.720001220703 7900
-1 370.760009765625 3827
-1 370.799987792969 19952
-1 370.839996337891 53334
-1 370.880004882812 64487
-1 370.920013427734 36787
-1 370.959991455078 14521
-1 371 20237
-1 371.040008544922 45210
-1 371.079986572266 45006
-1 371.119995117188 28297
-1 371.160003662109 64368
-1 371.200012207031 133978
-1 371.239990234375 212649
-1 371.279998779297 248183
-1 371.320007324219 213559
-1 371.359985351562 212053
-1 371.399993896484 239407
-1 371.440002441406 244364
-1 371.480010986328 175521
-1 371.519989013672 91162
-1 371.559997558594 33939
-1 371.600006103516 7420
-1 371.639984130859 0
-1 371.679992675781 0
-1 371.720001220703 0
-1 371.760009765625 0
-1 371.799987792969 0
-1 371.839996337891 5
-1 371.880004882812 6
-1 371.920013427734 3
-1 371.959991455078 1
-1 372 0
-1 372.040008544922 0
-1 372.079986572266 378
-1 372.119995117188 11719
-1 372.160003662109 31985
-1 372.200012207031 27162
-1 372.239990234375 35100
-1 372.279998779297 60187
-1 372.320007324219 113590
-1 372.359985351562 118446
-1 372.399993896484 128354
-1 372.440002441406 112942
-1 372.480010986328 76237
-1 372.519989013672 29227
-1 372.559997558594 20014
-1 372.600006103516 45725
-1 372.639984130859 42485
-1 372.679992675781 47561
-1 372.720001220703 55641
-1 372.760009765625 32006
-1 372.799987792969 11378
-1 372.839996337891 8029
-1 372.880004882812 19017
-1 372.920013427734 16370
-1 372.959991455078 8411
-1 373 13227
-1 373.040008544922 10801
-1 373.079986572266 4443
-1 373.119995117188 1182
-1 373.160003662109 6502
-1 373.200012207031 15020
-1 373.239990234375 30521
-1 373.279998779297 68815
-1 373.320007324219 50949
-1 373.359985351562 19882
-1 373.399993896484 4674
-1 373.440002441406 85
-1 373.480010986328 0
-1 373.519989013672 0
-1 373.559997558594 0
-1 373.600006103516 0
-1 373.639984130859 2
-1 373.679992675781 3
-1 373.720001220703 2
-1 373.760009765625 1
-1 373.799987792969 0
-1 373.839996337891 0
-1 373.880004882812 0
-1 373.920013427734 0
-1 373.959991455078 0
-1 374 0
-1 374.040008544922 0
-1 374.079986572266 0
-1 374.119995117188 0
-1 374.160003662109 0
-1 374.200012207031 2650
-1 374.239990234375 20807
-1 374.279998779297 55062
-1 374.320007324219 70580
-1 374.359985351562 50790
-1 374.399993896484 39366
-1 374.440002441406 22765
-1 374.480010986328 8219
-1 374.519989013672 1547
-1 374.559997558594 0
-1 374.600006103516 0
-1 374.639984130859 5730
-1 374.679992675781 26566
-1 374.720001220703 25958
-1 374.760009765625 11505
-1 374.799987792969 3184
-1 374.839996337891 311
-1 374.880004882812 0
-1 374.920013427734 0
-1 374.959991455078 0
-1 375 0
-1 375.040008544922 0
-1 375.079986572266 9804
-1 375.119995117188 41221
-1 375.160003662109 79165
-1 375.200012207031 83799
-1 375.239990234375 53795
-1 375.279998779297 18524
-1 375.320007324219 15822
-1 375.359985351562 56848
-1 375.399993896484 106238
-1 375.440002441406 87862
-1 375.480010986328 41004
-1 375.519989013672 19164
-1 375.559997558594 26711
-1 375.600006103516 18774
-1 375.639984130859 7080
-1 375.679992675781 1715
-1 375.720001220703 2
-1 375.760009765625 0
-1 375.799987792969 4023
-1 375.839996337891 23897
-1 375.880004882812 27487
-1 375.920013427734 13838
-1 375.959991455078 4360
-1 376 657
-1 376.040008544922 0
-1 376.079986572266 299
-1 376.119995117188 16368
-1 376.160003662109 49026
-1 376.200012207031 88002
-1 376.239990234375 128338
-1 376.279998779297 134099
-1 376.320007324219 121401
-1 376.359985351562 159969
-1 376.399993896484 242913
-1 376.440002441406 246195
-1 376.480010986328 191298
-1 376.519989013672 144174
-1 376.559997558594 84316
-1 376.600006103516 31723
-1 376.639984130859 6838
-1 376.679992675781 54
-1 376.720001220703 0
-1 376.760009765625 0
-1 376.799987792969 0
-1 376.839996337891 0
-1 376.880004882812 4
-1 376.920013427734 0
-1 376.959991455078 1423
-1 377 16859
-1 377.040008544922 22974
-1 377.079986572266 18173
-1 377.119995117188 35593
-1 377.160003662109 54735
-1 377.200012207031 47375
-1 377.239990234375 24102
-1 377.279998779297 30025
-1 377.320007324219 50569
-1 377.359985351562 59747
-1 377.399993896484 56421
-1 377.440002441406 34346
-1 377.480010986328 38070
-1 377.519989013672 30679
-1 377.559997558594 12197
-1 377.600006103516 2935
-1 377.639984130859 97
-1 377.679992675781 0
-1 377.720001220703 0
-1 377.760009765625 0
-1 377.799987792969 0
-1 377.839996337891 1
-1 377.880004882812 2
-1 377.920013427734 1
-1 377.959991455078 1966
-1 378 19252
-1 378.040008544922 43124
-1 378.079986572266 46815
-1 378.119995117188 38725
-1 378.160003662109 21762
-1 378.200012207031 28943
-1 378.239990234375 52828
-1 378.279998779297 93463
-1 378.320007324219 137956
-1 378.359985351562 84732
-1 378.399993896484 34472
-1 378.440002441406 48225
-1 378.480010986328 76492
-1 378.519989013672 53575
-1 378.559997558594 20197
-1 378.600006103516 4689
-1 378.639984130859 18244
-1 378.679992675781 82084
-1 378.720001220703 95663
-1 378.760009765625 64361
-1 378.799987792969 38648
-1 378.839996337891 26367
-1 378.880004882812 41679
-1 378.920013427734 61619
-1 378.959991455078 43472
-1 379 35362
-1 379.040008544922 30232
-1 379.079986572266 41587
-1 379.119995117188 71455
-1 379.160003662109 128813
-1 379.200012207031 195028
-1 379.239990234375 195941
-1 379.279998779297 139228
-1 379.320007324219 132117
-1 379.359985351562 159475
-1 379.399993896484 112747
-1 379.440002441406 74018
-1 379.480010986328 55566
-1 379.519989013672 25918
-1 379.559997558594 7751
-1 379.600006103516 976
-1 379.639984130859 0
-1 379.679992675781 0
-1 379.720001220703 6721
-1 379.760009765625 28467
-1 379.799987792969 55875
-1 379.839996337891 58825
-1 379.880004882812 30675
-1 379.920013427734 9421
-1 379.959991455078 753
-1 380 9691
-1 380.040008544922 49381
-1 380.079986572266 62604
-1 380.119995117188 40566
-1 380.160003662109 20981
-1 380.200012207031 35955
-1 380.239990234375 75084
-1 380.279998779297 112967
-1 380.320007324219 139244
-1 380.359985351562 156851
-1 380.399993896484 98276
-1 380.440002441406 35726
-1 380.480010986328 8199
-1 380.519989013672 0
-1 380.559997558594 0
-1 380.600006103516 0
-1 380.639984130859 0
-1 380.679992675781 2754
-1 380.720001220703 38225
-1 380.760009765625 53441
-1 380.799987792969 27178
-1 380.839996337891 7974
-1 380.880004882812 1233
-1 380.920013427734 9926
-1 380.959991455078 39577
-1 381 33760
-1 381.040008544922 13416
-1 381.079986572266 3477
-1 381.119995117188 11941
-1 381.160003662109 72788
-1 381.200012207031 173046
-1 381.239990234375 311147
-1 381.279998779297 466423
-1 381.320007324219 642009
-1 381.359985351562 773947
-1 381.399993896484 799681
-1 381.440002441406 684031
-1 381.480010986328 520602
-1 381.519989013672 435984
-1 381.559997558594 350250
-1 381.600006103516 208321
-1 381.639984130859 102516
-1 381.679992675781 65439
-1 381.720001220703 36484
-1 381.760009765625 13058
-1 381.799987792969 2628
-1 381.839996337891 0
-1 381.880004882812 0
-1 381.920013427734 0
-1 381.959991455078 0
-1 382 7624
-1 382.040008544922 33664
-1 382.079986572266 30798
-1 382.119995117188 17189
-1 382.160003662109 44511
-1 382.200012207031 60559
-1 382.239990234375 54360
-1 382.279998779297 68018
-1 382.320007324219 123868
-1 382.359985351562 222332
-1 382.399993896484 283341
-1 382.440002441406 294015
-1 382.480010986328 222642
-1 382.519989013672 106124
-1 382.559997558594 49708
-1 382.600006103516 53995
-1 382.639984130859 88857
-1 382.679992675781 130623
-1 382.720001220703 126959
-1 382.760009765625 95453
-1 382.799987792969 44614
-1 382.839996337891 10843
-1 382.880004882812 718
-1 382.919982910156 0
-1 382.959991455078 0
-1 383 0
-1 383.040008544922 0
-1 383.079986572266 0
-1 383.119995117188 16508
-1 383.160003662109 58514
-1 383.200012207031 90067
-1 383.239990234375 141917
-1 383.279998779297 148165
-1 383.320007324219 121648
-1 383.359985351562 106668
-1 383.399993896484 76891
-1 383.440002441406 71490
-1 383.480010986328 54466
-1 383.519989013672 22930
-1 383.559997558594 6290
-1 383.600006103516 0
-1 383.639984130859 6280
-1 383.679992675781 48661
-1 383.720001220703 73465
-1 383.760009765625 76158
-1 383.799987792969 44927
-1 383.839996337891 15432
-1 383.880004882812 3233
-1 383.919982910156 0
-1 383.959991455078 11374
-1 384 35803
-1 384.040008544922 30920
-1 384.079986572266 23632
-1 384.119995117188 38023
-1 384.160003662109 30702
-1 384.200012207031 36135
-1 384.239990234375 85368
-1 384.279998779297 88048
-1 384.320007324219 49880
-1 384.359985351562 17607
-1 384.399993896484 3436
-1 384.440002441406 0
-1 384.480010986328 0
-1 384.519989013672 0
-1 384.559997558594 0
-1 384.600006103516 0
-1 384.639984130859 4
-1 384.679992675781 0
-1 384.720001220703 20299
-1 384.760009765625 42154
-1 384.799987792969 25143
-1 384.839996337891 8363
-1 384.880004882812 1654
-1 384.919982910156 0
-1 384.959991455078 219
-1 385 10407
-1 385.040008544922 25208
-1 385.079986572266 17972
-1 385.119995117188 6851
-1 385.160003662109 2675
-1 385.200012207031 31040
-1 385.239990234375 108045
-1 385.279998779297 121287
-1 385.320007324219 86582
-1 385.359985351562 62296
-1 385.399993896484 48606
-1 385.440002441406 49918
-1 385.480010986328 33450
-1 385.519989013672 12023
-1 385.559997558594 2774
-1 385.600006103516 0
-1 385.639984130859 0
-1 385.679992675781 0
-1 385.720001220703 0
-1 385.760009765625 0
-1 385.799987792969 2
-1 385.839996337891 2
-1 385.880004882812 1
-1 385.919982910156 0
-1 385.959991455078 0
-1 386 0
-1 386.040008544922 3098
-1 386.079986572266 22769
-1 386.119995117188 37156
-1 386.160003662109 23268
-1 386.200012207031 13516
-1 386.239990234375 35134
-1 386.279998779297 85375
-1 386.320007324219 113389
-1 386.359985351562 93591
-1 386.399993896484 69890
-1 386.440002441406 35725
-1 386.480010986328 11805
-1 386.519989013672 1791
-1 386.559997558594 0
-1 386.600006103516 0
-1 386.639984130859 0
-1 386.679992675781 13299
-1 386.720001220703 52842
-1 386.760009765625 54998
-1 386.799987792969 36113
-1 386.839996337891 54334
-1 386.880004882812 56482
-1 386.919982910156 28173
-1 386.959991455078 8881
-1 387 2002
-1 387.040008544922 21934
-1 387.079986572266 44452
-1 387.119995117188 32231
-1 387.160003662109 36392
-1 387.200012207031 52825
-1 387.239990234375 89832
-1 387.279998779297 122689
-1 387.320007324219 161979
-1 387.359985351562 157208
-1 387.399993896484 126525
-1 387.440002441406 100164
-1 387.480010986328 85118
-1 387.519989013672 47156
-1 387.559997558594 26942
-1 387.600006103516 31380
-1 387.639984130859 19555
-1 387.679992675781 6940
-1 387.720001220703 1248
-1 387.760009765625 0
-1 387.799987792969 0
-1 387.839996337891 0
-1 387.880004882812 1289
-1 387.919982910156 13527
-1 387.959991455078 27714
-1 388 20780
-1 388.040008544922 8186
-1 388.079986572266 2073
-1 388.119995117188 661
-1 388.160003662109 26735
-1 388.200012207031 58095
-1 388.239990234375 41060
-1 388.279998779297 16559
-1 388.320007324219 12593
-1 388.359985351562 38201
-1 388.399993896484 39529
-1 388.440002441406 18625
-1 388.480010986328 5606
-1 388.519989013672 41815
-1 388.559997558594 92768
-1 388.600006103516 77001
-1 388.639984130859 35209
-1 388.679992675781 10405
-1 388.720001220703 1071
-1 388.760009765625 0
-1 388.799987792969 0
-1 388.839996337891 0
-1 388.880004882812 0
-1 388.919982910156 0
-1 388.959991455078 4
-1 389 3
-1 389.040008544922 0
-1 389.079986572266 5418
-1 389.119995117188 28581
-1 389.160003662109 21740
-1 389.200012207031 8515
-1 389.239990234375 5046
-1 389.279998779297 46402
-1 389.320007324219 88413
-1 389.359985351562 61466
-1 389.399993896484 25302
-1 389.440002441406 6246
-1 389.480010986328 1108
-1 389.519989013672 26128
-1 389.559997558594 84368
-1 389.600006103516 66579
-1 389.639984130859 25960
-1 389.679992675781 6484
-1 389.720001220703 121
-1 389.760009765625 0
-1 389.799987792969 0
-1 389.839996337891 0
-1 389.880004882812 0
-1 389.919982910156 3
-1 389.959991455078 4
-1 390 1180
-1 390.040008544922 12912
-1 390.079986572266 18189
-1 390.119995117188 9992
-1 390.160003662109 3355
-1 390.200012207031 581
-1 390.239990234375 0
-1 390.279998779297 6524
-1 390.320007324219 32946
-1 390.359985351562 34856
-1 390.399993896484 17023
-1 390.440002441406 4986
-1 390.480010986328 731
-1 390.519989013672 0
-1 390.559997558594 0
-1 390.600006103516 0
-1 390.639984130859 0
-1 390.679992675781 0
-1 390.720001220703 2
-1 390.760009765625 1
-1 390.799987792969 0
-1 390.839996337891 3059
-1 390.880004882812 21642
-1 390.919982910156 39796
-1 390.959991455078 58444
-1 391 57123
-1 391.040008544922 29233
-1 391.079986572266 18843
-1 391.119995117188 42364
-1 391.160003662109 89885
-1 391.200012207031 107233
-1 391.239990234375 91409
-1 391.279998779297 116031
-1 391.320007324219 203970
-1 391.359985351562 208093
-1 391.399993896484 122712
-1 391.440002441406 44101
-1 391.480010986328 9832
-1 391.519989013672 0
-1 391.559997558594 0
-1 391.600006103516 0
-1 391.639984130859 9742
-1 391.679992675781 32868
-1 391.720001220703 30196
-1 391.760009765625 13155
-1 391.799987792969 3533
-1 391.839996337891 328
-1 391.880004882812 0
-1 391.919982910156 0
-1 391.959991455078 49938
-1 392 88764
-1 392.040008544922 61396
-1 392.079986572266 24613
-1 392.119995117188 5873
-1 392.160003662109 15505
-1 392.200012207031 27908
-1 392.239990234375 37029
-1 392.279998779297 36068
-1 392.320007324219 60548
-1 392.359985351562 80834
-1 392.399993896484 55717
-1 392.440002441406 54066
-1 392.480010986328 51497
-1 392.519989013672 26463
-1 392.559997558594 8551
-1 392.600006103516 1335
-1 392.639984130859 0
-1 392.679992675781 0
-1 392.720001220703 6613
-1 392.760009765625 35792
-1 392.799987792969 39150
-1 392.839996337891 18750
-1 392.880004882812 7037
-1 392.919982910156 42033
-1 392.959991455078 107725
-1 393 98069
-1 393.040008544922 72980
-1 393.079986572266 41695
-1 393.119995117188 14025
-1 393.160003662109 2978
-1 393.200012207031 3552
-1 393.239990234375 26463
-1 393.279998779297 43918
-1 393.320007324219 30043
-1 393.359985351562 20811
-1 393.399993896484 31987
-1 393.440002441406 33384
-1 393.480010986328 17555
-1 393.519989013672 5639
-1 393.559997558594 11828
-1 393.600006103516 18703
-1 393.639984130859 10985
-1 393.679992675781 3888
-1 393.720001220703 693
-1 393.760009765625 443
-1 393.799987792969 9653
-1 393.839996337891 19439
-1 393.880004882812 11522
-1 393.919982910156 3829
-1 393.959991455078 799
-1 394 0
-1 394.040008544922 0
-1 394.079986572266 0
-1 394.119995117188 0
-1 394.160003662109 1298
-1 394.200012207031 16127
-1 394.239990234375 23061
-1 394.279998779297 35057
-1 394.320007324219 37665
-1 394.359985351562 17914
-1 394.399993896484 11979
-1 394.440002441406 40032
-1 394.480010986328 79853
-1 394.519989013672 113606
-1 394.559997558594 82679
-1 394.600006103516 35145
-1 394.639984130859 9058
-1 394.679992675781 798
-1 394.720001220703 0
-1 394.760009765625 0
-1 394.799987792969 0
-1 394.839996337891 0
-1 394.880004882812 9785
-1 394.919982910156 44868
-1 394.959991455078 87194
-1 395 135496
-1 395.040008544922 109622
-1 395.079986572266 49942
-1 395.119995117188 24830
-1 395.160003662109 46268
-1 395.200012207031 76422
-1 395.239990234375 76485
-1 395.279998779297 58922
-1 395.320007324219 28157
-1 395.359985351562 19435
-1 395.399993896484 24652
-1 395.440002441406 33054
-1 395.480010986328 49772
-1 395.519989013672 31808
-1 395.559997558594 11595
-1 395.600006103516 2374
-1 395.639984130859 0
-1 395.679992675781 0
-1 395.720001220703 0
-1 395.760009765625 13760
-1 395.799987792969 31532
-1 395.839996337891 20536
-1 395.880004882812 10311
-1 395.919982910156 20303
-1 395.959991455078 21688
-1 396 13899
-1 396.040008544922 22606
-1 396.079986572266 45944
-1 396.119995117188 68529
-1 396.160003662109 78740
-1 396.200012207031 56687
-1 396.239990234375 24276
-1 396.279998779297 6713
-1 396.320007324219 478
-1 396.359985351562 0
-1 396.399993896484 0
-1 396.440002441406 0
-1 396.480010986328 5760
-1 396.519989013672 36930
-1 396.559997558594 46574
-1 396.600006103516 26022
-1 396.639984130859 8572
-1 396.679992675781 1634
-1 396.720001220703 0
-1 396.760009765625 0
-1 396.799987792969 0
-1 396.839996337891 0
-1 396.880004882812 0
-1 396.919982910156 2
-1 396.959991455078 2
-1 397 1
-1 397.040008544922 3008
-1 397.079986572266 22835
-1 397.119995117188 35544
-1 397.160003662109 61425
-1 397.200012207031 116618
-1 397.239990234375 221215
-1 397.279998779297 358673
-1 397.320007324219 472289
-1 397.359985351562 434071
-1 397.399993896484 367289
-1 397.440002441406 328058
-1 397.480010986328 216858
-1 397.519989013672 137488
-1 397.559997558594 100445
-1 397.600006103516 59147
-1 397.639984130859 23046
-1 397.679992675781 5713
-1 397.720001220703 85
-1 397.760009765625 0
-1 397.799987792969 0
-1 397.839996337891 0
-1 397.880004882812 0
-1 397.919982910156 2
-1 397.959991455078 4
-1 398 15
-1 398.040008544922 7872
-1 398.079986572266 45354
-1 398.119995117188 54251
-1 398.160003662109 60770
-1 398.200012207031 93419
-1 398.239990234375 94123
-1 398.279998779297 105555
-1 398.320007324219 165126
-1 398.359985351562 194883
-1 398.399993896484 150484
-1 398.440002441406 94014
-1 398.480010986328 87780
-1 398.519989013672 82720
-1 398.559997558594 69742
-1 398.600006103516 58094
-1 398.639984130859 26933
-1 398.679992675781 7558
-1 398.720001220703 591
-1 398.760009765625 0
-1 398.799987792969 0
-1 398.839996337891 0
-1 398.880004882812 0
-1 398.919982910156 74
-1 398.959991455078 8043
-1 399 23792
-1 399.040008544922 19977
-1 399.079986572266 8593
-1 399.119995117188 2104
-1 399.160003662109 1131
-1 399.200012207031 27546
-1 399.239990234375 131137
-1 399.279998779297 228294
-1 399.320007324219 257484
-1 399.359985351562 229283
-1 399.399993896484 169190
-1 399.440002441406 158748
-1 399.480010986328 160608
-1 399.519989013672 114560
-1 399.559997558594 67161
-1 399.600006103516 36382
-1 399.639984130859 13275
-1 399.679992675781 3001
-1 399.720001220703 0
-1 399.760009765625 0
-1 399.799987792969 0
-1 399.839996337891 0
-1 399.880004882812 0
-1 399.919982910156 2
-1 399.959991455078 3
-1 400 1
-1 400.040008544922 0
-1 400.079986572266 10672
-1 400.119995117188 29177
-1 400.160003662109 46766
-1 400.200012207031 64798
-1 400.239990234375 43609
-1 400.279998779297 19373
-1 400.320007324219 24848
-1 400.359985351562 40123
-1 400.399993896484 40648
-1 400.440002441406 43350
-1 400.480010986328 41008
-1 400.519989013672 41149
-1 400.559997558594 78395
-1 400.600006103516 89833
-1 400.639984130859 46088
-1 400.679992675781 14909
-1 400.720001220703 2111
-1 400.760009765625 0
-1 400.799987792969 0
-1 400.839996337891 1549
-1 400.880004882812 19850
-1 400.919982910156 47842
-1 400.959991455078 49258
-1 401 39892
-1 401.040008544922 26394
-1 401.079986572266 10752
-1 401.119995117188 9517
-1 401.160003662109 41698
-1 401.200012207031 86686
-1 401.239990234375 83457
-1 401.279998779297 57789
-1 401.320007324219 43102
-1 401.359985351562 21096
-1 401.399993896484 6887
-1 401.440002441406 13702
-1 401.480010986328 48130
-1 401.519989013672 64994
-1 401.559997558594 41000
-1 401.600006103516 15478
-1 401.639984130859 3473
-1 401.679992675781 46
-1 401.720001220703 0
-1 401.760009765625 0
-1 401.799987792969 0
-1 401.839996337891 0
-1 401.880004882812 2
-1 401.919982910156 3
-1 401.959991455078 1
-1 402 0
-1 402.040008544922 0
-1 402.079986572266 0
-1 402.119995117188 365
-1 402.160003662109 32119
-1 402.200012207031 70865
-1 402.239990234375 48094
-1 402.279998779297 41561
-1 402.320007324219 57891
-1 402.359985351562 45105
-1 402.399993896484 67213
-1 402.440002441406 116890
-1 402.480010986328 142379
-1 402.519989013672 99425
-1 402.559997558594 38720
-1 402.600006103516 8828
-1 402.639984130859 177
-1 402.679992675781 0
-1 402.720001220703 10371
-1 402.760009765625 19024
-1 402.799987792969 10709
-1 402.839996337891 3402
-1 402.880004882812 594
-1 402.919982910156 0
-1 402.959991455078 9149
-1 403 32071
-1 403.040008544922 49336
-1 403.079986572266 88818
-1 403.119995117188 83318
-1 403.160003662109 51841
-1 403.200012207031 38671
-1 403.239990234375 37921
-1 403.279998779297 43016
-1 403.320007324219 50048
-1 403.359985351562 56567
-1 403.399993896484 63644
-1 403.440002441406 55616
-1 403.480010986328 28540
-1 403.519989013672 6609
-1 403.559997558594 24225
-1 403.600006103516 65257
-1 403.639984130859 48020
-1 403.679992675781 19064
-1 403.720001220703 4174
-1 403.760009765625 4988
-1 403.799987792969 18576
-1 403.839996337891 19753
-1 403.880004882812 32827
-1 403.919982910156 57187
-1 403.959991455078 59432
-1 404 48444
-1 404.040008544922 32176
-1 404.079986572266 27747
-1 404.119995117188 45283
-1 404.160003662109 44160
-1 404.200012207031 23891
-1 404.239990234375 7753
-1 404.279998779297 1415
-1 404.320007324219 0
-1 404.359985351562 0
-1 404.399993896484 36
-1 404.440002441406 7793
-1 404.480010986328 39077
-1 404.519989013672 50874
-1 404.559997558594 27589
-1 404.600006103516 9132
-1 404.639984130859 1658
-1 404.679992675781 0
-1 404.720001220703 23760
-1 404.760009765625 60231
-1 404.799987792969 62660
-1 404.839996337891 39625
-1 404.880004882812 15398
-1 404.919982910156 1948
-1 404.959991455078 10865
-1 405 32790
-1 405.040008544922 31185
-1 405.079986572266 33967
-1 405.119995117188 52589
-1 405.160003662109 60297
-1 405.200012207031 92835
-1 405.239990234375 147760
-1 405.279998779297 161028
-1 405.320007324219 106988
-1 405.359985351562 60994
-1 405.399993896484 62871
-1 405.440002441406 42153
-1 405.480010986328 16300
-1 405.519989013672 3403
-1 405.559997558594 78
-1 405.600006103516 0
-1 405.639984130859 0
-1 405.679992675781 0
-1 405.720001220703 0
-1 405.760009765625 2
-1 405.799987792969 3
-1 405.839996337891 1
-1 405.880004882812 0
-1 405.919982910156 0
-1 405.959991455078 0
-1 406 781
-1 406.040008544922 21488
-1 406.079986572266 68017
-1 406.119995117188 61249
-1 406.160003662109 26573
-1 406.200012207031 7038
-1 406.239990234375 660
-1 406.279998779297 0
-1 406.320007324219 0
-1 406.359985351562 0
-1 406.399993896484 6772
-1 406.440002441406 46525
-1 406.480010986328 100171
-1 406.519989013672 87235
-1 406.559997558594 39471
-1 406.600006103516 10987
-1 406.639984130859 1268
-1 406.679992675781 0
-1 406.720001220703 0
-1 406.760009765625 0
-1 406.799987792969 0
-1 406.839996337891 0
-1 406.880004882812 5
-1 406.919982910156 3
-1 406.959991455078 1
-1 407 0
-1 407.040008544922 0
-1 407.079986572266 0
-1 407.119995117188 22
-1 407.160003662109 7178
-1 407.200012207031 29821
-1 407.239990234375 49412
-1 407.279998779297 68340
-1 407.320007324219 64768
-1 407.359985351562 33760
-1 407.399993896484 10806
-1 407.440002441406 1843
-1 407.480010986328 0
-1 407.519989013672 0
-1 407.559997558594 0
-1 407.600006103516 0
-1 407.639984130859 0
-1 407.679992675781 3
-1 407.720001220703 3
-1 407.760009765625 1
-1 407.799987792969 0
-1 407.839996337891 0
-1 407.880004882812 4321
-1 407.919982910156 23831
-1 407.959991455078 22670
-1 408 10107
-1 408.040008544922 2768
-1 408.079986572266 304
-1 408.119995117188 0
-1 408.160003662109 9254
-1 408.200012207031 30955
-1 408.239990234375 42163
-1 408.279998779297 44276
-1 408.320007324219 73206
-1 408.359985351562 53820
-1 408.399993896484 20830
-1 408.440002441406 4877
-1 408.480010986328 157
-1 408.519989013672 0
-1 408.559997558594 8105
-1 408.600006103516 28697
-1 408.639984130859 20951
-1 408.679992675781 15273
-1 408.720001220703 34101
-1 408.760009765625 25443
-1 408.799987792969 21308
-1 408.839996337891 53241
-1 408.880004882812 47520
-1 408.919982910156 20152
-1 408.959991455078 7878
-1 409 20987
-1 409.040008544922 59495
-1 409.079986572266 66749
-1 409.119995117188 37660
-1 409.160003662109 13300
-1 409.200012207031 2074
-1 409.239990234375 0
-1 409.279998779297 16986
-1 409.320007324219 40625
-1 409.359985351562 77932
-1 409.399993896484 106871
-1 409.440002441406 93858
-1 409.480010986328 78271
-1 409.519989013672 83296
-1 409.559997558594 50373
-1 409.600006103516 18433
-1 409.639984130859 4002
-1 409.679992675781 0
-1 409.720001220703 0
-1 409.760009765625 173
-1 409.799987792969 11040
-1 409.839996337891 30979
-1 409.880004882812 68587
-1 409.919982910156 127698
-1 409.959991455078 87898
-1 410 34407
-1 410.040008544922 8188
-1 410.079986572266 4142
-1 410.119995117188 59274
-1 410.160003662109 97059
-1 410.200012207031 60468
-1 410.239990234375 22070
-1 410.279998779297 30041
-1 410.320007324219 60155
-1 410.359985351562 57462
-1 410.399993896484 68205
-1 410.440002441406 42227
-1 410.480010986328 14909
-1 410.519989013672 2613
-1 410.559997558594 0
-1 410.600006103516 0
-1 410.639984130859 0
-1 410.679992675781 0
-1 410.720001220703 0
-1 410.760009765625 3588
-1 410.799987792969 21786
-1 410.839996337891 25767
-1 410.880004882812 12955
-1 410.919982910156 3724
-1 410.959991455078 611
-1 411 0
-1 411.040008544922 0
-1 411.079986572266 2347
-1 411.119995117188 21492
-1 411.160003662109 73855
-1 411.200012207031 122875
-1 411.239990234375 101569
-1 411.279998779297 72030
-1 411.320007324219 52802
-1 411.359985351562 58374
-1 411.399993896484 61290
-1 411.440002441406 97865
-1 411.480010986328 100375
-1 411.519989013672 66366
-1 411.559997558594 25736
-1 411.600006103516 5776
-1 411.639984130859 99
-1 411.679992675781 0
-1 411.720001220703 0
-1 411.760009765625 0
-1 411.799987792969 0
-1 411.839996337891 3
-1 411.880004882812 5
-1 411.919982910156 2
-1 411.959991455078 1
-1 412 0
-1 412.040008544922 0
-1 412.079986572266 5910
-1 412.119995117188 21826
-1 412.160003662109 18589
-1 412.200012207031 45439
-1 412.239990234375 112992
-1 412.279998779297 136229
-1 412.320007324219 112164
-1 412.359985351562 52306
-1 412.399993896484 36691
-1 412.440002441406 50606
-1 412.480010986328 33870
-1 412.519989013672 11833
-1 412.559997558594 2719
-1 412.600006103516 0
-1 412.639984130859 0
-1 412.679992675781 4311
-1 412.720001220703 39058
-1 412.760009765625 59453
-1 412.799987792969 49020
-1 412.839996337891 20867
-1 412.880004882812 5680
-1 412.919982910156 364
-1 412.959991455078 7758
-1 413 28542
-1 413.040008544922 29301
-1 413.079986572266 14132
-1 413.119995117188 3903
-1 413.160003662109 11815
-1 413.200012207031 40403
-1 413.239990234375 67078
-1 413.279998779297 83213
-1 413.320007324219 106240
-1 413.359985351562 136230
-1 413.399993896484 124954
-1 413.440002441406 100623
-1 413.480010986328 77802
-1 413.519989013672 35531
-1 413.559997558594 10706
-1 413.600006103516 1253
-1 413.639984130859 0
-1 413.679992675781 0
-1 413.720001220703 0
-1 413.760009765625 0
-1 413.799987792969 0
-1 413.839996337891 5
-1 413.880004882812 3
-1 413.919982910156 1
-1 413.959991455078 0
-1 414 0
-1 414.040008544922 0
-1 414.079986572266 0
-1 414.119995117188 0
-1 414.160003662109 0
-1 414.200012207031 0
-1 414.239990234375 9315
-1 414.279998779297 76840
-1 414.320007324219 107142
-1 414.359985351562 118863
-1 414.399993896484 97920
-1 414.440002441406 45142
-1 414.480010986328 13304
-1 414.519989013672 0
-1 414.559997558594 17209
-1 414.600006103516 78251
-1 414.639984130859 109329
-1 414.679992675781 94982
-1 414.720001220703 82599
-1 414.760009765625 75880
-1 414.799987792969 56440
-1 414.839996337891 26591
-1 414.880004882812 7993
-1 414.919982910156 2343
-1 414.959991455078 14925
-1 415 21477
-1 415.040008544922 51680
-1 415.079986572266 98116
-1 415.119995117188 94234
-1 415.160003662109 139262
-1 415.200012207031 335198
-1 415.239990234375 476837
-1 415.279998779297 496054
-1 415.320007324219 498949
-1 415.359985351562 469570
-1 415.399993896484 346378
-1 415.440002441406 161263
-1 415.480010986328 52975
-1 415.519989013672 39247
-1 415.559997558594 37788
-1 415.600006103516 21754
-1 415.639984130859 68972
-1 415.679992675781 129644
-1 415.720001220703 101302
-1 415.760009765625 94516
-1 415.799987792969 103648
-1 415.839996337891 58911
-1 415.880004882812 20172
-1 415.919982910156 3311
-1 415.959991455078 0
-1 416 0
-1 416.040008544922 22512
-1 416.079986572266 56602
-1 416.119995117188 70814
-1 416.160003662109 119507
-1 416.200012207031 152685
-1 416.239990234375 152292
-1 416.279998779297 158357
-1 416.320007324219 139031
-1 416.359985351562 70591
-1 416.399993896484 22024
-1 416.440002441406 3625
-1 416.480010986328 0
-1 416.519989013672 0
-1 416.559997558594 0
-1 416.600006103516 0
-1 416.639984130859 0
-1 416.679992675781 7
-1 416.720001220703 5
-1 416.760009765625 2
-1 416.799987792969 0
-1 416.839996337891 0
-1 416.880004882812 0
-1 416.919982910156 0
-1 416.959991455078 0
-1 417 0
-1 417.040008544922 0
-1 417.079986572266 0
-1 417.119995117188 0
-1 417.160003662109 15355
-1 417.200012207031 45657
-1 417.239990234375 79842
-1 417.279998779297 103167
-1 417.320007324219 75603
-1 417.359985351562 67710
-1 417.399993896484 98697
-1 417.440002441406 119297
-1 417.480010986328 115576
-1 417.519989013672 68871
-1 417.559997558594 25314
-1 417.600006103516 5130
-1 417.639984130859 0
-1 417.679992675781 0
-1 417.720001220703 0
-1 417.760009765625 0
-1 417.799987792969 0
-1 417.839996337891 4
-1 417.880004882812 5
-1 417.919982910156 2
-1 417.959991455078 1
-1 418 0
-1 418.040008544922 0
-1 418.079986572266 0
-1 418.119995117188 0
-1 418.160003662109 0
-1 418.200012207031 0
-1 418.239990234375 0
-1 418.279998779297 529
-1 418.320007324219 11049
-1 418.359985351562 14035
-1 418.399993896484 7196
-1 418.440002441406 3948
-1 418.480010986328 32394
-1 418.519989013672 63737
-1 418.559997558594 39026
-1 418.600006103516 14031
-1 418.639984130859 3007
-1 418.679992675781 0
-1 418.720001220703 0
-1 418.760009765625 0
-1 418.799987792969 0
-1 418.839996337891 0
-1 418.880004882812 2
-1 418.919982910156 3
-1 418.959991455078 1
-1 419 0
-1 419.040008544922 0
-1 419.079986572266 0
-1 419.119995117188 0
-1 419.160003662109 0
-1 419.200012207031 0
-1 419.239990234375 0
-1 419.279998779297 0
-1 419.320007324219 0
-1 419.359985351562 0
-1 419.399993896484 0
-1 419.440002441406 0
-1 419.480010986328 0
-1 419.519989013672 0
-1 419.559997558594 0
-1 419.600006103516 0
-1 419.639984130859 0
-1 419.679992675781 0
-1 419.720001220703 0
-1 419.760009765625 0
-1 419.799987792969 0
-1 419.839996337891 0
-1 419.880004882812 0
-1 419.919982910156 0
-1 419.959991455078 0
-1 420 0
-1 420.040008544922 44
-1 420.079986572266 21045
-1 420.119995117188 62207
-1 420.160003662109 71297
-1 420.200012207031 45197
-1 420.239990234375 23382
-1 420.279998779297 51722
-1 420.320007324219 79236
-1 420.359985351562 73043
-1 420.399993896484 61683
-1 420.440002441406 79877
-1 420.480010986328 84492
-1 420.519989013672 52243
-1 420.559997558594 50513
-1 420.600006103516 90635
-1 420.639984130859 123289
-1 420.679992675781 123764
-1 420.720001220703 84826
-1 420.760009765625 74173
-1 420.799987792969 66614
-1 420.839996337891 82654
-1 420.880004882812 133626
-1 420.919982910156 193880
-1 420.959991455078 406079
-1 421 777417
-1 421.040008544922 1.14901e+06
-1 421.079986572266 1.50175e+06
-1 421.119995117188 1.69662e+06
-1 421.160003662109 1.54708e+06
-1 421.200012207031 1.30965e+06
-1 421.239990234375 1.01955e+06
-1 421.279998779297 709792
-1 421.320007324219 420229
-1 421.359985351562 273549
-1 421.399993896484 218054
-1 421.440002441406 145467
-1 421.480010986328 96069
-1 421.519989013672 73839
-1 421.559997558594 102861
-1 421.600006103516 99528
-1 421.639984130859 65793
-1 421.679992675781 58371
-1 421.720001220703 56682
-1 421.760009765625 91845
-1 421.799987792969 165382
-1 421.839996337891 179023
-1 421.880004882812 240926
-1 421.919982910156 253258
-1 421.959991455078 165251
-1 422 147488
-1 422.040008544922 207259
-1 422.079986572266 274660
-1 422.119995117188 299995
-1 422.160003662109 377637
-1 422.200012207031 400521
-1 422.239990234375 306058
-1 422.279998779297 196551
-1 422.320007324219 118956
-1 422.359985351562 97478
-1 422.399993896484 85072
-1 422.440002441406 45046
-1 422.480010986328 14877
-1 422.519989013672 2274
-1 422.559997558594 0
-1 422.600006103516 0
-1 422.639984130859 2545
-1 422.679992675781 19095
-1 422.720001220703 26710
-1 422.760009765625 11022
-1 422.799987792969 51704
-1 422.839996337891 136065
-1 422.880004882812 129935
-1 422.919982910156 118901
-1 422.959991455078 142923
-1 423 198396
-1 423.040008544922 328430
-1 423.079986572266 411900
-1 423.119995117188 433288
-1 423.160003662109 419919
-1 423.200012207031 348374
-1 423.239990234375 304985
-1 423.279998779297 222147
-1 423.320007324219 167584
-1 423.359985351562 140792
-1 423.399993896484 113073
-1 423.440002441406 88583
-1 423.480010986328 43460
-1 423.519989013672 32167
-1 423.559997558594 72829
-1 423.600006103516 62975
-1 423.639984130859 26051
-1 423.679992675781 6816
-1 423.720001220703 340
-1 423.760009765625 0
-1 423.799987792969 0
-1 423.839996337891 0
-1 423.880004882812 0
-1 423.919982910156 1
-1 423.959991455078 2319
-1 424 35017
-1 424.040008544922 77697
-1 424.079986572266 69478
-1 424.119995117188 71000
-1 424.160003662109 112533
-1 424.200012207031 122250
-1 424.239990234375 123988
-1 424.279998779297 103170
-1 424.320007324219 48916
-1 424.359985351562 15126
-1 424.399993896484 1934
-1 424.440002441406 0
-1 424.480010986328 9278
-1 424.519989013672 25906
-1 424.559997558594 18386
-1 424.600006103516 7187
-1 424.639984130859 1738
-1 424.679992675781 70
-1 424.720001220703 0
-1 424.760009765625 0
-1 424.799987792969 0
-1 424.839996337891 0
-1 424.880004882812 3822
-1 424.919982910156 33942
-1 424.959991455078 50928
-1 425 32891
-1 425.040008544922 12147
-1 425.079986572266 2741
-1 425.119995117188 4943
-1 425.160003662109 16726
-1 425.200012207031 20660
-1 425.239990234375 45823
-1 425.279998779297 48438
-1 425.320007324219 44122
-1 425.359985351562 35479
-1 425.399993896484 68372
-1 425.440002441406 90860
-1 425.480010986328 64880
-1 425.519989013672 26072
-1 425.559997558594 6980
-1 425.600006103516 392
-1 425.639984130859 0
-1 425.679992675781 0
-1 425.720001220703 0
-1 425.760009765625 0
-1 425.799987792969 1
-1 425.839996337891 4
-1 425.880004882812 2
-1 425.919982910156 1
-1 425.959991455078 0
-1 426 0
-1 426.040008544922 589
-1 426.079986572266 15874
-1 426.119995117188 50115
-1 426.160003662109 57619
-1 426.200012207031 32744
-1 426.239990234375 11057
-1 426.279998779297 2111
-1 426.320007324219 0
-1 426.359985351562 1266
-1 426.399993896484 16600
-1 426.440002441406 32921
-1 426.480010986328 22846
-1 426.519989013672 8474
-1 426.559997558594 2076
-1 426.600006103516 14
-1 426.639984130859 0
-1 426.679992675781 0
-1 426.720001220703 0
-1 426.760009765625 0
-1 426.799987792969 1
-1 426.839996337891 2
-1 426.880004882812 1
-1 426.919982910156 0
-1 426.959991455078 0
-1 427 0
-1 427.040008544922 0
-1 427.079986572266 0
-1 427.119995117188 0
-1 427.160003662109 8645
-1 427.200012207031 38126
-1 427.239990234375 67847
-1 427.279998779297 70281
-1 427.320007324219 107654
-1 427.359985351562 194334
-1 427.399993896484 200063
-1 427.440002441406 148780
-1 427.480010986328 87462
-1 427.519989013672 31350
-1 427.559997558594 7355
-1 427.600006103516 0
-1 427.639984130859 0
-1 427.679992675781 6718
-1 427.720001220703 46771
-1 427.760009765625 68716
-1 427.799987792969 92829
-1 427.839996337891 88454
-1 427.880004882812 43088
-1 427.919982910156 12131
-1 427.959991455078 1837
-1 428 0
-1 428.040008544922 0
-1 428.079986572266 0
-1 428.119995117188 0
-1 428.160003662109 0
-1 428.200012207031 0
-1 428.239990234375 37529
-1 428.279998779297 103882
-1 428.320007324219 86179
-1 428.359985351562 73267
-1 428.399993896484 62334
-1 428.440002441406 30955
-1 428.480010986328 9694
-1 428.519989013672 1300
-1 428.559997558594 3679
-1 428.600006103516 19104
-1 428.639984130859 23026
-1 428.679992675781 11142
-1 428.720001220703 5134
-1 428.760009765625 28930
-1 428.799987792969 44488
-1 428.839996337891 49976
-1 428.880004882812 30905
-1 428.919982910156 10765
-1 428.959991455078 6458
-1 429 20321
-1 429.040008544922 25272
-1 429.079986572266 19638
-1 429.119995117188 37041
-1 429.160003662109 53152
-1 429.200012207031 53434
-1 429.239990234375 44127
-1 429.279998779297 105843
-1 429.320007324219 221285
-1 429.359985351562 195005
-1 429.399993896484 119532
-1 429.440002441406 71833
-1 429.480010986328 38181
-1 429.519989013672 12910
-1 429.559997558594 2786
-1 429.600006103516 0
-1 429.639984130859 0
-1 429.679992675781 0
-1 429.720001220703 0
-1 429.760009765625 0
-1 429.799987792969 12
-1 429.839996337891 3958
-1 429.880004882812 15670
-1 429.919982910156 48412
-1 429.959991455078 69733
-1 430 39395
-1 430.040008544922 12998
-1 430.079986572266 11826
-1 430.119995117188 40263
-1 430.160003662109 56114
-1 430.200012207031 80660
-1 430.239990234375 124843
-1 430.279998779297 91918
-1 430.320007324219 35694
-1 430.359985351562 20766
-1 430.399993896484 27235
-1 430.440002441406 16564
-1 430.480010986328 5721
-1 430.519989013672 992
-1 430.559997558594 0
-1 430.600006103516 0
-1 430.639984130859 0
-1 430.679992675781 0
-1 430.720001220703 2087
-1 430.760009765625 20327
-1 430.799987792969 40098
-1 430.839996337891 47106
-1 430.880004882812 33473
-1 430.919982910156 34332
-1 430.959991455078 33264
-1 431 37924
-1 431.040008544922 53891
-1 431.079986572266 40296
-1 431.119995117188 15326
-1 431.160003662109 3094
-1 431.200012207031 2160
-1 431.239990234375 20437
-1 431.279998779297 46736
-1 431.320007324219 78521
-1 431.359985351562 73019
-1 431.399993896484 58298
-1 431.440002441406 51859
-1 431.480010986328 37909
-1 431.519989013672 16136
-1 431.559997558594 4552
-1 431.600006103516 378
-1 431.639984130859 0
-1 431.679992675781 0
-1 431.720001220703 0
-1 431.760009765625 25472
-1 431.799987792969 51581
-1 431.839996337891 32671
-1 431.880004882812 30599
-1 431.919982910156 32132
-1 431.959991455078 15748
-1 432 6460
-1 432.040008544922 16821
-1 432.079986572266 36068
-1 432.119995117188 60416
-1 432.160003662109 85298
-1 432.200012207031 144315
-1 432.239990234375 157542
-1 432.279998779297 116314
-1 432.320007324219 105219
-1 432.359985351562 121445
-1 432.399993896484 90825
-1 432.440002441406 39914
-1 432.480010986328 11121
-1 432.519989013672 946
-1 432.559997558594 0
-1 432.600006103516 0
-1 432.639984130859 0
-1 432.679992675781 5485
-1 432.720001220703 31723
-1 432.760009765625 35708
-1 432.799987792969 17961
-1 432.839996337891 4520
-1 432.880004882812 12107
-1 432.919982910156 43524
-1 432.959991455078 39118
-1 433 29980
-1 433.040008544922 39432
-1 433.079986572266 38863
-1 433.119995117188 19226
-1 433.160003662109 11682
-1 433.200012207031 65770
-1 433.239990234375 165672
-1 433.279998779297 201883
-1 433.320007324219 154739
-1 433.359985351562 86522
-1 433.399993896484 49127
-1 433.440002441406 36290
-1 433.480010986328 23046
-1 433.519989013672 32786
-1 433.559997558594 46189
-1 433.600006103516 30862
-1 433.639984130859 11654
-1 433.679992675781 2677
-1 433.720001220703 0
-1 433.760009765625 0
-1 433.799987792969 1754
-1 433.839996337891 31598
-1 433.880004882812 45631
-1 433.919982910156 24416
-1 433.959991455078 15081
-1 434 23693
-1 434.040008544922 20710
-1 434.079986572266 9433
-1 434.119995117188 2495
-1 434.160003662109 10037
-1 434.200012207031 49872
-1 434.239990234375 58389
-1 434.279998779297 29865
-1 434.320007324219 14413
-1 434.359985351562 47412
-1 434.399993896484 95752
-1 434.440002441406 85923
-1 434.480010986328 43236
-1 434.519989013672 12844
-1 434.559997558594 2173
-1 434.600006103516 0
-1 434.639984130859 0
-1 434.679992675781 0
-1 434.720001220703 0
-1 434.760009765625 0
-1 434.799987792969 5
-1 434.839996337891 3
-1 434.880004882812 1711
-1 434.919982910156 83940
-1 434.959991455078 149591
-1 435 102571
-1 435.040008544922 60814
-1 435.079986572266 55563
-1 435.119995117188 40665
-1 435.160003662109 55512
-1 435.200012207031 79562
-1 435.239990234375 90258
-1 435.279998779297 91329
-1 435.320007324219 87224
-1 435.359985351562 78868
-1 435.399993896484 52132
-1 435.440002441406 20191
-1 435.480010986328 4804
-1 435.519989013672 40
-1 435.559997558594 0
-1 435.600006103516 22
-1 435.639984130859 13242
-1 435.679992675781 41896
-1 435.720001220703 34045
-1 435.760009765625 14013
-1 435.799987792969 3368
-1 435.839996337891 216
-1 435.880004882812 0
-1 435.919982910156 0
-1 435.959991455078 3561
-1 436 38908
-1 436.040008544922 122774
-1 436.079986572266 140749
-1 436.119995117188 97035
-1 436.160003662109 41671
-1 436.200012207031 10646
-1 436.239990234375 3664
-1 436.279998779297 28705
-1 436.320007324219 56101
-1 436.359985351562 36520
-1 436.399993896484 13533
-1 436.440002441406 3103
-1 436.480010986328 12
-1 436.519989013672 0
-1 436.559997558594 0
-1 436.600006103516 0
-1 436.639984130859 0
-1 436.679992675781 2
-1 436.720001220703 0
-1 436.760009765625 12470
-1 436.799987792969 32801
-1 436.839996337891 21342
-1 436.880004882812 8006
-1 436.919982910156 3702
-1 436.959991455078 29956
-1 437 45745
-1 437.040008544922 26521
-1 437.079986572266 34611
-1 437.119995117188 72404
-1 437.160003662109 83507
-1 437.199981689453 92946
-1 437.239990234375 95010
-1 437.279998779297 94969
-1 437.320007324219 117740
-1 437.359985351562 108585
-1 437.399993896484 98869
-1 437.440002441406 94630
-1 437.480010986328 68716
-1 437.519989013672 120698
-1 437.559997558594 301736
-1 437.600006103516 671191
-1 437.639984130859 1.62302e+06
-1 437.679992675781 2.71082e+06
-1 437.720001220703 3.74578e+06
-1 437.760009765625 4.60561e+06
-1 437.799987792969 4.87182e+06
-1 437.839996337891 4.14672e+06
-1 437.880004882812 2.89435e+06
-1 437.919982910156 1.66154e+06
-1 437.959991455078 866071
-1 438 467791
-1 438.040008544922 386869
-1 438.079986572266 500564
-1 438.119995117188 652122
-1 438.160003662109 974624
-1 438.199981689453 1.5601e+06
-1 438.239990234375 2.14217e+06
-1 438.279998779297 2.37604e+06
-1 438.320007324219 1.97335e+06
-1 438.359985351562 1.51132e+06
-1 438.399993896484 1.07488e+06
-1 438.440002441406 721162
-1 438.480010986328 447790
-1 438.519989013672 261802
-1 438.559997558594 195811
-1 438.600006103516 180360
-1 438.639984130859 292801
-1 438.679992675781 542802
-1 438.720001220703 782749
-1 438.760009765625 884800
-1 438.799987792969 872249
-1 438.839996337891 789961
-1 438.880004882812 489911
-1 438.919982910156 202831
-1 438.959991455078 60748
-1 439 6843
-1 439.040008544922 0
-1 439.079986572266 0
-1 439.119995117188 294
-1 439.160003662109 57160
-1 439.199981689453 168366
-1 439.239990234375 244858
-1 439.279998779297 214987
-1 439.320007324219 206278
-1 439.359985351562 214595
-1 439.399993896484 182110
-1 439.440002441406 160048
-1 439.480010986328 120363
-1 439.519989013672 136473
-1 439.559997558594 206520
-1 439.600006103516 193283
-1 439.639984130859 131655
-1 439.679992675781 84097
-1 439.720001220703 174190
-1 439.760009765625 249423
-1 439.799987792969 145372
-1 439.839996337891 49416
-1 439.880004882812 15881
-1 439.919982910156 61241
-1 439.959991455078 177931
-1 440 236589
-1 440.040008544922 285028
-1 440.079986572266 293983
-1 440.119995117188 212073
-1 440.160003662109 103302
-1 440.199981689453 60431
-1 440.239990234375 51779
-1 440.279998779297 80030
-1 440.320007324219 181972
-1 440.359985351562 192853
-1 440.399993896484 97038
-1 440.440002441406 42186
-1 440.480010986328 32783
-1 440.519989013672 22970
-1 440.559997558594 76741
-1 440.600006103516 141192
-1 440.639984130859 136319
-1 440.679992675781 113443
-1 440.720001220703 53491
-1 440.760009765625 16027
-1 440.799987792969 1655
-1 440.839996337891 12329
-1 440.880004882812 26391
-1 440.919982910156 16085
-1 440.959991455078 7548
-1 441 34015
-1 441.040008544922 104992
-1 441.079986572266 124518
-1 441.119995117188 158012
-1 441.160003662109 137721
-1 441.199981689453 78163
-1 441.239990234375 50194
-1 441.279998779297 73704
-1 441.320007324219 126530
-1 441.359985351562 157364
-1 441.399993896484 136492
-1 441.440002441406 93139
-1 441.480010986328 50769
-1 441.519989013672 17947
-1 441.559997558594 3345
-1 441.600006103516 9771
-1 441.639984130859 55841
-1 441.679992675781 56762
-1 441.720001220703 25903
-1 441.760009765625 7733
-1 441.799987792969 849
-1 441.839996337891 0
-1 441.880004882812 12233
-1 441.919982910156 41759
-1 441.959991455078 37199
-1 442 53926
-1 442.040008544922 81098
-1 442.079986572266 85517
-1 442.119995117188 53395
-1 442.160003662109 19885
-1 442.199981689453 8831
-1 442.239990234375 34139
-1 442.279998779297 48928
-1 442.320007324219 38819
-1 442.359985351562 63061
-1 442.399993896484 54096
-1 442.440002441406 23095
-1 442.480010986328 5506
-1 442.519989013672 616
-1 442.559997558594 27019
-1 442.600006103516 32344
-1 442.639984130859 15706
-1 442.679992675781 38340
-1 442.720001220703 84259
-1 442.760009765625 69561
-1 442.799987792969 64064
-1 442.839996337891 75946
-1 442.880004882812 113425
-1 442.919982910156 187775
-1 442.959991455078 449705
-1 443 849402
-1 443.040008544922 1.07031e+06
-1 443.079986572266 980700
-1 443.119995117188 800496
-1 443.160003662109 719317
-1 443.199981689453 574049
-1 443.239990234375 357559
-1 443.279998779297 260065
-1 443.320007324219 266946
-1 443.359985351562 236795
-1 443.399993896484 258155
-1 443.440002441406 212322
-1 443.480010986328 117945
-1 443.519989013672 75616
-1 443.559997558594 142105
-1 443.600006103516 213460
-1 443.639984130859 149093
-1 443.679992675781 59558
-1 443.720001220703 13499
-1 443.760009765625 643
-1 443.799987792969 982
-1 443.839996337891 31760
-1 443.880004882812 116592
-1 443.919982910156 191885
-1 443.959991455078 200377
-1 444 226066
-1 444.040008544922 282377
-1 444.079986572266 256886
-1 444.119995117188 168597
-1 444.160003662109 111516
-1 444.199981689453 101956
-1 444.239990234375 93918
-1 444.279998779297 94290
-1 444.320007324219 104554
-1 444.359985351562 155483
-1 444.399993896484 222299
-1 444.440002441406 150715
-1 444.480010986328 78092
-1 444.519989013672 61133
-1 444.559997558594 36704
-1 444.600006103516 13479
-1 444.639984130859 21919
-1 444.679992675781 96980
-1 444.720001220703 107552
-1 444.760009765625 50625
-1 444.799987792969 35991
-1 444.839996337891 51186
-1 444.880004882812 74448
-1 444.919982910156 65561
-1 444.959991455078 32330
-1 445 72320
-1 445.040008544922 287060
-1 445.079986572266 503668
-1 445.119995117188 744466
-1 445.160003662109 1.28115e+06
-1 445.199981689453 2.12636e+06
-1 445.239990234375 2.83656e+06
-1 445.279998779297 3.03366e+06
-1 445.320007324219 2.8223e+06
-1 445.359985351562 2.06567e+06
-1 445.399993896484 1.29856e+06
-1 445.440002441406 803122
-1 445.480010986328 706407
-1 445.519989013672 963528
-1 445.559997558594 1.33382e+06
-1 445.600006103516 1.54754e+06
-1 445.639984130859 1.69299e+06
-1 445.679992675781 1.50802e+06
-1 445.720001220703 984882
-1 445.760009765625 573824
-1 445.799987792969 434499
-1 445.839996337891 522332
-1 445.880004882812 768489
-1 445.919982910156 993179
-1 445.959991455078 922672
-1 446 675274
-1 446.040008544922 401133
-1 446.079986572266 242298
-1 446.119995117188 177292
-1 446.160003662109 179672
-1 446.199981689453 319035
-1 446.239990234375 493287
-1 446.279998779297 434732
-1 446.320007324219 231136
-1 446.359985351562 86046
-1 446.399993896484 59888
-1 446.440002441406 83762
-1 446.480010986328 93952
-1 446.519989013672 62887
-1 446.559997558594 59962
-1 446.600006103516 51129
-1 446.639984130859 21816
-1 446.679992675781 5832
-1 446.720001220703 3093
-1 446.760009765625 45281
-1 446.799987792969 75841
-1 446.839996337891 44402
-1 446.880004882812 52920
-1 446.919982910156 133724
-1 446.959991455078 186598
-1 447 184875
-1 447.040008544922 189424
-1 447.079986572266 185045
-1 447.119995117188 148579
-1 447.160003662109 156985
-1 447.199981689453 149345
-1 447.239990234375 151581
-1 447.279998779297 162758
-1 447.320007324219 144587
-1 447.359985351562 71774
-1 447.399993896484 21378
-1 447.440002441406 3402
-1 447.480010986328 0
-1 447.519989013672 0
-1 447.559997558594 0
-1 447.600006103516 338
-1 447.639984130859 16333
-1 447.679992675781 70268
-1 447.720001220703 105492
-1 447.760009765625 99918
-1 447.799987792969 73594
-1 447.839996337891 30546
-1 447.880004882812 7892
-1 447.919982910156 458
-1 447.959991455078 0
-1 448 0
-1 448.040008544922 0
-1 448.079986572266 0
-1 448.119995117188 1
-1 448.160003662109 1715
-1 448.199981689453 35622
-1 448.239990234375 99845
-1 448.279998779297 153625
-1 448.320007324219 140775
-1 448.359985351562 115425
-1 448.399993896484 117907
-1 448.440002441406 108496
-1 448.480010986328 59989
-1 448.519989013672 31896
-1 448.559997558594 44779
-1 448.600006103516 78691
-1 448.639984130859 131099
-1 448.679992675781 102634
-1 448.720001220703 82189
-1 448.760009765625 147860
-1 448.799987792969 179092
-1 448.839996337891 101149
-1 448.880004882812 49083
-1 448.919982910156 58154
-1 448.959991455078 102626
-1 449 181266
-1 449.040008544922 171012
-1 449.079986572266 98049
-1 449.119995117188 36610
-1 449.160003662109 36860
-1 449.199981689453 54759
-1 449.239990234375 101680
-1 449.279998779297 102411
-1 449.320007324219 74974
-1 449.359985351562 105734
-1 449.399993896484 127504
-1 449.440002441406 79216
-1 449.480010986328 46071
-1 449.519989013672 38001
-1 449.559997558594 19686
-1 449.600006103516 6105
-1 449.639984130859 1067
-1 449.679992675781 0
-1 449.720001220703 0
-1 449.760009765625 0
-1 449.799987792969 3790
-1 449.839996337891 21985
-1 449.880004882812 18437
-1 449.919982910156 6397
-1 449.959991455078 1399
-1 450 0
-1 450.040008544922 852
-1 450.079986572266 22213
-1 450.119995117188 45205
-1 450.160003662109 30662
-1 450.199981689453 32208
-1 450.239990234375 35825
-1 450.279998779297 75701
-1 450.320007324219 143862
-1 450.359985351562 163875
-1 450.399993896484 118554
-1 450.440002441406 51489
-1 450.480010986328 17750
-1 450.519989013672 17695
-1 450.559997558594 12278
-1 450.600006103516 9775
-1 450.639984130859 29852
-1 450.679992675781 34979
-1 450.720001220703 66886
-1 450.760009765625 76710
-1 450.799987792969 42215
-1 450.839996337891 14139
-1 450.880004882812 2549
-1 450.919982910156 0
-1 450.959991455078 0
-1 451 0
-1 451.040008544922 1989
-1 451.079986572266 24885
-1 451.119995117188 53578
-1 451.160003662109 117638
-1 451.199981689453 152745
-1 451.239990234375 137182
-1 451.279998779297 117981
-1 451.320007324219 91937
-1 451.359985351562 76502
-1 451.399993896484 46895
-1 451.440002441406 32791
-1 451.480010986328 22892
-1 451.519989013672 9043
-1 451.559997558594 10712
-1 451.600006103516 32125
-1 451.639984130859 28643
-1 451.679992675781 13366
-1 451.720001220703 28761
-1 451.760009765625 83364
-1 451.799987792969 67338
-1 451.839996337891 27361
-1 451.880004882812 6858
-1 451.919982910156 312
-1 451.959991455078 0
-1 452 0
-1 452.040008544922 10810
-1 452.079986572266 46112
-1 452.119995117188 95085
-1 452.160003662109 202908
-1 452.199981689453 309339
-1 452.239990234375 232729
-1 452.279998779297 135899
-1 452.320007324219 127127
-1 452.359985351562 122905
-1 452.399993896484 130895
-1 452.440002441406 101216
-1 452.480010986328 112469
-1 452.519989013672 152462
-1 452.559997558594 105654
-1 452.600006103516 42046
-1 452.639984130859 10577
-1 452.679992675781 945
-1 452.720001220703 26234
-1 452.760009765625 154024
-1 452.799987792969 217024
-1 452.839996337891 204568
-1 452.880004882812 178192
-1 452.919982910156 122239
-1 452.959991455078 55194
-1 453 18452
-1 453.040008544922 24623
-1 453.079986572266 43881
-1 453.119995117188 86715
-1 453.160003662109 128783
-1 453.199981689453 172872
-1 453.239990234375 205804
-1 453.279998779297 198333
-1 453.320007324219 142622
-1 453.359985351562 76091
-1 453.399993896484 39706
-1 453.440002441406 54321
-1 453.480010986328 51526
-1 453.519989013672 50754
-1 453.559997558594 110735
-1 453.600006103516 153178
-1 453.639984130859 105178
-1 453.679992675781 42199
-1 453.720001220703 9809
-1 453.760009765625 528
-1 453.799987792969 0
-1 453.839996337891 0
-1 453.880004882812 0
-1 453.919982910156 0
-1 453.959991455078 2
-1 454 539
-1 454.040008544922 13963
-1 454.079986572266 30076
-1 454.119995117188 44399
-1 454.160003662109 129797
-1 454.199981689453 151268
-1 454.239990234375 108143
-1 454.279998779297 85244
-1 454.320007324219 42737
-1 454.359985351562 22291
-1 454.399993896484 39668
-1 454.440002441406 37153
-1 454.480010986328 16417
-1 454.519989013672 5450
-1 454.559997558594 34995
-1 454.600006103516 40783
-1 454.639984130859 19225
-1 454.679992675781 5692
-1 454.720001220703 701
-1 454.760009765625 0
-1 454.799987792969 0
-1 454.839996337891 0
-1 454.880004882812 0
-1 454.919982910156 0
-1 454.959991455078 2
-1 455 2
-1 455.040008544922 40
-1 455.079986572266 21395
-1 455.119995117188 86253
-1 455.160003662109 209007
-1 455.199981689453 283055
-1 455.239990234375 261574
-1 455.279998779297 210737
-1 455.320007324219 188411
-1 455.359985351562 163582
-1 455.399993896484 141126
-1 455.440002441406 110585
-1 455.480010986328 155270
-1 455.519989013672 147560
-1 455.559997558594 74445
-1 455.600006103516 37607
-1 455.639984130859 26939
-1 455.679992675781 25406
-1 455.720001220703 37400
-1 455.760009765625 122059
-1 455.799987792969 151158
-1 455.839996337891 82665
-1 455.880004882812 71391
-1 455.919982910156 72098
-1 455.959991455078 85823
-1 456 56241
-1 456.040008544922 20934
-1 456.079986572266 4590
-1 456.119995117188 0
-1 456.160003662109 9453
-1 456.199981689453 58092
-1 456.239990234375 80468
-1 456.279998779297 49665
-1 456.320007324219 17423
-1 456.359985351562 3518
-1 456.399993896484 6202
-1 456.440002441406 57131
-1 456.480010986328 97551
-1 456.519989013672 90156
-1 456.559997558594 47005
-1 456.600006103516 14196
-1 456.639984130859 2380
-1 456.679992675781 0
-1 456.720001220703 8535
-1 456.760009765625 47040
-1 456.799987792969 47456
-1 456.839996337891 19892
-1 456.880004882812 5171
-1 456.919982910156 342
-1 456.959991455078 0
-1 457 2266
-1 457.040008544922 27583
-1 457.079986572266 28365
-1 457.119995117188 10902
-1 457.160003662109 19492
-1 457.199981689453 96398
-1 457.239990234375 203516
-1 457.279998779297 212396
-1 457.320007324219 137338
-1 457.359985351562 72903
-1 457.399993896484 47785
-1 457.440002441406 36239
-1 457.480010986328 35118
-1 457.519989013672 23491
-1 457.559997558594 9107
-1 457.600006103516 1959
-1 457.639984130859 41
-1 457.679992675781 0
-1 457.720001220703 1185
-1 457.760009765625 40889
-1 457.799987792969 154347
-1 457.839996337891 263214
-1 457.880004882812 270115
-1 457.919982910156 241155
-1 457.959991455078 153839
-1 458 65825
-1 458.040008544922 18713
-1 458.079986572266 940
-1 458.119995117188 2564
-1 458.160003662109 72837
-1 458.199981689453 99397
-1 458.239990234375 60909
-1 458.279998779297 44512
-1 458.320007324219 47584
-1 458.359985351562 78389
-1 458.399993896484 80249
-1 458.440002441406 57294
-1 458.480010986328 28480
-1 458.519989013672 28971
-1 458.559997558594 155604
-1 458.600006103516 194523
-1 458.639984130859 111257
-1 458.679992675781 62968
-1 458.720001220703 58825
-1 458.760009765625 34902
-1 458.799987792969 19500
-1 458.839996337891 43639
-1 458.880004882812 107906
-1 458.919982910156 241712
-1 458.959991455078 475881
-1 459 630421
-1 459.040008544922 793322
-1 459.079986572266 842015
-1 459.119995117188 696115
-1 459.160003662109 482383
-1 459.199981689453 336481
-1 459.239990234375 287493
-1 459.279998779297 221044
-1 459.320007324219 163309
-1 459.359985351562 136680
-1 459.399993896484 76882
-1 459.440002441406 38256
-1 459.480010986328 37920
-1 459.519989013672 25853
-1 459.559997558594 10091
-1 459.600006103516 2192
-1 459.639984130859 58
-1 459.679992675781 0
-1 459.720001220703 0
-1 459.760009765625 0
-1 459.799987792969 0
-1 459.839996337891 1
-1 459.880004882812 2
-1 459.919982910156 1
-1 459.959991455078 504
-1 460 29028
-1 460.040008544922 63954
-1 460.079986572266 67287
-1 460.119995117188 60475
-1 460.160003662109 58741
-1 460.199981689453 142257
-1 460.239990234375 214919
-1 460.279998779297 167511
-1 460.320007324219 104129
-1 460.359985351562 54279
-1 460.399993896484 16026
-1 460.440002441406 19598
-1 460.480010986328 62821
-1 460.519989013672 89285
-1 460.559997558594 55068
-1 460.600006103516 18535
-1 460.639984130859 3826
-1 460.679992675781 550
-1 460.720001220703 19301
-1 460.760009765625 53749
-1 460.799987792969 38990
-1 460.839996337891 26451
-1 460.880004882812 29258
-1 460.919982910156 52878
-1 460.959991455078 174242
-1 461 268775
-1 461.040008544922 331623
-1 461.079986572266 284190
-1 461.119995117188 164893
-1 461.160003662109 66355
-1 461.199981689453 14428
-1 461.239990234375 1907
-1 461.279998779297 15962
-1 461.320007324219 35068
-1 461.359985351562 24072
-1 461.399993896484 9044
-1 461.440002441406 2176
-1 461.480010986328 37
-1 461.519989013672 0
-1 461.559997558594 0
-1 461.600006103516 0
-1 461.639984130859 0
-1 461.679992675781 1
-1 461.720001220703 2
-1 461.760009765625 1
-1 461.799987792969 0
-1 461.839996337891 0
-1 461.880004882812 0
-1 461.919982910156 0
-1 461.959991455078 18202
-1 462 108295
-1 462.040008544922 161271
-1 462.079986572266 114510
-1 462.119995117188 46679
-1 462.160003662109 25819
-1 462.199981689453 33482
-1 462.239990234375 23065
-1 462.279998779297 32680
-1 462.320007324219 78906
-1 462.359985351562 84480
-1 462.399993896484 47225
-1 462.440002441406 15263
-1 462.480010986328 13067
-1 462.519989013672 44629
-1 462.559997558594 42911
-1 462.600006103516 20339
-1 462.639984130859 6131
-1 462.679992675781 804
-1 462.720001220703 0
-1 462.760009765625 0
-1 462.799987792969 0
-1 462.839996337891 0
-1 462.880004882812 0
-1 462.919982910156 3
-1 462.959991455078 2
-1 463 2921
-1 463.040008544922 24198
-1 463.079986572266 65961
-1 463.119995117188 80373
-1 463.160003662109 123552
-1 463.199981689453 168940
-1 463.239990234375 125227
-1 463.279998779297 107313
-1 463.320007324219 99230
-1 463.359985351562 69414
-1 463.399993896484 59120
-1 463.440002441406 44624
-1 463.480010986328 46193
-1 463.519989013672 62138
-1 463.559997558594 65142
-1 463.600006103516 33533
-1 463.639984130859 10593
-1 463.679992675781 1607
-1 463.720001220703 0
-1 463.760009765625 0
-1 463.799987792969 0
-1 463.839996337891 0
-1 463.880004882812 5522
-1 463.919982910156 38653
-1 463.959991455078 47295
-1 464 24747
-1 464.040008544922 19653
-1 464.079986572266 24814
-1 464.119995117188 63167
-1 464.160003662109 168315
-1 464.199981689453 212127
-1 464.239990234375 204634
-1 464.279998779297 156074
-1 464.320007324219 82554
-1 464.359985351562 50804
-1 464.399993896484 51913
-1 464.440002441406 43634
-1 464.480010986328 19728
-1 464.519989013672 12496
-1 464.559997558594 76252
-1 464.600006103516 103269
-1 464.639984130859 52884
-1 464.679992675781 16819
-1 464.720001220703 2626
-1 464.760009765625 0
-1 464.799987792969 11004
-1 464.839996337891 29011
-1 464.880004882812 53156
-1 464.919982910156 54229
-1 464.959991455078 28856
-1 465 9073
-1 465.040008544922 1678
-1 465.079986572266 0
-1 465.119995117188 0
-1 465.160003662109 16910
-1 465.199981689453 76050
-1 465.239990234375 117227
-1 465.279998779297 133232
-1 465.320007324219 164060
-1 465.359985351562 151965
-1 465.399993896484 129942
-1 465.440002441406 89209
-1 465.480010986328 43328
-1 465.519989013672 13027
-1 465.559997558594 2111
-1 465.600006103516 0
-1 465.639984130859 0
-1 465.679992675781 0
-1 465.720001220703 2464
-1 465.760009765625 49698
-1 465.799987792969 72979
-1 465.839996337891 41442
-1 465.880004882812 54283
-1 465.919982910156 98058
-1 465.959991455078 169622
-1 466 314348
-1 466.040008544922 529460
-1 466.079986572266 406836
-1 466.119995117188 189949
-1 466.160003662109 83275
-1 466.199981689453 123821
-1 466.239990234375 286643
-1 466.279998779297 278892
-1 466.320007324219 217074
-1 466.359985351562 173858
-1 466.399993896484 88290
-1 466.440002441406 28345
-1 466.480010986328 4470
-1 466.519989013672 0
-1 466.559997558594 0
-1 466.600006103516 0
-1 466.639984130859 0
-1 466.679992675781 12335
-1 466.720001220703 38983
-1 466.760009765625 27994
-1 466.799987792969 10287
-1 466.839996337891 2424
-1 466.880004882812 9884
-1 466.919982910156 55803
-1 466.959991455078 80262
-1 467 114190
-1 467.040008544922 191358
-1 467.079986572266 256341
-1 467.119995117188 202130
-1 467.160003662109 144176
-1 467.199981689453 134244
-1 467.239990234375 137891
-1 467.279998779297 126741
-1 467.320007324219 111937
-1 467.359985351562 94660
-1 467.399993896484 74692
-1 467.440002441406 58281
-1 467.480010986328 76752
-1 467.519989013672 103571
-1 467.559997558594 95900
-1 467.600006103516 81765
-1 467.639984130859 104339
-1 467.679992675781 99386
-1 467.720001220703 48942
-1 467.760009765625 15434
-1 467.799987792969 2044
-1 467.839996337891 0
-1 467.880004882812 0
-1 467.919982910156 0
-1 467.959991455078 0
-1 468 4056
-1 468.040008544922 38973
-1 468.079986572266 73972
-1 468.119995117188 68438
-1 468.160003662109 52305
-1 468.199981689453 81742
-1 468.239990234375 144501
-1 468.279998779297 172170
-1 468.320007324219 145321
-1 468.359985351562 82008
-1 468.399993896484 27483
-1 468.440002441406 5417
-1 468.480010986328 3208
-1 468.519989013672 22083
-1 468.559997558594 29490
-1 468.600006103516 16303
-1 468.639984130859 5469
-1 468.679992675781 960
-1 468.720001220703 0
-1 468.760009765625 0
-1 468.799987792969 0
-1 468.839996337891 0
-1 468.880004882812 0
-1 468.919982910156 1
-1 468.959991455078 1
-1 469 5
-1 469.040008544922 4449
-1 469.079986572266 22413
-1 469.119995117188 22515
-1 469.160003662109 12029
-1 469.199981689453 18274
-1 469.239990234375 20355
-1 469.279998779297 12639
-1 469.320007324219 44462
-1 469.359985351562 78080
-1 469.399993896484 73331
-1 469.440002441406 48546
-1 469.480010986328 18132
-1 469.519989013672 3696
-1 469.559997558594 0
-1 469.600006103516 0
-1 469.639984130859 0
-1 469.679992675781 8557
-1 469.720001220703 52919
-1 469.760009765625 51402
-1 469.799987792969 23173
-1 469.839996337891 6747
-1 469.880004882812 758
-1 469.919982910156 0
-1 469.959991455078 0
-1 470 0
-1 470.040008544922 0
-1 470.079986572266 0
-1 470.119995117188 3
-1 470.160003662109 2
-1 470.199981689453 1
-1 470.239990234375 0
-1 470.279998779297 0
-1 470.320007324219 0
-1 470.359985351562 0
-1 470.399993896484 0
-1 470.440002441406 0
-1 470.480010986328 0
-1 470.519989013672 1278
-1 470.559997558594 19091
-1 470.600006103516 34852
-1 470.639984130859 35875
-1 470.679992675781 28724
-1 470.720001220703 12724
-1 470.760009765625 3660
-1 470.799987792969 332
-1 470.839996337891 0
-1 470.880004882812 0
-1 470.919982910156 0
-1 470.959991455078 0
-1 471 0
-1 471.040008544922 2
-1 471.079986572266 1
-1 471.119995117188 0
-1 471.160003662109 12525
-1 471.199981689453 50257
-1 471.239990234375 46555
-1 471.279998779297 21892
-1 471.320007324219 22767
-1 471.359985351562 49513
-1 471.399993896484 40477
-1 471.440002441406 16783
-1 471.480010986328 4257
-1 471.519989013672 266
-1 471.559997558594 11031
-1 471.600006103516 77637
-1 471.639984130859 108949
-1 471.679992675781 67388
-1 471.720001220703 23277
-1 471.760009765625 4917
-1 471.799987792969 0
-1 471.839996337891 0
-1 471.880004882812 0
-1 471.919982910156 0
-1 471.959991455078 0
-1 472 5
-1 472.040008544922 5
-1 472.079986572266 0
-1 472.119995117188 70
-1 472.160003662109 22574
-1 472.199981689453 52141
-1 472.239990234375 64256
-1 472.279998779297 40796
-1 472.320007324219 23372
-1 472.359985351562 42132
-1 472.399993896484 49917
-1 472.440002441406 70858
-1 472.480010986328 86299
-1 472.519989013672 57847
-1 472.559997558594 23099
-1 472.600006103516 8724
-1 472.639984130859 21414
-1 472.679992675781 22650
-1 472.720001220703 10426
-1 472.760009765625 3103
-1 472.799987792969 242
-1 472.839996337891 2863
-1 472.880004882812 44767
-1 472.919982910156 71490
-1 472.959991455078 44946
-1 473 30185
-1 473.040008544922 13733
-1 473.079986572266 9706
-1 473.119995117188 56630
-1 473.160003662109 60804
-1 473.199981689453 28770
-1 473.239990234375 10637
-1 473.279998779297 46159
-1 473.320007324219 112078
-1 473.359985351562 81677
-1 473.399993896484 31556
-1 473.440002441406 7948
-1 473.480010986328 288
-1 473.519989013672 0
-1 473.559997558594 0
-1 473.600006103516 0
-1 473.639984130859 10002
-1 473.679992675781 51418
-1 473.720001220703 104717
-1 473.760009765625 95128
-1 473.799987792969 46019
-1 473.839996337891 37473
-1 473.880004882812 95210
-1 473.919982910156 97737
-1 473.959991455078 96055
-1 474 110673
-1 474.040008544922 63776
-1 474.079986572266 26858
-1 474.119995117188 42063
-1 474.160003662109 63995
-1 474.199981689453 70526
-1 474.239990234375 83141
-1 474.279998779297 93087
-1 474.320007324219 95131
-1 474.359985351562 111431
-1 474.399993896484 98526
-1 474.440002441406 52893
-1 474.480010986328 39012
-1 474.519989013672 35576
-1 474.559997558594 32604
-1 474.600006103516 22278
-1 474.639984130859 8796
-1 474.679992675781 6516
-1 474.720001220703 40214
-1 474.760009765625 80507
-1 474.799987792969 60899
-1 474.839996337891 75292
-1 474.880004882812 127251
-1 474.919982910156 172272
-1 474.959991455078 208456
-1 475 166256
-1 475.040008544922 95532
-1 475.079986572266 37723
-1 475.119995117188 13383
-1 475.160003662109 69903
-1 475.199981689453 153209
-1 475.239990234375 127870
-1 475.279998779297 62044
-1 475.320007324219 20841
-1 475.359985351562 30881
-1 475.399993896484 61614
-1 475.440002441406 79541
-1 475.480010986328 59958
-1 475.519989013672 24182
-1 475.559997558594 6295
-1 475.600006103516 256
-1 475.639984130859 0
-1 475.679992675781 2661
-1 475.720001220703 33538
-1 475.760009765625 46892
-1 475.799987792969 25567
-1 475.839996337891 8539
-1 475.880004882812 1479
-1 475.919982910156 4202
-1 475.959991455078 18769
-1 476 20319
-1 476.040008544922 26655
-1 476.079986572266 36094
-1 476.119995117188 26277
-1 476.160003662109 12299
-1 476.199981689453 55657
-1 476.239990234375 107174
-1 476.279998779297 77621
-1 476.320007324219 35119
-1 476.359985351562 38790
-1 476.399993896484 37489
-1 476.440002441406 35766
-1 476.480010986328 52761
-1 476.519989013672 59253
-1 476.559997558594 37027
-1 476.600006103516 13177
-1 476.639984130859 3015
-1 476.679992675781 0
-1 476.720001220703 3429
-1 476.760009765625 16577
-1 476.799987792969 15961
-1 476.839996337891 7021
-1 476.880004882812 1910
-1 476.919982910156 186
-1 476.959991455078 0
-1 477 0
-1 477.040008544922 0
-1 477.079986572266 546
-1 477.119995117188 10082
-1 477.160003662109 35920
-1 477.199981689453 77028
-1 477.239990234375 133292
-1 477.279998779297 108156
-1 477.320007324219 67633
-1 477.359985351562 59940
-1 477.399993896484 50782
-1 477.440002441406 45629
-1 477.480010986328 65655
-1 477.519989013672 120335
-1 477.559997558594 148530
-1 477.600006103516 111049
-1 477.639984130859 58126
-1 477.679992675781 23739
-1 477.720001220703 6036
-1 477.760009765625 507
-1 477.799987792969 0
-1 477.839996337891 0
-1 477.880004882812 0
-1 477.919982910156 0
-1 477.959991455078 0
-1 478 4
-1 478.040008544922 2
-1 478.079986572266 1
-1 478.119995117188 0
-1 478.160003662109 8701
-1 478.199981689453 37574
-1 478.239990234375 79070
-1 478.279998779297 95017
-1 478.320007324219 104005
-1 478.359985351562 147543
-1 478.399993896484 183924
-1 478.440002441406 134559
-1 478.480010986328 76142
-1 478.519989013672 29350
-1 478.559997558594 6998
-1 478.600006103516 0
-1 478.639984130859 0
-1 478.679992675781 0
-1 478.720001220703 0
-1 478.760009765625 0
-1 478.799987792969 0
-1 478.839996337891 27559
-1 478.880004882812 93341
-1 478.919982910156 125508
-1 478.959991455078 177743
-1 479 160413
-1 479.040008544922 77113
-1 479.079986572266 23260
-1 479.119995117188 11874
-1 479.160003662109 30033
-1 479.199981689453 32275
-1 479.239990234375 46263
-1 479.279998779297 57422
-1 479.320007324219 85823
-1 479.359985351562 72701
-1 479.399993896484 60092
-1 479.440002441406 87222
-1 479.480010986328 74883
-1 479.519989013672 35133
-1 479.559997558594 10605
-1 479.600006103516 1191
-1 479.639984130859 0
-1 479.679992675781 0
-1 479.720001220703 0
-1 479.760009765625 6894
-1 479.799987792969 19862
-1 479.839996337891 13765
-1 479.880004882812 5345
-1 479.919982910156 1231
-1 479.959991455078 41
-1 480 0
-1 480.040008544922 91
-1 480.079986572266 33631
-1 480.119995117188 53441
-1 480.160003662109 30953
-1 480.199981689453 10229
-1 480.239990234375 2113
-1 480.279998779297 0
-1 480.320007324219 0
-1 480.359985351562 18312
-1 480.399993896484 85049
-1 480.440002441406 118267
-1 480.480010986328 74621
-1 480.519989013672 25578
-1 480.559997558594 5271
-1 480.600006103516 0
-1 480.639984130859 0
-1 480.679992675781 0
-1 480.720001220703 0
-1 480.760009765625 0
-1 480.799987792969 6
-1 480.839996337891 5
-1 480.880004882812 2
-1 480.919982910156 1
-1 480.959991455078 0
-1 481 0
-1 481.040008544922 0
-1 481.079986572266 0
-1 481.119995117188 3102
-1 481.160003662109 31686
-1 481.199981689453 39765
-1 481.239990234375 41575
-1 481.279998779297 68727
-1 481.320007324219 73153
-1 481.359985351562 41531
-1 481.399993896484 13642
-1 481.440002441406 2796
-1 481.480010986328 0
-1 481.519989013672 0
-1 481.559997558594 0
-1 481.600006103516 0
-1 481.639984130859 0
-1 481.679992675781 3
-1 481.720001220703 3
-1 481.760009765625 1
-1 481.799987792969 0
-1 481.839996337891 0
-1 481.880004882812 0
-1 481.919982910156 0
-1 481.959991455078 0
-1 482 0
-1 482.040008544922 0
-1 482.079986572266 0
-1 482.119995117188 0
-1 482.160003662109 14585
-1 482.199981689453 58835
-1 482.239990234375 47216
-1 482.279998779297 23916
-1 482.320007324219 39927
-1 482.359985351562 88109
-1 482.399993896484 81777
-1 482.440002441406 37141
-1 482.480010986328 10445
-1 482.519989013672 0
-1 482.559997558594 11670
-1 482.600006103516 65070
-1 482.639984130859 59702
-1 482.679992675781 44690
-1 482.720001220703 37564
-1 482.760009765625 44228
-1 482.799987792969 58506
-1 482.839996337891 34683
-1 482.880004882812 68947
-1 482.919982910156 95654
-1 482.959991455078 48844
-1 483 29546
-1 483.040008544922 42457
-1 483.079986572266 41877
-1 483.119995117188 48335
-1 483.160003662109 49107
-1 483.199981689453 69291
-1 483.239990234375 53433
-1 483.279998779297 27688
-1 483.320007324219 26336
-1 483.359985351562 18699
-1 483.399993896484 6740
-1 483.440002441406 1581
-1 483.480010986328 0
-1 483.519989013672 0
-1 483.559997558594 0
-1 483.600006103516 0
-1 483.639984130859 0
-1 483.679992675781 1
-1 483.720001220703 1
-1 483.760009765625 1
-1 483.799987792969 0
-1 483.839996337891 0
-1 483.880004882812 0
-1 483.919982910156 2418
-1 483.959991455078 33940
-1 484 58567
-1 484.040008544922 31602
-1 484.079986572266 19878
-1 484.119995117188 56409
-1 484.160003662109 67411
-1 484.199981689453 64047
-1 484.239990234375 55800
-1 484.279998779297 77628
-1 484.320007324219 100684
-1 484.359985351562 124317
-1 484.399993896484 126787
-1 484.440002441406 101893
-1 484.480010986328 72827
-1 484.519989013672 49111
-1 484.559997558594 56834
-1 484.600006103516 55843
-1 484.639984130859 23577
-1 484.679992675781 6067
-1 484.720001220703 463
-1 484.760009765625 0
-1 484.799987792969 0
-1 484.839996337891 0
-1 484.880004882812 0
-1 484.919982910156 0
-1 484.959991455078 3
-1 485 1109
-1 485.040008544922 22382
-1 485.079986572266 38821
-1 485.119995117188 24799
-1 485.160003662109 20893
-1 485.199981689453 18441
-1 485.239990234375 8106
-1 485.279998779297 18945
-1 485.320007324219 47274
-1 485.359985351562 48735
-1 485.399993896484 49110
-1 485.440002441406 34637
-1 485.480010986328 50442
-1 485.519989013672 50608
-1 485.559997558594 23434
-1 485.600006103516 6209
-1 485.639984130859 796
-1 485.679992675781 0
-1 485.720001220703 0
-1 485.760009765625 0
-1 485.799987792969 0
-1 485.839996337891 0
-1 485.880004882812 3
-1 485.919982910156 2
-1 485.959991455078 1
-1 486 0
-1 486.040008544922 0
-1 486.079986572266 0
-1 486.119995117188 0
-1 486.160003662109 0
-1 486.199981689453 4559
-1 486.239990234375 37145
-1 486.279998779297 35851
-1 486.320007324219 14428
-1 486.359985351562 3717
-1 486.399993896484 132
-1 486.440002441406 0
-1 486.480010986328 0
-1 486.519989013672 0
-1 486.559997558594 0
-1 486.600006103516 1
-1 486.639984130859 2
-1 486.679992675781 1
-1 486.720001220703 0
-1 486.760009765625 0
-1 486.799987792969 0
-1 486.839996337891 0
-1 486.880004882812 0
-1 486.919982910156 0
-1 486.959991455078 0
-1 487 0
-1 487.040008544922 1375
-1 487.079986572266 22544
-1 487.119995117188 46517
-1 487.160003662109 30253
-1 487.199981689453 26890
-1 487.239990234375 50885
-1 487.279998779297 37876
-1 487.320007324219 14785
-1 487.359985351562 3082
-1 487.399993896484 2216
-1 487.440002441406 24266
-1 487.480010986328 25718
-1 487.519989013672 11695
-1 487.559997558594 3423
-1 487.600006103516 293
-1 487.639984130859 0
-1 487.679992675781 16701
-1 487.720001220703 22609
-1 487.760009765625 9916
-1 487.799987792969 2371
-1 487.839996337891 203
-1 487.880004882812 284
-1 487.919982910156 10298
-1 487.959991455078 31661
-1 488 30344
-1 488.040008544922 15379
-1 488.079986572266 25984
-1 488.119995117188 54267
-1 488.160003662109 119515
-1 488.199981689453 192201
-1 488.239990234375 171937
-1 488.279998779297 141337
-1 488.320007324219 145363
-1 488.359985351562 128183
-1 488.399993896484 77893
-1 488.440002441406 32288
-1 488.480010986328 41591
-1 488.519989013672 70532
-1 488.559997558594 73199
-1 488.600006103516 50403
-1 488.639984130859 36394
-1 488.679992675781 44832
-1 488.720001220703 43215
-1 488.760009765625 71542
-1 488.799987792969 64784
-1 488.839996337891 29499
-1 488.880004882812 8292
-1 488.919982910156 972
-1 488.959991455078 6561
-1 489 29201
-1 489.040008544922 27431
-1 489.079986572266 18405
-1 489.119995117188 47838
-1 489.160003662109 76362
-1 489.199981689453 66599
-1 489.239990234375 32774
-1 489.279998779297 9977
-1 489.320007324219 3290
-1 489.359985351562 19359
-1 489.399993896484 28101
-1 489.440002441406 11867
-1 489.480010986328 83139
-1 489.519989013672 259841
-1 489.559997558594 417333
-1 489.600006103516 390282
-1 489.639984130859 241584
-1 489.679992675781 177623
-1 489.720001220703 199060
-1 489.760009765625 242948
-1 489.799987792969 231785
-1 489.839996337891 251784
-1 489.880004882812 446058
-1 489.919982910156 487941
-1 489.959991455078 308613
-1 490 218590
-1 490.040008544922 156507
-1 490.079986572266 66749
-1 490.119995117188 36176
-1 490.160003662109 64930
-1 490.199981689453 99692
-1 490.239990234375 133797
-1 490.279998779297 130677
-1 490.320007324219 115686
-1 490.359985351562 87806
-1 490.399993896484 54312
-1 490.440002441406 26911
-1 490.480010986328 8270
-1 490.519989013672 1318
-1 490.559997558594 19182
-1 490.600006103516 50806
-1 490.639984130859 39170
-1 490.679992675781 16316
-1 490.720001220703 4296
-1 490.760009765625 41428
-1 490.799987792969 89418
-1 490.839996337891 94454
-1 490.880004882812 71303
-1 490.919982910156 31904
-1 490.959991455078 15870
-1 491 27574
-1 491.040008544922 22669
-1 491.079986572266 9905
-1 491.119995117188 17479
-1 491.160003662109 25958
-1 491.199981689453 16868
-1 491.239990234375 35503
-1 491.279998779297 79287
-1 491.320007324219 92169
-1 491.359985351562 51928
-1 491.399993896484 16742
-1 491.440002441406 2537
-1 491.47998046875 6053
-1 491.519989013672 36801
-1 491.559997558594 65680
-1 491.600006103516 68649
-1 491.639984130859 32656
-1 491.679992675781 9605
-1 491.720001220703 1316
-1 491.760009765625 0
-1 491.799987792969 0
-1 491.839996337891 0
-1 491.880004882812 3164
-1 491.919982910156 21593
-1 491.959991455078 30096
-1 492 14663
-1 492.040008544922 5204
-1 492.079986572266 19228
-1 492.119995117188 38127
-1 492.160003662109 20871
-1 492.199981689453 44824
-1 492.239990234375 134807
-1 492.279998779297 134329
-1 492.320007324219 72556
-1 492.359985351562 39723
-1 492.399993896484 50755
-1 492.440002441406 43019
-1 492.47998046875 46251
-1 492.519989013672 110078
-1 492.559997558594 162567
-1 492.600006103516 187998
-1 492.639984130859 177619
-1 492.679992675781 133356
-1 492.720001220703 123493
-1 492.760009765625 261259
-1 492.799987792969 407721
-1 492.839996337891 382822
-1 492.880004882812 218141
-1 492.919982910156 127277
-1 492.959991455078 123154
-1 493 86035
-1 493.040008544922 51673
-1 493.079986572266 53086
-1 493.119995117188 51535
-1 493.160003662109 67384
-1 493.199981689453 98127
-1 493.239990234375 98019
-1 493.279998779297 94673
-1 493.320007324219 80719
-1 493.359985351562 62415
-1 493.399993896484 51172
-1 493.440002441406 56442
-1 493.47998046875 46022
-1 493.519989013672 20252
-1 493.559997558594 5728
-1 493.600006103516 468
-1 493.639984130859 0
-1 493.679992675781 0
-1 493.720001220703 0
-1 493.760009765625 0
-1 493.799987792969 0
-1 493.839996337891 3
-1 493.880004882812 1165
-1 493.919982910156 14368
-1 493.959991455078 20536
-1 494 11228
-1 494.040008544922 3793
-1 494.079986572266 648
-1 494.119995117188 0
-1 494.160003662109 0
-1 494.199981689453 0
-1 494.239990234375 0
-1 494.279998779297 24203
-1 494.320007324219 64557
-1 494.359985351562 79906
-1 494.399993896484 61690
-1 494.440002441406 27721
-1 494.47998046875 7654
-1 494.519989013672 859
-1 494.559997558594 4052
-1 494.600006103516 38674
-1 494.639984130859 52019
-1 494.679992675781 29586
-1 494.720001220703 37983
-1 494.760009765625 40136
-1 494.799987792969 25569
-1 494.839996337891 78189
-1 494.880004882812 116376
-1 494.919982910156 78388
-1 494.959991455078 30323
-1 495 6266
-1 495.040008544922 118
-1 495.079986572266 0
-1 495.119995117188 40015
-1 495.160003662109 92079
-1 495.199981689453 74184
-1 495.239990234375 108716
-1 495.279998779297 168390
-1 495.320007324219 201670
-1 495.359985351562 193211
-1 495.399993896484 142579
-1 495.440002441406 137285
-1 495.47998046875 177399
-1 495.519989013672 165648
-1 495.559997558594 105205
-1 495.600006103516 40470
-1 495.639984130859 10377
-1 495.679992675781 367
-1 495.720001220703 0
-1 495.760009765625 21611
-1 495.799987792969 72637
-1 495.839996337891 88341
-1 495.880004882812 67940
-1 495.919982910156 29374
-1 495.959991455078 8148
-1 496 1581
-1 496.040008544922 44775
-1 496.079986572266 77378
-1 496.119995117188 40168
-1 496.160003662109 22899
-1 496.199981689453 53011
-1 496.239990234375 55430
-1 496.279998779297 76628
-1 496.320007324219 87558
-1 496.359985351562 65404
-1 496.399993896484 66384
-1 496.440002441406 43601
-1 496.47998046875 15122
-1 496.519989013672 15072
-1 496.559997558594 42866
-1 496.600006103516 68387
-1 496.639984130859 85929
-1 496.679992675781 65617
-1 496.720001220703 25551
-1 496.760009765625 10220
-1 496.799987792969 50820
-1 496.839996337891 87413
-1 496.880004882812 143904
-1 496.919982910156 166197
-1 496.959991455078 116741
-1 497 116778
-1 497.040008544922 205288
-1 497.079986572266 515340
-1 497.119995117188 1.08356e+06
-1 497.160003662109 1.6392e+06
-1 497.199981689453 2.11343e+06
-1 497.239990234375 2.03422e+06
-1 497.279998779297 1.53318e+06
-1 497.320007324219 935490
-1 497.359985351562 451125
-1 497.399993896484 196822
-1 497.440002441406 121939
-1 497.47998046875 100964
-1 497.519989013672 109715
-1 497.559997558594 235263
-1 497.600006103516 491667
-1 497.639984130859 777193
-1 497.679992675781 1.17045e+06
-1 497.720001220703 1.27674e+06
-1 497.760009765625 1.08998e+06
-1 497.799987792969 1.30867e+06
-1 497.839996337891 2.33945e+06
-1 497.880004882812 3.44598e+06
-1 497.919982910156 3.85472e+06
-1 497.959991455078 3.1966e+06
-1 498 2.01197e+06
-1 498.040008544922 1.1096e+06
-1 498.079986572266 967226
-1 498.119995117188 1.70042e+06
-1 498.160003662109 2.5999e+06
-1 498.199981689453 3.52763e+06
-1 498.239990234375 3.61354e+06
-1 498.279998779297 2.75556e+06
-1 498.320007324219 1.69794e+06
-1 498.359985351562 886741
-1 498.399993896484 444774
-1 498.440002441406 609050
-1 498.47998046875 1.00047e+06
-1 498.519989013672 1.20997e+06
-1 498.559997558594 1.12409e+06
-1 498.600006103516 1.26065e+06
-1 498.639984130859 1.32232e+06
-1 498.679992675781 1.0765e+06
-1 498.720001220703 796704
-1 498.760009765625 496226
-1 498.799987792969 256667
-1 498.839996337891 285913
-1 498.880004882812 613298
-1 498.919982910156 925998
-1 498.959991455078 750788
-1 499 386988
-1 499.040008544922 215966
-1 499.079986572266 158690
-1 499.119995117188 115135
-1 499.160003662109 98673
-1 499.199981689453 146139
-1 499.239990234375 156377
-1 499.279998779297 190174
-1 499.320007324219 243015
-1 499.359985351562 186825
-1 499.399993896484 116626
-1 499.440002441406 62344
-1 499.47998046875 44554
-1 499.519989013672 49467
-1 499.559997558594 45288
-1 499.600006103516 40573
-1 499.639984130859 34712
-1 499.679992675781 52592
-1 499.720001220703 57514
-1 499.760009765625 31888
-1 499.799987792969 31490
-1 499.839996337891 39915
-1 499.880004882812 20560
-1 499.919982910156 14337
-1 499.959991455078 23795
-1 500 16772
-1 500.040008544922 6422
-1 500.079986572266 1409
-1 500.119995117188 9
-1 500.160003662109 6891
-1 500.199981689453 51649
-1 500.239990234375 68685
-1 500.279998779297 38873
-1 500.320007324219 12451
-1 500.359985351562 12588
-1 500.399993896484 35845
-1 500.440002441406 34236
-1 500.47998046875 16784
-1 500.519989013672 5013
-1 500.559997558594 732
-1 500.600006103516 0
-1 500.639984130859 0
-1 500.679992675781 630
-1 500.720001220703 17138
-1 500.760009765625 56742
-1 500.799987792969 56826
-1 500.839996337891 24071
-1 500.880004882812 33779
-1 500.919982910156 63305
-1 500.959991455078 61475
-1 501 52386
-1 501.040008544922 41462
-1 501.079986572266 55404
-1 501.119995117188 80046
-1 501.160003662109 73686
-1 501.199981689453 50103
-1 501.239990234375 44993
-1 501.279998779297 32246
-1 501.320007324219 14549
-1 501.359985351562 31651
-1 501.399993896484 63302
-1 501.440002441406 43898
-1 501.47998046875 17079
-1 501.519989013672 4054
-1 501.559997558594 147
-1 501.600006103516 0
-1 501.639984130859 0
-1 501.679992675781 0
-1 501.720001220703 0
-1 501.760009765625 1
-1 501.799987792969 3
-1 501.839996337891 1
-1 501.880004882812 0
-1 501.919982910156 45
-1 501.959991455078 38022
-1 502 131675
-1 502.040008544922 146876
-1 502.079986572266 102888
-1 502.119995117188 68594
-1 502.160003662109 94291
-1 502.199981689453 123485
-1 502.239990234375 64348
-1 502.279998779297 20533
-1 502.320007324219 3538
-1 502.359985351562 0
-1 502.399993896484 0
-1 502.440002441406 10006
-1 502.47998046875 27000
-1 502.519989013672 32982
-1 502.559997558594 17986
-1 502.600006103516 26131
-1 502.639984130859 39713
-1 502.679992675781 23290
-1 502.720001220703 35875
-1 502.760009765625 68857
-1 502.799987792969 63195
-1 502.839996337891 90851
-1 502.880004882812 114872
-1 502.919982910156 88609
-1 502.959991455078 42129
-1 503 59038
-1 503.040008544922 93511
-1 503.079986572266 65017
-1 503.119995117188 61986
-1 503.160003662109 74298
-1 503.199981689453 101858
-1 503.239990234375 155974
-1 503.279998779297 171654
-1 503.320007324219 186662
-1 503.359985351562 125963
-1 503.399993896484 59099
-1 503.440002441406 21124
-1 503.47998046875 36405
-1 503.519989013672 78364
-1 503.559997558594 61633
-1 503.600006103516 58111
-1 503.639984130859 63965
-1 503.679992675781 38124
-1 503.720001220703 13387
-1 503.760009765625 2787
-1 503.799987792969 0
-1 503.839996337891 0
-1 503.880004882812 0
-1 503.919982910156 0
-1 503.959991455078 0
-1 504 3
-1 504.040008544922 3
-1 504.079986572266 557
-1 504.119995117188 12427
-1 504.160003662109 29534
-1 504.199981689453 33455
-1 504.239990234375 53879
-1 504.279998779297 80000
-1 504.320007324219 81628
-1 504.359985351562 45145
-1 504.399993896484 14348
-1 504.440002441406 2857
-1 504.47998046875 0
-1 504.519989013672 19960
-1 504.559997558594 43314
-1 504.600006103516 44637
-1 504.639984130859 24783
-1 504.679992675781 15119
-1 504.720001220703 45620
-1 504.760009765625 50461
-1 504.799987792969 24853
-1 504.839996337891 9599
-1 504.880004882812 26524
-1 504.919982910156 52508
-1 504.959991455078 50853
-1 505 53313
-1 505.040008544922 46205
-1 505.079986572266 64074
-1 505.119995117188 57104
-1 505.160003662109 24936
-1 505.199981689453 8604
-1 505.239990234375 22209
-1 505.279998779297 81891
-1 505.320007324219 176991
-1 505.359985351562 172995
-1 505.399993896484 92992
-1 505.440002441406 31745
-1 505.47998046875 5486
-1 505.519989013672 4474
-1 505.559997558594 22066
-1 505.600006103516 21372
-1 505.639984130859 9413
-1 505.679992675781 2527
-1 505.720001220703 4907
-1 505.760009765625 20759
-1 505.799987792969 19934
-1 505.839996337891 8786
-1 505.880004882812 2350
-1 505.919982910156 244
-1 505.959991455078 0
-1 506 198
-1 506.040008544922 69856
-1 506.079986572266 102188
-1 506.119995117188 69352
-1 506.160003662109 48124
-1 506.199981689453 34560
-1 506.239990234375 48411
-1 506.279998779297 47719
-1 506.320007324219 21150
-1 506.359985351562 5986
-1 506.399993896484 509
-1 506.440002441406 0
-1 506.47998046875 0
-1 506.519989013672 2709
-1 506.559997558594 32435
-1 506.600006103516 57903
-1 506.639984130859 34422
-1 506.679992675781 12121
-1 506.720001220703 4231
-1 506.760009765625 22744
-1 506.799987792969 51072
-1 506.839996337891 57625
-1 506.880004882812 78424
-1 506.919982910156 70260
-1 506.959991455078 34178
-1 507 9626
-1 507.040008544922 1492
-1 507.079986572266 5313
-1 507.119995117188 65544
-1 507.160003662109 115582
-1 507.199981689453 152555
-1 507.239990234375 169704
-1 507.279998779297 113694
-1 507.320007324219 50178
-1 507.359985351562 14425
-1 507.399993896484 1339
-1 507.440002441406 0
-1 507.47998046875 0
-1 507.519989013672 0
-1 507.559997558594 0
-1 507.600006103516 0
-1 507.639984130859 1277
-1 507.679992675781 14824
-1 507.720001220703 31073
-1 507.760009765625 21866
-1 507.799987792969 6823
-1 507.839996337891 23262
-1 507.880004882812 49970
-1 507.919982910156 35970
-1 507.959991455078 14731
-1 508 3373
-1 508.040008544922 226
-1 508.079986572266 0
-1 508.119995117188 0
-1 508.160003662109 12043
-1 508.199981689453 66087
-1 508.239990234375 158915
-1 508.279998779297 277660
-1 508.320007324219 250580
-1 508.359985351562 121410
-1 508.399993896484 37136
-1 508.440002441406 65559
-1 508.47998046875 84630
-1 508.519989013672 53237
-1 508.559997558594 20117
-1 508.600006103516 4002
-1 508.639984130859 0
-1 508.679992675781 0
-1 508.720001220703 0
-1 508.760009765625 0
-1 508.799987792969 0
-1 508.839996337891 1678
-1 508.880004882812 15546
-1 508.919982910156 38695
-1 508.959991455078 52015
-1 509 49419
-1 509.040008544922 81453
-1 509.079986572266 87662
-1 509.119995117188 52144
-1 509.160003662109 88911
-1 509.199981689453 113631
-1 509.239990234375 89391
-1 509.279998779297 94664
-1 509.320007324219 149307
-1 509.359985351562 133549
-1 509.399993896484 76798
-1 509.440002441406 48228
-1 509.47998046875 22052
-1 509.519989013672 6393
-1 509.559997558594 827
-1 509.600006103516 0
-1 509.639984130859 0
-1 509.679992675781 0
-1 509.720001220703 0
-1 509.760009765625 555
-1 509.799987792969 11247
-1 509.839996337891 27970
-1 509.880004882812 17413
-1 509.919982910156 22139
-1 509.959991455078 53076
-1 510 45614
-1 510.040008544922 19628
-1 510.079986572266 5207
-1 510.119995117188 11218
-1 510.160003662109 48856
-1 510.199981689453 55580
-1 510.239990234375 38641
-1 510.279998779297 50347
-1 510.320007324219 78797
-1 510.359985351562 111653
-1 510.399993896484 118682
-1 510.440002441406 87414
-1 510.47998046875 59895
-1 510.519989013672 96599
-1 510.559997558594 136823
-1 510.600006103516 84971
-1 510.639984130859 31192
-1 510.679992675781 6267
-1 510.720001220703 0
-1 510.760009765625 0
-1 510.799987792969 21097
-1 510.839996337891 118752
-1 510.880004882812 153657
-1 510.919982910156 87464
-1 510.959991455078 30617
-1 511 5385
-1 511.040008544922 0
-1 511.079986572266 0
-1 511.119995117188 6131
-1 511.160003662109 42739
-1 511.199981689453 57149
-1 511.239990234375 71072
-1 511.279998779297 102218
-1 511.320007324219 106568
-1 511.359985351562 69833
-1 511.399993896484 41777
-1 511.440002441406 17505
-1 511.47998046875 12358
-1 511.519989013672 52450
-1 511.559997558594 56553
-1 511.600006103516 26876
-1 511.639984130859 8316
-1 511.679992675781 952
-1 511.720001220703 7326
-1 511.760009765625 46994
-1 511.799987792969 53076
-1 511.839996337891 25105
-1 511.880004882812 7229
-1 511.919982910156 992
-1 511.959991455078 0
-1 512 0
-1 512.039978027344 0
-1 512.080017089844 0
-1 512.119995117188 0
-1 512.159973144531 3
-1 512.200012207031 0
-1 512.239990234375 23163
-1 512.279968261719 54743
-1 512.320007324219 65171
-1 512.359985351562 52732
-1 512.400024414062 23441
-1 512.440002441406 6883
-1 512.47998046875 710
-1 512.52001953125 0
-1 512.559997558594 0
-1 512.599975585938 0
-1 512.640014648438 0
-1 512.679992675781 0
-1 512.719970703125 3
-1 512.760009765625 6576
-1 512.799987792969 23356
-1 512.839965820312 21014
-1 512.880004882812 9568
-1 512.919982910156 2714
-1 512.960021972656 320
-1 513 0
-1 513.039978027344 0
-1 513.080017089844 320
-1 513.119995117188 10378
-1 513.159973144531 44359
-1 513.200012207031 73566
-1 513.239990234375 88049
-1 513.279968261719 88261
-1 513.320007324219 69695
-1 513.359985351562 35109
-1 513.400024414062 20669
-1 513.440002441406 48453
-1 513.47998046875 58048
-1 513.52001953125 32977
-1 513.559997558594 11436
-1 513.599975585938 1984
-1 513.640014648438 0
-1 513.679992675781 2873
-1 513.719970703125 36667
-1 513.760009765625 44022
-1 513.799987792969 21863
-1 513.839965820312 6978
-1 513.880004882812 990
-1 513.919982910156 0
-1 513.960021972656 0
-1 514 0
-1 514.039978027344 0
-1 514.080017089844 11730
-1 514.119995117188 54299
-1 514.159973144531 63923
-1 514.200012207031 40800
-1 514.239990234375 36458
-1 514.279968261719 42829
-1 514.320007324219 28313
-1 514.359985351562 27210
-1 514.400024414062 27112
-1 514.440002441406 12986
-1 514.47998046875 3778
-1 514.52001953125 539
-1 514.559997558594 0
-1 514.599975585938 0
-1 514.640014648438 0
-1 514.679992675781 0
-1 514.719970703125 0
-1 514.760009765625 1
-1 514.799987792969 1
-1 514.839965820312 0
-1 514.880004882812 0
-1 514.919982910156 0
-1 514.960021972656 7554
-1 515 33500
-1 515.039978027344 35316
-1 515.080017089844 23339
-1 515.119995117188 48549
-1 515.159973144531 43609
-1 515.200012207031 18046
-1 515.239990234375 4965
-1 515.279968261719 7
-1 515.320007324219 0
-1 515.359985351562 43170
-1 515.400024414062 77676
-1 515.440002441406 43695
-1 515.47998046875 26806
-1 515.52001953125 68363
-1 515.559997558594 74264
-1 515.599975585938 36339
-1 515.640014648438 11476
-1 515.679992675781 1572
-1 515.719970703125 0
-1 515.760009765625 64
-1 515.799987792969 10905
-1 515.839965820312 34931
-1 515.880004882812 45566
-1 515.919982910156 60756
-1 515.960021972656 72190
-1 516 99023
-1 516.039978027344 108296
-1 516.080017089844 107636
-1 516.119995117188 62972
-1 516.159973144531 21947
-1 516.200012207031 5968
-1 516.239990234375 25866
-1 516.279968261719 41901
-1 516.320007324219 56068
-1 516.359985351562 54501
-1 516.400024414062 50112
-1 516.440002441406 89656
-1 516.47998046875 91423
-1 516.52001953125 39997
-1 516.559997558594 96385
-1 516.599975585938 293151
-1 516.640014648438 473869
-1 516.679992675781 602576
-1 516.719970703125 734822
-1 516.760009765625 893252
-1 516.799987792969 961739
-1 516.839965820312 748027
-1 516.880004882812 461723
-1 516.919982910156 226781
-1 516.960021972656 120650
-1 517 80689
-1 517.039978027344 54418
-1 517.080017089844 89883
-1 517.119995117188 165637
-1 517.159973144531 398145
-1 517.200012207031 555576
-1 517.239990234375 446710
-1 517.279968261719 493904
-1 517.320007324219 562541
-1 517.359985351562 445910
-1 517.400024414062 301151
-1 517.440002441406 146495
-1 517.47998046875 61674
-1 517.52001953125 62651
-1 517.559997558594 70310
-1 517.599975585938 47969
-1 517.640014648438 69474
-1 517.679992675781 144173
-1 517.719970703125 284263
-1 517.760009765625 358608
-1 517.799987792969 321513
-1 517.839965820312 231305
-1 517.880004882812 147469
-1 517.919982910156 131298
-1 517.960021972656 107799
-1 518 55053
-1 518.039978027344 16985
-1 518.080017089844 4833
-1 518.119995117188 20940
-1 518.159973144531 65041
-1 518.200012207031 93254
-1 518.239990234375 79141
-1 518.279968261719 64229
-1 518.320007324219 40900
-1 518.359985351562 16326
-1 518.400024414062 3659
-1 518.440002441406 182
-1 518.47998046875 0
-1 518.52001953125 0
-1 518.559997558594 188
-1 518.599975585938 17783
-1 518.640014648438 63307
-1 518.679992675781 52384
-1 518.719970703125 24761
-1 518.760009765625 44063
-1 518.799987792969 72467
-1 518.839965820312 80575
-1 518.880004882812 65959
-1 518.919982910156 31761
-1 518.960021972656 9674
-1 519 1203
-1 519.039978027344 0
-1 519.080017089844 0
-1 519.119995117188 29960
-1 519.159973144531 78052
-1 519.200012207031 66425
-1 519.239990234375 65991
-1 519.279968261719 62518
-1 519.320007324219 32380
-1 519.359985351562 28552
-1 519.400024414062 39811
-1 519.440002441406 25439
-1 519.47998046875 9329
-1 519.52001953125 2101
-1 519.559997558594 0
-1 519.599975585938 0
-1 519.640014648438 0
-1 519.679992675781 13507
-1 519.719970703125 68282
-1 519.760009765625 80627
-1 519.799987792969 77285
-1 519.839965820312 45987
-1 519.880004882812 16158
-1 519.919982910156 3422
-1 519.960021972656 627
-1 520 11828
-1 520.039978027344 34716
-1 520.080017089844 65987
-1 520.119995117188 111465
-1 520.159973144531 92251
-1 520.200012207031 39872
-1 520.239990234375 11392
-1 520.279968261719 1024
-1 520.320007324219 3159
-1 520.359985351562 16718
-1 520.400024414062 15682
-1 520.440002441406 6844
-1 520.47998046875 1781
-1 520.52001953125 177
-1 520.559997558594 0
-1 520.599975585938 0
-1 520.640014648438 0
-1 520.679992675781 0
-1 520.719970703125 0
-1 520.760009765625 4647
-1 520.799987792969 51781
-1 520.839965820312 75056
-1 520.880004882812 43556
-1 520.919982910156 16546
-1 520.960021972656 25172
-1 521 43618
-1 521.039978027344 36559
-1 521.080017089844 37271
-1 521.119995117188 30269
-1 521.159973144531 36139
-1 521.200012207031 70645
-1 521.239990234375 177604
-1 521.279968261719 208517
-1 521.320007324219 132427
-1 521.359985351562 48915
-1 521.400024414062 9589
-1 521.440002441406 0
-1 521.47998046875 0
-1 521.52001953125 2594
-1 521.559997558594 18359
-1 521.599975585938 21462
-1 521.640014648438 10361
-1 521.679992675781 2918
-1 521.719970703125 4177
-1 521.760009765625 24743
-1 521.799987792969 42430
-1 521.839965820312 38793
-1 521.880004882812 33168
-1 521.919982910156 61948
-1 521.960021972656 50331
-1 522 20510
-1 522.039978027344 5536
-1 522.080017089844 333
-1 522.119995117188 0
-1 522.159973144531 0
-1 522.200012207031 0
-1 522.239990234375 0
-1 522.279968261719 1
-1 522.320007324219 3
-1 522.359985351562 2
-1 522.400024414062 1
-1 522.440002441406 0
-1 522.47998046875 2945
-1 522.52001953125 24658
-1 522.559997558594 44132
-1 522.599975585938 47159
-1 522.640014648438 45004
-1 522.679992675781 71719
-1 522.719970703125 78883
-1 522.760009765625 74877
-1 522.799987792969 59533
-1 522.839965820312 28287
-1 522.880004882812 7620
-1 522.919982910156 5305
-1 522.960021972656 73426
-1 523 129315
-1 523.039978027344 110378
-1 523.080017089844 128446
-1 523.119995117188 393122
-1 523.159973144531 900844
-1 523.200012207031 1.45134e+06
-1 523.239990234375 1.91925e+06
-1 523.279968261719 2.04594e+06
-1 523.320007324219 1.91787e+06
-1 523.359985351562 1.3284e+06
-1 523.400024414062 649335
-1 523.440002441406 226287
-1 523.47998046875 59315
-1 523.52001953125 110002
-1 523.559997558594 209730
-1 523.599975585938 276551
-1 523.640014648438 396756
-1 523.679992675781 489791
-1 523.719970703125 887707
-1 523.760009765625 1.37464e+06
-1 523.799987792969 1.42957e+06
-1 523.839965820312 1.04415e+06
-1 523.880004882812 664727
-1 523.919982910156 370126
-1 523.960021972656 141716
-1 524 69275
-1 524.039978027344 87279
-1 524.080017089844 72996
-1 524.119995117188 97294
-1 524.159973144531 169827
-1 524.200012207031 280733
-1 524.239990234375 373557
-1 524.279968261719 399530
-1 524.320007324219 368854
-1 524.359985351562 261532
-1 524.400024414062 145827
-1 524.440002441406 91782
-1 524.47998046875 71031
-1 524.52001953125 37860
-1 524.559997558594 12826
-1 524.599975585938 2173
-1 524.640014648438 0
-1 524.679992675781 27574
-1 524.719970703125 111782
-1 524.760009765625 134134
-1 524.799987792969 160377
-1 524.839965820312 260584
-1 524.880004882812 270863
-1 524.919982910156 181725
-1 524.960021972656 109609
-1 525 42408
-1 525.039978027344 23983
-1 525.080017089844 44707
-1 525.119995117188 151267
-1 525.159973144531 406437
-1 525.200012207031 666725
-1 525.239990234375 745644
-1 525.279968261719 799401
-1 525.320007324219 786534
-1 525.359985351562 554141
-1 525.400024414062 263117
-1 525.440002441406 86230
-1 525.47998046875 11329
-1 525.52001953125 13755
-1 525.559997558594 61334
-1 525.599975585938 84865
-1 525.640014648438 100354
-1 525.679992675781 140831
-1 525.719970703125 183462
-1 525.760009765625 290344
-1 525.799987792969 328506
-1 525.839965820312 348664
-1 525.880004882812 335069
-1 525.919982910156 206143
-1 525.960021972656 92713
-1 526 25425
-1 526.039978027344 5001
-1 526.080017089844 24905
-1 526.119995117188 64197
-1 526.159973144531 82285
-1 526.200012207031 127388
-1 526.239990234375 126602
-1 526.279968261719 108609
-1 526.320007324219 97198
-1 526.359985351562 56373
-1 526.400024414062 22089
-1 526.440002441406 96353
-1 526.47998046875 171735
-1 526.52001953125 133502
-1 526.559997558594 65910
-1 526.599975585938 31717
-1 526.640014648438 28179
-1 526.679992675781 15436
-1 526.719970703125 6167
-1 526.760009765625 48822
-1 526.799987792969 116362
-1 526.839965820312 79765
-1 526.880004882812 30323
-1 526.919982910156 7227
-1 526.960021972656 1375
-1 527 13352
-1 527.039978027344 22825
-1 527.080017089844 22892
-1 527.119995117188 27293
-1 527.159973144531 17255
-1 527.200012207031 6115
-1 527.239990234375 1392
-1 527.279968261719 2974
-1 527.320007324219 25638
-1 527.359985351562 30807
-1 527.400024414062 14622
-1 527.440002441406 4504
-1 527.47998046875 560
-1 527.52001953125 0
-1 527.559997558594 0
-1 527.599975585938 3277
-1 527.640014648438 20149
-1 527.679992675781 21416
-1 527.719970703125 9159
-1 527.760009765625 2463
-1 527.799987792969 182
-1 527.839965820312 6014
-1 527.880004882812 49249
-1 527.919982910156 77745
-1 527.960021972656 49757
-1 528 31753
-1 528.039978027344 31100
-1 528.080017089844 17170
-1 528.119995117188 5685
-1 528.159973144531 2543
-1 528.200012207031 12874
-1 528.239990234375 15408
-1 528.279968261719 7785
-1 528.320007324219 2426
-1 528.359985351562 372
-1 528.400024414062 1927
-1 528.440002441406 26419
-1 528.47998046875 55952
-1 528.52001953125 47926
-1 528.559997558594 38896
-1 528.599975585938 62420
-1 528.640014648438 57191
-1 528.679992675781 41364
-1 528.719970703125 30373
-1 528.760009765625 12732
-1 528.799987792969 3009
-1 528.839965820312 206
-1 528.880004882812 0
-1 528.919982910156 0
-1 528.960021972656 0
-1 529 0
-1 529.039978027344 0
-1 529.080017089844 2
-1 529.119995117188 1
-1 529.159973144531 5242
-1 529.200012207031 21115
-1 529.239990234375 35059
-1 529.279968261719 88866
-1 529.320007324219 148179
-1 529.359985351562 175363
-1 529.400024414062 215019
-1 529.440002441406 145337
-1 529.47998046875 56307
-1 529.52001953125 13777
-1 529.559997558594 492
-1 529.599975585938 0
-1 529.640014648438 0
-1 529.679992675781 468
-1 529.719970703125 30661
-1 529.760009765625 51716
-1 529.799987792969 65157
-1 529.839965820312 103946
-1 529.880004882812 95242
-1 529.919982910156 57603
-1 529.960021972656 21947
-1 530 4674
-1 530.039978027344 70
-1 530.080017089844 1081
-1 530.119995117188 17154
-1 530.159973144531 40989
-1 530.200012207031 79015
-1 530.239990234375 90906
-1 530.279968261719 95234
-1 530.320007324219 62388
-1 530.359985351562 24725
-1 530.400024414062 4325
-1 530.440002441406 9319
-1 530.47998046875 26444
-1 530.52001953125 18777
-1 530.559997558594 7367
-1 530.599975585938 1641
-1 530.640014648438 62
-1 530.679992675781 0
-1 530.719970703125 0
-1 530.760009765625 0
-1 530.799987792969 0
-1 530.839965820312 1
-1 530.880004882812 1
-1 530.919982910156 1
-1 530.960021972656 713
-1 531 11407
-1 531.039978027344 24692
-1 531.080017089844 34808
-1 531.119995117188 60495
-1 531.159973144531 43690
-1 531.200012207031 16732
-1 531.239990234375 9601
-1 531.279968261719 45683
-1 531.320007324219 64063
-1 531.359985351562 39314
-1 531.400024414062 27003
-1 531.440002441406 33508
-1 531.47998046875 25153
-1 531.52001953125 10234
-1 531.559997558594 2581
-1 531.599975585938 117
-1 531.640014648438 0
-1 531.679992675781 0
-1 531.719970703125 0
-1 531.760009765625 4936
-1 531.799987792969 43762
-1 531.839965820312 65740
-1 531.880004882812 36075
-1 531.919982910156 11169
-1 531.960021972656 7393
-1 532 17024
-1 532.039978027344 11948
-1 532.080017089844 3428
-1 532.119995117188 15116
-1 532.159973144531 64006
-1 532.200012207031 80586
-1 532.239990234375 44448
-1 532.279968261719 32940
-1 532.320007324219 106881
-1 532.359985351562 125803
-1 532.400024414062 83198
-1 532.440002441406 60776
-1 532.47998046875 74398
-1 532.52001953125 53829
-1 532.559997558594 22555
-1 532.599975585938 5498
-1 532.640014648438 443
-1 532.679992675781 0
-1 532.719970703125 0
-1 532.760009765625 7197
-1 532.799987792969 52499
-1 532.839965820312 55069
-1 532.880004882812 26030
-1 532.919982910156 7745
-1 532.960021972656 1015
-1 533 0
-1 533.039978027344 0
-1 533.080017089844 0
-1 533.119995117188 16992
-1 533.159973144531 49614
-1 533.200012207031 54469
-1 533.239990234375 48107
-1 533.279968261719 53903
-1 533.320007324219 42452
-1 533.359985351562 69894
-1 533.400024414062 129944
-1 533.440002441406 115714
-1 533.47998046875 58844
-1 533.52001953125 16784
-1 533.559997558594 16435
-1 533.599975585938 85875
-1 533.640014648438 154758
-1 533.679992675781 132688
-1 533.719970703125 57344
-1 533.760009765625 15543
-1 533.799987792969 1260
-1 533.839965820312 0
-1 533.880004882812 14836
-1 533.919982910156 41395
-1 533.960021972656 29417
-1 534 10975
-1 534.039978027344 4727
-1 534.080017089844 34693
-1 534.119995117188 54941
-1 534.159973144531 31404
-1 534.200012207031 10178
-1 534.239990234375 1993
-1 534.279968261719 0
-1 534.320007324219 183
-1 534.359985351562 21127
-1 534.400024414062 51692
-1 534.440002441406 79498
-1 534.47998046875 79019
-1 534.52001953125 37204
-1 534.559997558594 11028
-1 534.599975585938 1334
-1 534.640014648438 0
-1 534.679992675781 0
-1 534.719970703125 0
-1 534.760009765625 0
-1 534.799987792969 0
-1 534.839965820312 4
-1 534.880004882812 3
-1 534.919982910156 1
-1 534.960021972656 0
-1 535 0
-1 535.039978027344 0
-1 535.080017089844 0
-1 535.119995117188 0
-1 535.159973144531 0
-1 535.200012207031 0
-1 535.239990234375 0
-1 535.279968261719 0
-1 535.320007324219 0
-1 535.359985351562 465
-1 535.400024414062 10620
-1 535.440002441406 38473
-1 535.47998046875 41146
-1 535.52001953125 25787
-1 535.559997558594 52229
-1 535.599975585938 111211
-1 535.640014648438 142093
-1 535.679992675781 171526
-1 535.719970703125 105578
-1 535.760009765625 41675
-1 535.799987792969 68637
-1 535.839965820312 92392
-1 535.880004882812 67666
-1 535.919982910156 53137
-1 535.960021972656 58182
-1 536 58439
-1 536.039978027344 39876
-1 536.080017089844 11035
-1 536.119995117188 50335
-1 536.159973144531 184394
-1 536.200012207031 211561
-1 536.239990234375 168109
-1 536.279968261719 124898
-1 536.320007324219 84826
-1 536.359985351562 76061
-1 536.400024414062 64248
-1 536.440002441406 30411
-1 536.47998046875 8269
-1 536.52001953125 1167
-1 536.559997558594 40394
-1 536.599975585938 66534
-1 536.640014648438 37694
-1 536.679992675781 51311
-1 536.719970703125 110805
-1 536.760009765625 85544
-1 536.799987792969 34503
-1 536.839965820312 9126
-1 536.880004882812 448
-1 536.919982910156 0
-1 536.960021972656 0
-1 537 0
-1 537.039978027344 5135
-1 537.080017089844 43225
-1 537.119995117188 78227
-1 537.159973144531 63934
-1 537.200012207031 49085
-1 537.239990234375 56145
-1 537.279968261719 55051
-1 537.320007324219 52724
-1 537.359985351562 57385
-1 537.400024414062 60835
-1 537.440002441406 38798
-1 537.47998046875 14607
-1 537.52001953125 4029
-1 537.559997558594 13664
-1 537.599975585938 32040
-1 537.640014648438 22399
-1 537.679992675781 8545
-1 537.719970703125 2073
-1 537.760009765625 731
-1 537.799987792969 20662
-1 537.839965820312 74511
-1 537.880004882812 65926
-1 537.919982910156 26671
-1 537.960021972656 8066
-1 538 16321
-1 538.039978027344 35193
-1 538.080017089844 31452
-1 538.119995117188 23915
-1 538.159973144531 81376
-1 538.200012207031 165870
-1 538.239990234375 147535
-1 538.279968261719 86225
-1 538.320007324219 29972
-1 538.359985351562 9947
-1 538.400024414062 21099
-1 538.440002441406 36156
-1 538.47998046875 41211
-1 538.52001953125 24056
-1 538.559997558594 19787
-1 538.599975585938 29562
-1 538.640014648438 30553
-1 538.679992675781 14497
-1 538.719970703125 4074
-1 538.760009765625 0
-1 538.799987792969 28417
-1 538.839965820312 65628
-1 538.880004882812 43964
-1 538.919982910156 16181
-1 538.960021972656 3489
-1 539 0
-1 539.039978027344 0
-1 539.080017089844 0
-1 539.119995117188 8134
-1 539.159973144531 26569
-1 539.200012207031 60597
-1 539.239990234375 77350
-1 539.279968261719 75094
-1 539.320007324219 58392
-1 539.359985351562 49454
-1 539.400024414062 54098
-1 539.440002441406 58326
-1 539.47998046875 76582
-1 539.52001953125 62890
-1 539.559997558594 27321
-1 539.599975585938 6917
-1 539.640014648438 1751
-1 539.679992675781 12090
-1 539.719970703125 24514
-1 539.760009765625 16321
-1 539.799987792969 5904
-1 539.839965820312 1364
-1 539.880004882812 0
-1 539.919982910156 0
-1 539.960021972656 611
-1 540 19944
-1 540.039978027344 41933
-1 540.080017089844 48321
-1 540.119995117188 35309
-1 540.159973144531 32735
-1 540.200012207031 56586
-1 540.239990234375 69548
-1 540.279968261719 49746
-1 540.320007324219 19161
-1 540.359985351562 16291
-1 540.400024414062 47568
-1 540.440002441406 49930
-1 540.47998046875 24137
-1 540.52001953125 14994
-1 540.559997558594 37108
-1 540.599975585938 56651
-1 540.640014648438 86364
-1 540.679992675781 231021
-1 540.719970703125 245096
-1 540.760009765625 137857
-1 540.799987792969 48807
-1 540.839965820312 10922
-1 540.880004882812 1852
-1 540.919982910156 17557
-1 540.960021972656 23463
-1 541 12113
-1 541.039978027344 3956
-1 541.080017089844 588
-1 541.119995117188 0
-1 541.159973144531 0
-1 541.200012207031 0
-1 541.239990234375 0
-1 541.279968261719 3874
-1 541.320007324219 58857
-1 541.359985351562 82333
-1 541.400024414062 62229
-1 541.440002441406 54150
-1 541.47998046875 35936
-1 541.52001953125 13899
-1 541.559997558594 3500
-1 541.599975585938 21138
-1 541.640014648438 61483
-1 541.679992675781 51956
-1 541.719970703125 20897
-1 541.760009765625 10045
-1 541.799987792969 20194
-1 541.839965820312 14892
-1 541.880004882812 5834
-1 541.919982910156 1467
-1 541.960021972656 64
-1 542 0
-1 542.039978027344 0
-1 542.080017089844 2446
-1 542.119995117188 66092
-1 542.159973144531 135961
-1 542.200012207031 150260
-1 542.239990234375 128940
-1 542.279968261719 84878
-1 542.320007324219 34324
-1 542.359985351562 8950
-1 542.400024414062 11456
-1 542.440002441406 31712
-1 542.47998046875 32894
-1 542.52001953125 41210
-1 542.559997558594 29586
-1 542.599975585938 11416
-1 542.640014648438 2858
-1 542.679992675781 0
-1 542.719970703125 19333
-1 542.760009765625 45032
-1 542.799987792969 32577
-1 542.839965820312 12970
-1 542.880004882812 3253
-1 542.919982910156 27282
-1 542.960021972656 52896
-1 543 57438
-1 543.039978027344 44471
-1 543.080017089844 21386
-1 543.119995117188 61053
-1 543.159973144531 130517
-1 543.200012207031 164687
-1 543.239990234375 171378
-1 543.279968261719 231388
-1 543.320007324219 284957
-1 543.359985351562 269764
-1 543.400024414062 200258
-1 543.440002441406 132844
-1 543.47998046875 123971
-1 543.52001953125 143728
-1 543.559997558594 141071
-1 543.599975585938 97713
-1 543.640014648438 83580
-1 543.679992675781 83627
-1 543.719970703125 81089
-1 543.760009765625 100345
-1 543.799987792969 141746
-1 543.839965820312 154502
-1 543.880004882812 192544
-1 543.919982910156 226531
-1 543.960021972656 182914
-1 544 116624
-1 544.039978027344 50067
-1 544.080017089844 34062
-1 544.119995117188 53804
-1 544.159973144531 37108
-1 544.200012207031 13846
-1 544.239990234375 8345
-1 544.279968261719 33594
-1 544.320007324219 54600
-1 544.359985351562 36362
-1 544.400024414062 13346
-1 544.440002441406 6762
-1 544.47998046875 25812
-1 544.52001953125 32261
-1 544.559997558594 16978
-1 544.599975585938 5214
-1 544.640014648438 1276
-1 544.679992675781 10655
-1 544.719970703125 29393
-1 544.760009765625 21762
-1 544.799987792969 8357
-1 544.839965820312 2803
-1 544.880004882812 16668
-1 544.919982910156 49266
-1 544.960021972656 40724
-1 545 16720
-1 545.039978027344 5671
-1 545.080017089844 22554
-1 545.119995117188 64553
-1 545.159973144531 150387
-1 545.200012207031 242332
-1 545.239990234375 345653
-1 545.279968261719 434767
-1 545.320007324219 446241
-1 545.359985351562 389636
-1 545.400024414062 247034
-1 545.440002441406 125112
-1 545.47998046875 110263
-1 545.52001953125 116674
-1 545.559997558594 66037
-1 545.599975585938 27576
-1 545.640014648438 23117
-1 545.679992675781 59571
-1 545.719970703125 132006
-1 545.760009765625 110690
-1 545.799987792969 47860
-1 545.839965820312 13514
-1 545.880004882812 5408
-1 545.919982910156 101630
-1 545.960021972656 318330
-1 546 382267
-1 546.039978027344 504178
-1 546.080017089844 422416
-1 546.119995117188 272356
-1 546.159973144531 362744
-1 546.200012207031 550856
-1 546.239990234375 589231
-1 546.279968261719 500347
-1 546.320007324219 445863
-1 546.359985351562 381192
-1 546.400024414062 287089
-1 546.440002441406 287302
-1 546.47998046875 323145
-1 546.52001953125 271439
-1 546.559997558594 148241
-1 546.599975585938 69107
-1 546.640014648438 74259
-1 546.679992675781 73373
-1 546.719970703125 82029
-1 546.760009765625 66434
-1 546.799987792969 67727
-1 546.839965820312 83430
-1 546.880004882812 63557
-1 546.919982910156 22679
-1 546.960021972656 78916
-1 547 205926
-1 547.039978027344 208870
-1 547.080017089844 117008
-1 547.119995117188 42638
-1 547.159973144531 43813
-1 547.200012207031 85673
-1 547.239990234375 91053
-1 547.279968261719 89288
-1 547.320007324219 126584
-1 547.359985351562 99274
-1 547.400024414062 56937
-1 547.440002441406 44716
-1 547.47998046875 24498
-1 547.52001953125 8307
-1 547.559997558594 3235
-1 547.599975585938 14386
-1 547.640014648438 13005
-1 547.679992675781 12682
-1 547.719970703125 73551
-1 547.760009765625 96653
-1 547.799987792969 50303
-1 547.839965820312 16507
-1 547.880004882812 2604
-1 547.919982910156 47224
-1 547.960021972656 92247
-1 548 63715
-1 548.039978027344 26760
-1 548.080017089844 20234
-1 548.119995117188 48880
-1 548.159973144531 52204
-1 548.200012207031 25327
-1 548.239990234375 7893
-1 548.279968261719 0
-1 548.320007324219 14782
-1 548.359985351562 54323
-1 548.400024414062 109881
-1 548.440002441406 137562
-1 548.47998046875 117287
-1 548.52001953125 73864
-1 548.559997558594 41759
-1 548.599975585938 15265
-1 548.640014648438 25244
-1 548.679992675781 46392
-1 548.719970703125 30127
-1 548.760009765625 37597
-1 548.799987792969 57123
-1 548.839965820312 35393
-1 548.880004882812 12433
-1 548.919982910156 2751
-1 548.960021972656 0
-1 549 0
-1 549.039978027344 0
-1 549.080017089844 0
-1 549.119995117188 0
-1 549.159973144531 208
-1 549.200012207031 11986
-1 549.239990234375 53219
-1 549.279968261719 103002
-1 549.320007324219 103816
-1 549.359985351562 84614
-1 549.400024414062 73175
-1 549.440002441406 81820
-1 549.47998046875 67587
-1 549.52001953125 50609
-1 549.559997558594 72618
-1 549.599975585938 66984
-1 549.640014648438 30914
-1 549.679992675781 8364
-1 549.719970703125 1077
-1 549.760009765625 7939
-1 549.799987792969 48248
-1 549.839965820312 49627
-1 549.880004882812 26948
-1 549.919982910156 28617
-1 549.960021972656 23137
-1 550 9678
-1 550.039978027344 2637
-1 550.080017089844 117
-1 550.119995117188 6499
-1 550.159973144531 40914
-1 550.200012207031 43861
-1 550.239990234375 20641
-1 550.279968261719 5698
-1 550.320007324219 781
-1 550.359985351562 0
-1 550.400024414062 0
-1 550.440002441406 0
-1 550.47998046875 0
-1 550.52001953125 0
-1 550.559997558594 3
-1 550.599975585938 2
-1 550.640014648438 1
-1 550.679992675781 0
-1 550.719970703125 0
-1 550.760009765625 0
-1 550.799987792969 0
-1 550.839965820312 4901
-1 550.880004882812 17227
-1 550.919982910156 12937
-1 550.960021972656 4916
-1 551 1079
-1 551.039978027344 17
-1 551.080017089844 0
-1 551.119995117188 0
-1 551.159973144531 8082
-1 551.200012207031 19585
-1 551.239990234375 12730
-1 551.279968261719 4580
-1 551.320007324219 1051
-1 551.359985351562 197
-1 551.400024414062 8797
-1 551.440002441406 44426
-1 551.47998046875 63519
-1 551.52001953125 48959
-1 551.559997558594 23467
-1 551.599975585938 6821
-1 551.640014648438 1007
-1 551.679992675781 3116
-1 551.719970703125 38581
-1 551.760009765625 68013
-1 551.799987792969 68684
-1 551.839965820312 46428
-1 551.880004882812 60320
-1 551.919982910156 73286
-1 551.960021972656 44274
-1 552 15399
-1 552.039978027344 4077
-1 552.080017089844 39700
-1 552.119995117188 107802
-1 552.159973144531 123969
-1 552.200012207031 156939
-1 552.239990234375 170477
-1 552.279968261719 97350
-1 552.320007324219 45506
-1 552.359985351562 65808
-1 552.400024414062 61813
-1 552.440002441406 26637
-1 552.47998046875 6541
-1 552.52001953125 582
-1 552.559997558594 0
-1 552.599975585938 0
-1 552.640014648438 0
-1 552.679992675781 0
-1 552.719970703125 0
-1 552.760009765625 4
-1 552.799987792969 2
-1 552.839965820312 1
-1 552.880004882812 0
-1 552.919982910156 0
-1 552.960021972656 0
-1 553 0
-1 553.039978027344 0
-1 553.080017089844 0
-1 553.119995117188 227
-1 553.159973144531 30918
-1 553.200012207031 64496
-1 553.239990234375 68238
-1 553.279968261719 90174
-1 553.320007324219 116714
-1 553.359985351562 76695
-1 553.400024414062 28208
-1 553.440002441406 6569
-1 553.47998046875 0
-1 553.52001953125 0
-1 553.559997558594 0
-1 553.599975585938 0
-1 553.640014648438 0
-1 553.679992675781 212
-1 553.719970703125 10978
-1 553.760009765625 33842
-1 553.799987792969 32045
-1 553.839965820312 14732
-1 553.880004882812 2715
-1 553.919982910156 14934
-1 553.960021972656 63299
-1 554 72169
-1 554.039978027344 39358
-1 554.080017089844 12098
-1 554.119995117188 36582
-1 554.159973144531 87196
-1 554.200012207031 98510
-1 554.239990234375 55887
-1 554.279968261719 18463
-1 554.320007324219 3754
-1 554.359985351562 0
-1 554.400024414062 0
-1 554.440002441406 0
-1 554.47998046875 0
-1 554.52001953125 0
-1 554.559997558594 4
-1 554.599975585938 4
-1 554.640014648438 360
-1 554.679992675781 7309
-1 554.719970703125 21611
-1 554.760009765625 17955
-1 554.799987792969 7385
-1 554.839965820312 1971
-1 554.880004882812 106
-1 554.919982910156 0
-1 554.960021972656 0
-1 555 0
-1 555.039978027344 0
-1 555.080017089844 2104
-1 555.119995117188 23515
-1 555.159973144531 45264
-1 555.200012207031 58257
-1 555.239990234375 96482
-1 555.279968261719 124732
-1 555.320007324219 85496
-1 555.359985351562 34371
-1 555.400024414062 8193
-1 555.440002441406 0
-1 555.47998046875 19698
-1 555.52001953125 85905
-1 555.559997558594 72739
-1 555.599975585938 29363
-1 555.640014648438 7671
-1 555.679992675781 550
-1 555.719970703125 73032
-1 555.760009765625 192340
-1 555.799987792969 183933
-1 555.839965820312 91172
-1 555.880004882812 23449
-1 555.919982910156 43110
-1 555.960021972656 95243
-1 556 68743
-1 556.039978027344 73730
-1 556.080017089844 82075
-1 556.119995117188 59030
-1 556.159973144531 83105
-1 556.200012207031 90199
-1 556.239990234375 82527
-1 556.279968261719 78364
-1 556.320007324219 61798
-1 556.359985351562 35274
-1 556.400024414062 38008
-1 556.440002441406 31686
-1 556.47998046875 14263
-1 556.52001953125 4157
-1 556.559997558594 0
-1 556.599975585938 5178
-1 556.640014648438 69071
-1 556.679992675781 97633
-1 556.719970703125 82015
-1 556.760009765625 51148
-1 556.799987792969 19943
-1 556.839965820312 4996
-1 556.880004882812 101
-1 556.919982910156 0
-1 556.960021972656 0
-1 557 0
-1 557.039978027344 0
-1 557.080017089844 2
-1 557.119995117188 0
-1 557.159973144531 3190
-1 557.200012207031 19268
-1 557.239990234375 99741
-1 557.279968261719 151074
-1 557.320007324219 91103
-1 557.359985351562 55496
-1 557.400024414062 58012
-1 557.440002441406 42260
-1 557.47998046875 94182
-1 557.52001953125 122442
-1 557.559997558594 63511
-1 557.599975585938 19153
-1 557.640014648438 3070
-1 557.679992675781 0
-1 557.719970703125 0
-1 557.760009765625 2679
-1 557.799987792969 20705
-1 557.839965820312 32855
-1 557.880004882812 29885
-1 557.919982910156 13499
-1 557.960021972656 3435
-1 558 12638
-1 558.039978027344 69565
-1 558.080017089844 69480
-1 558.119995117188 30241
-1 558.159973144531 8888
-1 558.200012207031 17633
-1 558.239990234375 56355
-1 558.279968261719 106179
-1 558.320007324219 104983
-1 558.359985351562 51284
-1 558.400024414062 16156
-1 558.440002441406 23438
-1 558.47998046875 34907
-1 558.52001953125 18917
-1 558.559997558594 6282
-1 558.599975585938 1108
-1 558.640014648438 0
-1 558.679992675781 0
-1 558.719970703125 0
-1 558.760009765625 0
-1 558.799987792969 0
-1 558.839965820312 2
-1 558.880004882812 1
-1 558.919982910156 1
-1 558.960021972656 0
-1 559 0
-1 559.039978027344 0
-1 559.080017089844 128
-1 559.119995117188 10592
-1 559.159973144531 44578
-1 559.200012207031 53443
-1 559.239990234375 28106
-1 559.279968261719 33381
-1 559.320007324219 46560
-1 559.359985351562 29814
-1 559.400024414062 10787
-1 559.440002441406 2438
-1 559.47998046875 0
-1 559.52001953125 0
-1 559.559997558594 0
-1 559.599975585938 0
-1 559.640014648438 0
-1 559.679992675781 0
-1 559.719970703125 13763
-1 559.760009765625 49887
-1 559.799987792969 60927
-1 559.839965820312 41508
-1 559.880004882812 34769
-1 559.919982910156 59589
-1 559.960021972656 42474
-1 560 16149
-1 560.039978027344 3907
-1 560.080017089844 5
-1 560.119995117188 0
-1 560.159973144531 3083
-1 560.200012207031 28426
-1 560.239990234375 52278
-1 560.279968261719 76330
-1 560.320007324219 89000
-1 560.359985351562 95970
-1 560.400024414062 84326
-1 560.440002441406 87746
-1 560.47998046875 99878
-1 560.52001953125 77734
-1 560.559997558594 50069
-1 560.599975585938 30196
-1 560.640014648438 50875
-1 560.679992675781 61118
-1 560.719970703125 44671
-1 560.760009765625 18033
-1 560.799987792969 17010
-1 560.839965820312 33495
-1 560.880004882812 60012
-1 560.919982910156 76589
-1 560.960021972656 59892
-1 561 44682
-1 561.039978027344 21851
-1 561.080017089844 6321
-1 561.119995117188 1007
-1 561.159973144531 0
-1 561.200012207031 0
-1 561.239990234375 20363
-1 561.279968261719 29681
-1 561.320007324219 14914
-1 561.359985351562 4646
-1 561.400024414062 160
-1 561.440002441406 11824
-1 561.47998046875 35546
-1 561.52001953125 51610
-1 561.559997558594 37034
-1 561.599975585938 13779
-1 561.640014648438 3232
-1 561.679992675781 0
-1 561.719970703125 0
-1 561.760009765625 0
-1 561.799987792969 0
-1 561.839965820312 2618
-1 561.880004882812 30992
-1 561.919982910156 45952
-1 561.960021972656 25467
-1 562 27467
-1 562.039978027344 43058
-1 562.080017089844 31120
-1 562.119995117188 44571
-1 562.159973144531 71185
-1 562.200012207031 82244
-1 562.239990234375 88102
-1 562.279968261719 82514
-1 562.320007324219 44596
-1 562.359985351562 13506
-1 562.400024414062 26506
-1 562.440002441406 79435
-1 562.47998046875 87643
-1 562.52001953125 57313
-1 562.559997558594 44100
-1 562.599975585938 44415
-1 562.640014648438 59060
-1 562.679992675781 58349
-1 562.719970703125 31702
-1 562.760009765625 10219
-1 562.799987792969 1709
-1 562.839965820312 0
-1 562.880004882812 0
-1 562.919982910156 4800
-1 562.960021972656 21209
-1 563 22403
-1 563.039978027344 14396
-1 563.080017089844 26143
-1 563.119995117188 38074
-1 563.159973144531 26115
-1 563.200012207031 18970
-1 563.239990234375 46849
-1 563.279968261719 98770
-1 563.320007324219 104799
-1 563.359985351562 87526
-1 563.400024414062 77322
-1 563.440002441406 63310
-1 563.47998046875 83497
-1 563.52001953125 117689
-1 563.559997558594 128473
-1 563.599975585938 87117
-1 563.640014648438 36433
-1 563.679992675781 8690
-1 563.719970703125 705
-1 563.760009765625 0
-1 563.799987792969 0
-1 563.839965820312 39557
-1 563.880004882812 76350
-1 563.919982910156 65439
-1 563.960021972656 33503
-1 564 32010
-1 564.039978027344 86550
-1 564.080017089844 85342
-1 564.119995117188 40003
-1 564.159973144531 11644
-1 564.200012207031 2734
-1 564.239990234375 17679
-1 564.279968261719 58756
-1 564.320007324219 96047
-1 564.359985351562 93209
-1 564.400024414062 90481
-1 564.440002441406 118121
-1 564.47998046875 152595
-1 564.52001953125 137205
-1 564.559997558594 160980
-1 564.599975585938 171387
-1 564.640014648438 98656
-1 564.679992675781 33263
-1 564.719970703125 7099
-1 564.760009765625 0
-1 564.799987792969 0
-1 564.839965820312 0
-1 564.880004882812 0
-1 564.919982910156 11977
-1 564.960021972656 64043
-1 565 113009
-1 565.039978027344 84489
-1 565.080017089844 35691
-1 565.119995117188 15295
-1 565.159973144531 36584
-1 565.200012207031 70722
-1 565.239990234375 98816
-1 565.279968261719 92927
-1 565.320007324219 116498
-1 565.359985351562 199561
-1 565.400024414062 196210
-1 565.440002441406 124068
-1 565.47998046875 72371
-1 565.52001953125 86091
-1 565.559997558594 111977
-1 565.599975585938 78864
-1 565.640014648438 33175
-1 565.679992675781 25781
-1 565.719970703125 27822
-1 565.760009765625 15139
-1 565.799987792969 16294
-1 565.839965820312 43664
-1 565.880004882812 52091
-1 565.919982910156 28440
-1 565.960021972656 9483
-1 566 1714
-1 566.039978027344 0
-1 566.080017089844 0
-1 566.119995117188 0
-1 566.159973144531 4363
-1 566.200012207031 29680
-1 566.239990234375 60727
-1 566.279968261719 57055
-1 566.320007324219 37890
-1 566.359985351562 15225
-1 566.400024414062 3576
-1 566.440002441406 148
-1 566.47998046875 3679
-1 566.52001953125 22569
-1 566.559997558594 22792
-1 566.599975585938 9608
-1 566.640014648438 2613
-1 566.679992675781 165
-1 566.719970703125 0
-1 566.760009765625 0
-1 566.799987792969 0
-1 566.839965820312 0
-1 566.880004882812 0
-1 566.919982910156 1
-1 566.960021972656 4543
-1 567 33741
-1 567.039978027344 43378
-1 567.080017089844 22938
-1 567.119995117188 7554
-1 567.159973144531 1232
-1 567.200012207031 2775
-1 567.239990234375 28674
-1 567.279968261719 101899
-1 567.320007324219 198932
-1 567.359985351562 265216
-1 567.400024414062 226528
-1 567.440002441406 158316
-1 567.47998046875 151956
-1 567.52001953125 172460
-1 567.559997558594 103889
-1 567.599975585938 34486
-1 567.640014648438 31914
-1 567.679992675781 122712
-1 567.719970703125 148903
-1 567.760009765625 88583
-1 567.799987792969 31488
-1 567.839965820312 6853
-1 567.880004882812 0
-1 567.919982910156 0
-1 567.960021972656 0
-1 568 0
-1 568.039978027344 0
-1 568.080017089844 6
-1 568.119995117188 6
-1 568.159973144531 517
-1 568.200012207031 11092
-1 568.239990234375 32725
-1 568.279968261719 29678
-1 568.320007324219 20492
-1 568.359985351562 24022
-1 568.400024414062 15917
-1 568.440002441406 6032
-1 568.47998046875 1223
-1 568.52001953125 5
-1 568.559997558594 0
-1 568.599975585938 0
-1 568.640014648438 2174
-1 568.679992675781 23311
-1 568.719970703125 28953
-1 568.760009765625 14953
-1 568.799987792969 4603
-1 568.839965820312 4339
-1 568.880004882812 18918
-1 568.919982910156 20808
-1 568.960021972656 10393
-1 569 3118
-1 569.039978027344 478
-1 569.080017089844 0
-1 569.119995117188 0
-1 569.159973144531 0
-1 569.200012207031 21257
-1 569.239990234375 52172
-1 569.279968261719 39154
-1 569.320007324219 15734
-1 569.359985351562 3777
-1 569.400024414062 166
-1 569.440002441406 0
-1 569.47998046875 6320
-1 569.52001953125 33697
-1 569.559997558594 31448
-1 569.599975585938 14426
-1 569.640014648438 26246
-1 569.679992675781 31241
-1 569.719970703125 15164
-1 569.760009765625 4560
-1 569.799987792969 655
-1 569.839965820312 530
-1 569.880004882812 43760
-1 569.919982910156 92076
-1 569.960021972656 112884
-1 570 77876
-1 570.039978027344 30750
-1 570.080017089844 8388
-1 570.119995117188 18143
-1 570.159973144531 28139
-1 570.200012207031 17099
-1 570.239990234375 6196
-1 570.279968261719 8367
-1 570.320007324219 38517
-1 570.359985351562 38647
-1 570.400024414062 20408
-1 570.440002441406 29827
-1 570.47998046875 28334
-1 570.52001953125 12690
-1 570.559997558594 3679
-1 570.599975585938 7706
-1 570.640014648438 31714
-1 570.679992675781 55063
-1 570.719970703125 44521
-1 570.760009765625 19695
-1 570.799987792969 5364
-1 570.839965820312 9582
-1 570.880004882812 21307
-1 570.919982910156 14323
-1 570.960021972656 5471
-1 571 1246
-1 571.039978027344 27
-1 571.080017089844 0
-1 571.119995117188 0
-1 571.159973144531 0
-1 571.200012207031 0
-1 571.239990234375 1
-1 571.279968261719 0
-1 571.320007324219 13238
-1 571.359985351562 61159
-1 571.400024414062 105421
-1 571.440002441406 107360
-1 571.47998046875 63649
-1 571.52001953125 23210
-1 571.559997558594 4721
-1 571.599975585938 0
-1 571.640014648438 0
-1 571.679992675781 6924
-1 571.719970703125 55764
-1 571.760009765625 122666
-1 571.799987792969 133299
-1 571.839965820312 92339
-1 571.880004882812 40289
-1 571.919982910156 11598
-1 571.960021972656 1150
-1 572 0
-1 572.039978027344 378
-1 572.080017089844 15379
-1 572.119995117188 21253
-1 572.159973144531 20071
-1 572.200012207031 64387
-1 572.239990234375 60177
-1 572.279968261719 25527
-1 572.320007324219 7165
-1 572.359985351562 618
-1 572.400024414062 0
-1 572.440002441406 0
-1 572.47998046875 0
-1 572.52001953125 7932
-1 572.559997558594 43162
-1 572.599975585938 90792
-1 572.640014648438 106115
-1 572.679992675781 100147
-1 572.719970703125 56082
-1 572.760009765625 25993
-1 572.799987792969 32435
-1 572.839965820312 25456
-1 572.880004882812 10280
-1 572.919982910156 2757
-1 572.960021972656 2236
-1 573 14818
-1 573.039978027344 37691
-1 573.080017089844 82647
-1 573.119995117188 80986
-1 573.159973144531 43262
-1 573.200012207031 14083
-1 573.239990234375 58068
-1 573.279968261719 151216
-1 573.320007324219 118518
-1 573.359985351562 68534
-1 573.399963378906 92204
-1 573.440002441406 203148
-1 573.47998046875 199613
-1 573.52001953125 101408
-1 573.559997558594 32889
-1 573.599975585938 5717
-1 573.640014648438 0
-1 573.679992675781 0
-1 573.719970703125 0
-1 573.760009765625 3217
-1 573.799987792969 20535
-1 573.839965820312 23471
-1 573.880004882812 10138
-1 573.919982910156 20505
-1 573.960021972656 73743
-1 574 65492
-1 574.039978027344 61594
-1 574.080017089844 107681
-1 574.119995117188 83714
-1 574.159973144531 71759
-1 574.200012207031 145930
-1 574.239990234375 167757
-1 574.279968261719 116600
-1 574.320007324219 52687
-1 574.359985351562 14690
-1 574.399963378906 1691
-1 574.440002441406 646
-1 574.47998046875 25635
-1 574.52001953125 48164
-1 574.559997558594 29841
-1 574.599975585938 10361
-1 574.640014648438 2149
-1 574.679992675781 0
-1 574.719970703125 0
-1 574.760009765625 0
-1 574.799987792969 0
-1 574.839965820312 0
-1 574.880004882812 2
-1 574.919982910156 2
-1 574.960021972656 4210
-1 575 22849
-1 575.039978027344 29547
-1 575.080017089844 16345
-1 575.119995117188 5554
-1 575.159973144531 965
-1 575.200012207031 0
-1 575.239990234375 0
-1 575.279968261719 21155
-1 575.320007324219 50048
-1 575.359985351562 85131
-1 575.399963378906 129117
-1 575.440002441406 126862
-1 575.47998046875 82210
-1 575.52001953125 32106
-1 575.559997558594 7332
-1 575.599975585938 2525
-1 575.640014648438 30541
-1 575.679992675781 57642
-1 575.719970703125 45808
-1 575.760009765625 49270
-1 575.799987792969 39476
-1 575.839965820312 17494
-1 575.880004882812 4421
-1 575.919982910156 494
-1 575.960021972656 0
-1 576 0
-1 576.039978027344 0
-1 576.080017089844 844
-1 576.119995117188 18576
-1 576.159973144531 54975
-1 576.200012207031 73510
-1 576.239990234375 88707
-1 576.279968261719 57411
-1 576.320007324219 21453
-1 576.359985351562 4540
-1 576.399963378906 2274
-1 576.440002441406 21820
-1 576.47998046875 54948
-1 576.52001953125 44261
-1 576.559997558594 18860
-1 576.599975585938 4929
-1 576.640014648438 437
-1 576.679992675781 0
-1 576.719970703125 0
-1 576.760009765625 0
-1 576.799987792969 0
-1 576.839965820312 0
-1 576.880004882812 3
-1 576.919982910156 2
-1 576.960021972656 1
-1 577 0
-1 577.039978027344 902
-1 577.080017089844 15247
-1 577.119995117188 46046
-1 577.159973144531 70244
-1 577.200012207031 66825
-1 577.239990234375 74074
-1 577.279968261719 83685
-1 577.320007324219 101501
-1 577.359985351562 125063
-1 577.399963378906 100061
-1 577.440002441406 65993
-1 577.47998046875 62250
-1 577.52001953125 47734
-1 577.559997558594 23274
-1 577.599975585938 7022
-1 577.640014648438 10786
-1 577.679992675781 37728
-1 577.719970703125 36897
-1 577.760009765625 17689
-1 577.799987792969 5169
-1 577.839965820312 717
-1 577.880004882812 0
-1 577.919982910156 0
-1 577.960021972656 66
-1 578 11174
-1 578.039978027344 55401
-1 578.080017089844 134642
-1 578.119995117188 238306
-1 578.159973144531 607062
-1 578.200012207031 1.1704e+06
-1 578.239990234375 1.46627e+06
-1 578.279968261719 1.75847e+06
-1 578.320007324219 1.60305e+06
-1 578.359985351562 1.23251e+06
-1 578.399963378906 838503
-1 578.440002441406 504916
-1 578.47998046875 397647
-1 578.52001953125 786511
-1 578.559997558594 1.66914e+06
-1 578.599975585938 2.13728e+06
-1 578.640014648438 1.66028e+06
-1 578.679992675781 1.09447e+06
-1 578.719970703125 814486
-1 578.760009765625 570577
-1 578.799987792969 392045
-1 578.839965820312 536456
-1 578.880004882812 987439
-1 578.919982910156 1.28564e+06
-1 578.960021972656 1.36689e+06
-1 579 1.18581e+06
-1 579.039978027344 763615
-1 579.080017089844 439025
-1 579.119995117188 331810
-1 579.159973144531 366438
-1 579.200012207031 356215
-1 579.239990234375 467810
-1 579.279968261719 631647
-1 579.320007324219 624449
-1 579.359985351562 479422
-1 579.399963378906 332023
-1 579.440002441406 342840
-1 579.47998046875 306041
-1 579.52001953125 211659
-1 579.559997558594 116866
-1 579.599975585938 58794
-1 579.640014648438 38151
-1 579.679992675781 22980
-1 579.719970703125 33677
-1 579.760009765625 39189
-1 579.799987792969 50781
-1 579.839965820312 58459
-1 579.880004882812 42797
-1 579.919982910156 16964
-1 579.960021972656 3949
-1 580 139
-1 580.039978027344 0
-1 580.080017089844 0
-1 580.119995117188 0
-1 580.159973144531 38581
-1 580.200012207031 119946
-1 580.239990234375 101323
-1 580.279968261719 108928
-1 580.320007324219 143830
-1 580.359985351562 129871
-1 580.399963378906 83692
-1 580.440002441406 53350
-1 580.47998046875 55877
-1 580.52001953125 72107
-1 580.559997558594 49018
-1 580.599975585938 17938
-1 580.640014648438 4021
-1 580.679992675781 0
-1 580.719970703125 0
-1 580.760009765625 20
-1 580.799987792969 7716
-1 580.839965820312 29038
-1 580.880004882812 46881
-1 580.919982910156 41662
-1 580.960021972656 31678
-1 581 34943
-1 581.039978027344 23612
-1 581.080017089844 8732
-1 581.119995117188 13927
-1 581.159973144531 58513
-1 581.200012207031 70674
-1 581.239990234375 56285
-1 581.279968261719 34265
-1 581.320007324219 14980
-1 581.359985351562 22621
-1 581.399963378906 33595
-1 581.440002441406 53992
-1 581.47998046875 64428
-1 581.52001953125 36475
-1 581.559997558594 29774
-1 581.599975585938 36476
-1 581.640014648438 23786
-1 581.679992675781 8547
-1 581.719970703125 2035
-1 581.760009765625 0
-1 581.799987792969 0
-1 581.839965820312 0
-1 581.880004882812 2418
-1 581.919982910156 27699
-1 581.960021972656 28063
-1 582 11365
-1 582.039978027344 14208
-1 582.080017089844 45518
-1 582.119995117188 62432
-1 582.159973144531 76468
-1 582.200012207031 95246
-1 582.239990234375 62080
-1 582.279968261719 33404
-1 582.320007324219 33369
-1 582.359985351562 21234
-1 582.399963378906 21173
-1 582.440002441406 27546
-1 582.47998046875 16173
-1 582.52001953125 5696
-1 582.559997558594 465
-1 582.599975585938 12323
-1 582.640014648438 32372
-1 582.679992675781 69849
-1 582.719970703125 72521
-1 582.760009765625 38163
-1 582.799987792969 12148
-1 582.839965820312 2090
-1 582.880004882812 0
-1 582.919982910156 0
-1 582.960021972656 0
-1 583 0
-1 583.039978027344 0
-1 583.080017089844 4
-1 583.119995117188 3
-1 583.159973144531 720
-1 583.200012207031 14891
-1 583.239990234375 39886
-1 583.279968261719 37451
-1 583.320007324219 70347
-1 583.359985351562 94182
-1 583.399963378906 58587
-1 583.440002441406 48289
-1 583.47998046875 125036
-1 583.52001953125 134606
-1 583.559997558594 69582
-1 583.599975585938 57210
-1 583.640014648438 73267
-1 583.679992675781 41739
-1 583.719970703125 14325
-1 583.760009765625 2512
-1 583.799987792969 0
-1 583.839965820312 2399
-1 583.880004882812 25011
-1 583.919982910156 67053
-1 583.960021972656 69540
-1 584 33958
-1 584.039978027344 34413
-1 584.080017089844 59890
-1 584.119995117188 56676
-1 584.159973144531 74185
-1 584.200012207031 70034
-1 584.239990234375 33249
-1 584.279968261719 9035
-1 584.320007324219 1295
-1 584.359985351562 0
-1 584.399963378906 0
-1 584.440002441406 0
-1 584.47998046875 0
-1 584.52001953125 0
-1 584.559997558594 4
-1 584.599975585938 3
-1 584.640014648438 1
-1 584.679992675781 0
-1 584.719970703125 0
-1 584.760009765625 0
-1 584.799987792969 0
-1 584.839965820312 0
-1 584.880004882812 759
-1 584.919982910156 63460
-1 584.960021972656 130587
-1 585 100627
-1 585.039978027344 89243
-1 585.080017089844 75664
-1 585.119995117188 37030
-1 585.159973144531 17628
-1 585.200012207031 44653
-1 585.239990234375 109285
-1 585.279968261719 126666
-1 585.320007324219 66620
-1 585.359985351562 21443
-1 585.399963378906 0
-1 585.440002441406 59485
-1 585.47998046875 224999
-1 585.52001953125 195928
-1 585.559997558594 136222
-1 585.599975585938 135451
-1 585.640014648438 139463
-1 585.679992675781 96829
-1 585.719970703125 39425
-1 585.760009765625 9504
-1 585.799987792969 528
-1 585.839965820312 505
-1 585.880004882812 30383
-1 585.919982910156 90674
-1 585.960021972656 72807
-1 586 29544
-1 586.039978027344 7591
-1 586.080017089844 275
-1 586.119995117188 0
-1 586.159973144531 0
-1 586.200012207031 8191
-1 586.239990234375 51126
-1 586.279968261719 106363
-1 586.320007324219 182049
-1 586.359985351562 158859
-1 586.399963378906 97428
-1 586.440002441406 53010
-1 586.47998046875 18469
-1 586.52001953125 4218
-1 586.559997558594 0
-1 586.599975585938 0
-1 586.640014648438 22833
-1 586.679992675781 55415
-1 586.719970703125 36398
-1 586.760009765625 13711
-1 586.799987792969 3135
-1 586.839965820312 434
-1 586.880004882812 22056
-1 586.919982910156 38113
-1 586.960021972656 21707
-1 587 7105
-1 587.039978027344 1311
-1 587.080017089844 4190
-1 587.119995117188 20293
-1 587.159973144531 19834
-1 587.200012207031 8774
-1 587.239990234375 2480
-1 587.279968261719 2360
-1 587.320007324219 16303
-1 587.359985351562 19652
-1 587.399963378906 8940
-1 587.440002441406 18326
-1 587.47998046875 64146
-1 587.52001953125 60534
-1 587.559997558594 28404
-1 587.599975585938 10490
-1 587.640014648438 20030
-1 587.679992675781 25257
-1 587.719970703125 17195
-1 587.760009765625 42628
-1 587.799987792969 71006
-1 587.839965820312 70649
-1 587.880004882812 62936
-1 587.919982910156 32320
-1 587.960021972656 10156
-1 588 1708
-1 588.039978027344 0
-1 588.080017089844 0
-1 588.119995117188 10753
-1 588.159973144531 52103
-1 588.200012207031 69891
-1 588.239990234375 41545
-1 588.279968261719 13932
-1 588.320007324219 3010
-1 588.359985351562 0
-1 588.399963378906 0
-1 588.440002441406 15382
-1 588.47998046875 86635
-1 588.52001953125 90483
-1 588.559997558594 43420
-1 588.599975585938 12808
-1 588.640014648438 1769
-1 588.679992675781 0
-1 588.719970703125 57260
-1 588.760009765625 237030
-1 588.799987792969 216893
-1 588.839965820312 150028
-1 588.880004882812 106521
-1 588.919982910156 48364
-1 588.960021972656 13403
-1 589 1602
-1 589.039978027344 0
-1 589.080017089844 0
-1 589.119995117188 0
-1 589.159973144531 0
-1 589.200012207031 0
-1 589.239990234375 19895
-1 589.279968261719 33394
-1 589.320007324219 71363
-1 589.359985351562 179985
-1 589.399963378906 185940
-1 589.440002441406 146415
-1 589.47998046875 122374
-1 589.52001953125 118457
-1 589.559997558594 89400
-1 589.599975585938 38351
-1 589.640014648438 10487
-1 589.679992675781 728
-1 589.719970703125 0
-1 589.760009765625 0
-1 589.799987792969 453
-1 589.839965820312 53337
-1 589.880004882812 78838
-1 589.919982910156 40188
-1 589.960021972656 12495
-1 590 2064
-1 590.039978027344 0
-1 590.080017089844 0
-1 590.119995117188 0
-1 590.159973144531 0
-1 590.200012207031 0
-1 590.239990234375 296
-1 590.279968261719 10609
-1 590.320007324219 57865
-1 590.359985351562 102423
-1 590.399963378906 99134
-1 590.440002441406 65881
-1 590.47998046875 46711
-1 590.52001953125 36175
-1 590.559997558594 57309
-1 590.599975585938 87702
-1 590.640014648438 72694
-1 590.679992675781 36815
-1 590.719970703125 30498
-1 590.760009765625 20214
-1 590.799987792969 7694
-1 590.839965820312 1808
-1 590.880004882812 0
-1 590.919982910156 0
-1 590.960021972656 0
-1 591 0
-1 591.039978027344 0
-1 591.080017089844 1
-1 591.119995117188 444
-1 591.159973144531 9234
-1 591.200012207031 26134
-1 591.239990234375 57216
-1 591.279968261719 78336
-1 591.320007324219 86098
-1 591.359985351562 144433
-1 591.399963378906 194104
-1 591.440002441406 206701
-1 591.47998046875 177366
-1 591.52001953125 108572
-1 591.559997558594 64489
-1 591.599975585938 36725
-1 591.640014648438 13580
-1 591.679992675781 2651
-1 591.719970703125 0
-1 591.760009765625 238
-1 591.799987792969 13830
-1 591.839965820312 35497
-1 591.880004882812 29799
-1 591.919982910156 12691
-1 591.960021972656 3235
-1 592 275
-1 592.039978027344 0
-1 592.080017089844 0
-1 592.119995117188 19447
-1 592.159973144531 100746
-1 592.200012207031 140904
-1 592.239990234375 85642
-1 592.279968261719 40163
-1 592.320007324219 38818
-1 592.359985351562 25935
-1 592.399963378906 9805
-1 592.440002441406 2279
-1 592.47998046875 0
-1 592.52001953125 0
-1 592.559997558594 6194
-1 592.599975585938 77558
-1 592.640014648438 107844
-1 592.679992675781 66166
-1 592.719970703125 24753
-1 592.760009765625 5154
-1 592.799987792969 0
-1 592.839965820312 0
-1 592.880004882812 0
-1 592.919982910156 0
-1 592.960021972656 0
-1 593 3
-1 593.039978027344 5
-1 593.080017089844 2
-1 593.119995117188 846
-1 593.159973144531 26628
-1 593.200012207031 63417
-1 593.239990234375 41877
-1 593.279968261719 14848
-1 593.320007324219 3445
-1 593.359985351562 0
-1 593.399963378906 0
-1 593.440002441406 5417
-1 593.47998046875 15606
-1 593.52001953125 9987
-1 593.559997558594 3314
-1 593.599975585938 0
-1 593.640014648438 24990
-1 593.679992675781 41585
-1 593.719970703125 20294
-1 593.760009765625 6012
-1 593.799987792969 893
-1 593.839965820312 0
-1 593.880004882812 0
-1 593.919982910156 35916
-1 593.960021972656 104477
-1 594 85130
-1 594.039978027344 36733
-1 594.080017089844 9053
-1 594.119995117188 885
-1 594.159973144531 0
-1 594.200012207031 0
-1 594.239990234375 7030
-1 594.279968261719 53631
-1 594.320007324219 74151
-1 594.359985351562 53796
-1 594.399963378906 32455
-1 594.440002441406 35728
-1 594.47998046875 23233
-1 594.52001953125 8629
-1 594.559997558594 1769
-1 594.599975585938 0
-1 594.640014648438 0
-1 594.679992675781 14675
-1 594.719970703125 31894
-1 594.760009765625 20288
-1 594.799987792969 7210
-1 594.839965820312 1514
-1 594.880004882812 0
-1 594.919982910156 0
-1 594.960021972656 0
-1 595 0
-1 595.039978027344 29682
-1 595.080017089844 63848
-1 595.119995117188 78254
-1 595.159973144531 72980
-1 595.200012207031 39705
-1 595.239990234375 13645
-1 595.279968261719 1688
-1 595.320007324219 20127
-1 595.359985351562 65538
-1 595.399963378906 94168
-1 595.440002441406 69867
-1 595.47998046875 28472
-1 595.52001953125 7724
-1 595.559997558594 488
-1 595.599975585938 0
-1 595.640014648438 10130
-1 595.679992675781 24377
-1 595.719970703125 15626
-1 595.760009765625 5748
-1 595.799987792969 1332
-1 595.839965820312 12626
-1 595.880004882812 44176
-1 595.919982910156 44301
-1 595.960021972656 22041
-1 596 6725
-1 596.039978027344 4592
-1 596.080017089844 39826
-1 596.119995117188 54102
-1 596.159973144531 28406
-1 596.200012207031 8937
-1 596.239990234375 13163
-1 596.279968261719 26632
-1 596.320007324219 16709
-1 596.359985351562 6060
-1 596.399963378906 1334
-1 596.440002441406 0
-1 596.47998046875 0
-1 596.52001953125 0
-1 596.559997558594 0
-1 596.599975585938 38
-1 596.640014648438 15881
-1 596.679992675781 38548
-1 596.719970703125 27505
-1 596.760009765625 38961
-1 596.799987792969 103899
-1 596.839965820312 101604
-1 596.880004882812 46547
-1 596.919982910156 13626
-1 596.960021972656 8357
-1 597 35232
-1 597.039978027344 36175
-1 597.080017089844 16769
-1 597.119995117188 5088
-1 597.159973144531 603
-1 597.200012207031 0
-1 597.239990234375 3861
-1 597.279968261719 18215
-1 597.320007324219 21197
-1 597.359985351562 32729
-1 597.399963378906 40431
-1 597.440002441406 22403
-1 597.47998046875 7615
-1 597.52001953125 21389
-1 597.559997558594 27289
-1 597.599975585938 14751
-1 597.640014648438 11946
-1 597.679992675781 22691
-1 597.719970703125 51138
-1 597.760009765625 166187
-1 597.799987792969 264343
-1 597.839965820312 330515
-1 597.880004882812 328228
-1 597.919982910156 373877
-1 597.960021972656 485657
-1 598 431851
-1 598.039978027344 311802
-1 598.080017089844 183360
-1 598.119995117188 109554
-1 598.159973144531 84609
-1 598.200012207031 182804
-1 598.239990234375 385678
-1 598.279968261719 553936
-1 598.320007324219 557375
-1 598.359985351562 373918
-1 598.399963378906 182321
-1 598.440002441406 124785
-1 598.47998046875 143602
-1 598.52001953125 204563
-1 598.559997558594 269576
-1 598.599975585938 286849
-1 598.640014648438 364001
-1 598.679992675781 390160
-1 598.719970703125 247242
-1 598.760009765625 115472
-1 598.799987792969 99923
-1 598.839965820312 70671
-1 598.880004882812 37676
-1 598.919982910156 89988
-1 598.960021972656 110039
-1 599 79926
-1 599.039978027344 89327
-1 599.080017089844 82559
-1 599.119995117188 38651
-1 599.159973144531 9171
-1 599.200012207031 19965
-1 599.239990234375 68893
-1 599.279968261719 71125
-1 599.320007324219 37305
-1 599.359985351562 11851
-1 599.399963378906 2094
-1 599.440002441406 354
-1 599.47998046875 13719
-1 599.52001953125 20676
-1 599.559997558594 11622
-1 599.599975585938 3861
-1 599.640014648438 706
-1 599.679992675781 0
-1 599.719970703125 0
-1 599.760009765625 0
-1 599.799987792969 0
-1 599.839965820312 0
-1 599.880004882812 21378
-1 599.919982910156 74667
-1 599.960021972656 85595
-1 600 45541
-1 600.039978027344 14498
-1 600.080017089844 2063
-1 600.119995117188 0
-1 600.159973144531 0
-1 600.200012207031 0
-1 600.239990234375 0
-1 600.279968261719 0
-1 600.320007324219 5
-1 600.359985351562 3
-1 600.399963378906 1
-1 600.440002441406 0
-1 600.47998046875 0
-1 600.52001953125 10018
-1 600.559997558594 30069
-1 600.599975585938 50442
-1 600.640014648438 82112
-1 600.679992675781 68309
-1 600.719970703125 32260
-1 600.760009765625 9254
-1 600.799987792969 1285
-1 600.839965820312 0
-1 600.880004882812 2335
-1 600.919982910156 48445
-1 600.960021972656 94117
-1 601 67132
-1 601.039978027344 27533
-1 601.080017089844 6415
-1 601.119995117188 435
-1 601.159973144531 0
-1 601.200012207031 0
-1 601.239990234375 0
-1 601.279968261719 0
-1 601.320007324219 1
-1 601.359985351562 1297
-1 601.399963378906 23345
-1 601.440002441406 49045
-1 601.47998046875 46593
-1 601.52001953125 24178
-1 601.559997558594 7496
-1 601.599975585938 3486
-1 601.640014648438 32618
-1 601.679992675781 65901
-1 601.719970703125 46380
-1 601.760009765625 25032
-1 601.799987792969 81311
-1 601.839965820312 266399
-1 601.880004882812 441425
-1 601.919982910156 374569
-1 601.960021972656 387221
-1 602 509348
-1 602.039978027344 397942
-1 602.080017089844 201561
-1 602.119995117188 145205
-1 602.159973144531 159225
-1 602.200012207031 190852
-1 602.239990234375 141763
-1 602.279968261719 87114
-1 602.320007324219 161414
-1 602.359985351562 223766
-1 602.399963378906 216610
-1 602.440002441406 163735
-1 602.47998046875 100816
-1 602.52001953125 95260
-1 602.559997558594 129091
-1 602.599975585938 153029
-1 602.640014648438 163919
-1 602.679992675781 174413
-1 602.719970703125 150382
-1 602.760009765625 101082
-1 602.799987792969 49402
-1 602.839965820312 15545
-1 602.880004882812 2160
-1 602.919982910156 0
-1 602.960021972656 10982
-1 603 81757
-1 603.039978027344 141050
-1 603.080017089844 134867
-1 603.119995117188 116642
-1 603.159973144531 86875
-1 603.200012207031 37431
-1 603.239990234375 12336
-1 603.279968261719 35674
-1 603.320007324219 72017
-1 603.359985351562 54239
-1 603.399963378906 29479
-1 603.440002441406 28197
-1 603.47998046875 18358
-1 603.52001953125 60941
-1 603.559997558594 106425
-1 603.599975585938 81514
-1 603.640014648438 76369
-1 603.679992675781 90755
-1 603.719970703125 52925
-1 603.760009765625 18235
-1 603.799987792969 3758
-1 603.839965820312 0
-1 603.880004882812 0
-1 603.919982910156 0
-1 603.960021972656 0
-1 604 11441
-1 604.039978027344 27765
-1 604.080017089844 15631
-1 604.119995117188 31562
-1 604.159973144531 68249
-1 604.200012207031 86885
-1 604.239990234375 82810
-1 604.279968261719 62692
-1 604.320007324219 28228
-1 604.359985351562 7634
-1 604.399963378906 890
-1 604.440002441406 2820
-1 604.47998046875 36925
-1 604.52001953125 121087
-1 604.559997558594 163124
-1 604.599975585938 105932
-1 604.640014648438 48767
-1 604.679992675781 52270
-1 604.719970703125 46647
-1 604.760009765625 23252
-1 604.799987792969 27889
-1 604.839965820312 39592
-1 604.880004882812 80992
-1 604.919982910156 86443
-1 604.960021972656 42838
-1 605 23081
-1 605.039978027344 21125
-1 605.080017089844 11266
-1 605.119995117188 12841
-1 605.159973144531 28690
-1 605.200012207031 51766
-1 605.239990234375 65998
-1 605.279968261719 70869
-1 605.320007324219 78835
-1 605.359985351562 115617
-1 605.399963378906 172593
-1 605.440002441406 130314
-1 605.47998046875 53421
-1 605.52001953125 42101
-1 605.559997558594 58449
-1 605.599975585938 36719
-1 605.640014648438 13539
-1 605.679992675781 2701
-1 605.719970703125 0
-1 605.760009765625 0
-1 605.799987792969 19474
-1 605.839965820312 50722
-1 605.880004882812 85573
-1 605.919982910156 82397
-1 605.960021972656 47425
-1 606 16710
-1 606.039978027344 3401
-1 606.080017089844 0
-1 606.119995117188 0
-1 606.159973144531 0
-1 606.200012207031 0
-1 606.239990234375 2284
-1 606.279968261719 21148
-1 606.320007324219 33976
-1 606.359985351562 51950
-1 606.399963378906 94179
-1 606.440002441406 84384
-1 606.47998046875 37976
-1 606.52001953125 12015
-1 606.559997558594 18363
-1 606.599975585938 37396
-1 606.640014648438 23435
-1 606.679992675781 8018
-1 606.719970703125 4186
-1 606.760009765625 18613
-1 606.799987792969 26734
-1 606.839965820312 57174
-1 606.880004882812 113167
-1 606.919982910156 75618
-1 606.960021972656 28372
-1 607 6635
-1 607.039978027344 0
-1 607.080017089844 42317
-1 607.119995117188 153398
-1 607.159973144531 151792
-1 607.200012207031 116382
-1 607.239990234375 108903
-1 607.279968261719 163812
-1 607.320007324219 201648
-1 607.359985351562 151986
-1 607.399963378906 87598
-1 607.440002441406 79994
-1 607.47998046875 61989
-1 607.52001953125 32031
-1 607.559997558594 11638
-1 607.599975585938 35377
-1 607.640014648438 72849
-1 607.679992675781 66435
-1 607.719970703125 65542
-1 607.760009765625 87337
-1 607.799987792969 103190
-1 607.839965820312 105474
-1 607.880004882812 151391
-1 607.919982910156 138528
-1 607.960021972656 164761
-1 608 158788
-1 608.039978027344 75895
-1 608.080017089844 21016
-1 608.119995117188 1821
-1 608.159973144531 9100
-1 608.200012207031 69814
-1 608.239990234375 72518
-1 608.279968261719 32579
-1 608.320007324219 8873
-1 608.359985351562 5498
-1 608.399963378906 55031
-1 608.440002441406 94722
-1 608.47998046875 111825
-1 608.52001953125 109318
-1 608.559997558594 103612
-1 608.599975585938 89382
-1 608.640014648438 93462
-1 608.679992675781 52965
-1 608.719970703125 18368
-1 608.760009765625 3222
-1 608.799987792969 0
-1 608.839965820312 0
-1 608.880004882812 0
-1 608.919982910156 0
-1 608.960021972656 0
-1 609 4
-1 609.039978027344 4
-1 609.080017089844 2
-1 609.119995117188 1489
-1 609.159973144531 44703
-1 609.200012207031 92666
-1 609.239990234375 94482
-1 609.279968261719 84039
-1 609.320007324219 77989
-1 609.359985351562 60753
-1 609.399963378906 38952
-1 609.440002441406 57659
-1 609.47998046875 82704
-1 609.52001953125 73608
-1 609.559997558594 67307
-1 609.599975585938 77872
-1 609.640014648438 109825
-1 609.679992675781 122053
-1 609.719970703125 68616
-1 609.760009765625 22072
-1 609.799987792969 4084
-1 609.839965820312 0
-1 609.880004882812 0
-1 609.919982910156 0
-1 609.960021972656 1623
-1 610 20132
-1 610.039978027344 37101
-1 610.080017089844 25438
-1 610.119995117188 9902
-1 610.159973144531 2172
-1 610.200012207031 2164
-1 610.239990234375 16626
-1 610.279968261719 21170
-1 610.320007324219 8981
-1 610.359985351562 2670
-1 610.399963378906 13593
-1 610.440002441406 39373
-1 610.47998046875 36157
-1 610.52001953125 24647
-1 610.559997558594 48136
-1 610.599975585938 67227
-1 610.640014648438 72896
-1 610.679992675781 114320
-1 610.719970703125 126239
-1 610.760009765625 73277
-1 610.799987792969 52061
-1 610.839965820312 95089
-1 610.880004882812 144290
-1 610.919982910156 107847
-1 610.960021972656 44839
-1 611 11846
-1 611.039978027344 2422
-1 611.080017089844 12674
-1 611.119995117188 17281
-1 611.159973144531 13042
-1 611.200012207031 74178
-1 611.239990234375 164650
-1 611.279968261719 154109
-1 611.320007324219 122958
-1 611.359985351562 84293
-1 611.399963378906 54022
-1 611.440002441406 64398
-1 611.47998046875 92438
-1 611.52001953125 65064
-1 611.559997558594 47926
-1 611.599975585938 56034
-1 611.640014648438 34633
-1 611.679992675781 12746
-1 611.719970703125 31046
-1 611.760009765625 75703
-1 611.799987792969 80212
-1 611.839965820312 64932
-1 611.880004882812 46387
-1 611.919982910156 41487
-1 611.960021972656 85328
-1 612 118599
-1 612.039978027344 72480
-1 612.080017089844 24910
-1 612.119995117188 5405
-1 612.159973144531 3462
-1 612.200012207031 32428
-1 612.239990234375 73961
-1 612.279968261719 89919
-1 612.320007324219 88199
-1 612.359985351562 101402
-1 612.399963378906 137070
-1 612.440002441406 167970
-1 612.47998046875 126860
-1 612.52001953125 85253
-1 612.559997558594 48668
-1 612.599975585938 18246
-1 612.640014648438 9995
-1 612.679992675781 47117
-1 612.719970703125 60519
-1 612.760009765625 30103
-1 612.799987792969 38334
-1 612.839965820312 97604
-1 612.880004882812 91431
-1 612.919982910156 73076
-1 612.960021972656 39642
-1 613 13268
-1 613.039978027344 2409
-1 613.080017089844 0
-1 613.119995117188 0
-1 613.159973144531 0
-1 613.200012207031 0
-1 613.239990234375 9343
-1 613.279968261719 51042
-1 613.320007324219 95690
-1 613.359985351562 89904
-1 613.399963378906 43321
-1 613.440002441406 20641
-1 613.47998046875 32275
-1 613.52001953125 48245
-1 613.559997558594 72950
-1 613.599975585938 116443
-1 613.640014648438 92331
-1 613.679992675781 39216
-1 613.719970703125 10964
-1 613.760009765625 852
-1 613.799987792969 0
-1 613.839965820312 0
-1 613.880004882812 0
-1 613.919982910156 0
-1 613.960021972656 448
-1 614 12807
-1 614.039978027344 35408
-1 614.080017089844 33358
-1 614.119995117188 15239
-1 614.159973144531 4140
-1 614.200012207031 508
-1 614.239990234375 5144
-1 614.279968261719 24774
-1 614.320007324219 70123
-1 614.359985351562 124086
-1 614.399963378906 82760
-1 614.440002441406 36585
-1 614.47998046875 34788
-1 614.52001953125 42478
-1 614.559997558594 28253
-1 614.599975585938 11308
-1 614.640014648438 24999
-1 614.679992675781 61951
-1 614.719970703125 62255
-1 614.760009765625 53804
-1 614.799987792969 27141
-1 614.839965820312 8565
-1 614.880004882812 1249
-1 614.919982910156 0
-1 614.960021972656 0
-1 615 0
-1 615.039978027344 0
-1 615.080017089844 1460
-1 615.119995117188 58642
-1 615.159973144531 106392
-1 615.200012207031 70110
-1 615.239990234375 27440
-1 615.279968261719 6114
-1 615.320007324219 221
-1 615.359985351562 0
-1 615.399963378906 22198
-1 615.440002441406 76265
-1 615.47998046875 71477
-1 615.52001953125 35454
-1 615.559997558594 24035
-1 615.599975585938 45320
-1 615.640014648438 95933
-1 615.679992675781 89473
-1 615.719970703125 69107
-1 615.760009765625 52883
-1 615.799987792969 23307
-1 615.839965820312 6457
-1 615.880004882812 589
-1 615.919982910156 0
-1 615.960021972656 1473
-1 616 22667
-1 616.039978027344 52738
-1 616.080017089844 65366
-1 616.119995117188 37134
-1 616.159973144531 11575
-1 616.200012207031 2041
-1 616.239990234375 9081
-1 616.279968261719 45183
-1 616.320007324219 58318
-1 616.359985351562 49930
-1 616.399963378906 25770
-1 616.440002441406 8284
-1 616.47998046875 1274
-1 616.52001953125 7454
-1 616.559997558594 38242
-1 616.599975585938 69870
-1 616.640014648438 101065
-1 616.679992675781 133598
-1 616.719970703125 118793
-1 616.760009765625 56285
-1 616.799987792969 16536
-1 616.839965820312 6903
-1 616.880004882812 39961
-1 616.919982910156 62944
-1 616.960021972656 45572
-1 617 59110
-1 617.039978027344 128936
-1 617.080017089844 182299
-1 617.119995117188 202932
-1 617.159973144531 148346
-1 617.200012207031 92191
-1 617.239990234375 41077
-1 617.279968261719 25093
-1 617.320007324219 62218
-1 617.359985351562 119689
-1 617.399963378906 206444
-1 617.440002441406 200305
-1 617.47998046875 104699
-1 617.52001953125 41554
-1 617.559997558594 58168
-1 617.599975585938 82695
-1 617.640014648438 71881
-1 617.679992675781 36274
-1 617.719970703125 11483
-1 617.760009765625 5131
-1 617.799987792969 28736
-1 617.839965820312 48331
-1 617.880004882812 47625
-1 617.919982910156 30761
-1 617.960021972656 19109
-1 618 32044
-1 618.039978027344 24133
-1 618.080017089844 10495
-1 618.119995117188 31079
-1 618.159973144531 43544
-1 618.200012207031 53034
-1 618.239990234375 55348
-1 618.279968261719 89865
-1 618.320007324219 102225
-1 618.359985351562 58348
-1 618.399963378906 20050
-1 618.440002441406 3819
-1 618.47998046875 0
-1 618.52001953125 2042
-1 618.559997558594 26243
-1 618.599975585938 34015
-1 618.640014648438 16947
-1 618.679992675781 4868
-1 618.719970703125 756
-1 618.760009765625 8924
-1 618.799987792969 30862
-1 618.839965820312 25277
-1 618.880004882812 10241
-1 618.919982910156 2721
-1 618.960021972656 140
-1 619 0
-1 619.039978027344 0
-1 619.080017089844 0
-1 619.119995117188 0
-1 619.159973144531 0
-1 619.200012207031 1550
-1 619.239990234375 23281
-1 619.279968261719 44613
-1 619.320007324219 26333
-1 619.359985351562 15870
-1 619.399963378906 94081
-1 619.440002441406 172206
-1 619.47998046875 129917
-1 619.52001953125 70008
-1 619.559997558594 41408
-1 619.599975585938 18933
-1 619.640014648438 5443
-1 619.679992675781 596
-1 619.719970703125 0
-1 619.760009765625 8032
-1 619.799987792969 26607
-1 619.839965820312 28266
-1 619.880004882812 52374
-1 619.919982910156 47823
-1 619.960021972656 22169
-1 620 6520
-1 620.039978027344 1042
-1 620.080017089844 10791
-1 620.119995117188 37328
-1 620.159973144531 30478
-1 620.200012207031 12404
-1 620.239990234375 3112
-1 620.279968261719 146
-1 620.320007324219 0
-1 620.359985351562 0
-1 620.399963378906 0
-1 620.440002441406 0
-1 620.47998046875 1
-1 620.52001953125 31
-1 620.559997558594 11685
-1 620.599975585938 38187
-1 620.640014648438 31458
-1 620.679992675781 60259
-1 620.719970703125 89623
-1 620.760009765625 45634
-1 620.799987792969 80110
-1 620.839965820312 155671
-1 620.880004882812 169957
-1 620.919982910156 390200
-1 620.960021972656 525243
-1 621 447977
-1 621.039978027344 328242
-1 621.080017089844 221241
-1 621.119995117188 187825
-1 621.159973144531 191709
-1 621.200012207031 344412
-1 621.239990234375 482805
-1 621.279968261719 540888
-1 621.320007324219 618909
-1 621.359985351562 585367
-1 621.399963378906 385551
-1 621.440002441406 279812
-1 621.47998046875 218509
-1 621.52001953125 219274
-1 621.559997558594 222979
-1 621.599975585938 238104
-1 621.640014648438 213195
-1 621.679992675781 121179
-1 621.719970703125 74675
-1 621.760009765625 95888
-1 621.799987792969 146450
-1 621.839965820312 154806
-1 621.880004882812 139963
-1 621.919982910156 91800
-1 621.960021972656 40749
-1 622 32941
-1 622.039978027344 43758
-1 622.080017089844 69291
-1 622.119995117188 103469
-1 622.159973144531 72613
-1 622.200012207031 38107
-1 622.239990234375 104688
-1 622.279968261719 210973
-1 622.320007324219 166307
-1 622.359985351562 77145
-1 622.399963378906 63696
-1 622.440002441406 70939
-1 622.47998046875 57087
-1 622.52001953125 38216
-1 622.559997558594 58614
-1 622.599975585938 48181
-1 622.640014648438 20513
-1 622.679992675781 5146
-1 622.719970703125 459
-1 622.760009765625 0
-1 622.799987792969 0
-1 622.839965820312 26261
-1 622.880004882812 133087
-1 622.919982910156 151173
-1 622.960021972656 92050
-1 623 33233
-1 623.039978027344 6712
-1 623.080017089844 12545
-1 623.119995117188 64833
-1 623.159973144531 65449
-1 623.200012207031 53060
-1 623.239990234375 88664
-1 623.279968261719 116279
-1 623.320007324219 105623
-1 623.359985351562 129900
-1 623.399963378906 137130
-1 623.440002441406 141710
-1 623.47998046875 153554
-1 623.52001953125 137519
-1 623.559997558594 70667
-1 623.599975585938 22500
-1 623.640014648438 3540
-1 623.679992675781 0
-1 623.719970703125 0
-1 623.760009765625 0
-1 623.799987792969 0
-1 623.839965820312 24878
-1 623.880004882812 61961
-1 623.919982910156 41387
-1 623.960021972656 15283
-1 624 3581
-1 624.039978027344 15
-1 624.080017089844 0
-1 624.119995117188 14911
-1 624.159973144531 45679
-1 624.200012207031 63360
-1 624.239990234375 85818
-1 624.279968261719 80013
-1 624.320007324219 70093
-1 624.359985351562 71869
-1 624.399963378906 56082
-1 624.440002441406 35163
-1 624.47998046875 13606
-1 624.52001953125 1684
-1 624.559997558594 7240
-1 624.599975585938 70999
-1 624.640014648438 79348
-1 624.679992675781 56421
-1 624.719970703125 55514
-1 624.760009765625 37495
-1 624.799987792969 14447
-1 624.839965820312 3342
-1 624.880004882812 27
-1 624.919982910156 0
-1 624.960021972656 0
-1 625 28526
-1 625.039978027344 81167
-1 625.080017089844 65382
-1 625.119995117188 27516
-1 625.159973144531 6968
-1 625.200012207031 17224
-1 625.239990234375 70845
-1 625.279968261719 87270
-1 625.320007324219 47706
-1 625.359985351562 15077
-1 625.399963378906 6269
-1 625.440002441406 67766
-1 625.47998046875 117134
-1 625.52001953125 88805
-1 625.559997558594 64801
-1 625.599975585938 33171
-1 625.640014648438 60621
-1 625.679992675781 178755
-1 625.719970703125 203613
-1 625.760009765625 142408
-1 625.799987792969 61278
-1 625.839965820312 16122
-1 625.880004882812 1179
-1 625.919982910156 0
-1 625.960021972656 0
-1 626 0
-1 626.039978027344 0
-1 626.080017089844 1
-1 626.119995117188 9
-1 626.159973144531 0
-1 626.200012207031 1453
-1 626.239990234375 41391
-1 626.279968261719 84470
-1 626.320007324219 53118
-1 626.359985351562 21527
-1 626.399963378906 33595
-1 626.440002441406 39770
-1 626.47998046875 35366
-1 626.52001953125 40011
-1 626.559997558594 42814
-1 626.599975585938 43807
-1 626.640014648438 47016
-1 626.679992675781 31352
-1 626.719970703125 32007
-1 626.760009765625 43395
-1 626.799987792969 25312
-1 626.839965820312 8884
-1 626.880004882812 1693
-1 626.919982910156 0
-1 626.960021972656 0
-1 627 0
-1 627.039978027344 11358
-1 627.080017089844 57836
-1 627.119995117188 51313
-1 627.159973144531 40362
-1 627.200012207031 115421
-1 627.239990234375 196184
-1 627.279968261719 196490
-1 627.320007324219 112754
-1 627.359985351562 39794
-1 627.399963378906 8818
-1 627.440002441406 5914
-1 627.47998046875 30166
-1 627.52001953125 56530
-1 627.559997558594 63290
-1 627.599975585938 39140
-1 627.640014648438 14605
-1 627.679992675781 3091
-1 627.719970703125 0
-1 627.760009765625 0
-1 627.799987792969 0
-1 627.839965820312 0
-1 627.880004882812 0
-1 627.919982910156 2
-1 627.960021972656 3
-1 628 1
-1 628.039978027344 0
-1 628.080017089844 0
-1 628.119995117188 720
-1 628.159973144531 17817
-1 628.200012207031 117342
-1 628.239990234375 210648
-1 628.279968261719 209670
-1 628.320007324219 135807
-1 628.359985351562 99805
-1 628.399963378906 78756
-1 628.440002441406 49528
-1 628.47998046875 44352
-1 628.52001953125 30424
-1 628.559997558594 11620
-1 628.599975585938 2854
-1 628.640014648438 80
-1 628.679992675781 0
-1 628.719970703125 0
-1 628.760009765625 0
-1 628.799987792969 0
-1 628.839965820312 1
-1 628.880004882812 2
-1 628.919982910156 1
-1 628.960021972656 0
-1 629 0
-1 629.039978027344 0
-1 629.080017089844 0
-1 629.119995117188 0
-1 629.159973144531 11722
-1 629.200012207031 55608
-1 629.239990234375 103230
-1 629.279968261719 118681
-1 629.320007324219 71812
-1 629.359985351562 31976
-1 629.399963378906 44333
-1 629.440002441406 41548
-1 629.47998046875 18951
-1 629.52001953125 5615
-1 629.559997558594 838
-1 629.599975585938 10362
-1 629.640014648438 27983
-1 629.679992675781 41494
-1 629.719970703125 106693
-1 629.760009765625 101334
-1 629.799987792969 44894
-1 629.839965820312 28431
-1 629.880004882812 86040
-1 629.919982910156 98132
-1 629.960021972656 52968
-1 630 55276
-1 630.039978027344 64441
-1 630.080017089844 40725
-1 630.119995117188 15662
-1 630.159973144531 3313
-1 630.200012207031 6026
-1 630.239990234375 37694
-1 630.279968261719 49642
-1 630.320007324219 25952
-1 630.359985351562 30277
-1 630.399963378906 68443
-1 630.440002441406 73480
-1 630.47998046875 44840
-1 630.52001953125 29296
-1 630.559997558594 61758
-1 630.599975585938 120599
-1 630.640014648438 128716
-1 630.679992675781 72375
-1 630.719970703125 25861
-1 630.760009765625 4756
-1 630.799987792969 1192
-1 630.839965820312 23544
-1 630.880004882812 72309
-1 630.919982910156 70637
-1 630.960021972656 61857
-1 631 73017
-1 631.039978027344 62917
-1 631.080017089844 40283
-1 631.119995117188 16042
-1 631.159973144531 3582
-1 631.200012207031 154
-1 631.239990234375 0
-1 631.279968261719 0
-1 631.320007324219 0
-1 631.359985351562 0
-1 631.399963378906 1
-1 631.440002441406 3
-1 631.47998046875 1
-1 631.52001953125 0
-1 631.559997558594 0
-1 631.599975585938 0
-1 631.640014648438 0
-1 631.679992675781 0
-1 631.719970703125 0
-1 631.760009765625 0
-1 631.799987792969 1962
-1 631.839965820312 20024
-1 631.880004882812 50172
-1 631.919982910156 43861
-1 631.960021972656 19618
-1 632 5657
-1 632.039978027344 618
-1 632.080017089844 0
-1 632.119995117188 0
-1 632.159973144531 0
-1 632.200012207031 0
-1 632.239990234375 0
-1 632.279968261719 3
-1 632.320007324219 2
-1 632.359985351562 1
-1 632.399963378906 0
-1 632.440002441406 16
-1 632.47998046875 12003
-1 632.52001953125 74623
-1 632.559997558594 127319
-1 632.599975585938 96634
-1 632.640014648438 42646
-1 632.679992675781 11362
-1 632.719970703125 1261
-1 632.760009765625 0
-1 632.799987792969 0
-1 632.839965820312 0
-1 632.880004882812 0
-1 632.919982910156 10330
-1 632.960021972656 49078
-1 633 67007
-1 633.039978027344 41771
-1 633.080017089844 14804
-1 633.119995117188 2290
-1 633.159973144531 830
-1 633.200012207031 38137
-1 633.239990234375 76884
-1 633.279968261719 63634
-1 633.320007324219 56106
-1 633.359985351562 96308
-1 633.399963378906 112401
-1 633.440002441406 85732
-1 633.47998046875 37395
-1 633.52001953125 16852
-1 633.559997558594 33208
-1 633.599975585938 42797
-1 633.640014648438 24955
-1 633.679992675781 8238
-1 633.719970703125 62073
-1 633.760009765625 114054
-1 633.799987792969 91889
-1 633.839965820312 45055
-1 633.880004882812 13354
-1 633.919982910156 4885
-1 633.960021972656 54481
-1 634 173352
-1 634.039978027344 192977
-1 634.080017089844 106583
-1 634.119995117188 36821
-1 634.159973144531 6270
-1 634.200012207031 0
-1 634.239990234375 0
-1 634.279968261719 0
-1 634.320007324219 0
-1 634.359985351562 89
-1 634.399963378906 6790
-1 634.440002441406 34493
-1 634.47998046875 55231
-1 634.52001953125 35152
-1 634.559997558594 19314
-1 634.599975585938 23920
-1 634.640014648438 15546
-1 634.679992675781 5594
-1 634.719970703125 2294
-1 634.760009765625 16493
-1 634.799987792969 43036
-1 634.839965820312 41604
-1 634.880004882812 46676
-1 634.919982910156 33015
-1 634.960021972656 12285
-1 635 2948
-1 635.039978027344 434
-1 635.080017089844 20327
-1 635.119995117188 73077
-1 635.159973144531 62341
-1 635.200012207031 25994
-1 635.239990234375 6653
-1 635.279968261719 0
-1 635.320007324219 6119
-1 635.359985351562 28541
-1 635.399963378906 20711
-1 635.440002441406 7919
-1 635.47998046875 1760
-1 635.52001953125 36
-1 635.559997558594 0
-1 635.599975585938 0
-1 635.640014648438 0
-1 635.679992675781 0
-1 635.719970703125 0
-1 635.760009765625 3003
-1 635.799987792969 32844
-1 635.839965820312 45433
-1 635.880004882812 74616
-1 635.919982910156 140164
-1 635.960021972656 117210
-1 636 64277
-1 636.039978027344 64337
-1 636.080017089844 48296
-1 636.119995117188 20151
-1 636.159973144531 4650
-1 636.200012207031 0
-1 636.239990234375 35576
-1 636.279968261719 76340
-1 636.320007324219 45650
-1 636.359985351562 15427
-1 636.399963378906 3252
-1 636.440002441406 0
-1 636.47998046875 0
-1 636.52001953125 0
-1 636.559997558594 0
-1 636.599975585938 0
-1 636.640014648438 3
-1 636.679992675781 3
-1 636.719970703125 1022
-1 636.760009765625 43442
-1 636.799987792969 139173
-1 636.839965820312 113135
-1 636.880004882812 45887
-1 636.919982910156 12058
-1 636.960021972656 550
-1 637 0
-1 637.039978027344 0
-1 637.080017089844 9354
-1 637.119995117188 56300
-1 637.159973144531 182501
-1 637.200012207031 406205
-1 637.239990234375 539397
-1 637.279968261719 510974
-1 637.320007324219 470344
-1 637.359985351562 458864
-1 637.399963378906 393823
-1 637.440002441406 392569
-1 637.47998046875 383324
-1 637.52001953125 332118
-1 637.559997558594 335018
-1 637.599975585938 307059
-1 637.640014648438 304516
-1 637.679992675781 244392
-1 637.719970703125 237064
-1 637.760009765625 348395
-1 637.799987792969 394883
-1 637.839965820312 360042
-1 637.880004882812 290926
-1 637.919982910156 166708
-1 637.960021972656 109843
-1 638 187326
-1 638.039978027344 235067
-1 638.080017089844 178592
-1 638.119995117188 159889
-1 638.159973144531 159809
-1 638.200012207031 143495
-1 638.239990234375 172356
-1 638.279968261719 147008
-1 638.320007324219 148786
-1 638.359985351562 170371
-1 638.399963378906 128935
-1 638.440002441406 58136
-1 638.47998046875 15884
-1 638.52001953125 3560
-1 638.559997558594 21020
-1 638.599975585938 49526
-1 638.640014648438 39837
-1 638.679992675781 37298
-1 638.719970703125 86389
-1 638.760009765625 231000
-1 638.799987792969 234503
-1 638.839965820312 145679
-1 638.880004882812 121901
-1 638.919982910156 168766
-1 638.960021972656 215959
-1 639 223135
-1 639.039978027344 211127
-1 639.080017089844 144442
-1 639.119995117188 74941
-1 639.159973144531 39132
-1 639.200012207031 14970
-1 639.239990234375 3385
-1 639.279968261719 5697
-1 639.320007324219 37573
-1 639.359985351562 80878
-1 639.399963378906 96484
-1 639.440002441406 79183
-1 639.47998046875 36736
-1 639.52001953125 22719
-1 639.559997558594 55557
-1 639.599975585938 55967
-1 639.640014648438 26963
-1 639.679992675781 7783
-1 639.719970703125 1107
-1 639.760009765625 0
-1 639.799987792969 0
-1 639.839965820312 0
-1 639.880004882812 6248
-1 639.919982910156 37563
-1 639.960021972656 74469
-1 640 70528
-1 640.039978027344 39101
-1 640.080017089844 30579
-1 640.119995117188 29721
-1 640.159973144531 17918
-1 640.200012207031 29001
-1 640.239990234375 33638
-1 640.279968261719 30281
-1 640.320007324219 58239
-1 640.359985351562 76853
-1 640.399963378906 61914
-1 640.440002441406 40302
-1 640.47998046875 28069
-1 640.52001953125 18255
-1 640.559997558594 21193
-1 640.599975585938 21446
-1 640.640014648438 34276
-1 640.679992675781 40529
-1 640.719970703125 45092
-1 640.760009765625 52606
-1 640.799987792969 35343
-1 640.839965820312 52363
-1 640.880004882812 106150
-1 640.919982910156 88961
-1 640.960021972656 38123
-1 641 26441
-1 641.039978027344 40775
-1 641.080017089844 45312
-1 641.119995117188 63578
-1 641.159973144531 81758
-1 641.200012207031 83246
-1 641.239990234375 89770
-1 641.279968261719 80894
-1 641.320007324219 49003
-1 641.359985351562 90791
-1 641.399963378906 283488
-1 641.440002441406 256003
-1 641.47998046875 135318
-1 641.52001953125 60494
-1 641.559997558594 70037
-1 641.599975585938 90003
-1 641.640014648438 55537
-1 641.679992675781 45036
-1 641.719970703125 114363
-1 641.760009765625 121042
-1 641.799987792969 59366
-1 641.839965820312 50793
-1 641.880004882812 75812
-1 641.919982910156 137901
-1 641.960021972656 136518
-1 642 64718
-1 642.039978027344 19650
-1 642.080017089844 18650
-1 642.119995117188 54853
-1 642.159973144531 59860
-1 642.200012207031 79007
-1 642.239990234375 157302
-1 642.279968261719 169193
-1 642.320007324219 95479
-1 642.359985351562 48649
-1 642.399963378906 40381
-1 642.440002441406 51712
-1 642.47998046875 38836
-1 642.52001953125 18505
-1 642.559997558594 17834
-1 642.599975585938 15499
-1 642.640014648438 7023
-1 642.679992675781 1922
-1 642.719970703125 9545
-1 642.760009765625 38587
-1 642.799987792969 39773
-1 642.839965820312 19478
-1 642.880004882812 5716
-1 642.919982910156 844
-1 642.960021972656 0
-1 643 0
-1 643.039978027344 0
-1 643.080017089844 0
-1 643.119995117188 0
-1 643.159973144531 333
-1 643.200012207031 13918
-1 643.239990234375 28117
-1 643.279968261719 65440
-1 643.320007324219 92907
-1 643.359985351562 81430
-1 643.399963378906 69693
-1 643.440002441406 38530
-1 643.47998046875 12828
-1 643.52001953125 2519
-1 643.559997558594 338
-1 643.599975585938 30223
-1 643.640014648438 64846
-1 643.679992675781 50581
-1 643.719970703125 21678
-1 643.760009765625 8826
-1 643.799987792969 29337
-1 643.839965820312 52694
-1 643.880004882812 39648
-1 643.919982910156 16556
-1 643.960021972656 3920
-1 644 302
-1 644.039978027344 791
-1 644.080017089844 13241
-1 644.119995117188 20388
-1 644.159973144531 11775
-1 644.200012207031 1809
-1 644.239990234375 25531
-1 644.279968261719 114264
-1 644.320007324219 108035
-1 644.359985351562 66247
-1 644.399963378906 32263
-1 644.440002441406 10135
-1 644.47998046875 1596
-1 644.52001953125 0
-1 644.559997558594 583
-1 644.599975585938 27538
-1 644.640014648438 46885
-1 644.679992675781 35439
-1 644.719970703125 15146
-1 644.760009765625 1787
-1 644.799987792969 11472
-1 644.839965820312 61278
-1 644.880004882812 146411
-1 644.919982910156 164079
-1 644.960021972656 154026
-1 645 106478
-1 645.039978027344 46638
-1 645.080017089844 12486
-1 645.119995117188 1334
-1 645.159973144531 0
-1 645.200012207031 0
-1 645.239990234375 0
-1 645.279968261719 0
-1 645.320007324219 0
-1 645.359985351562 7
-1 645.399963378906 4
-1 645.440002441406 1
-1 645.47998046875 0
-1 645.52001953125 7956
-1 645.559997558594 25952
-1 645.599975585938 37824
-1 645.640014648438 48553
-1 645.679992675781 27714
-1 645.719970703125 17036
-1 645.760009765625 17655
-1 645.799987792969 8733
-1 645.839965820312 2680
-1 645.880004882812 399
-1 645.919982910156 0
-1 645.960021972656 0
-1 646 0
-1 646.039978027344 0
-1 646.080017089844 2426
-1 646.119995117188 25398
-1 646.159973144531 28582
-1 646.200012207031 13262
-1 646.239990234375 3820
-1 646.279968261719 2313
-1 646.320007324219 22155
-1 646.359985351562 31151
-1 646.399963378906 14186
-1 646.440002441406 4004
-1 646.47998046875 462
-1 646.52001953125 0
-1 646.559997558594 0
-1 646.599975585938 0
-1 646.640014648438 6860
-1 646.679992675781 30031
-1 646.719970703125 29958
-1 646.760009765625 13850
-1 646.799987792969 4151
-1 646.839965820312 504
-1 646.880004882812 0
-1 646.919982910156 0
-1 646.960021972656 0
-1 647 0
-1 647.039978027344 0
-1 647.080017089844 2
-1 647.119995117188 1
-1 647.159973144531 0
-1 647.200012207031 0
-1 647.239990234375 0
-1 647.279968261719 1238
-1 647.320007324219 43977
-1 647.359985351562 119892
-1 647.399963378906 128965
-1 647.440002441406 99087
-1 647.47998046875 69931
-1 647.52001953125 100553
-1 647.559997558594 147170
-1 647.599975585938 137159
-1 647.640014648438 99575
-1 647.679992675781 55500
-1 647.719970703125 22759
-1 647.760009765625 29229
-1 647.799987792969 37133
-1 647.839965820312 19404
-1 647.880004882812 5365
-1 647.919982910156 34970
-1 647.960021972656 135738
-1 648 179348
-1 648.039978027344 115710
-1 648.080017089844 42380
-1 648.119995117188 9673
-1 648.159973144531 0
-1 648.200012207031 0
-1 648.239990234375 4757
-1 648.279968261719 31154
-1 648.320007324219 74967
-1 648.359985351562 132338
-1 648.399963378906 84546
-1 648.440002441406 29987
-1 648.47998046875 6069
-1 648.52001953125 0
-1 648.559997558594 0
-1 648.599975585938 0
-1 648.640014648438 0
-1 648.679992675781 2990
-1 648.719970703125 20855
-1 648.760009765625 26807
-1 648.799987792969 13209
-1 648.839965820312 3540
-1 648.880004882812 1724
-1 648.919982910156 47483
-1 648.960021972656 77442
-1 649 43410
-1 649.039978027344 14763
-1 649.080017089844 2779
-1 649.119995117188 0
-1 649.159973144531 0
-1 649.200012207031 0
-1 649.239990234375 0
-1 649.279968261719 0
-1 649.320007324219 3
-1 649.359985351562 87
-1 649.399963378906 8080
-1 649.440002441406 23800
-1 649.47998046875 19947
-1 649.52001953125 8569
-1 649.559997558594 2097
-1 649.599975585938 198
-1 649.640014648438 0
-1 649.679992675781 0
-1 649.719970703125 0
-1 649.760009765625 0
-1 649.799987792969 0
-1 649.839965820312 1
-1 649.880004882812 1
-1 649.919982910156 2909
-1 649.960021972656 23124
-1 650 30842
-1 650.039978027344 17149
-1 650.080017089844 31741
-1 650.119995117188 125617
-1 650.159973144531 151804
-1 650.200012207031 102161
-1 650.239990234375 48185
-1 650.279968261719 23278
-1 650.320007324219 48518
-1 650.359985351562 65195
-1 650.399963378906 41690
-1 650.440002441406 57248
-1 650.47998046875 159284
-1 650.52001953125 231136
-1 650.559997558594 200550
-1 650.599975585938 101424
-1 650.640014648438 92342
-1 650.679992675781 142395
-1 650.719970703125 93459
-1 650.760009765625 52682
-1 650.799987792969 52770
-1 650.839965820312 31754
-1 650.880004882812 11041
-1 650.919982910156 2314
-1 650.960021972656 0
-1 651 0
-1 651.039978027344 0
-1 651.080017089844 0
-1 651.119995117188 0
-1 651.159973144531 2
-1 651.200012207031 2
-1 651.239990234375 1
-1 651.279968261719 636
-1 651.320007324219 19437
-1 651.359985351562 69312
-1 651.399963378906 64840
-1 651.440002441406 30071
-1 651.47998046875 8478
-1 651.52001953125 1075
-1 651.559997558594 0
-1 651.599975585938 0
-1 651.640014648438 0
-1 651.679992675781 0
-1 651.719970703125 0
-1 651.760009765625 4
-1 651.799987792969 2
-1 651.839965820312 1
-1 651.880004882812 0
-1 651.919982910156 0
-1 651.960021972656 0
-1 652 0
-1 652.039978027344 0
-1 652.080017089844 0
-1 652.119995117188 5862
-1 652.159973144531 26710
-1 652.200012207031 52333
-1 652.239990234375 49181
-1 652.279968261719 43890
-1 652.320007324219 38537
-1 652.359985351562 75743
-1 652.399963378906 173700
-1 652.440002441406 140926
-1 652.47998046875 60896
-1 652.52001953125 16958
-1 652.559997558594 3017
-1 652.599975585938 21211
-1 652.640014648438 41451
-1 652.679992675781 30490
-1 652.719970703125 12597
-1 652.760009765625 2918
-1 652.799987792969 208
-1 652.839965820312 0
-1 652.880004882812 0
-1 652.919982910156 0
-1 652.960021972656 0
-1 653 0
-1 653.039978027344 2
-1 653.080017089844 1
-1 653.119995117188 0
-1 653.159973144531 0
-1 653.200012207031 0
-1 653.239990234375 0
-1 653.279968261719 0
-1 653.320007324219 0
-1 653.359985351562 0
-1 653.399963378906 38072
-1 653.440002441406 114613
-1 653.47998046875 116196
-1 653.52001953125 82708
-1 653.559997558594 50313
-1 653.599975585938 20292
-1 653.640014648438 4889
-1 653.679992675781 0
-1 653.719970703125 14576
-1 653.760009765625 71223
-1 653.799987792969 79651
-1 653.839965820312 50723
-1 653.880004882812 52579
-1 653.919982910156 36186
-1 653.960021972656 14399
-1 654 28154
-1 654.039978027344 26718
-1 654.080017089844 11783
-1 654.119995117188 3346
-1 654.159973144531 280
-1 654.200012207031 0
-1 654.239990234375 0
-1 654.279968261719 0
-1 654.320007324219 0
-1 654.359985351562 3176
-1 654.399963378906 24506
-1 654.440002441406 43087
-1 654.47998046875 47420
-1 654.52001953125 31300
-1 654.559997558594 11520
-1 654.599975585938 2793
-1 654.640014648438 3011
-1 654.679992675781 61714
-1 654.719970703125 114433
-1 654.760009765625 118264
-1 654.799987792969 92870
-1 654.839965820312 93855
-1 654.880004882812 93735
-1 654.919982910156 59939
-1 654.960021972656 41097
-1 655 21498
-1 655.039978027344 6911
-1 655.080017089844 1178
-1 655.119995117188 0
-1 655.159973144531 467
-1 655.200012207031 34706
-1 655.239990234375 49640
-1 655.279968261719 59547
-1 655.320007324219 74748
-1 655.359985351562 63688
-1 655.399963378906 118825
-1 655.440002441406 177052
-1 655.47998046875 141222
-1 655.52001953125 94857
-1 655.559997558594 77785
-1 655.599975585938 52688
-1 655.640014648438 22048
-1 655.679992675781 5634
-1 655.719970703125 447
-1 655.760009765625 0
-1 655.799987792969 0
-1 655.839965820312 0
-1 655.880004882812 0
-1 655.919982910156 0
-1 655.960021972656 4
-1 656 2
-1 656.039978027344 0
-1 656.080017089844 8313
-1 656.119995117188 19476
-1 656.159973144531 34295
-1 656.200012207031 55460
-1 656.239990234375 49903
-1 656.279968261719 41833
-1 656.320007324219 38404
-1 656.359985351562 40159
-1 656.399963378906 38026
-1 656.440002441406 36476
-1 656.47998046875 44358
-1 656.52001953125 39152
-1 656.559997558594 74997
-1 656.599975585938 85488
-1 656.640014648438 51015
-1 656.679992675781 17914
-1 656.719970703125 3788
-1 656.760009765625 0
-1 656.799987792969 0
-1 656.839965820312 0
-1 656.880004882812 0
-1 656.919982910156 10782
-1 656.960021972656 29496
-1 657 20074
-1 657.039978027344 7719
-1 657.080017089844 1785
-1 657.119995117188 7385
-1 657.159973144531 30665
-1 657.200012207031 41349
-1 657.239990234375 65914
-1 657.279968261719 95420
-1 657.320007324219 90390
-1 657.359985351562 99639
-1 657.399963378906 89830
-1 657.440002441406 48082
-1 657.47998046875 18580
-1 657.52001953125 26863
-1 657.559997558594 24164
-1 657.599975585938 9052
-1 657.640014648438 20479
-1 657.679992675781 32735
-1 657.719970703125 18378
-1 657.760009765625 8886
-1 657.799987792969 23517
-1 657.839965820312 32156
-1 657.880004882812 18699
-1 657.919982910156 6578
-1 657.960021972656 1147
-1 658 0
-1 658.039978027344 18001
-1 658.080017089844 94101
-1 658.119995117188 101587
-1 658.159973144531 56308
-1 658.200012207031 19822
-1 658.239990234375 3727
-1 658.279968261719 0
-1 658.320007324219 3301
-1 658.359985351562 29497
-1 658.399963378906 35381
-1 658.440002441406 43956
-1 658.47998046875 83139
-1 658.52001953125 75473
-1 658.559997558594 75757
-1 658.599975585938 66781
-1 658.640014648438 47302
-1 658.679992675781 139000
-1 658.719970703125 547242
-1 658.760009765625 1.18785e+06
-1 658.799987792969 1.50354e+06
-1 658.839965820312 1.34438e+06
-1 658.880004882812 1.30628e+06
-1 658.919982910156 1.2994e+06
-1 658.960021972656 1.00926e+06
-1 659 585229
-1 659.039978027344 305773
-1 659.080017089844 260082
-1 659.119995117188 212267
-1 659.159973144531 198186
-1 659.200012207031 319600
-1 659.239990234375 771127
-1 659.279968261719 1.39068e+06
-1 659.320007324219 1.71532e+06
-1 659.359985351562 1.60856e+06
-1 659.399963378906 1.24243e+06
-1 659.440002441406 784169
-1 659.47998046875 474388
-1 659.52001953125 291290
-1 659.559997558594 162540
-1 659.599975585938 120056
-1 659.640014648438 102843
-1 659.679992675781 123226
-1 659.719970703125 277814
-1 659.760009765625 388124
-1 659.799987792969 334322
-1 659.839965820312 383334
-1 659.880004882812 385382
-1 659.919982910156 326895
-1 659.960021972656 261754
-1 660 165246
-1 660.039978027344 104144
-1 660.080017089844 76679
-1 660.119995117188 45497
-1 660.159973144531 70024
-1 660.200012207031 159860
-1 660.239990234375 189276
-1 660.279968261719 211354
-1 660.320007324219 220401
-1 660.359985351562 277992
-1 660.399963378906 320070
-1 660.440002441406 228170
-1 660.47998046875 92590
-1 660.52001953125 25396
-1 660.559997558594 19479
-1 660.599975585938 34128
-1 660.640014648438 33589
-1 660.679992675781 26461
-1 660.719970703125 40411
-1 660.760009765625 90069
-1 660.799987792969 144200
-1 660.839965820312 162584
-1 660.880004882812 102586
-1 660.919982910156 50750
-1 660.960021972656 51078
-1 661 34313
-1 661.039978027344 12758
-1 661.080017089844 2834
-1 661.119995117188 319
-1 661.159973144531 9207
-1 661.200012207031 44971
-1 661.239990234375 86288
-1 661.279968261719 162816
-1 661.320007324219 185163
-1 661.359985351562 191671
-1 661.399963378906 206219
-1 661.440002441406 172005
-1 661.47998046875 97475
-1 661.52001953125 36632
-1 661.559997558594 18429
-1 661.599975585938 71012
-1 661.640014648438 123725
-1 661.679992675781 128684
-1 661.719970703125 74135
-1 661.760009765625 24986
-1 661.799987792969 5448
-1 661.839965820312 395
-1 661.880004882812 13605
-1 661.919982910156 38924
-1 661.960021972656 82012
-1 662 114851
-1 662.039978027344 71282
-1 662.080017089844 41514
-1 662.119995117188 42525
-1 662.159973144531 23785
-1 662.200012207031 32568
-1 662.239990234375 71411
-1 662.279968261719 73212
-1 662.320007324219 57441
-1 662.359985351562 38041
-1 662.399963378906 16241
-1 662.440002441406 4201
-1 662.47998046875 0
-1 662.52001953125 11631
-1 662.559997558594 74908
-1 662.599975585938 123467
-1 662.640014648438 123293
-1 662.679992675781 103075
-1 662.719970703125 80150
-1 662.760009765625 61079
-1 662.799987792969 203819
-1 662.839965820312 260567
-1 662.880004882812 148313
-1 662.919982910156 53143
-1 662.960021972656 9609
-1 663 813
-1 663.039978027344 24546
-1 663.080017089844 107930
-1 663.119995117188 194416
-1 663.159973144531 258907
-1 663.200012207031 596128
-1 663.239990234375 1.16804e+06
-1 663.279968261719 1.75003e+06
-1 663.320007324219 2.19718e+06
-1 663.359985351562 2.27623e+06
-1 663.399963378906 1.82865e+06
-1 663.440002441406 1.23491e+06
-1 663.47998046875 692825
-1 663.52001953125 327707
-1 663.559997558594 155882
-1 663.599975585938 162003
-1 663.640014648438 242366
-1 663.679992675781 317666
-1 663.719970703125 696520
-1 663.760009765625 1.30888e+06
-1 663.799987792969 1.66663e+06
-1 663.839965820312 1.56452e+06
-1 663.880004882812 1.29979e+06
-1 663.919982910156 971497
-1 663.960021972656 653831
-1 664 453808
-1 664.039978027344 265635
-1 664.080017089844 160766
-1 664.119995117188 118162
-1 664.159973144531 226543
-1 664.200012207031 365347
-1 664.239990234375 443912
-1 664.279968261719 673102
-1 664.320007324219 960513
-1 664.359985351562 978419
-1 664.399963378906 643073
-1 664.440002441406 373608
-1 664.47998046875 225994
-1 664.52001953125 144495
-1 664.559997558594 114626
-1 664.599975585938 116002
-1 664.640014648438 92740
-1 664.679992675781 65563
-1 664.719970703125 125923
-1 664.760009765625 211677
-1 664.799987792969 258791
-1 664.839965820312 343910
-1 664.880004882812 397571
-1 664.919982910156 284727
-1 664.960021972656 120433
-1 665 49207
-1 665.039978027344 85200
-1 665.080017089844 108381
-1 665.119995117188 84775
-1 665.159973144531 54714
-1 665.200012207031 44009
-1 665.239990234375 69691
-1 665.279968261719 125625
-1 665.320007324219 220839
-1 665.359985351562 247772
-1 665.399963378906 196918
-1 665.440002441406 129306
-1 665.47998046875 55782
-1 665.52001953125 31809
-1 665.559997558594 66489
-1 665.599975585938 64356
-1 665.640014648438 31914
-1 665.679992675781 57882
-1 665.719970703125 97994
-1 665.760009765625 145610
-1 665.799987792969 169044
-1 665.839965820312 120519
-1 665.880004882812 62843
-1 665.919982910156 22223
-1 665.960021972656 3914
-1 666 0
-1 666.039978027344 4120
-1 666.080017089844 44379
-1 666.119995117188 70206
-1 666.159973144531 74982
-1 666.200012207031 82814
-1 666.239990234375 52531
-1 666.279968261719 35900
-1 666.320007324219 44946
-1 666.359985351562 29736
-1 666.399963378906 11259
-1 666.440002441406 2418
-1 666.47998046875 0
-1 666.52001953125 0
-1 666.559997558594 0
-1 666.599975585938 0
-1 666.640014648438 0
-1 666.679992675781 1
-1 666.719970703125 4875
-1 666.760009765625 49134
-1 666.799987792969 114705
-1 666.839965820312 128604
-1 666.880004882812 91775
-1 666.919982910156 55410
-1 666.960021972656 23914
-1 667 19453
-1 667.039978027344 58671
-1 667.080017089844 94678
-1 667.119995117188 71507
-1 667.159973144531 27847
-1 667.200012207031 110169
-1 667.239990234375 336339
-1 667.279968261719 564310
-1 667.320007324219 769996
-1 667.359985351562 890554
-1 667.399963378906 754232
-1 667.440002441406 718984
-1 667.47998046875 599485
-1 667.52001953125 432682
-1 667.559997558594 269961
-1 667.599975585938 170685
-1 667.640014648438 155367
-1 667.679992675781 170646
-1 667.719970703125 170388
-1 667.760009765625 274810
-1 667.799987792969 544617
-1 667.839965820312 956218
-1 667.880004882812 1.0662e+06
-1 667.919982910156 797291
-1 667.960021972656 485118
-1 668 275253
-1 668.039978027344 134276
-1 668.080017089844 81263
-1 668.119995117188 39704
-1 668.159973144531 26833
-1 668.200012207031 31724
-1 668.239990234375 80553
-1 668.279968261719 244383
-1 668.320007324219 414358
-1 668.359985351562 423354
-1 668.399963378906 378867
-1 668.440002441406 297491
-1 668.47998046875 191071
-1 668.52001953125 125109
-1 668.559997558594 52675
-1 668.599975585938 14481
-1 668.640014648438 1021
-1 668.679992675781 0
-1 668.719970703125 1283
-1 668.760009765625 15360
-1 668.799987792969 16634
-1 668.839965820312 17623
-1 668.880004882812 58128
-1 668.919982910156 56260
-1 668.960021972656 24615
-1 669 7151
-1 669.039978027344 705
-1 669.080017089844 0
-1 669.119995117188 0
-1 669.159973144531 7833
-1 669.200012207031 43492
-1 669.239990234375 44806
-1 669.279968261719 80833
-1 669.320007324219 153672
-1 669.359985351562 141683
-1 669.399963378906 104562
-1 669.440002441406 103630
-1 669.47998046875 124247
-1 669.52001953125 169337
-1 669.559997558594 186247
-1 669.599975585938 183797
-1 669.640014648438 158627
-1 669.679992675781 80866
-1 669.719970703125 25685
-1 669.760009765625 2836
-1 669.799987792969 36056
-1 669.839965820312 81649
-1 669.880004882812 52925
-1 669.919982910156 73711
-1 669.960021972656 148916
-1 670 121745
-1 670.039978027344 75236
-1 670.080017089844 31821
-1 670.119995117188 8567
-1 670.159973144531 524
-1 670.200012207031 8903
-1 670.239990234375 29706
-1 670.279968261719 38330
-1 670.320007324219 59970
-1 670.359985351562 52408
-1 670.399963378906 38546
-1 670.440002441406 21209
-1 670.47998046875 7165
-1 670.52001953125 1383
-1 670.559997558594 0
-1 670.599975585938 0
-1 670.640014648438 0
-1 670.679992675781 9
-1 670.719970703125 16750
-1 670.760009765625 74322
-1 670.799987792969 77631
-1 670.839965820312 39508
-1 670.880004882812 12333
-1 670.919982910156 1995
-1 670.960021972656 0
-1 671 0
-1 671.039978027344 2223
-1 671.080017089844 76858
-1 671.119995117188 133815
-1 671.159973144531 79464
-1 671.200012207031 28027
-1 671.239990234375 5203
-1 671.279968261719 157
-1 671.320007324219 32945
-1 671.359985351562 72884
-1 671.399963378906 42089
-1 671.440002441406 13753
-1 671.47998046875 898
-1 671.52001953125 10759
-1 671.559997558594 58054
-1 671.599975585938 49489
-1 671.640014648438 21013
-1 671.679992675781 26880
-1 671.719970703125 87699
-1 671.760009765625 85013
-1 671.799987792969 39629
-1 671.839965820312 11292
-1 671.880004882812 1483
-1 671.919982910156 0
-1 671.960021972656 0
-1 672 0
-1 672.039978027344 0
-1 672.080017089844 0
-1 672.119995117188 5
-1 672.159973144531 3
-1 672.200012207031 1
-1 672.239990234375 0
-1 672.279968261719 0
-1 672.320007324219 0
-1 672.359985351562 0
-1 672.399963378906 0
-1 672.440002441406 0
-1 672.47998046875 0
-1 672.52001953125 0
-1 672.559997558594 0
-1 672.599975585938 0
-1 672.640014648438 0
-1 672.679992675781 0
-1 672.719970703125 0
-1 672.760009765625 0
-1 672.799987792969 0
-1 672.839965820312 0
-1 672.880004882812 0
-1 672.919982910156 0
-1 672.960021972656 0
-1 673 0
-1 673.039978027344 0
-1 673.080017089844 0
-1 673.119995117188 0
-1 673.159973144531 25314
-1 673.200012207031 90553
-1 673.239990234375 122492
-1 673.279968261719 106271
-1 673.320007324219 79347
-1 673.359985351562 55941
-1 673.399963378906 107425
-1 673.440002441406 143976
-1 673.47998046875 96084
-1 673.52001953125 49380
-1 673.559997558594 38868
-1 673.599975585938 49354
-1 673.640014648438 32781
-1 673.679992675781 12256
-1 673.719970703125 2803
-1 673.760009765625 0
-1 673.799987792969 0
-1 673.839965820312 0
-1 673.880004882812 0
-1 673.919982910156 0
-1 673.960021972656 2
-1 674 2
-1 674.039978027344 1
-1 674.080017089844 0
-1 674.119995117188 21
-1 674.159973144531 5743
-1 674.200012207031 54231
-1 674.239990234375 80069
-1 674.279968261719 76008
-1 674.320007324219 92157
-1 674.359985351562 95252
-1 674.399963378906 132017
-1 674.440002441406 121066
-1 674.47998046875 56421
-1 674.52001953125 16734
-1 674.559997558594 1818
-1 674.599975585938 1238
-1 674.640014648438 20178
-1 674.679992675781 39492
-1 674.719970703125 26635
-1 674.760009765625 9685
-1 674.799987792969 2321
-1 674.839965820312 0
-1 674.880004882812 0
-1 674.919982910156 9767
-1 674.960021972656 34767
-1 675 22965
-1 675.039978027344 7861
-1 675.080017089844 1573
-1 675.119995117188 0
-1 675.159973144531 0
-1 675.200012207031 39272
-1 675.239990234375 114544
-1 675.279968261719 110214
-1 675.320007324219 56675
-1 675.359985351562 42400
-1 675.399963378906 58749
-1 675.440002441406 83025
-1 675.47998046875 77748
-1 675.52001953125 66387
-1 675.559997558594 95448
-1 675.599975585938 98200
-1 675.640014648438 110831
-1 675.679992675781 113039
-1 675.719970703125 83924
-1 675.760009765625 47807
-1 675.799987792969 18488
-1 675.839965820312 30548
-1 675.880004882812 65689
-1 675.919982910156 45891
-1 675.960021972656 16984
-1 676 4155
-1 676.039978027344 25
-1 676.080017089844 0
-1 676.119995117188 0
-1 676.159973144531 0
-1 676.200012207031 0
-1 676.239990234375 2493
-1 676.279968261719 24049
-1 676.320007324219 29018
-1 676.359985351562 13749
-1 676.399963378906 4244
-1 676.440002441406 539
-1 676.47998046875 0
-1 676.52001953125 0
-1 676.559997558594 0
-1 676.599975585938 0
-1 676.640014648438 0
-1 676.679992675781 2
-1 676.719970703125 1
-1 676.760009765625 0
-1 676.799987792969 0
-1 676.839965820312 0
-1 676.880004882812 0
-1 676.919982910156 1782
-1 676.960021972656 27281
-1 677 46538
-1 677.039978027344 46100
-1 677.080017089844 61165
-1 677.119995117188 45928
-1 677.159973144531 19182
-1 677.200012207031 20714
-1 677.239990234375 61878
-1 677.279968261719 55306
-1 677.320007324219 24312
-1 677.359985351562 6136
-1 677.399963378906 2654
-1 677.440002441406 38849
-1 677.47998046875 96629
-1 677.52001953125 101269
-1 677.559997558594 71657
-1 677.599975585938 46428
-1 677.640014648438 21510
-1 677.679992675781 30955
-1 677.719970703125 26285
-1 677.760009765625 10447
-1 677.799987792969 2763
-1 677.839965820312 137
-1 677.880004882812 0
-1 677.919982910156 0
-1 677.960021972656 0
-1 678 2493
-1 678.039978027344 52935
-1 678.080017089844 95370
-1 678.119995117188 60218
-1 678.159973144531 36994
-1 678.200012207031 44902
-1 678.239990234375 42165
-1 678.279968261719 78466
-1 678.320007324219 110555
-1 678.359985351562 74998
-1 678.399963378906 28648
-1 678.440002441406 6157
-1 678.47998046875 24
-1 678.52001953125 0
-1 678.559997558594 0
-1 678.599975585938 1086
-1 678.640014648438 27784
-1 678.679992675781 77641
-1 678.719970703125 60297
-1 678.760009765625 23253
-1 678.799987792969 4382
-1 678.839965820312 9984
-1 678.880004882812 94182
-1 678.919982910156 116771
-1 678.960021972656 60165
-1 679 20466
-1 679.039978027344 29416
-1 679.080017089844 45948
-1 679.119995117188 27332
-1 679.159973144531 9094
-1 679.200012207031 1917
-1 679.239990234375 0
-1 679.279968261719 9200
-1 679.320007324219 39938
-1 679.359985351562 39756
-1 679.399963378906 17985
-1 679.440002441406 4571
-1 679.47998046875 2496
-1 679.52001953125 37263
-1 679.559997558594 52999
-1 679.599975585938 27818
-1 679.640014648438 8816
-1 679.679992675781 1545
-1 679.719970703125 0
-1 679.760009765625 0
-1 679.799987792969 0
-1 679.839965820312 2810
-1 679.880004882812 61823
-1 679.919982910156 101919
-1 679.960021972656 98525
-1 680 100983
-1 680.039978027344 87995
-1 680.080017089844 55788
-1 680.119995117188 35177
-1 680.159973144531 40560
-1 680.200012207031 27267
-1 680.239990234375 14734
-1 680.279968261719 51554
-1 680.320007324219 93809
-1 680.359985351562 86059
-1 680.399963378906 46487
-1 680.440002441406 15605
-1 680.47998046875 3052
-1 680.52001953125 0
-1 680.559997558594 1716
-1 680.599975585938 39321
-1 680.640014648438 78626
-1 680.679992675781 70771
-1 680.719970703125 33993
-1 680.760009765625 9463
-1 680.799987792969 1381
-1 680.839965820312 0
-1 680.880004882812 0
-1 680.919982910156 0
-1 680.960021972656 0
-1 681 65
-1 681.039978027344 42796
-1 681.080017089844 113493
-1 681.119995117188 112695
-1 681.159973144531 70864
-1 681.200012207031 65636
-1 681.239990234375 106950
-1 681.279968261719 127535
-1 681.320007324219 77902
-1 681.359985351562 44507
-1 681.399963378906 58331
-1 681.440002441406 103539
-1 681.47998046875 140706
-1 681.52001953125 96739
-1 681.559997558594 36248
-1 681.599975585938 8955
-1 681.640014648438 103
-1 681.679992675781 0
-1 681.719970703125 0
-1 681.760009765625 0
-1 681.799987792969 0
-1 681.839965820312 4
-1 681.880004882812 6
-1 681.919982910156 3
-1 681.960021972656 1
-1 682 4886
-1 682.039978027344 33309
-1 682.080017089844 50008
-1 682.119995117188 32883
-1 682.159973144531 11994
-1 682.200012207031 35473
-1 682.239990234375 92103
-1 682.279968261719 83551
-1 682.320007324219 41325
-1 682.359985351562 59559
-1 682.399963378906 118953
-1 682.440002441406 87413
-1 682.47998046875 34945
-1 682.52001953125 8705
-1 682.559997558594 3698
-1 682.599975585938 28609
-1 682.640014648438 50368
-1 682.679992675781 41025
-1 682.719970703125 54361
-1 682.760009765625 76997
-1 682.799987792969 89457
-1 682.839965820312 86150
-1 682.880004882812 48198
-1 682.919982910156 17620
-1 682.9599609375 12140
-1 683 26659
-1 683.039978027344 23304
-1 683.080017089844 9958
-1 683.119995117188 2689
-1 683.159973144531 2269
-1 683.200012207031 29473
-1 683.239990234375 72206
-1 683.279968261719 74289
-1 683.320007324219 38499
-1 683.359985351562 21222
-1 683.399963378906 69602
-1 683.440002441406 83310
-1 683.47998046875 47419
-1 683.52001953125 54822
-1 683.559997558594 73449
-1 683.599975585938 57433
-1 683.640014648438 24660
-1 683.679992675781 6545
-1 683.719970703125 544
-1 683.760009765625 0
-1 683.799987792969 14190
-1 683.839965820312 96047
-1 683.880004882812 207712
-1 683.919982910156 148148
-1 683.9599609375 55232
-1 684 13532
-1 684.039978027344 92
-1 684.080017089844 0
-1 684.119995117188 0
-1 684.159973144531 8679
-1 684.200012207031 99692
-1 684.239990234375 145034
-1 684.279968261719 90853
-1 684.320007324219 71190
-1 684.359985351562 53240
-1 684.399963378906 22545
-1 684.440002441406 5645
-1 684.47998046875 464
-1 684.52001953125 0
-1 684.559997558594 0
-1 684.599975585938 0
-1 684.640014648438 0
-1 684.679992675781 0
-1 684.719970703125 4347
-1 684.760009765625 41471
-1 684.799987792969 68930
-1 684.839965820312 75118
-1 684.880004882812 87244
-1 684.919982910156 64561
-1 684.9599609375 27142
-1 685 7557
-1 685.039978027344 905
-1 685.080017089844 9107
-1 685.119995117188 24716
-1 685.159973144531 18415
-1 685.200012207031 7256
-1 685.239990234375 1634
-1 685.279968261719 52
-1 685.320007324219 0
-1 685.359985351562 0
-1 685.399963378906 0
-1 685.440002441406 0
-1 685.47998046875 1
-1 685.52001953125 1
-1 685.559997558594 1396
-1 685.599975585938 19617
-1 685.640014648438 27932
-1 685.679992675781 14101
-1 685.719970703125 4467
-1 685.760009765625 635
-1 685.799987792969 0
-1 685.839965820312 0
-1 685.880004882812 0
-1 685.919982910156 0
-1 685.9599609375 0
-1 686 1
-1 686.039978027344 1
-1 686.080017089844 0
-1 686.119995117188 0
-1 686.159973144531 0
-1 686.200012207031 0
-1 686.239990234375 0
-1 686.279968261719 0
-1 686.320007324219 0
-1 686.359985351562 0
-1 686.399963378906 0
-1 686.440002441406 0
-1 686.47998046875 0
-1 686.52001953125 0
-1 686.559997558594 0
-1 686.599975585938 31
-1 686.640014648438 5812
-1 686.679992675781 16615
-1 686.719970703125 11981
-1 686.760009765625 4503
-1 686.799987792969 1111
-1 686.839965820312 2142
-1 686.880004882812 22805
-1 686.919982910156 31881
-1 686.9599609375 39548
-1 687 89978
-1 687.039978027344 92294
-1 687.080017089844 115057
-1 687.119995117188 119971
-1 687.159973144531 81312
-1 687.200012207031 33062
-1 687.239990234375 46403
-1 687.279968261719 70151
-1 687.320007324219 42322
-1 687.359985351562 24396
-1 687.399963378906 43228
-1 687.440002441406 49913
-1 687.47998046875 59082
-1 687.52001953125 39606
-1 687.559997558594 12679
-1 687.599975585938 18351
-1 687.640014648438 51028
-1 687.679992675781 37462
-1 687.719970703125 14647
-1 687.760009765625 3212
-1 687.799987792969 112
-1 687.839965820312 6263
-1 687.880004882812 48377
-1 687.919982910156 60264
-1 687.9599609375 30619
-1 688 25938
-1 688.039978027344 34137
-1 688.080017089844 34438
-1 688.119995117188 28245
-1 688.159973144531 27559
-1 688.200012207031 37127
-1 688.239990234375 43153
-1 688.279968261719 76760
-1 688.320007324219 107869
-1 688.359985351562 105505
-1 688.399963378906 59784
-1 688.440002441406 19784
-1 688.47998046875 3829
-1 688.52001953125 833
-1 688.559997558594 13540
-1 688.599975585938 24677
-1 688.640014648438 15190
-1 688.679992675781 8352
-1 688.719970703125 40563
-1 688.760009765625 82399
-1 688.799987792969 96922
-1 688.839965820312 57568
-1 688.880004882812 20098
-1 688.919982910156 4016
-1 688.9599609375 352
-1 689 31739
-1 689.039978027344 78739
-1 689.080017089844 59901
-1 689.119995117188 24625
-1 689.159973144531 9450
-1 689.200012207031 24334
-1 689.239990234375 37742
-1 689.279968261719 30066
-1 689.320007324219 13308
-1 689.359985351562 3430
-1 689.399963378906 376
-1 689.440002441406 0
-1 689.47998046875 0
-1 689.52001953125 0
-1 689.559997558594 0
-1 689.599975585938 0
-1 689.640014648438 2670
-1 689.679992675781 21588
-1 689.719970703125 32923
-1 689.760009765625 19517
-1 689.799987792969 6464
-1 689.839965820312 20161
-1 689.880004882812 40206
-1 689.919982910156 71570
-1 689.9599609375 80323
-1 690 40334
-1 690.039978027344 12164
-1 690.080017089844 1961
-1 690.119995117188 0
-1 690.159973144531 0
-1 690.200012207031 0
-1 690.239990234375 0
-1 690.279968261719 0
-1 690.320007324219 0
-1 690.359985351562 2840
-1 690.399963378906 45790
-1 690.440002441406 61005
-1 690.47998046875 32749
-1 690.52001953125 41132
-1 690.559997558594 75258
-1 690.599975585938 104118
-1 690.640014648438 83244
-1 690.679992675781 40316
-1 690.719970703125 12033
-1 690.760009765625 1443
-1 690.799987792969 0
-1 690.839965820312 0
-1 690.880004882812 0
-1 690.919982910156 0
-1 690.9599609375 843
-1 691 16951
-1 691.039978027344 69221
-1 691.080017089844 127335
-1 691.119995117188 90964
-1 691.159973144531 36843
-1 691.200012207031 9850
-1 691.239990234375 541
-1 691.279968261719 0
-1 691.320007324219 4739
-1 691.359985351562 22953
-1 691.399963378906 31032
-1 691.440002441406 91618
-1 691.47998046875 141298
-1 691.52001953125 97663
-1 691.559997558594 39817
-1 691.599975585938 41883
-1 691.640014648438 78597
-1 691.679992675781 69508
-1 691.719970703125 32416
-1 691.760009765625 11150
-1 691.799987792969 34814
-1 691.839965820312 94043
-1 691.880004882812 88920
-1 691.919982910156 38917
-1 691.9599609375 17017
-1 692 65135
-1 692.039978027344 67714
-1 692.080017089844 30042
-1 692.119995117188 8410
-1 692.159973144531 780
-1 692.200012207031 0
-1 692.239990234375 0
-1 692.279968261719 0
-1 692.320007324219 0
-1 692.359985351562 2029
-1 692.399963378906 27881
-1 692.440002441406 50160
-1 692.47998046875 44686
-1 692.52001953125 29797
-1 692.559997558594 11877
-1 692.599975585938 3119
-1 692.640014648438 142
-1 692.679992675781 0
-1 692.719970703125 0
-1 692.760009765625 0
-1 692.799987792969 0
-1 692.839965820312 36293
-1 692.880004882812 67716
-1 692.919982910156 39253
-1 692.9599609375 12720
-1 693 2511
-1 693.039978027344 0
-1 693.080017089844 0
-1 693.119995117188 0
-1 693.159973144531 0
-1 693.200012207031 0
-1 693.239990234375 3
-1 693.279968261719 2109
-1 693.320007324219 21515
-1 693.359985351562 38701
-1 693.399963378906 25910
-1 693.440002441406 26598
-1 693.47998046875 33111
-1 693.52001953125 43534
-1 693.559997558594 79983
-1 693.599975585938 82198
-1 693.640014648438 45783
-1 693.679992675781 15511
-1 693.719970703125 3713
-1 693.760009765625 18722
-1 693.799987792969 32791
-1 693.839965820312 19729
-1 693.880004882812 42702
-1 693.919982910156 90543
-1 693.9599609375 84667
-1 694 48234
-1 694.039978027344 39856
-1 694.080017089844 33995
-1 694.119995117188 15723
-1 694.159973144531 9166
-1 694.200012207031 32067
-1 694.239990234375 60114
-1 694.279968261719 127126
-1 694.320007324219 165938
-1 694.359985351562 154682
-1 694.399963378906 97233
-1 694.440002441406 40002
-1 694.47998046875 10660
-1 694.52001953125 13170
-1 694.559997558594 28330
-1 694.599975585938 18235
-1 694.640014648438 9226
-1 694.679992675781 49440
-1 694.719970703125 108886
-1 694.760009765625 80669
-1 694.799987792969 32357
-1 694.839965820312 7423
-1 694.880004882812 346
-1 694.919982910156 0
-1 694.9599609375 0
-1 695 0
-1 695.039978027344 0
-1 695.080017089844 2
-1 695.119995117188 5
-1 695.159973144531 3
-1 695.200012207031 1
-1 695.239990234375 185
-1 695.279968261719 14357
-1 695.320007324219 59311
-1 695.359985351562 78266
-1 695.399963378906 83846
-1 695.440002441406 59772
-1 695.47998046875 23979
-1 695.52001953125 5935
-1 695.559997558594 1572
-1 695.599975585938 16569
-1 695.640014648438 27225
-1 695.679992675781 15675
-1 695.719970703125 5462
-1 695.760009765625 999
-1 695.799987792969 5895
-1 695.839965820312 22191
-1 695.880004882812 18976
-1 695.919982910156 8076
-1 695.9599609375 2005
-1 696 179
-1 696.039978027344 3235
-1 696.080017089844 21572
-1 696.119995117188 25647
-1 696.159973144531 12738
-1 696.200012207031 4054
-1 696.239990234375 561
-1 696.279968261719 0
-1 696.320007324219 0
-1 696.359985351562 0
-1 696.399963378906 1858
-1 696.440002441406 28453
-1 696.47998046875 72992
-1 696.52001953125 73933
-1 696.559997558594 74320
-1 696.599975585938 49746
-1 696.640014648438 25204
-1 696.679992675781 21438
-1 696.719970703125 12364
-1 696.760009765625 9536
-1 696.799987792969 62069
-1 696.839965820312 179307
-1 696.880004882812 204803
-1 696.919982910156 133592
-1 696.9599609375 55135
-1 697 16125
-1 697.039978027344 20615
-1 697.080017089844 70305
-1 697.119995117188 89342
-1 697.159973144531 97914
-1 697.200012207031 103715
-1 697.239990234375 151643
-1 697.279968261719 197512
-1 697.320007324219 212295
-1 697.359985351562 187506
-1 697.399963378906 160314
-1 697.440002441406 120547
-1 697.47998046875 53411
-1 697.52001953125 14604
-1 697.559997558594 1241
-1 697.599975585938 0
-1 697.640014648438 0
-1 697.679992675781 0
-1 697.719970703125 0
-1 697.760009765625 3301
-1 697.799987792969 56496
-1 697.839965820312 106972
-1 697.880004882812 83620
-1 697.919982910156 74673
-1 697.9599609375 91970
-1 698 71603
-1 698.039978027344 30985
-1 698.080017089844 8554
-1 698.119995117188 817
-1 698.159973144531 0
-1 698.200012207031 485
-1 698.239990234375 16679
-1 698.279968261719 26363
-1 698.320007324219 14060
-1 698.359985351562 4249
-1 698.399963378906 723
-1 698.440002441406 0
-1 698.47998046875 7784
-1 698.52001953125 32718
-1 698.559997558594 31476
-1 698.599975585938 14143
-1 698.640014648438 3760
-1 698.679992675781 433
-1 698.719970703125 3019
-1 698.760009765625 21727
-1 698.799987792969 27272
-1 698.839965820312 27034
-1 698.880004882812 25294
-1 698.919982910156 11749
-1 698.9599609375 3131
-1 699 373
-1 699.039978027344 0
-1 699.080017089844 12693
-1 699.119995117188 46706
-1 699.159973144531 42250
-1 699.200012207031 18662
-1 699.239990234375 4859
-1 699.279968261719 518
-1 699.320007324219 0
-1 699.359985351562 1737
-1 699.399963378906 23498
-1 699.440002441406 43665
-1 699.47998046875 29734
-1 699.52001953125 11764
-1 699.559997558594 1430
-1 699.599975585938 22124
-1 699.640014648438 50827
-1 699.679992675781 32762
-1 699.719970703125 12254
-1 699.760009765625 2560
-1 699.799987792969 1
-1 699.839965820312 0
-1 699.880004882812 0
-1 699.919982910156 0
-1 699.9599609375 0
-1 700 0
-1 700.039978027344 4813
-1 700.080017089844 62373
-1 700.119995117188 70219
-1 700.159973144531 32496
-1 700.200012207031 9785
-1 700.239990234375 871
-1 700.279968261719 0
-1 700.320007324219 16411
-1 700.359985351562 20846
-1 700.399963378906 124945
-1 700.440002441406 409468
-1 700.47998046875 416441
-1 700.52001953125 284090
-1 700.559997558594 148228
-1 700.599975585938 109340
-1 700.640014648438 81016
-1 700.679992675781 56974
-1 700.719970703125 41309
-1 700.760009765625 40856
-1 700.799987792969 47373
-1 700.839965820312 53140
-1 700.880004882812 29584
-1 700.919982910156 9863
-1 700.9599609375 9040
-1 701 42717
-1 701.039978027344 43245
-1 701.080017089844 20291
-1 701.119995117188 18400
-1 701.159973144531 17447
-1 701.200012207031 6608
-1 701.239990234375 1311
-1 701.279968261719 0
-1 701.320007324219 0
-1 701.359985351562 0
-1 701.399963378906 0
-1 701.440002441406 0
-1 701.47998046875 1
-1 701.52001953125 1429
-1 701.559997558594 14116
-1 701.599975585938 20299
-1 701.640014648438 11453
-1 701.679992675781 6404
-1 701.719970703125 22450
-1 701.760009765625 49725
-1 701.799987792969 69725
-1 701.839965820312 71375
-1 701.880004882812 54103
-1 701.919982910156 54534
-1 701.9599609375 39126
-1 702 15869
-1 702.039978027344 3677
-1 702.080017089844 203
-1 702.119995117188 0
-1 702.159973144531 0
-1 702.200012207031 0
-1 702.239990234375 0
-1 702.279968261719 1131
-1 702.320007324219 55404
-1 702.359985351562 114214
-1 702.399963378906 78738
-1 702.440002441406 30753
-1 702.47998046875 7678
-1 702.52001953125 319
-1 702.559997558594 0
-1 702.599975585938 0
-1 702.640014648438 0
-1 702.679992675781 0
-1 702.719970703125 8549
-1 702.760009765625 50013
-1 702.799987792969 61652
-1 702.839965820312 50475
-1 702.880004882812 47763
-1 702.919982910156 25927
-1 702.9599609375 8222
-1 703 1532
-1 703.039978027344 1480
-1 703.080017089844 41548
-1 703.119995117188 73929
-1 703.159973144531 67648
-1 703.200012207031 56192
-1 703.239990234375 29030
-1 703.279968261719 9411
-1 703.320007324219 1560
-1 703.359985351562 0
-1 703.399963378906 0
-1 703.440002441406 0
-1 703.47998046875 0
-1 703.52001953125 0
-1 703.559997558594 3
-1 703.599975585938 2
-1 703.640014648438 1
-1 703.679992675781 0
-1 703.719970703125 21698
-1 703.760009765625 77165
-1 703.799987792969 57549
-1 703.839965820312 21813
-1 703.880004882812 5266
-1 703.919982910156 117
-1 703.9599609375 0
-1 704 0
-1 704.039978027344 27022
-1 704.080017089844 43117
-1 704.119995117188 23452
-1 704.159973144531 7274
-1 704.200012207031 6756
-1 704.239990234375 28572
-1 704.279968261719 30888
-1 704.320007324219 31477
-1 704.359985351562 73885
-1 704.399963378906 121157
-1 704.440002441406 93671
-1 704.47998046875 37683
-1 704.52001953125 9291
-1 704.559997558594 368
-1 704.599975585938 0
-1 704.640014648438 0
-1 704.679992675781 0
-1 704.719970703125 0
-1 704.760009765625 16203
-1 704.799987792969 33367
-1 704.839965820312 21451
-1 704.880004882812 6807
-1 704.919982910156 10254
-1 704.9599609375 62629
-1 705 73786
-1 705.039978027344 39284
-1 705.080017089844 12946
-1 705.119995117188 2226
-1 705.159973144531 0
-1 705.200012207031 0
-1 705.239990234375 0
-1 705.279968261719 1462
-1 705.320007324219 13218
-1 705.359985351562 17050
-1 705.399963378906 7016
-1 705.440002441406 1387
-1 705.47998046875 11940
-1 705.52001953125 35591
-1 705.559997558594 75687
-1 705.599975585938 78997
-1 705.640014648438 76922
-1 705.679992675781 74662
-1 705.719970703125 44920
-1 705.760009765625 15737
-1 705.799987792969 3461
-1 705.839965820312 0
-1 705.880004882812 0
-1 705.919982910156 0
-1 705.9599609375 0
-1 706 0
-1 706.039978027344 3
-1 706.080017089844 3
-1 706.119995117188 1
-1 706.159973144531 0
-1 706.200012207031 0
-1 706.239990234375 0
-1 706.279968261719 0
-1 706.320007324219 0
-1 706.359985351562 0
-1 706.399963378906 381
-1 706.440002441406 7427
-1 706.47998046875 16780
-1 706.52001953125 10838
-1 706.559997558594 5757
-1 706.599975585938 34221
-1 706.640014648438 65196
-1 706.679992675781 53903
-1 706.719970703125 70771
-1 706.760009765625 63221
-1 706.799987792969 29793
-1 706.839965820312 8329
-1 706.880004882812 1157
-1 706.919982910156 0
-1 706.9599609375 0
-1 707 0
-1 707.039978027344 1910
-1 707.080017089844 29242
-1 707.119995117188 43227
-1 707.159973144531 23572
-1 707.200012207031 7980
-1 707.239990234375 1303
-1 707.279968261719 0
-1 707.320007324219 0
-1 707.359985351562 553
-1 707.399963378906 11277
-1 707.440002441406 23252
-1 707.47998046875 49005
-1 707.52001953125 80301
-1 707.559997558594 56608
-1 707.599975585938 54627
-1 707.640014648438 86954
-1 707.679992675781 54373
-1 707.719970703125 19645
-1 707.760009765625 3933
-1 707.799987792969 0
-1 707.839965820312 0
-1 707.880004882812 218
-1 707.919982910156 14786
-1 707.9599609375 39315
-1 708 54497
-1 708.039978027344 81296
-1 708.080017089844 63165
-1 708.119995117188 35458
-1 708.159973144531 36521
-1 708.200012207031 38285
-1 708.239990234375 22520
-1 708.279968261719 8964
-1 708.320007324219 18150
-1 708.359985351562 45700
-1 708.399963378906 42657
-1 708.440002441406 51665
-1 708.47998046875 89135
-1 708.52001953125 71147
-1 708.559997558594 81622
-1 708.599975585938 75605
-1 708.640014648438 41219
-1 708.679992675781 39037
-1 708.719970703125 73884
-1 708.760009765625 68943
-1 708.799987792969 29025
-1 708.839965820312 6935
-1 708.880004882812 1035
-1 708.919982910156 11754
-1 708.9599609375 31343
-1 709 23388
-1 709.039978027344 9209
-1 709.080017089844 2337
-1 709.119995117188 110
-1 709.159973144531 0
-1 709.200012207031 0
-1 709.239990234375 0
-1 709.279968261719 0
-1 709.320007324219 1
-1 709.359985351562 2
-1 709.399963378906 1
-1 709.440002441406 0
-1 709.47998046875 0
-1 709.52001953125 0
-1 709.559997558594 0
-1 709.599975585938 0
-1 709.640014648438 0
-1 709.679992675781 527
-1 709.719970703125 9958
-1 709.760009765625 23052
-1 709.799987792969 51394
-1 709.839965820312 117531
-1 709.880004882812 103345
-1 709.919982910156 50848
-1 709.9599609375 15111
-1 710 2402
-1 710.039978027344 0
-1 710.080017089844 0
-1 710.119995117188 0
-1 710.159973144531 0
-1 710.200012207031 4282
-1 710.239990234375 24086
-1 710.279968261719 36103
-1 710.320007324219 46190
-1 710.359985351562 72698
-1 710.399963378906 87609
-1 710.440002441406 63682
-1 710.47998046875 40702
-1 710.52001953125 18862
-1 710.559997558594 5312
-1 710.599975585938 7081
-1 710.640014648438 20180
-1 710.679992675781 16295
-1 710.719970703125 6806
-1 710.760009765625 476
-1 710.799987792969 18996
-1 710.839965820312 49560
-1 710.880004882812 46945
-1 710.919982910156 51742
-1 710.9599609375 49548
-1 711 52966
-1 711.039978027344 78772
-1 711.080017089844 70839
-1 711.119995117188 80670
-1 711.159973144531 126024
-1 711.200012207031 94872
-1 711.239990234375 40336
-1 711.279968261719 34432
-1 711.320007324219 23421
-1 711.359985351562 10148
-1 711.399963378906 31470
-1 711.440002441406 120962
-1 711.47998046875 165587
-1 711.52001953125 115676
-1 711.559997558594 45607
-1 711.599975585938 36747
-1 711.640014648438 81285
-1 711.679992675781 59870
-1 711.719970703125 26072
-1 711.760009765625 45553
-1 711.799987792969 83724
-1 711.839965820312 77055
-1 711.880004882812 42813
-1 711.919982910156 15196
-1 711.9599609375 3025
-1 712 10838
-1 712.039978027344 23499
-1 712.080017089844 15272
-1 712.119995117188 13340
-1 712.159973144531 33800
-1 712.200012207031 50786
-1 712.239990234375 76816
-1 712.279968261719 120831
-1 712.320007324219 113806
-1 712.359985351562 67555
-1 712.399963378906 39235
-1 712.440002441406 19590
-1 712.47998046875 23121
-1 712.52001953125 27023
-1 712.559997558594 14848
-1 712.599975585938 5049
-1 712.640014648438 830
-1 712.679992675781 0
-1 712.719970703125 0
-1 712.760009765625 0
-1 712.799987792969 0
-1 712.839965820312 0
-1 712.880004882812 1
-1 712.919982910156 1
-1 712.9599609375 50
-1 713 50032
-1 713.039978027344 135493
-1 713.080017089844 127874
-1 713.119995117188 100787
-1 713.159973144531 75910
-1 713.200012207031 45285
-1 713.239990234375 54906
-1 713.279968261719 99677
-1 713.320007324219 88626
-1 713.359985351562 66117
-1 713.399963378906 53430
-1 713.440002441406 27814
-1 713.47998046875 9131
-1 713.52001953125 7509
-1 713.559997558594 36832
-1 713.599975585938 52999
-1 713.640014648438 34593
-1 713.679992675781 13083
-1 713.719970703125 2915
-1 713.760009765625 1273
-1 713.799987792969 19591
-1 713.839965820312 46018
-1 713.880004882812 89573
-1 713.919982910156 145111
-1 713.9599609375 135083
-1 714 95336
-1 714.039978027344 82858
-1 714.080017089844 67113
-1 714.119995117188 31724
-1 714.159973144531 8955
-1 714.200012207031 1220
-1 714.239990234375 3373
-1 714.279968261719 26831
-1 714.320007324219 34095
-1 714.359985351562 26709
-1 714.399963378906 73836
-1 714.440002441406 88804
-1 714.47998046875 55573
-1 714.52001953125 60951
-1 714.559997558594 102884
-1 714.599975585938 131514
-1 714.640014648438 247012
-1 714.679992675781 642266
-1 714.719970703125 1.48283e+06
-1 714.760009765625 2.59224e+06
-1 714.799987792969 3.4504e+06
-1 714.839965820312 3.95759e+06
-1 714.880004882812 3.73403e+06
-1 714.919982910156 2.76435e+06
-1 714.9599609375 1.65126e+06
-1 715 884195
-1 715.039978027344 370490
-1 715.080017089844 119306
-1 715.119995117188 97320
-1 715.159973144531 322419
-1 715.200012207031 779727
-1 715.239990234375 1.47951e+06
-1 715.279968261719 2.28029e+06
-1 715.320007324219 2.8275e+06
-1 715.359985351562 2.79935e+06
-1 715.399963378906 2.23887e+06
-1 715.440002441406 1.60392e+06
-1 715.47998046875 925470
-1 715.52001953125 414726
-1 715.559997558594 231141
-1 715.599975585938 183154
-1 715.640014648438 116459
-1 715.679992675781 126804
-1 715.719970703125 386363
-1 715.760009765625 852578
-1 715.799987792969 1.18966e+06
-1 715.839965820312 1.35737e+06
-1 715.880004882812 1.16069e+06
-1 715.919982910156 801662
-1 715.9599609375 446525
-1 716 187498
-1 716.039978027344 94879
-1 716.080017089844 81166
-1 716.119995117188 88982
-1 716.159973144531 101038
-1 716.200012207031 108935
-1 716.239990234375 145065
-1 716.279968261719 272432
-1 716.320007324219 456164
-1 716.359985351562 681186
-1 716.399963378906 634258
-1 716.440002441406 385264
-1 716.47998046875 162485
-1 716.52001953125 42675
-1 716.559997558594 15697
-1 716.599975585938 40559
-1 716.640014648438 61091
-1 716.679992675781 53594
-1 716.719970703125 28190
-1 716.760009765625 24834
-1 716.799987792969 49397
-1 716.839965820312 61157
-1 716.880004882812 63913
-1 716.919982910156 100159
-1 716.9599609375 90391
-1 717 43247
-1 717.039978027344 12209
-1 717.080017089844 1793
-1 717.119995117188 0
-1 717.159973144531 0
-1 717.200012207031 6628
-1 717.239990234375 32345
-1 717.279968261719 36991
-1 717.320007324219 39756
-1 717.359985351562 51027
-1 717.399963378906 59457
-1 717.440002441406 46669
-1 717.47998046875 61387
-1 717.52001953125 72916
-1 717.559997558594 45016
-1 717.599975585938 23831
-1 717.640014648438 74404
-1 717.679992675781 104220
-1 717.719970703125 59169
-1 717.760009765625 19393
-1 717.799987792969 3745
-1 717.839965820312 0
-1 717.880004882812 2268
-1 717.919982910156 97938
-1 717.9599609375 164481
-1 718 121257
-1 718.039978027344 90750
-1 718.080017089844 43306
-1 718.119995117188 12250
-1 718.159973144531 1363
-1 718.200012207031 0
-1 718.239990234375 0
-1 718.279968261719 0
-1 718.320007324219 34806
-1 718.359985351562 55088
-1 718.399963378906 38224
-1 718.440002441406 79870
-1 718.47998046875 93487
-1 718.52001953125 55575
-1 718.559997558594 42188
-1 718.599975585938 63720
-1 718.640014648438 103029
-1 718.679992675781 107744
-1 718.719970703125 86349
-1 718.760009765625 72721
-1 718.799987792969 40224
-1 718.839965820312 22125
-1 718.880004882812 41670
-1 718.919982910156 34318
-1 718.9599609375 14155
-1 719 3789
-1 719.039978027344 209
-1 719.080017089844 0
-1 719.119995117188 0
-1 719.159973144531 0
-1 719.200012207031 0
-1 719.239990234375 1
-1 719.279968261719 2
-1 719.320007324219 1
-1 719.359985351562 0
-1 719.399963378906 0
-1 719.440002441406 0
-1 719.47998046875 0
-1 719.52001953125 0
-1 719.559997558594 1274
-1 719.599975585938 69159
-1 719.640014648438 160182
-1 719.679992675781 174993
-1 719.719970703125 236557
-1 719.760009765625 191441
-1 719.799987792969 118707
-1 719.839965820312 56249
-1 719.880004882812 16284
-1 719.919982910156 1770
-1 719.9599609375 0
-1 720 0
-1 720.039978027344 0
-1 720.080017089844 0
-1 720.119995117188 0
-1 720.159973144531 8
-1 720.200012207031 3462
-1 720.239990234375 15619
-1 720.279968261719 18682
-1 720.320007324219 42543
-1 720.359985351562 69741
-1 720.399963378906 43151
-1 720.440002441406 14606
-1 720.47998046875 3096
-1 720.52001953125 0
-1 720.559997558594 0
-1 720.599975585938 38879
-1 720.640014648438 60812
-1 720.679992675781 31255
-1 720.719970703125 9947
-1 720.760009765625 1590
-1 720.799987792969 0
-1 720.839965820312 0
-1 720.880004882812 1737
-1 720.919982910156 23797
-1 720.9599609375 40509
-1 721 21942
-1 721.039978027344 6808
-1 721.080017089844 1247
-1 721.119995117188 0
-1 721.159973144531 0
-1 721.200012207031 0
-1 721.239990234375 0
-1 721.279968261719 0
-1 721.320007324219 2
-1 721.359985351562 2
-1 721.399963378906 1
-1 721.440002441406 0
-1 721.47998046875 0
-1 721.52001953125 0
-1 721.559997558594 5000
-1 721.599975585938 46819
-1 721.640014648438 73926
-1 721.679992675781 60078
-1 721.719970703125 40903
-1 721.760009765625 42334
-1 721.799987792969 29049
-1 721.839965820312 10519
-1 721.880004882812 2455
-1 721.919982910156 0
-1 721.9599609375 0
-1 722 0
-1 722.039978027344 1148
-1 722.080017089844 17517
-1 722.119995117188 45706
-1 722.159973144531 88979
-1 722.200012207031 94392
-1 722.239990234375 74015
-1 722.279968261719 67533
-1 722.320007324219 35413
-1 722.359985351562 10956
-1 722.399963378906 2536
-1 722.440002441406 9326
-1 722.47998046875 29416
-1 722.52001953125 111203
-1 722.559997558594 150435
-1 722.599975585938 119279
-1 722.640014648438 68533
-1 722.679992675781 25540
-1 722.719970703125 5493
-1 722.760009765625 2970
-1 722.799987792969 28721
-1 722.839965820312 43129
-1 722.880004882812 22877
-1 722.919982910156 7483
-1 722.9599609375 5111
-1 723 29627
-1 723.039978027344 52802
-1 723.080017089844 39253
-1 723.119995117188 16827
-1 723.159973144531 4343
-1 723.200012207031 11672
-1 723.239990234375 65140
-1 723.279968261719 92282
-1 723.320007324219 58691
-1 723.359985351562 21274
-1 723.399963378906 15401
-1 723.440002441406 29938
-1 723.47998046875 23162
-1 723.52001953125 21212
-1 723.559997558594 25482
-1 723.599975585938 14592
-1 723.640014648438 3662
-1 723.679992675781 14380
-1 723.719970703125 32477
-1 723.760009765625 20626
-1 723.799987792969 7405
-1 723.839965820312 102
-1 723.880004882812 8019
-1 723.919982910156 22099
-1 723.9599609375 12818
-1 724 4056
-1 724.039978027344 541
-1 724.080017089844 0
-1 724.119995117188 0
-1 724.159973144531 0
-1 724.200012207031 0
-1 724.239990234375 0
-1 724.279968261719 1
-1 724.320007324219 15
-1 724.359985351562 11067
-1 724.399963378906 70329
-1 724.440002441406 105865
-1 724.47998046875 70334
-1 724.52001953125 28097
-1 724.559997558594 6691
-1 724.599975585938 1015
-1 724.640014648438 9246
-1 724.679992675781 22303
-1 724.719970703125 15804
-1 724.760009765625 5949
-1 724.799987792969 1419
-1 724.839965820312 0
-1 724.880004882812 0
-1 724.919982910156 0
-1 724.9599609375 0
-1 725 0
-1 725.039978027344 1
-1 725.080017089844 1
-1 725.119995117188 0
-1 725.159973144531 15108
-1 725.200012207031 65481
-1 725.239990234375 140950
-1 725.279968261719 137908
-1 725.320007324219 101443
-1 725.359985351562 65548
-1 725.399963378906 47009
-1 725.440002441406 62950
-1 725.47998046875 88691
-1 725.52001953125 57664
-1 725.559997558594 19751
-1 725.599975585938 4078
-1 725.640014648438 0
-1 725.679992675781 5282
-1 725.719970703125 54827
-1 725.760009765625 99807
-1 725.799987792969 113559
-1 725.839965820312 101910
-1 725.880004882812 74801
-1 725.919982910156 35561
-1 725.9599609375 10300
-1 726 1460
-1 726.039978027344 0
-1 726.080017089844 0
-1 726.119995117188 0
-1 726.159973144531 0
-1 726.200012207031 23425
-1 726.239990234375 112828
-1 726.279968261719 120475
-1 726.320007324219 85451
-1 726.359985351562 71178
-1 726.399963378906 36917
-1 726.440002441406 11232
-1 726.47998046875 2001
-1 726.52001953125 0
-1 726.559997558594 0
-1 726.599975585938 17965
-1 726.640014648438 63806
-1 726.679992675781 49173
-1 726.719970703125 20123
-1 726.760009765625 4948
-1 726.799987792969 330
-1 726.839965820312 0
-1 726.880004882812 9033
-1 726.919982910156 22814
-1 726.9599609375 16657
-1 727 6589
-1 727.039978027344 1440
-1 727.080017089844 94
-1 727.119995117188 16743
-1 727.159973144531 74884
-1 727.200012207031 123925
-1 727.239990234375 160533
-1 727.279968261719 139351
-1 727.320007324219 67947
-1 727.359985351562 20029
-1 727.399963378906 2971
-1 727.440002441406 0
-1 727.47998046875 1347
-1 727.52001953125 31679
-1 727.559997558594 189171
-1 727.599975585938 549748
-1 727.640014648438 863389
-1 727.679992675781 934425
-1 727.719970703125 728682
-1 727.760009765625 365194
-1 727.799987792969 173321
-1 727.839965820312 137525
-1 727.880004882812 187401
-1 727.919982910156 253131
-1 727.9599609375 436457
-1 728 706728
-1 728.039978027344 894631
-1 728.080017089844 881044
-1 728.119995117188 537311
-1 728.159973144531 212758
-1 728.200012207031 139588
-1 728.239990234375 149634
-1 728.279968261719 138523
-1 728.320007324219 213296
-1 728.359985351562 253714
-1 728.399963378906 265363
-1 728.440002441406 236066
-1 728.47998046875 140121
-1 728.52001953125 80369
-1 728.559997558594 38102
-1 728.599975585938 115126
-1 728.640014648438 244518
-1 728.679992675781 263874
-1 728.719970703125 258503
-1 728.760009765625 147038
-1 728.799987792969 52268
-1 728.839965820312 9392
-1 728.880004882812 0
-1 728.919982910156 0
-1 728.9599609375 0
-1 729 0
-1 729.039978027344 0
-1 729.080017089844 10
-1 729.119995117188 11
-1 729.159973144531 5
-1 729.200012207031 0
-1 729.239990234375 2757
-1 729.279968261719 29625
-1 729.320007324219 140058
-1 729.359985351562 235507
-1 729.399963378906 192295
-1 729.440002441406 112284
-1 729.47998046875 45542
-1 729.52001953125 34116
-1 729.559997558594 58727
-1 729.599975585938 44022
-1 729.640014648438 17787
-1 729.679992675781 4739
-1 729.719970703125 0
-1 729.760009765625 0
-1 729.799987792969 13369
-1 729.839965820312 16422
-1 729.880004882812 7781
-1 729.919982910156 2288
-1 729.9599609375 0
-1 730 12518
-1 730.039978027344 55197
-1 730.080017089844 76823
-1 730.119995117188 51998
-1 730.159973144531 19661
-1 730.200012207031 4694
-1 730.239990234375 0
-1 730.279968261719 0
-1 730.320007324219 0
-1 730.359985351562 1793
-1 730.399963378906 23338
-1 730.440002441406 36368
-1 730.47998046875 22214
-1 730.52001953125 35472
-1 730.559997558594 48362
-1 730.599975585938 83101
-1 730.640014648438 136964
-1 730.679992675781 138247
-1 730.719970703125 74983
-1 730.760009765625 24107
-1 730.799987792969 4375
-1 730.839965820312 0
-1 730.880004882812 0
-1 730.919982910156 0
-1 730.9599609375 0
-1 731 10
-1 731.039978027344 5556
-1 731.080017089844 16955
-1 731.119995117188 11870
-1 731.159973144531 5014
-1 731.200012207031 14694
-1 731.239990234375 26297
-1 731.279968261719 15724
-1 731.320007324219 5609
-1 731.359985351562 5479
-1 731.399963378906 30356
-1 731.440002441406 49470
-1 731.47998046875 44739
-1 731.52001953125 24933
-1 731.559997558594 8321
-1 731.599975585938 1624
-1 731.640014648438 0
-1 731.679992675781 0
-1 731.719970703125 0
-1 731.760009765625 0
-1 731.799987792969 0
-1 731.839965820312 2
-1 731.880004882812 2
-1 731.919982910156 4338
-1 731.9599609375 40085
-1 732 73059
-1 732.039978027344 47242
-1 732.080017089844 17324
-1 732.119995117188 3577
-1 732.159973144531 0
-1 732.200012207031 0
-1 732.239990234375 0
-1 732.279968261719 0
-1 732.320007324219 0
-1 732.359985351562 3
-1 732.399963378906 3
-1 732.440002441406 1
-1 732.47998046875 0
-1 732.52001953125 0
-1 732.559997558594 0
-1 732.599975585938 0
-1 732.640014648438 0
-1 732.679992675781 0
-1 732.719970703125 0
-1 732.760009765625 47
-1 732.799987792969 12220
-1 732.839965820312 38339
-1 732.880004882812 33210
-1 732.919982910156 14992
-1 732.9599609375 4120
-1 733 477
-1 733.039978027344 2936
-1 733.080017089844 18590
-1 733.119995117188 18863
-1 733.159973144531 7864
-1 733.200012207031 1215
-1 733.239990234375 1045
-1 733.279968261719 28180
-1 733.320007324219 34917
-1 733.359985351562 47487
-1 733.399963378906 49671
-1 733.440002441406 26357
-1 733.47998046875 8723
-1 733.52001953125 1434
-1 733.559997558594 0
-1 733.599975585938 0
-1 733.640014648438 0
-1 733.679992675781 2559
-1 733.719970703125 21115
-1 733.760009765625 46568
-1 733.799987792969 94755
-1 733.839965820312 133312
-1 733.880004882812 94109
-1 733.919982910156 38352
-1 733.9599609375 7756
-1 734 29152
-1 734.039978027344 95924
-1 734.080017089844 80207
-1 734.119995117188 35416
-1 734.159973144531 9539
-1 734.200012207031 1011
-1 734.239990234375 0
-1 734.279968261719 12883
-1 734.320007324219 31143
-1 734.359985351562 47172
-1 734.399963378906 57705
-1 734.440002441406 34115
-1 734.47998046875 12157
-1 734.52001953125 2365
-1 734.559997558594 0
-1 734.599975585938 0
-1 734.640014648438 0
-1 734.679992675781 0
-1 734.719970703125 0
-1 734.760009765625 2
-1 734.799987792969 2
-1 734.839965820312 0
-1 734.880004882812 22144
-1 734.919982910156 49912
-1 734.9599609375 30423
-1 735 10526
-1 735.039978027344 1774
-1 735.080017089844 0
-1 735.119995117188 0
-1 735.159973144531 7142
-1 735.200012207031 41633
-1 735.239990234375 70867
-1 735.279968261719 51758
-1 735.320007324219 62845
-1 735.359985351562 92235
-1 735.399963378906 56171
-1 735.440002441406 33371
-1 735.47998046875 58880
-1 735.52001953125 50918
-1 735.559997558594 22308
-1 735.599975585938 6296
-1 735.640014648438 509
-1 735.679992675781 0
-1 735.719970703125 0
-1 735.760009765625 0
-1 735.799987792969 8208
-1 735.839965820312 30455
-1 735.880004882812 24463
-1 735.919982910156 9718
-1 735.9599609375 29941
-1 736 87690
-1 736.039978027344 98856
-1 736.080017089844 70707
-1 736.119995117188 31988
-1 736.159973144531 8958
-1 736.200012207031 7221
-1 736.239990234375 20483
-1 736.279968261719 14375
-1 736.320007324219 38335
-1 736.359985351562 102796
-1 736.399963378906 80776
-1 736.440002441406 32208
-1 736.47998046875 8524
-1 736.52001953125 473
-1 736.559997558594 0
-1 736.599975585938 0
-1 736.640014648438 0
-1 736.679992675781 0
-1 736.719970703125 333
-1 736.760009765625 9136
-1 736.799987792969 26556
-1 736.839965820312 21229
-1 736.880004882812 8636
-1 736.919982910156 2103
-1 736.9599609375 112
-1 737 0
-1 737.039978027344 0
-1 737.080017089844 0
-1 737.119995117188 0
-1 737.159973144531 0
-1 737.200012207031 0
-1 737.239990234375 53
-1 737.279968261719 34487
-1 737.320007324219 57410
-1 737.359985351562 42196
-1 737.399963378906 40982
-1 737.440002441406 93958
-1 737.47998046875 124400
-1 737.52001953125 129400
-1 737.559997558594 94494
-1 737.599975585938 41051
-1 737.640014648438 19750
-1 737.679992675781 111090
-1 737.719970703125 166197
-1 737.760009765625 90823
-1 737.799987792969 34326
-1 737.839965820312 26390
-1 737.880004882812 19764
-1 737.919982910156 8007
-1 737.9599609375 1973
-1 738 121
-1 738.039978027344 0
-1 738.080017089844 0
-1 738.119995117188 0
-1 738.159973144531 0
-1 738.200012207031 9464
-1 738.239990234375 50397
-1 738.279968261719 75231
-1 738.320007324219 99595
-1 738.359985351562 62719
-1 738.399963378906 26212
-1 738.440002441406 37626
-1 738.47998046875 76936
-1 738.52001953125 114616
-1 738.559997558594 105578
-1 738.599975585938 73859
-1 738.640014648438 37049
-1 738.679992675781 14495
-1 738.719970703125 46764
-1 738.760009765625 99941
-1 738.799987792969 97263
-1 738.839965820312 53163
-1 738.880004882812 19024
-1 738.919982910156 30719
-1 738.9599609375 69347
-1 739 110045
-1 739.039978027344 123596
-1 739.080017089844 77984
-1 739.119995117188 35826
-1 739.159973144531 57761
-1 739.200012207031 141321
-1 739.239990234375 183439
-1 739.279968261719 131158
-1 739.320007324219 60563
-1 739.359985351562 17453
-1 739.399963378906 2334
-1 739.440002441406 0
-1 739.47998046875 0
-1 739.52001953125 0
-1 739.559997558594 0
-1 739.599975585938 0
-1 739.640014648438 8
-1 739.679992675781 5
-1 739.719970703125 2
-1 739.760009765625 0
-1 739.799987792969 0
-1 739.839965820312 0
-1 739.880004882812 0
-1 739.919982910156 13910
-1 739.9599609375 82145
-1 740 76779
-1 740.039978027344 37642
-1 740.080017089844 25514
-1 740.119995117188 13561
-1 740.159973144531 5608
-1 740.200012207031 27986
-1 740.239990234375 50545
-1 740.279968261719 28746
-1 740.320007324219 9863
-1 740.359985351562 1922
-1 740.399963378906 0
-1 740.440002441406 0
-1 740.47998046875 0
-1 740.52001953125 12138
-1 740.559997558594 47113
-1 740.599975585938 37852
-1 740.640014648438 29324
-1 740.679992675781 39079
-1 740.719970703125 37715
-1 740.760009765625 36571
-1 740.799987792969 57020
-1 740.839965820312 52382
-1 740.880004882812 22515
-1 740.919982910156 5889
-1 740.9599609375 569
-1 741 7828
-1 741.039978027344 17252
-1 741.080017089844 10410
-1 741.119995117188 3722
-1 741.159973144531 778
-1 741.200012207031 0
-1 741.239990234375 827
-1 741.279968261719 30081
-1 741.320007324219 53989
-1 741.359985351562 35040
-1 741.399963378906 31798
-1 741.440002441406 47066
-1 741.47998046875 51956
-1 741.52001953125 42031
-1 741.559997558594 39803
-1 741.599975585938 33812
-1 741.640014648438 16399
-1 741.679992675781 5138
-1 741.719970703125 705
-1 741.760009765625 0
-1 741.799987792969 0
-1 741.839965820312 0
-1 741.880004882812 0
-1 741.919982910156 0
-1 741.9599609375 2
-1 742 1
-1 742.039978027344 1567
-1 742.080017089844 24100
-1 742.119995117188 81458
-1 742.159973144531 102581
-1 742.200012207031 67501
-1 742.239990234375 40513
-1 742.279968261719 33634
-1 742.320007324219 24828
-1 742.359985351562 9563
-1 742.399963378906 2313
-1 742.440002441406 4
-1 742.47998046875 0
-1 742.52001953125 0
-1 742.559997558594 0
-1 742.599975585938 0
-1 742.640014648438 1
-1 742.679992675781 1762
-1 742.719970703125 39012
-1 742.760009765625 116134
-1 742.799987792969 111004
-1 742.839965820312 57341
-1 742.880004882812 19244
-1 742.919982910156 3220
-1 742.9599609375 0
-1 743 11233
-1 743.039978027344 34975
-1 743.080017089844 40744
-1 743.119995117188 79921
-1 743.159973144531 110422
-1 743.200012207031 118951
-1 743.239990234375 90470
-1 743.279968261719 60351
-1 743.320007324219 115504
-1 743.359985351562 148193
-1 743.399963378906 103315
-1 743.440002441406 91774
-1 743.47998046875 85915
-1 743.52001953125 75815
-1 743.559997558594 67294
-1 743.599975585938 55331
-1 743.640014648438 81359
-1 743.679992675781 79947
-1 743.719970703125 39427
-1 743.760009765625 10724
-1 743.799987792969 10287
-1 743.839965820312 37987
-1 743.880004882812 37581
-1 743.919982910156 18449
-1 743.9599609375 5506
-1 744 807
-1 744.039978027344 0
-1 744.080017089844 0
-1 744.119995117188 57
-1 744.159973144531 5403
-1 744.200012207031 18753
-1 744.239990234375 17383
-1 744.279968261719 7602
-1 744.320007324219 2331
-1 744.359985351562 10862
-1 744.399963378906 58916
-1 744.440002441406 89119
-1 744.47998046875 56617
-1 744.52001953125 22061
-1 744.559997558594 5227
-1 744.599975585938 0
-1 744.640014648438 7365
-1 744.679992675781 9955
-1 744.719970703125 4905
-1 744.760009765625 1469
-1 744.799987792969 960
-1 744.839965820312 31199
-1 744.880004882812 85612
-1 744.919982910156 108486
-1 744.9599609375 90014
-1 745 68958
-1 745.039978027344 64300
-1 745.080017089844 36784
-1 745.119995117188 12321
-1 745.159973144531 2320
-1 745.200012207031 0
-1 745.239990234375 0
-1 745.279968261719 2326
-1 745.320007324219 62889
-1 745.359985351562 113608
-1 745.399963378906 71505
-1 745.440002441406 24805
-1 745.47998046875 5642
-1 745.52001953125 0
-1 745.559997558594 5776
-1 745.599975585938 20312
-1 745.640014648438 15279
-1 745.679992675781 19632
-1 745.719970703125 33515
-1 745.760009765625 20862
-1 745.799987792969 7394
-1 745.839965820312 1305
-1 745.880004882812 0
-1 745.919982910156 0
-1 745.9599609375 0
-1 746 19227
-1 746.039978027344 68936
-1 746.080017089844 52858
-1 746.119995117188 20592
-1 746.159973144531 27158
-1 746.200012207031 98922
-1 746.239990234375 172090
-1 746.279968261719 244494
-1 746.320007324219 337704
-1 746.359985351562 294652
-1 746.399963378906 188105
-1 746.440002441406 139583
-1 746.47998046875 94498
-1 746.52001953125 70398
-1 746.559997558594 61584
-1 746.599975585938 32110
-1 746.640014648438 6893
-1 746.679992675781 22612
-1 746.719970703125 113463
-1 746.760009765625 263653
-1 746.799987792969 406980
-1 746.839965820312 505443
-1 746.880004882812 517691
-1 746.919982910156 401702
-1 746.9599609375 191433
-1 747 59483
-1 747.039978027344 7362
-1 747.080017089844 0
-1 747.119995117188 0
-1 747.159973144531 0
-1 747.200012207031 62761
-1 747.239990234375 135998
-1 747.279968261719 104761
-1 747.320007324219 79726
-1 747.359985351562 100360
-1 747.399963378906 86015
-1 747.440002441406 38364
-1 747.47998046875 11183
-1 747.52001953125 1126
-1 747.559997558594 0
-1 747.599975585938 0
-1 747.640014648438 0
-1 747.679992675781 0
-1 747.719970703125 0
-1 747.760009765625 5
-1 747.799987792969 307
-1 747.839965820312 15696
-1 747.880004882812 54604
-1 747.919982910156 44930
-1 747.9599609375 18344
-1 748 4755
-1 748.039978027344 188
-1 748.080017089844 0
-1 748.119995117188 0
-1 748.159973144531 0
-1 748.200012207031 0
-1 748.239990234375 0
-1 748.279968261719 17071
-1 748.320007324219 69467
-1 748.359985351562 80107
-1 748.399963378906 72784
-1 748.440002441406 82205
-1 748.47998046875 58029
-1 748.52001953125 23532
-1 748.559997558594 5878
-1 748.599975585938 365
-1 748.640014648438 0
-1 748.679992675781 0
-1 748.719970703125 0
-1 748.760009765625 0
-1 748.799987792969 1
-1 748.839965820312 4
-1 748.880004882812 456
-1 748.919982910156 22783
-1 748.9599609375 60564
-1 749 40678
-1 749.039978027344 16401
-1 749.080017089844 60930
-1 749.119995117188 93106
-1 749.159973144531 55563
-1 749.200012207031 20399
-1 749.239990234375 7448
-1 749.279968261719 50399
-1 749.320007324219 81732
-1 749.359985351562 61695
-1 749.399963378906 111710
-1 749.440002441406 184410
-1 749.47998046875 173459
-1 749.52001953125 92350
-1 749.559997558594 31035
-1 749.599975585938 21349
-1 749.640014648438 25642
-1 749.679992675781 13009
-1 749.719970703125 4045
-1 749.760009765625 661
-1 749.799987792969 6642
-1 749.839965820312 22717
-1 749.880004882812 18463
-1 749.919982910156 7759
-1 749.9599609375 2019
-1 750 165
-1 750.039978027344 0
-1 750.080017089844 9932
-1 750.119995117188 49005
-1 750.159973144531 48173
-1 750.200012207031 22065
-1 750.239990234375 5779
-1 750.279968261719 738
-1 750.320007324219 0
-1 750.359985351562 0
-1 750.399963378906 0
-1 750.440002441406 0
-1 750.47998046875 0
-1 750.52001953125 3
-1 750.559997558594 1164
-1 750.599975585938 15043
-1 750.640014648438 26241
-1 750.679992675781 16572
-1 750.719970703125 22148
-1 750.760009765625 34066
-1 750.799987792969 22566
-1 750.839965820312 8137
-1 750.880004882812 1941
-1 750.919982910156 178
-1 750.9599609375 14895
-1 751 27970
-1 751.039978027344 17373
-1 751.080017089844 6297
-1 751.119995117188 1241
-1 751.159973144531 0
-1 751.200012207031 11272
-1 751.239990234375 70196
-1 751.279968261719 104337
-1 751.320007324219 97738
-1 751.359985351562 60927
-1 751.399963378906 83176
-1 751.440002441406 101224
-1 751.47998046875 51522
-1 751.52001953125 24381
-1 751.559997558594 57816
-1 751.599975585938 85226
-1 751.640014648438 61525
-1 751.679992675781 25057
-1 751.719970703125 6029
-1 751.760009765625 337
-1 751.799987792969 0
-1 751.839965820312 0
-1 751.880004882812 0
-1 751.919982910156 0
-1 751.9599609375 2829
-1 752 18446
-1 752.039978027344 24758
-1 752.080017089844 52202
-1 752.119995117188 99644
-1 752.159973144531 95994
-1 752.200012207031 50116
-1 752.239990234375 33233
-1 752.279968261719 52470
-1 752.320007324219 47378
-1 752.359985351562 66662
-1 752.399963378906 103507
-1 752.440002441406 96339
-1 752.47998046875 60594
-1 752.52001953125 24662
-1 752.559997558594 6224
-1 752.599975585938 405
-1 752.640014648438 0
-1 752.679992675781 0
-1 752.719970703125 0
-1 752.760009765625 0
-1 752.799987792969 1
-1 752.839965820312 0
-1 752.880004882812 8484
-1 752.919982910156 30946
-1 752.9599609375 23216
-1 753 17549
-1 753.039978027344 33610
-1 753.080017089844 30724
-1 753.119995117188 36392
-1 753.159973144531 28676
-1 753.200012207031 18815
-1 753.239990234375 52778
-1 753.279968261719 83851
-1 753.320007324219 65334
-1 753.359985351562 28411
-1 753.399963378906 24232
-1 753.440002441406 20902
-1 753.47998046875 7654
-1 753.52001953125 1524
-1 753.559997558594 533
-1 753.599975585938 16176
-1 753.640014648438 31754
-1 753.679992675781 18277
-1 753.719970703125 6278
-1 753.760009765625 1854
-1 753.799987792969 10835
-1 753.839965820312 17547
-1 753.880004882812 8500
-1 753.919982910156 1457
-1 753.9599609375 10509
-1 754 24116
-1 754.039978027344 13582
-1 754.080017089844 4354
-1 754.119995117188 630
-1 754.159973144531 0
-1 754.200012207031 0
-1 754.239990234375 13945
-1 754.279968261719 28761
-1 754.320007324219 23924
-1 754.359985351562 34728
-1 754.399963378906 27923
-1 754.440002441406 10829
-1 754.47998046875 2801
-1 754.52001953125 105
-1 754.559997558594 0
-1 754.599975585938 1956
-1 754.640014648438 26749
-1 754.679992675781 36945
-1 754.719970703125 19206
-1 754.760009765625 5914
-1 754.799987792969 919
-1 754.839965820312 0
-1 754.880004882812 0
-1 754.919982910156 0
-1 754.9599609375 0
-1 755 0
-1 755.039978027344 2
-1 755.080017089844 1
-1 755.119995117188 1
-1 755.159973144531 0
-1 755.200012207031 0
-1 755.239990234375 0
-1 755.279968261719 8967
-1 755.320007324219 17641
-1 755.359985351562 10224
-1 755.399963378906 3586
-1 755.440002441406 631
-1 755.47998046875 0
-1 755.52001953125 0
-1 755.559997558594 0
-1 755.599975585938 0
-1 755.640014648438 0
-1 755.679992675781 1
-1 755.719970703125 6619
-1 755.760009765625 66415
-1 755.799987792969 103143
-1 755.839965820312 64532
-1 755.880004882812 24028
-1 755.919982910156 4964
-1 755.9599609375 0
-1 756 0
-1 756.039978027344 4025
-1 756.080017089844 31572
-1 756.119995117188 30606
-1 756.159973144531 13430
-1 756.200012207031 11653
-1 756.239990234375 19264
-1 756.279968261719 58159
-1 756.320007324219 129244
-1 756.359985351562 110615
-1 756.399963378906 52505
-1 756.440002441406 14594
-1 756.47998046875 2163
-1 756.52001953125 0
-1 756.559997558594 0
-1 756.599975585938 27813
-1 756.640014648438 97240
-1 756.679992675781 85948
-1 756.719970703125 38162
-1 756.760009765625 45212
-1 756.799987792969 162800
-1 756.839965820312 389481
-1 756.880004882812 415924
-1 756.919982910156 238555
-1 756.9599609375 124179
-1 757 113019
-1 757.039978027344 116847
-1 757.080017089844 87855
-1 757.119995117188 40663
-1 757.159973144531 11819
-1 757.200012207031 1532
-1 757.239990234375 0
-1 757.279968261719 0
-1 757.320007324219 15814
-1 757.359985351562 57755
-1 757.399963378906 91771
-1 757.440002441406 85803
-1 757.47998046875 63279
-1 757.52001953125 35103
-1 757.559997558594 21585
-1 757.599975585938 38891
-1 757.640014648438 31976
-1 757.679992675781 13334
-1 757.719970703125 3297
-1 757.760009765625 237
-1 757.799987792969 0
-1 757.839965820312 0
-1 757.880004882812 0
-1 757.919982910156 0
-1 757.9599609375 0
-1 758 2
-1 758.039978027344 1
-1 758.080017089844 0
-1 758.119995117188 0
-1 758.159973144531 0
-1 758.200012207031 0
-1 758.239990234375 3490
-1 758.279968261719 22033
-1 758.320007324219 23490
-1 758.359985351562 10136
-1 758.399963378906 11103
-1 758.440002441406 30152
-1 758.47998046875 26427
-1 758.52001953125 11808
-1 758.559997558594 3292
-1 758.599975585938 363
-1 758.640014648438 0
-1 758.679992675781 0
-1 758.719970703125 0
-1 758.760009765625 0
-1 758.799987792969 0
-1 758.839965820312 2
-1 758.880004882812 1
-1 758.919982910156 0
-1 758.9599609375 0
-1 759 15910
-1 759.039978027344 94745
-1 759.080017089844 107775
-1 759.119995117188 62734
-1 759.159973144531 43545
-1 759.200012207031 38155
-1 759.239990234375 25806
-1 759.279968261719 10285
-1 759.320007324219 2376
-1 759.359985351562 96
-1 759.399963378906 0
-1 759.440002441406 0
-1 759.47998046875 22370
-1 759.52001953125 40393
-1 759.559997558594 23520
-1 759.599975585938 8271
-1 759.640014648438 1479
-1 759.679992675781 0
-1 759.719970703125 0
-1 759.760009765625 24564
-1 759.799987792969 88950
-1 759.839965820312 74416
-1 759.880004882812 31108
-1 759.919982910156 7701
-1 759.9599609375 568
-1 760 0
-1 760.039978027344 0
-1 760.080017089844 0
-1 760.119995117188 0
-1 760.159973144531 1
-1 760.200012207031 552
-1 760.239990234375 43853
-1 760.279968261719 129894
-1 760.320007324219 142336
-1 760.359985351562 155633
-1 760.399963378906 172772
-1 760.440002441406 121620
-1 760.47998046875 57465
-1 760.52001953125 65989
-1 760.559997558594 75855
-1 760.599975585938 40598
-1 760.640014648438 12480
-1 760.679992675781 2295
-1 760.719970703125 0
-1 760.760009765625 0
-1 760.799987792969 0
-1 760.839965820312 0
-1 760.880004882812 0
-1 760.919982910156 366
-1 760.9599609375 10886
-1 761 29606
-1 761.039978027344 22133
-1 761.080017089844 8710
-1 761.119995117188 1969
-1 761.159973144531 60
-1 761.200012207031 0
-1 761.239990234375 0
-1 761.279968261719 1584
-1 761.320007324219 27902
-1 761.359985351562 103409
-1 761.399963378906 131331
-1 761.440002441406 139029
-1 761.47998046875 122792
-1 761.52001953125 91133
-1 761.559997558594 51413
-1 761.599975585938 18295
-1 761.640014648438 3363
-1 761.679992675781 0
-1 761.719970703125 14756
-1 761.760009765625 80269
-1 761.799987792969 131202
-1 761.839965820312 81187
-1 761.880004882812 29267
-1 761.919982910156 5642
-1 761.9599609375 0
-1 762 744
-1 762.039978027344 11491
-1 762.080017089844 23240
-1 762.119995117188 32221
-1 762.159973144531 19941
-1 762.200012207031 7274
-1 762.239990234375 1404
-1 762.279968261719 0
-1 762.320007324219 0
-1 762.359985351562 0
-1 762.399963378906 0
-1 762.440002441406 0
-1 762.47998046875 1
-1 762.52001953125 1
-1 762.559997558594 44
-1 762.599975585938 18698
-1 762.640014648438 48944
-1 762.679992675781 40022
-1 762.719970703125 42757
-1 762.760009765625 39197
-1 762.799987792969 16614
-1 762.839965820312 6261
-1 762.880004882812 12588
-1 762.919982910156 6863
-1 762.9599609375 43139
-1 763 161638
-1 763.039978027344 158970
-1 763.080017089844 95308
-1 763.119995117188 79194
-1 763.159973144531 70519
-1 763.200012207031 35051
-1 763.239990234375 10159
-1 763.279968261719 1599
-1 763.320007324219 21594
-1 763.359985351562 43912
-1 763.399963378906 28517
-1 763.440002441406 10095
-1 763.47998046875 3538
-1 763.52001953125 23991
-1 763.559997558594 60506
-1 763.599975585938 46604
-1 763.640014648438 18916
-1 763.679992675781 5098
-1 763.719970703125 303
-1 763.760009765625 0
-1 763.799987792969 0
-1 763.839965820312 0
-1 763.880004882812 0
-1 763.919982910156 1
-1 763.9599609375 3
-1 764 2
-1 764.039978027344 0
-1 764.080017089844 0
-1 764.119995117188 0
-1 764.159973144531 0
-1 764.200012207031 20
-1 764.239990234375 9011
-1 764.279968261719 36523
-1 764.320007324219 32101
-1 764.359985351562 13534
-1 764.399963378906 3601
-1 764.440002441406 227
-1 764.47998046875 0
-1 764.52001953125 2627
-1 764.559997558594 22860
-1 764.599975585938 38584
-1 764.640014648438 25713
-1 764.679992675781 9852
-1 764.719970703125 2123
-1 764.760009765625 17
-1 764.799987792969 0
-1 764.839965820312 0
-1 764.880004882812 0
-1 764.919982910156 0
-1 764.9599609375 1
-1 765 2
-1 765.039978027344 1
-1 765.080017089844 0
-1 765.119995117188 0
-1 765.159973144531 0
-1 765.200012207031 0
-1 765.239990234375 0
-1 765.279968261719 13962
-1 765.320007324219 41420
-1 765.359985351562 31946
-1 765.399963378906 13296
-1 765.440002441406 3160
-1 765.47998046875 0
-1 765.52001953125 7090
-1 765.559997558594 43225
-1 765.599975585938 40708
-1 765.640014648438 17031
-1 765.679992675781 4720
-1 765.719970703125 349
-1 765.760009765625 0
-1 765.799987792969 0
-1 765.839965820312 0
-1 765.880004882812 0
-1 765.919982910156 0
-1 765.9599609375 3
-1 766 1
-1 766.039978027344 0
-1 766.080017089844 0
-1 766.119995117188 0
-1 766.159973144531 0
-1 766.200012207031 0
-1 766.239990234375 0
-1 766.279968261719 0
-1 766.320007324219 0
-1 766.359985351562 0
-1 766.399963378906 0
-1 766.440002441406 0
-1 766.47998046875 0
-1 766.52001953125 9372
-1 766.559997558594 52697
-1 766.599975585938 54189
-1 766.640014648438 44447
-1 766.679992675781 55960
-1 766.719970703125 36452
-1 766.760009765625 13409
-1 766.799987792969 4214
-1 766.839965820312 20283
-1 766.880004882812 48403
-1 766.919982910156 35462
-1 766.9599609375 16431
-1 767 31644
-1 767.039978027344 46594
-1 767.080017089844 24772
-1 767.119995117188 12887
-1 767.159973144531 39808
-1 767.200012207031 44927
-1 767.239990234375 22587
-1 767.279968261719 7263
-1 767.320007324219 1048
-1 767.359985351562 0
-1 767.399963378906 0
-1 767.440002441406 1272
-1 767.47998046875 17428
-1 767.52001953125 27418
-1 767.559997558594 15585
-1 767.599975585938 5391
-1 767.640014648438 949
-1 767.679992675781 0
-1 767.719970703125 0
-1 767.760009765625 0
-1 767.799987792969 0
-1 767.839965820312 0
-1 767.880004882812 32
-1 767.919982910156 6781
-1 767.9599609375 43961
-1 768 93668
-1 768.039978027344 86841
-1 768.080017089844 54539
-1 768.119995117188 38454
-1 768.159973144531 17672
-1 768.200012207031 55825
-1 768.239990234375 98311
-1 768.279968261719 64539
-1 768.320007324219 61269
-1 768.359985351562 55073
-1 768.399963378906 25490
-1 768.440002441406 6792
-1 768.47998046875 853
-1 768.52001953125 0
-1 768.559997558594 0
-1 768.599975585938 0
-1 768.640014648438 0
-1 768.679992675781 0
-1 768.719970703125 8740
-1 768.760009765625 66193
-1 768.799987792969 75164
-1 768.839965820312 65282
-1 768.880004882812 88825
-1 768.919982910156 80192
-1 768.9599609375 47855
-1 769 18269
-1 769.039978027344 3860
-1 769.080017089844 61
-1 769.119995117188 0
-1 769.159973144531 0
-1 769.200012207031 0
-1 769.239990234375 0
-1 769.279968261719 2
-1 769.320007324219 3
-1 769.359985351562 2
-1 769.399963378906 0
-1 769.440002441406 0
-1 769.47998046875 0
-1 769.52001953125 0
-1 769.559997558594 0
-1 769.599975585938 0
-1 769.640014648438 0
-1 769.679992675781 0
-1 769.719970703125 0
-1 769.760009765625 0
-1 769.799987792969 0
-1 769.839965820312 0
-1 769.880004882812 0
-1 769.919982910156 0
-1 769.9599609375 0
-1 770 0
-1 770.039978027344 0
-1 770.080017089844 0
-1 770.119995117188 0
-1 770.159973144531 0
-1 770.200012207031 0
-1 770.239990234375 0
-1 770.279968261719 0
-1 770.320007324219 0
-1 770.359985351562 0
-1 770.399963378906 0
-1 770.440002441406 0
-1 770.47998046875 0
-1 770.52001953125 311
-1 770.559997558594 8519
-1 770.599975585938 19459
-1 770.640014648438 12425
-1 770.679992675781 4405
-1 770.719970703125 813
-1 770.760009765625 0
-1 770.799987792969 0
-1 770.839965820312 0
-1 770.880004882812 0
-1 770.919982910156 0
-1 770.9599609375 0
-1 771 16665
-1 771.039978027344 70300
-1 771.080017089844 66377
-1 771.119995117188 30985
-1 771.159973144531 9070
-1 771.200012207031 1151
-1 771.239990234375 0
-1 771.279968261719 21457
-1 771.320007324219 60570
-1 771.359985351562 49291
-1 771.399963378906 21407
-1 771.440002441406 5400
-1 771.47998046875 542
-1 771.52001953125 0
-1 771.559997558594 0
-1 771.599975585938 627
-1 771.640014648438 11511
-1 771.679992675781 26820
-1 771.719970703125 19479
-1 771.760009765625 7525
-1 771.799987792969 2276
-1 771.839965820312 12196
-1 771.880004882812 35188
-1 771.919982910156 27652
-1 771.9599609375 11081
-1 772 2752
-1 772.039978027344 94
-1 772.080017089844 9414
-1 772.119995117188 27871
-1 772.159973144531 24864
-1 772.200012207031 20057
-1 772.239990234375 65436
-1 772.279968261719 125189
-1 772.320007324219 103639
-1 772.359985351562 43751
-1 772.399963378906 11593
-1 772.440002441406 768
-1 772.47998046875 0
-1 772.52001953125 0
-1 772.559997558594 0
-1 772.599975585938 0
-1 772.640014648438 1
-1 772.679992675781 6
-1 772.719970703125 0
-1 772.760009765625 3141
-1 772.799987792969 29708
-1 772.839965820312 39047
-1 772.880004882812 18894
-1 772.919982910156 5461
-1 772.9599609375 794
-1 773 0
-1 773.039978027344 0
-1 773.080017089844 0
-1 773.119995117188 0
-1 773.159973144531 0
-1 773.200012207031 2
-1 773.239990234375 1
-1 773.279968261719 1
-1 773.320007324219 0
-1 773.359985351562 0
-1 773.399963378906 0
-1 773.440002441406 0
-1 773.47998046875 0
-1 773.52001953125 0
-1 773.559997558594 0
-1 773.599975585938 0
-1 773.640014648438 0
-1 773.679992675781 0
-1 773.719970703125 0
-1 773.760009765625 0
-1 773.799987792969 0
-1 773.839965820312 0
-1 773.880004882812 0
-1 773.919982910156 0
-1 773.9599609375 0
-1 774 0
-1 774.039978027344 0
-1 774.080017089844 0
-1 774.119995117188 0
-1 774.159973144531 0
-1 774.200012207031 0
-1 774.239990234375 0
-1 774.279968261719 0
-1 774.320007324219 0
-1 774.359985351562 0
-1 774.399963378906 0
-1 774.440002441406 2030
-1 774.47998046875 19608
-1 774.52001953125 44385
-1 774.559997558594 88223
-1 774.599975585938 126521
-1 774.640014648438 86819
-1 774.679992675781 33739
-1 774.719970703125 11116
-1 774.760009765625 14780
-1 774.799987792969 10306
-1 774.839965820312 3834
-1 774.880004882812 929
-1 774.919982910156 1
-1 774.9599609375 2006
-1 775 24508
-1 775.039978027344 50983
-1 775.080017089844 38040
-1 775.119995117188 16031
-1 775.159973144531 4294
-1 775.200012207031 356
-1 775.239990234375 0
-1 775.279968261719 23800
-1 775.320007324219 52749
-1 775.359985351562 31302
-1 775.399963378906 10549
-1 775.440002441406 1790
-1 775.47998046875 0
-1 775.52001953125 0
-1 775.559997558594 0
-1 775.599975585938 0
-1 775.640014648438 0
-1 775.679992675781 6703
-1 775.719970703125 26298
-1 775.760009765625 39326
-1 775.799987792969 27980
-1 775.839965820312 16705
-1 775.880004882812 21963
-1 775.919982910156 16610
-1 775.9599609375 6688
-1 776 1666
-1 776.039978027344 63
-1 776.080017089844 0
-1 776.119995117188 0
-1 776.159973144531 0
-1 776.200012207031 0
-1 776.239990234375 0
-1 776.279968261719 1
-1 776.320007324219 1
-1 776.359985351562 0
-1 776.399963378906 0
-1 776.440002441406 0
-1 776.47998046875 0
-1 776.52001953125 0
-1 776.559997558594 0
-1 776.599975585938 15902
-1 776.640014648438 66061
-1 776.679992675781 67177
-1 776.719970703125 33111
-1 776.760009765625 10168
-1 776.799987792969 15009
-1 776.839965820312 89201
-1 776.880004882812 99708
-1 776.919982910156 47651
-1 776.9599609375 14154
-1 777 1854
-1 777.039978027344 0
-1 777.080017089844 477
-1 777.119995117188 45837
-1 777.159973144531 78709
-1 777.200012207031 46747
-1 777.239990234375 15601
-1 777.279968261719 3226
-1 777.320007324219 0
-1 777.359985351562 0
-1 777.399963378906 0
-1 777.440002441406 0
-1 777.47998046875 0
-1 777.52001953125 4
-1 777.559997558594 3
-1 777.599975585938 1
-1 777.640014648438 0
-1 777.679992675781 0
-1 777.719970703125 0
-1 777.760009765625 0
-1 777.799987792969 0
-1 777.839965820312 0
-1 777.880004882812 3481
-1 777.919982910156 21433
-1 777.9599609375 23314
-1 778 10863
-1 778.039978027344 7949
-1 778.080017089844 49947
-1 778.119995117188 77573
-1 778.159973144531 63909
-1 778.200012207031 30214
-1 778.239990234375 8396
-1 778.279968261719 1160
-1 778.320007324219 0
-1 778.359985351562 0
-1 778.399963378906 0
-1 778.440002441406 0
-1 778.47998046875 0
-1 778.52001953125 15615
-1 778.559997558594 60918
-1 778.599975585938 52439
-1 778.640014648438 21805
-1 778.679992675781 5967
-1 778.719970703125 399
-1 778.760009765625 0
-1 778.799987792969 0
-1 778.839965820312 0
-1 778.880004882812 18249
-1 778.919982910156 46144
-1 778.9599609375 33324
-1 779 13207
-1 779.039978027344 2996
-1 779.080017089844 136
-1 779.119995117188 0
-1 779.159973144531 0
-1 779.200012207031 0
-1 779.239990234375 0
-1 779.279968261719 1
-1 779.320007324219 2
-1 779.359985351562 1
-1 779.399963378906 0
-1 779.440002441406 0
-1 779.47998046875 0
-1 779.52001953125 13044
-1 779.559997558594 70230
-1 779.599975585938 80510
-1 779.640014648438 43567
-1 779.679992675781 14902
-1 779.719970703125 2515
-1 779.760009765625 0
-1 779.799987792969 0
-1 779.839965820312 0
-1 779.880004882812 0
-1 779.919982910156 0
-1 779.9599609375 4
-1 780 3
-1 780.039978027344 1
-1 780.080017089844 0
-1 780.119995117188 0
-1 780.159973144531 0
-1 780.200012207031 0
-1 780.239990234375 0
-1 780.279968261719 396
-1 780.320007324219 15572
-1 780.359985351562 57335
-1 780.399963378906 56100
-1 780.440002441406 49824
-1 780.47998046875 83317
-1 780.52001953125 59987
-1 780.559997558594 23145
-1 780.599975585938 5406
-1 780.640014648438 41
-1 780.679992675781 0
-1 780.719970703125 0
-1 780.760009765625 0
-1 780.799987792969 1883
-1 780.839965820312 17484
-1 780.880004882812 22283
-1 780.919982910156 9806
-1 780.9599609375 13056
-1 781 28773
-1 781.039978027344 45456
-1 781.080017089844 43922
-1 781.119995117188 21377
-1 781.159973144531 6516
-1 781.200012207031 918
-1 781.239990234375 0
-1 781.279968261719 0
-1 781.320007324219 0
-1 781.359985351562 0
-1 781.399963378906 0
-1 781.440002441406 3
-1 781.47998046875 2
-1 781.52001953125 1
-1 781.559997558594 0
-1 781.599975585938 0
-1 781.640014648438 0
-1 781.679992675781 0
-1 781.719970703125 0
-1 781.760009765625 0
-1 781.799987792969 0
-1 781.839965820312 794
-1 781.880004882812 19350
-1 781.919982910156 22688
-1 781.9599609375 10657
-1 782 3149
-1 782.039978027344 380
-1 782.080017089844 0
-1 782.119995117188 0
-1 782.159973144531 8208
-1 782.200012207031 22130
-1 782.239990234375 15305
-1 782.279968261719 5864
-1 782.320007324219 1089
-1 782.359985351562 1845
-1 782.399963378906 26087
-1 782.440002441406 36305
-1 782.47998046875 19582
-1 782.52001953125 6243
-1 782.559997558594 1156
-1 782.599975585938 0
-1 782.640014648438 0
-1 782.679992675781 6398
-1 782.719970703125 13298
-1 782.760009765625 7305
-1 782.799987792969 0
-1 782.839965820312 94341
-1 782.880004882812 266474
-1 782.919982910156 216533
-1 782.9599609375 89535
-1 783 22045
-1 783.039978027344 810
-1 783.080017089844 0
-1 783.119995117188 0
-1 783.159973144531 5056
-1 783.200012207031 31360
-1 783.239990234375 30599
-1 783.279968261719 25206
-1 783.320007324219 52141
-1 783.359985351562 50174
-1 783.399963378906 23777
-1 783.440002441406 6648
-1 783.47998046875 0
-1 783.52001953125 90256
-1 783.559997558594 247274
-1 783.599975585938 185523
-1 783.640014648438 74251
-1 783.679992675781 21294
-1 783.719970703125 25821
-1 783.760009765625 52792
-1 783.799987792969 42433
-1 783.839965820312 39745
-1 783.880004882812 26179
-1 783.919982910156 12898
-1 783.9599609375 20444
-1 784 21238
-1 784.039978027344 10342
-1 784.080017089844 3240
-1 784.119995117188 424
-1 784.159973144531 0
-1 784.200012207031 0
-1 784.239990234375 0
-1 784.279968261719 0
-1 784.320007324219 0
-1 784.359985351562 1
-1 784.399963378906 1
-1 784.440002441406 0
-1 784.47998046875 0
-1 784.52001953125 0
-1 784.559997558594 0
-1 784.599975585938 0
-1 784.640014648438 0
-1 784.679992675781 1106
-1 784.719970703125 21800
-1 784.760009765625 60546
-1 784.799987792969 68840
-1 784.839965820312 96248
-1 784.880004882812 78081
-1 784.919982910156 34183
-1 784.9599609375 9583
-1 785 963
-1 785.039978027344 0
-1 785.080017089844 0
-1 785.119995117188 0
-1 785.159973144531 0
-1 785.200012207031 0
-1 785.239990234375 5
-1 785.279968261719 3
-1 785.320007324219 1
-1 785.359985351562 0
-1 785.399963378906 0
-1 785.440002441406 0
-1 785.47998046875 0
-1 785.52001953125 230
-1 785.559997558594 11193
-1 785.599975585938 46984
-1 785.640014648438 177833
-1 785.679992675781 222157
-1 785.719970703125 117484
-1 785.760009765625 37931
-1 785.799987792969 6214
-1 785.839965820312 0
-1 785.880004882812 0
-1 785.919982910156 0
-1 785.9599609375 0
-1 786 0
-1 786.039978027344 0
-1 786.080017089844 23356
-1 786.119995117188 90609
-1 786.159973144531 82690
-1 786.200012207031 51592
-1 786.239990234375 23307
-1 786.279968261719 26680
-1 786.320007324219 34368
-1 786.359985351562 19517
-1 786.399963378906 6730
-1 786.440002441406 1229
-1 786.47998046875 0
-1 786.52001953125 0
-1 786.559997558594 0
-1 786.599975585938 0
-1 786.640014648438 0
-1 786.679992675781 1
-1 786.719970703125 1
-1 786.760009765625 1
-1 786.799987792969 0
-1 786.839965820312 0
-1 786.880004882812 0
-1 786.919982910156 0
-1 786.9599609375 0
-1 787 0
-1 787.039978027344 0
-1 787.080017089844 0
-1 787.119995117188 0
-1 787.159973144531 0
-1 787.200012207031 0
-1 787.239990234375 0
-1 787.279968261719 4021
-1 787.320007324219 21152
-1 787.359985351562 25431
-1 787.399963378906 13287
-1 787.440002441406 8704
-1 787.47998046875 26368
-1 787.52001953125 49287
-1 787.559997558594 69348
-1 787.599975585938 48916
-1 787.640014648438 32061
-1 787.679992675781 45159
-1 787.719970703125 33272
-1 787.760009765625 18654
-1 787.799987792969 50476
-1 787.839965820312 67350
-1 787.880004882812 35880
-1 787.919982910156 11246
-1 787.9599609375 2037
-1 788 0
-1 788.039978027344 0
-1 788.080017089844 37039
-1 788.119995117188 150547
-1 788.159973144531 196225
-1 788.200012207031 123460
-1 788.239990234375 42797
-1 788.279968261719 9255
-1 788.320007324219 0
-1 788.359985351562 0
-1 788.399963378906 0
-1 788.440002441406 14712
-1 788.47998046875 48148
-1 788.52001953125 58470
-1 788.559997558594 52271
-1 788.599975585938 31304
-1 788.640014648438 10984
-1 788.679992675781 2419
-1 788.719970703125 0
-1 788.760009765625 0
-1 788.799987792969 0
-1 788.839965820312 0
-1 788.880004882812 0
-1 788.919982910156 2
-1 788.9599609375 2
-1 789 1
-1 789.039978027344 0
-1 789.080017089844 0
-1 789.119995117188 2440
-1 789.159973144531 24256
-1 789.200012207031 37737
-1 789.239990234375 22249
-1 789.279968261719 7889
-1 789.320007324219 3029
-1 789.359985351562 26686
-1 789.399963378906 59189
-1 789.440002441406 43138
-1 789.47998046875 17157
-1 789.52001953125 3841
-1 789.559997558594 159
-1 789.599975585938 0
-1 789.640014648438 0
-1 789.679992675781 0
-1 789.719970703125 0
-1 789.760009765625 25358
-1 789.799987792969 30466
-1 789.839965820312 14398
-1 789.880004882812 4400
-1 789.919982910156 524
-1 789.9599609375 0
-1 790 0
-1 790.039978027344 0
-1 790.080017089844 0
-1 790.119995117188 0
-1 790.159973144531 2
-1 790.200012207031 1
-1 790.239990234375 0
-1 790.279968261719 0
-1 790.320007324219 0
-1 790.359985351562 0
-1 790.399963378906 0
-1 790.440002441406 0
-1 790.47998046875 0
-1 790.52001953125 0
-1 790.559997558594 0
-1 790.599975585938 0
-1 790.640014648438 0
-1 790.679992675781 0
-1 790.719970703125 0
-1 790.760009765625 2040
-1 790.799987792969 38014
-1 790.839965820312 55146
-1 790.880004882812 29850
-1 790.919982910156 9731
-1 790.9599609375 20331
-1 791 73031
-1 791.039978027344 78207
-1 791.080017089844 40108
-1 791.119995117188 12207
-1 791.159973144531 2098
-1 791.200012207031 0
-1 791.239990234375 0
-1 791.279968261719 0
-1 791.320007324219 1363
-1 791.359985351562 16497
-1 791.399963378906 22739
-1 791.440002441406 11885
-1 791.47998046875 3912
-1 791.519958496094 592
-1 791.559997558594 0
-1 791.599975585938 0
-1 791.640014648438 0
-1 791.679992675781 0
-1 791.719970703125 323
-1 791.760009765625 18218
-1 791.799987792969 69416
-1 791.839965820312 73722
-1 791.880004882812 35369
-1 791.919982910156 9999
-1 791.9599609375 1447
-1 792 0
-1 792.039978027344 0
-1 792.080017089844 0
-1 792.119995117188 0
-1 792.159973144531 0
-1 792.200012207031 4
-1 792.239990234375 3
-1 792.279968261719 1
-1 792.320007324219 0
-1 792.359985351562 0
-1 792.399963378906 7624
-1 792.440002441406 65609
-1 792.47998046875 93780
-1 792.519958496094 50837
-1 792.559997558594 16517
-1 792.599975585938 2711
-1 792.640014648438 0
-1 792.679992675781 0
-1 792.719970703125 4435
-1 792.760009765625 31214
-1 792.799987792969 28707
-1 792.839965820312 11686
-1 792.880004882812 3100
-1 792.919982910156 157
-1 792.9599609375 0
-1 793 0
-1 793.039978027344 0
-1 793.080017089844 0
-1 793.119995117188 1
-1 793.159973144531 2
-1 793.200012207031 1
-1 793.239990234375 0
-1 793.279968261719 0
-1 793.320007324219 0
-1 793.359985351562 0
-1 793.399963378906 0
-1 793.440002441406 0
-1 793.47998046875 0
-1 793.519958496094 0
-1 793.559997558594 0
-1 793.599975585938 0
-1 793.640014648438 0
-1 793.679992675781 7361
-1 793.719970703125 28511
-1 793.760009765625 27413
-1 793.799987792969 12831
-1 793.839965820312 3003
-1 793.880004882812 7795
-1 793.919982910156 19562
-1 793.9599609375 13359
-1 794 5145
-1 794.039978027344 1146
-1 794.080017089844 29
-1 794.119995117188 0
-1 794.159973144531 0
-1 794.200012207031 0
-1 794.239990234375 2596
-1 794.279968261719 25884
-1 794.320007324219 28189
-1 794.359985351562 12923
-1 794.399963378906 3705
-1 794.440002441406 423
-1 794.47998046875 0
-1 794.519958496094 0
-1 794.559997558594 18637
-1 794.599975585938 63747
-1 794.640014648438 50464
-1 794.679992675781 39073
-1 794.719970703125 26900
-1 794.760009765625 10075
-1 794.799987792969 2211
-1 794.839965820312 0
-1 794.880004882812 0
-1 794.919982910156 22911
-1 794.9599609375 50031
-1 795 46602
-1 795.039978027344 37929
-1 795.080017089844 31786
-1 795.119995117188 66687
-1 795.159973144531 60441
-1 795.200012207031 27291
-1 795.239990234375 7363
-1 795.279968261719 862
-1 795.320007324219 0
-1 795.359985351562 0
-1 795.399963378906 0
-1 795.440002441406 0
-1 795.47998046875 0
-1 795.519958496094 124
-1 795.559997558594 14532
-1 795.599975585938 57935
-1 795.640014648438 51404
-1 795.679992675781 30463
-1 795.719970703125 59661
-1 795.760009765625 83940
-1 795.799987792969 51154
-1 795.839965820312 17695
-1 795.880004882812 3776
-1 795.919982910156 0
-1 795.9599609375 0
-1 796 0
-1 796.039978027344 0
-1 796.080017089844 0
-1 796.119995117188 4
-1 796.159973144531 4
-1 796.200012207031 6651
-1 796.239990234375 33821
-1 796.279968261719 39377
-1 796.320007324219 20414
-1 796.359985351562 6572
-1 796.399963378906 1044
-1 796.440002441406 0
-1 796.47998046875 0
-1 796.519958496094 0
-1 796.559997558594 0
-1 796.599975585938 0
-1 796.640014648438 6977
-1 796.679992675781 49783
-1 796.719970703125 66671
-1 796.760009765625 36821
-1 796.799987792969 12424
-1 796.839965820312 2224
-1 796.880004882812 0
-1 796.919982910156 0
-1 796.9599609375 0
-1 797 0
-1 797.039978027344 0
-1 797.080017089844 18146
-1 797.119995117188 89616
-1 797.159973144531 76553
-1 797.200012207031 32614
-1 797.239990234375 8288
-1 797.279968261719 739
-1 797.320007324219 0
-1 797.359985351562 4698
-1 797.399963378906 19091
-1 797.440002441406 17344
-1 797.47998046875 7617
-1 797.519958496094 1942
-1 797.559997558594 0
-1 797.599975585938 10378
-1 797.640014648438 38376
-1 797.679992675781 31809
-1 797.719970703125 34872
-1 797.760009765625 60649
-1 797.799987792969 64887
-1 797.839965820312 54858
-1 797.880004882812 57264
-1 797.919982910156 36605
-1 797.9599609375 13708
-1 798 2996
-1 798.039978027344 0
-1 798.080017089844 0
-1 798.119995117188 0
-1 798.159973144531 0
-1 798.200012207031 0
-1 798.239990234375 2
-1 798.279968261719 3
-1 798.320007324219 1
-1 798.359985351562 0
-1 798.399963378906 0
-1 798.440002441406 0
-1 798.47998046875 0
-1 798.519958496094 0
-1 798.559997558594 0
-1 798.599975585938 0
-1 798.640014648438 0
-1 798.679992675781 0
-1 798.719970703125 0
-1 798.760009765625 11342
-1 798.799987792969 23897
-1 798.839965820312 15420
-1 798.880004882812 5738
-1 798.919982910156 1139
-1 798.9599609375 0
-1 799 0
-1 799.039978027344 0
-1 799.080017089844 7454
-1 799.119995117188 53384
-1 799.159973144531 62875
-1 799.200012207031 31013
-1 799.239990234375 9008
-1 799.279968261719 10558
-1 799.320007324219 32232
-1 799.359985351562 25417
-1 799.399963378906 10174
-1 799.440002441406 2406
-1 799.47998046875 127
-1 799.519958496094 0
-1 799.559997558594 0
-1 799.599975585938 0
-1 799.640014648438 0
-1 799.679992675781 1
-1 799.719970703125 0
-1 799.760009765625 0
-1 799.799987792969 22719
-1 799.839965820312 43423
-1 799.880004882812 23831
-1 799.919982910156 7501
-1 799.9599609375 1402
-1 800 0
-1 800.039978027344 0
-1 800.080017089844 0
-1 800.119995117188 0
-1 800.159973144531 0
-1 800.200012207031 2
-1 800.239990234375 2
-1 800.279968261719 1
-1 800.320007324219 0
-1 800.359985351562 0
-1 800.399963378906 0
-1 800.440002441406 0
-1 800.47998046875 0
-1 800.519958496094 6275
-1 800.559997558594 93240
-1 800.599975585938 98395
-1 800.640014648438 42024
-1 800.679992675781 11668
-1 800.719970703125 857
-1 800.760009765625 0
-1 800.799987792969 0
-1 800.839965820312 0
-1 800.880004882812 6392
-1 800.919982910156 36198
-1 800.9599609375 37226
-1 801 17218
-1 801.039978027344 9338
-1 801.080017089844 36600
-1 801.119995117188 36646
-1 801.159973144531 20540
-1 801.200012207031 38397
-1 801.239990234375 45013
-1 801.279968261719 41313
-1 801.320007324219 21313
-1 801.359985351562 69919
-1 801.399963378906 322692
-1 801.440002441406 339879
-1 801.47998046875 160919
-1 801.519958496094 45933
-1 801.559997558594 25073
-1 801.599975585938 17393
-1 801.640014648438 6876
-1 801.679992675781 1753
-1 801.719970703125 52
-1 801.760009765625 0
-1 801.799987792969 0
-1 801.839965820312 0
-1 801.880004882812 0
-1 801.919982910156 0
-1 801.9599609375 2817
-1 802 44921
-1 802.039978027344 66338
-1 802.080017089844 36322
-1 802.119995117188 11503
-1 802.159973144531 2185
-1 802.200012207031 0
-1 802.239990234375 2060
-1 802.279968261719 22383
-1 802.320007324219 30019
-1 802.359985351562 14185
-1 802.399963378906 4178
-1 802.440002441406 540
-1 802.47998046875 0
-1 802.519958496094 46
-1 802.559997558594 11020
-1 802.599975585938 23079
-1 802.640014648438 12837
-1 802.679992675781 4967
-1 802.719970703125 15003
-1 802.760009765625 30096
-1 802.799987792969 19160
-1 802.839965820312 7361
-1 802.880004882812 13788
-1 802.919982910156 21514
-1 802.9599609375 13039
-1 803 23618
-1 803.039978027344 46384
-1 803.080017089844 31914
-1 803.119995117188 13273
-1 803.159973144531 27654
-1 803.200012207031 55575
-1 803.239990234375 44802
-1 803.279968261719 13886
-1 803.320007324219 6878
-1 803.359985351562 74037
-1 803.399963378906 171659
-1 803.440002441406 116748
-1 803.47998046875 43680
-1 803.519958496094 8726
-1 803.559997558594 0
-1 803.599975585938 0
-1 803.640014648438 0
-1 803.679992675781 0
-1 803.719970703125 0
-1 803.760009765625 6
-1 803.799987792969 8
-1 803.839965820312 4
-1 803.880004882812 1
-1 803.919982910156 0
-1 803.9599609375 0
-1 804 0
-1 804.039978027344 0
-1 804.080017089844 0
-1 804.119995117188 0
-1 804.159973144531 0
-1 804.200012207031 7886
-1 804.239990234375 61115
-1 804.279968261719 89223
-1 804.320007324219 57642
-1 804.359985351562 21799
-1 804.399963378906 4808
-1 804.440002441406 0
-1 804.47998046875 10778
-1 804.519958496094 40847
-1 804.559997558594 59614
-1 804.599975585938 89535
-1 804.640014648438 62531
-1 804.679992675781 24425
-1 804.719970703125 5248
-1 804.760009765625 153
-1 804.799987792969 0
-1 804.839965820312 0
-1 804.880004882812 0
-1 804.919982910156 0
-1 804.9599609375 2
-1 805 0
-1 805.039978027344 17368
-1 805.080017089844 38927
-1 805.119995117188 64205
-1 805.159973144531 132922
-1 805.200012207031 126181
-1 805.239990234375 73471
-1 805.279968261719 27382
-1 805.320007324219 5427
-1 805.359985351562 0
-1 805.399963378906 0
-1 805.440002441406 0
-1 805.47998046875 0
-1 805.519958496094 0
-1 805.559997558594 4
-1 805.599975585938 5
-1 805.640014648438 2
-1 805.679992675781 1
-1 805.719970703125 0
-1 805.760009765625 965
-1 805.799987792969 11203
-1 805.839965820312 20889
-1 805.880004882812 13006
-1 805.919982910156 4531
-1 805.9599609375 1007
-1 806 0
-1 806.039978027344 0
-1 806.080017089844 0
-1 806.119995117188 0
-1 806.159973144531 0
-1 806.200012207031 1
-1 806.239990234375 1
-1 806.279968261719 0
-1 806.320007324219 3762
-1 806.359985351562 23273
-1 806.399963378906 36290
-1 806.440002441406 39117
-1 806.47998046875 23663
-1 806.519958496094 8198
-1 806.559997558594 1809
-1 806.599975585938 7829
-1 806.640014648438 44781
-1 806.679992675781 59949
-1 806.719970703125 32624
-1 806.760009765625 10752
-1 806.799987792969 1779
-1 806.839965820312 0
-1 806.880004882812 0
-1 806.919982910156 0
-1 806.9599609375 0
-1 807 0
-1 807.039978027344 3
-1 807.080017089844 2
-1 807.119995117188 1
-1 807.159973144531 0
-1 807.200012207031 0
-1 807.239990234375 0
-1 807.279968261719 0
-1 807.320007324219 0
-1 807.359985351562 0
-1 807.399963378906 5577
-1 807.440002441406 33987
-1 807.47998046875 40267
-1 807.519958496094 20449
-1 807.559997558594 12485
-1 807.599975585938 39437
-1 807.640014648438 41998
-1 807.679992675781 19953
-1 807.719970703125 5507
-1 807.760009765625 781
-1 807.799987792969 0
-1 807.839965820312 0
-1 807.880004882812 0
-1 807.919982910156 0
-1 807.9599609375 0
-1 808 9318
-1 808.039978027344 30511
-1 808.080017089844 23103
-1 808.119995117188 9042
-1 808.159973144531 63
-1 808.200012207031 17508
-1 808.239990234375 86998
-1 808.279968261719 74096
-1 808.320007324219 29778
-1 808.359985351562 19759
-1 808.399963378906 78932
-1 808.440002441406 93581
-1 808.47998046875 46788
-1 808.519958496094 13575
-1 808.559997558594 2186
-1 808.599975585938 0
-1 808.640014648438 0
-1 808.679992675781 0
-1 808.719970703125 0
-1 808.760009765625 2225
-1 808.799987792969 18786
-1 808.839965820312 21992
-1 808.880004882812 10782
-1 808.919982910156 3069
-1 808.9599609375 472
-1 809 0
-1 809.039978027344 0
-1 809.080017089844 0
-1 809.119995117188 0
-1 809.159973144531 0
-1 809.200012207031 1
-1 809.239990234375 1
-1 809.279968261719 0
-1 809.320007324219 0
-1 809.359985351562 0
-1 809.399963378906 14
-1 809.440002441406 3790
-1 809.47998046875 21753
-1 809.519958496094 24023
-1 809.559997558594 10483
-1 809.599975585938 2819
-1 809.640014648438 265
-1 809.679992675781 0
-1 809.719970703125 0
-1 809.760009765625 1938
-1 809.799987792969 28057
-1 809.839965820312 37073
-1 809.880004882812 18242
-1 809.919982910156 5157
-1 809.9599609375 782
-1 810 0
-1 810.039978027344 0
-1 810.080017089844 0
-1 810.119995117188 0
-1 810.159973144531 0
-1 810.200012207031 2
-1 810.239990234375 1
-1 810.279968261719 1
-1 810.320007324219 0
-1 810.359985351562 0
-1 810.399963378906 708
-1 810.440002441406 16631
-1 810.47998046875 79679
-1 810.519958496094 131532
-1 810.559997558594 91606
-1 810.599975585938 36409
-1 810.640014648438 8895
-1 810.679992675781 70108
-1 810.719970703125 129729
-1 810.760009765625 99586
-1 810.799987792969 64154
-1 810.839965820312 27726
-1 810.880004882812 7745
-1 810.919982910156 590
-1 810.9599609375 0
-1 811 0
-1 811.039978027344 1091
-1 811.080017089844 23750
-1 811.119995117188 98998
-1 811.159973144531 116245
-1 811.200012207031 63374
-1 811.239990234375 20461
-1 811.279968261719 3757
-1 811.320007324219 0
-1 811.359985351562 0
-1 811.399963378906 0
-1 811.440002441406 0
-1 811.47998046875 0
-1 811.519958496094 6
-1 811.559997558594 5
-1 811.599975585938 2
-1 811.640014648438 0
-1 811.679992675781 0
-1 811.719970703125 0
-1 811.760009765625 0
-1 811.799987792969 0
-1 811.839965820312 0
-1 811.880004882812 0
-1 811.919982910156 0
-1 811.9599609375 0
-1 812 0
-1 812.039978027344 0
-1 812.080017089844 0
-1 812.119995117188 0
-1 812.159973144531 0
-1 812.200012207031 0
-1 812.239990234375 0
-1 812.279968261719 0
-1 812.320007324219 2
-1 812.359985351562 2878
-1 812.399963378906 22748
-1 812.440002441406 32243
-1 812.47998046875 16461
-1 812.519958496094 4800
-1 812.559997558594 0
-1 812.599975585938 4516
-1 812.640014648438 45068
-1 812.679992675781 49675
-1 812.719970703125 23834
-1 812.760009765625 7355
-1 812.799987792969 988
-1 812.839965820312 0
-1 812.880004882812 0
-1 812.919982910156 0
-1 812.9599609375 0
-1 813 0
-1 813.039978027344 3
-1 813.080017089844 0
-1 813.119995117188 10090
-1 813.159973144531 84471
-1 813.200012207031 99122
-1 813.239990234375 93502
-1 813.279968261719 57727
-1 813.320007324219 19821
-1 813.359985351562 4360
-1 813.399963378906 0
-1 813.440002441406 0
-1 813.47998046875 8774
-1 813.519958496094 73497
-1 813.559997558594 102951
-1 813.599975585938 60603
-1 813.640014648438 20710
-1 813.679992675781 4215
-1 813.719970703125 0
-1 813.760009765625 0
-1 813.799987792969 26244
-1 813.839965820312 38265
-1 813.880004882812 19450
-1 813.919982910156 5651
-1 813.9599609375 3782
-1 814 15362
-1 814.039978027344 16670
-1 814.080017089844 8007
-1 814.119995117188 2224
-1 814.159973144531 326
-1 814.200012207031 0
-1 814.239990234375 0
-1 814.279968261719 2085
-1 814.320007324219 40583
-1 814.359985351562 72873
-1 814.399963378906 45385
-1 814.440002441406 15868
-1 814.47998046875 3358
-1 814.519958496094 0
-1 814.559997558594 0
-1 814.599975585938 0
-1 814.640014648438 0
-1 814.679992675781 0
-1 814.719970703125 3
-1 814.760009765625 3
-1 814.799987792969 0
-1 814.839965820312 8433
-1 814.880004882812 16648
-1 814.919982910156 20922
-1 814.9599609375 65655
-1 815 56812
-1 815.039978027344 22536
-1 815.080017089844 5707
-1 815.119995117188 81
-1 815.159973144531 3393
-1 815.200012207031 62834
-1 815.239990234375 110909
-1 815.279968261719 93814
-1 815.320007324219 56296
-1 815.359985351562 21112
-1 815.399963378906 4533
-1 815.440002441406 0
-1 815.47998046875 0
-1 815.519958496094 30846
-1 815.559997558594 59388
-1 815.599975585938 38771
-1 815.640014648438 30747
-1 815.679992675781 24472
-1 815.719970703125 10637
-1 815.760009765625 3044
-1 815.799987792969 295
-1 815.839965820312 0
-1 815.880004882812 7243
-1 815.919982910156 32156
-1 815.9599609375 71629
-1 816 104524
-1 816.039978027344 70974
-1 816.080017089844 28136
-1 816.119995117188 6136
-1 816.159973144531 259
-1 816.200012207031 0
-1 816.239990234375 11888
-1 816.279968261719 31185
-1 816.320007324219 26391
-1 816.359985351562 11194
-1 816.399963378906 1009
-1 816.440002441406 23772
-1 816.47998046875 81278
-1 816.519958496094 100326
-1 816.559997558594 54448
-1 816.599975585938 25186
-1 816.640014648438 48007
-1 816.679992675781 54116
-1 816.719970703125 27762
-1 816.760009765625 8991
-1 816.799987792969 1389
-1 816.839965820312 0
-1 816.880004882812 0
-1 816.919982910156 0
-1 816.9599609375 17065
-1 817 77071
-1 817.039978027344 68396
-1 817.080017089844 31074
-1 817.119995117188 20516
-1 817.159973144531 23636
-1 817.200012207031 13408
-1 817.239990234375 2711
-1 817.279968261719 34117
-1 817.320007324219 99349
-1 817.359985351562 67557
-1 817.399963378906 24917
-1 817.440002441406 5408
-1 817.47998046875 0
-1 817.519958496094 0
-1 817.559997558594 0
-1 817.599975585938 0
-1 817.640014648438 0
-1 817.679992675781 27
-1 817.719970703125 4696
-1 817.760009765625 14569
-1 817.799987792969 10284
-1 817.839965820312 3811
-1 817.880004882812 879
-1 817.919982910156 0
-1 817.9599609375 0
-1 818 0
-1 818.039978027344 0
-1 818.080017089844 0
-1 818.119995117188 1
-1 818.159973144531 1
-1 818.200012207031 0
-1 818.239990234375 882
-1 818.279968261719 52187
-1 818.320007324219 71142
-1 818.359985351562 34398
-1 818.399963378906 10292
-1 818.440002441406 1472
-1 818.47998046875 0
-1 818.519958496094 0
-1 818.559997558594 1171
-1 818.599975585938 27993
-1 818.640014648438 76428
-1 818.679992675781 77688
-1 818.719970703125 64035
-1 818.760009765625 31356
-1 818.799987792969 8803
-1 818.839965820312 1033
-1 818.880004882812 0
-1 818.919982910156 3656
-1 818.9599609375 40574
-1 819 53191
-1 819.039978027344 26733
-1 819.080017089844 8509
-1 819.119995117188 1146
-1 819.159973144531 0
-1 819.200012207031 0
-1 819.239990234375 0
-1 819.279968261719 0
-1 819.320007324219 0
-1 819.359985351562 478
-1 819.399963378906 20198
-1 819.440002441406 68993
-1 819.47998046875 61863
-1 819.519958496094 34408
-1 819.559997558594 60771
-1 819.599975585938 81341
-1 819.640014648438 49044
-1 819.679992675781 17897
-1 819.719970703125 3371
-1 819.760009765625 0
-1 819.799987792969 0
-1 819.839965820312 0
-1 819.880004882812 0
-1 819.919982910156 0
-1 819.9599609375 3
-1 820 4
-1 820.039978027344 2
-1 820.080017089844 0
-1 820.119995117188 4796
-1 820.159973144531 24195
-1 820.200012207031 21391
-1 820.239990234375 8990
-1 820.279968261719 2425
-1 820.320007324219 143
-1 820.359985351562 0
-1 820.399963378906 0
-1 820.440002441406 0
-1 820.47998046875 0
-1 820.519958496094 0
-1 820.559997558594 1
-1 820.599975585938 1
-1 820.640014648438 0
-1 820.679992675781 0
-1 820.719970703125 0
-1 820.760009765625 0
-1 820.799987792969 0
-1 820.839965820312 0
-1 820.880004882812 3189
-1 820.919982910156 16516
-1 820.9599609375 53321
-1 821 78473
-1 821.039978027344 59612
-1 821.080017089844 28245
-1 821.119995117188 7823
-1 821.159973144531 1160
-1 821.200012207031 0
-1 821.239990234375 0
-1 821.279968261719 0
-1 821.320007324219 2168
-1 821.359985351562 36167
-1 821.399963378906 32291
-1 821.440002441406 11595
-1 821.47998046875 2539
-1 821.519958496094 0
-1 821.559997558594 0
-1 821.599975585938 6020
-1 821.640014648438 25308
-1 821.679992675781 37347
-1 821.719970703125 41708
-1 821.760009765625 22918
-1 821.799987792969 7662
-1 821.839965820312 1423
-1 821.880004882812 0
-1 821.919982910156 0
-1 821.9599609375 0
-1 822 0
-1 822.039978027344 0
-1 822.080017089844 892
-1 822.119995117188 50572
-1 822.159973144531 98546
-1 822.200012207031 63550
-1 822.239990234375 22776
-1 822.279968261719 4968
-1 822.320007324219 0
-1 822.359985351562 0
-1 822.399963378906 0
-1 822.440002441406 0
-1 822.47998046875 0
-1 822.519958496094 4
-1 822.559997558594 4
-1 822.599975585938 0
-1 822.640014648438 27842
-1 822.679992675781 70834
-1 822.719970703125 49312
-1 822.760009765625 18725
-1 822.799987792969 4075
-1 822.839965820312 0
-1 822.880004882812 0
-1 822.919982910156 0
-1 822.9599609375 0
-1 823 0
-1 823.039978027344 2
-1 823.080017089844 3
-1 823.119995117188 2
-1 823.159973144531 0
-1 823.200012207031 0
-1 823.239990234375 0
-1 823.279968261719 0
-1 823.320007324219 2308
-1 823.359985351562 20223
-1 823.399963378906 26512
-1 823.440002441406 13699
-1 823.47998046875 4448
-1 823.519958496094 634
-1 823.559997558594 0
-1 823.599975585938 12817
-1 823.640014648438 42288
-1 823.679992675781 29596
-1 823.719970703125 10031
-1 823.760009765625 15317
-1 823.799987792969 21387
-1 823.839965820312 14441
-1 823.880004882812 21938
-1 823.919982910156 25762
-1 823.9599609375 77049
-1 824 99009
-1 824.039978027344 83487
-1 824.080017089844 72767
-1 824.119995117188 56818
-1 824.159973144531 26397
-1 824.200012207031 7558
-1 824.239990234375 968
-1 824.279968261719 0
-1 824.320007324219 0
-1 824.359985351562 0
-1 824.399963378906 0
-1 824.440002441406 0
-1 824.47998046875 3
-1 824.519958496094 2
-1 824.559997558594 898
-1 824.599975585938 25038
-1 824.640014648438 72757
-1 824.679992675781 81928
-1 824.719970703125 66889
-1 824.760009765625 33488
-1 824.799987792969 10333
-1 824.839965820312 1629
-1 824.880004882812 0
-1 824.919982910156 0
-1 824.9599609375 0
-1 825 0
-1 825.039978027344 0
-1 825.080017089844 3
-1 825.119995117188 3
-1 825.159973144531 1
-1 825.200012207031 0
-1 825.239990234375 0
-1 825.279968261719 0
-1 825.320007324219 0
-1 825.359985351562 0
-1 825.399963378906 0
-1 825.440002441406 0
-1 825.47998046875 0
-1 825.519958496094 0
-1 825.559997558594 4026
-1 825.599975585938 32413
-1 825.640014648438 67647
-1 825.679992675781 67644
-1 825.719970703125 37960
-1 825.760009765625 14487
-1 825.799987792969 34528
-1 825.839965820312 82748
-1 825.880004882812 132082
-1 825.919982910156 93229
-1 825.9599609375 36279
-1 826 8199
-1 826.039978027344 165
-1 826.080017089844 0
-1 826.119995117188 0
-1 826.159973144531 0
-1 826.200012207031 0
-1 826.239990234375 0
-1 826.279968261719 22280
-1 826.320007324219 92028
-1 826.359985351562 101761
-1 826.399963378906 71420
-1 826.440002441406 29740
-1 826.47998046875 7903
-1 826.519958496094 394
-1 826.559997558594 2182
-1 826.599975585938 42423
-1 826.640014648438 61922
-1 826.679992675781 45963
-1 826.719970703125 23540
-1 826.760009765625 7841
-1 826.799987792969 1281
-1 826.839965820312 0
-1 826.880004882812 0
-1 826.919982910156 0
-1 826.9599609375 0
-1 827 0
-1 827.039978027344 2
-1 827.080017089844 2
-1 827.119995117188 1
-1 827.159973144531 0
-1 827.200012207031 5893
-1 827.239990234375 36147
-1 827.279968261719 35498
-1 827.320007324219 15062
-1 827.359985351562 4263
-1 827.399963378906 369
-1 827.440002441406 0
-1 827.47998046875 0
-1 827.519958496094 0
-1 827.559997558594 13111
-1 827.599975585938 26627
-1 827.640014648438 16422
-1 827.679992675781 7885
-1 827.719970703125 65072
-1 827.760009765625 139059
-1 827.799987792969 116070
-1 827.839965820312 52649
-1 827.880004882812 23870
-1 827.919982910156 50335
-1 827.9599609375 46625
-1 828 21331
-1 828.039978027344 6008
-1 828.080017089844 724
-1 828.119995117188 0
-1 828.159973144531 0
-1 828.200012207031 182
-1 828.239990234375 7184
-1 828.279968261719 20982
-1 828.320007324219 25075
-1 828.359985351562 31002
-1 828.399963378906 19851
-1 828.440002441406 7161
-1 828.47998046875 1566
-1 828.519958496094 0
-1 828.559997558594 0
-1 828.599975585938 0
-1 828.640014648438 5810
-1 828.679992675781 57036
-1 828.719970703125 100921
-1 828.760009765625 63102
-1 828.799987792969 23481
-1 828.839965820312 5250
-1 828.880004882812 1712
-1 828.919982910156 37173
-1 828.9599609375 84420
-1 829 56768
-1 829.039978027344 20734
-1 829.080017089844 5492
-1 829.119995117188 11923
-1 829.159973144531 24855
-1 829.200012207031 16270
-1 829.239990234375 5839
-1 829.279968261719 441
-1 829.320007324219 5183
-1 829.359985351562 71716
-1 829.399963378906 94611
-1 829.440002441406 79234
-1 829.47998046875 63012
-1 829.519958496094 31564
-1 829.559997558594 10322
-1 829.599975585938 1595
-1 829.640014648438 0
-1 829.679992675781 0
-1 829.719970703125 0
-1 829.760009765625 0
-1 829.799987792969 0
-1 829.839965820312 3
-1 829.880004882812 2
-1 829.919982910156 1
-1 829.9599609375 0
-1 830 6786
-1 830.039978027344 50111
-1 830.080017089844 68325
-1 830.119995117188 38999
-1 830.159973144531 13720
-1 830.200012207031 2545
-1 830.239990234375 0
-1 830.279968261719 0
-1 830.320007324219 0
-1 830.359985351562 1228
-1 830.399963378906 13595
-1 830.440002441406 23309
-1 830.47998046875 13529
-1 830.519958496094 4367
-1 830.559997558594 894
-1 830.599975585938 0
-1 830.640014648438 1575
-1 830.679992675781 38993
-1 830.719970703125 106285
-1 830.760009765625 107680
-1 830.799987792969 56956
-1 830.839965820312 18160
-1 830.880004882812 3120
-1 830.919982910156 0
-1 830.9599609375 0
-1 831 0
-1 831.039978027344 0
-1 831.080017089844 0
-1 831.119995117188 988
-1 831.159973144531 29449
-1 831.200012207031 36462
-1 831.239990234375 17530
-1 831.279968261719 5362
-1 831.320007324219 2094
-1 831.359985351562 17406
-1 831.399963378906 24751
-1 831.440002441406 13140
-1 831.47998046875 4091
-1 831.519958496094 6520
-1 831.559997558594 31565
-1 831.599975585938 29553
-1 831.640014648438 12790
-1 831.679992675781 3536
-1 831.719970703125 256
-1 831.760009765625 0
-1 831.799987792969 241
-1 831.839965820312 8882
-1 831.880004882812 18152
-1 831.919982910156 9576
-1 831.9599609375 2858
-1 832 320
-1 832.039978027344 0
-1 832.080017089844 0
-1 832.119995117188 0
-1 832.159973144531 0
-1 832.200012207031 0
-1 832.239990234375 1
-1 832.279968261719 1131
-1 832.320007324219 13426
-1 832.359985351562 22162
-1 832.399963378906 14263
-1 832.440002441406 53211
-1 832.47998046875 121160
-1 832.519958496094 134606
-1 832.559997558594 74137
-1 832.599975585938 24762
-1 832.640014648438 4690
-1 832.679992675781 0
-1 832.719970703125 0
-1 832.760009765625 0
-1 832.799987792969 0
-1 832.839965820312 0
-1 832.880004882812 6
-1 832.919982910156 5
-1 832.9599609375 2
-1 833 1
-1 833.039978027344 0
-1 833.080017089844 0
-1 833.119995117188 0
-1 833.159973144531 0
-1 833.200012207031 0
-1 833.239990234375 0
-1 833.279968261719 0
-1 833.320007324219 0
-1 833.359985351562 0
-1 833.399963378906 0
-1 833.440002441406 0
-1 833.47998046875 0
-1 833.519958496094 0
-1 833.559997558594 0
-1 833.599975585938 0
-1 833.640014648438 0
-1 833.679992675781 0
-1 833.719970703125 0
-1 833.760009765625 0
-1 833.799987792969 0
-1 833.839965820312 0
-1 833.880004882812 0
-1 833.919982910156 0
-1 833.9599609375 0
-1 834 74488
-1 834.039978027344 137635
-1 834.080017089844 82573
-1 834.119995117188 53607
-1 834.159973144531 71649
-1 834.200012207031 56735
-1 834.239990234375 24882
-1 834.279968261719 6965
-1 834.320007324219 557
-1 834.359985351562 0
-1 834.399963378906 0
-1 834.440002441406 0
-1 834.47998046875 21003
-1 834.519958496094 59852
-1 834.559997558594 62194
-1 834.599975585938 39442
-1 834.640014648438 14027
-1 834.679992675781 2973
-1 834.719970703125 0
-1 834.760009765625 0
-1 834.799987792969 0
-1 834.839965820312 0
-1 834.880004882812 2140
-1 834.919982910156 31764
-1 834.9599609375 57275
-1 835 56290
-1 835.039978027344 49752
-1 835.080017089844 27715
-1 835.119995117188 34995
-1 835.159973144531 37043
-1 835.200012207031 18636
-1 835.239990234375 5707
-1 835.279968261719 877
-1 835.320007324219 0
-1 835.359985351562 0
-1 835.399963378906 0
-1 835.440002441406 0
-1 835.47998046875 0
-1 835.519958496094 2
-1 835.559997558594 2631
-1 835.599975585938 15337
-1 835.640014648438 17089
-1 835.679992675781 8370
-1 835.719970703125 2355
-1 835.760009765625 363
-1 835.799987792969 0
-1 835.839965820312 0
-1 835.880004882812 0
-1 835.919982910156 0
-1 835.9599609375 3449
-1 836 37655
-1 836.039978027344 88208
-1 836.080017089844 76825
-1 836.119995117188 35002
-1 836.159973144531 10119
-1 836.200012207031 16862
-1 836.239990234375 92054
-1 836.279968261719 143080
-1 836.320007324219 99323
-1 836.359985351562 52440
-1 836.399963378906 67585
-1 836.440002441406 68314
-1 836.47998046875 54729
-1 836.519958496094 86769
-1 836.559997558594 164624
-1 836.599975585938 265475
-1 836.640014648438 443565
-1 836.679992675781 460379
-1 836.719970703125 509472
-1 836.760009765625 687168
-1 836.799987792969 663898
-1 836.839965820312 482370
-1 836.880004882812 321434
-1 836.919982910156 261201
-1 836.9599609375 449590
-1 837 584370
-1 837.039978027344 613875
-1 837.080017089844 718115
-1 837.119995117188 685946
-1 837.159973144531 453514
-1 837.200012207031 288564
-1 837.239990234375 308596
-1 837.279968261719 428264
-1 837.320007324219 450404
-1 837.359985351562 515974
-1 837.399963378906 643569
-1 837.440002441406 665166
-1 837.47998046875 492651
-1 837.519958496094 331961
-1 837.559997558594 263370
-1 837.599975585938 212506
-1 837.640014648438 259461
-1 837.679992675781 392171
-1 837.719970703125 355204
-1 837.760009765625 227703
-1 837.799987792969 137291
-1 837.839965820312 75981
-1 837.880004882812 87866
-1 837.919982910156 163567
-1 837.9599609375 223433
-1 838 234598
-1 838.039978027344 268736
-1 838.080017089844 213625
-1 838.119995117188 141847
-1 838.159973144531 77611
-1 838.200012207031 26562
-1 838.239990234375 6998
-1 838.279968261719 67455
-1 838.320007324219 208455
-1 838.359985351562 241389
-1 838.399963378906 237892
-1 838.440002441406 286421
-1 838.47998046875 282177
-1 838.519958496094 158812
-1 838.559997558594 88059
-1 838.599975585938 92227
-1 838.640014648438 60608
-1 838.679992675781 39559
-1 838.719970703125 55378
-1 838.760009765625 73842
-1 838.799987792969 157303
-1 838.839965820312 263400
-1 838.880004882812 343561
-1 838.919982910156 319946
-1 838.9599609375 231368
-1 839 200922
-1 839.039978027344 194233
-1 839.080017089844 123559
-1 839.119995117188 52969
-1 839.159973144531 36177
-1 839.200012207031 25100
-1 839.239990234375 31852
-1 839.279968261719 37708
-1 839.320007324219 26458
-1 839.359985351562 85874
-1 839.399963378906 173120
-1 839.440002441406 165404
-1 839.47998046875 115229
-1 839.519958496094 65055
-1 839.559997558594 24157
-1 839.599975585938 4965
-1 839.640014648438 5534
-1 839.679992675781 27056
-1 839.719970703125 28429
-1 839.760009765625 12693
-1 839.799987792969 18526
-1 839.839965820312 90153
-1 839.880004882812 125050
-1 839.919982910156 106734
-1 839.9599609375 100480
-1 840 125811
-1 840.039978027344 125028
-1 840.080017089844 98842
-1 840.119995117188 87051
-1 840.159973144531 44736
-1 840.200012207031 13997
-1 840.239990234375 3503
-1 840.279968261719 18367
-1 840.320007324219 45003
-1 840.359985351562 60892
-1 840.399963378906 61877
-1 840.440002441406 27949
-1 840.47998046875 22489
-1 840.519958496094 81229
-1 840.559997558594 79389
-1 840.599975585938 35534
-1 840.640014648438 28610
-1 840.679992675781 53750
-1 840.719970703125 46543
-1 840.760009765625 49971
-1 840.799987792969 55037
-1 840.839965820312 76544
-1 840.880004882812 61637
-1 840.919982910156 34371
-1 840.9599609375 40204
-1 841 56643
-1 841.039978027344 39911
-1 841.080017089844 15875
-1 841.119995117188 2883
-1 841.159973144531 10358
-1 841.200012207031 32881
-1 841.239990234375 30075
-1 841.279968261719 22246
-1 841.320007324219 52975
-1 841.359985351562 98583
-1 841.399963378906 98281
-1 841.440002441406 59665
-1 841.47998046875 22942
-1 841.519958496094 4822
-1 841.559997558594 100
-1 841.599975585938 0
-1 841.640014648438 0
-1 841.679992675781 0
-1 841.719970703125 0
-1 841.760009765625 2
-1 841.799987792969 4
-1 841.839965820312 2
-1 841.880004882812 7410
-1 841.919982910156 39221
-1 841.9599609375 56135
-1 842 56789
-1 842.039978027344 49370
-1 842.080017089844 90775
-1 842.119995117188 135004
-1 842.159973144531 159023
-1 842.200012207031 122197
-1 842.239990234375 53173
-1 842.279968261719 14696
-1 842.320007324219 1157
-1 842.359985351562 0
-1 842.399963378906 0
-1 842.440002441406 0
-1 842.47998046875 0
-1 842.519958496094 0
-1 842.559997558594 7
-1 842.599975585938 0
-1 842.640014648438 10045
-1 842.679992675781 118592
-1 842.719970703125 196875
-1 842.760009765625 123503
-1 842.799987792969 47128
-1 842.839965820312 23346
-1 842.880004882812 51664
-1 842.919982910156 51354
-1 842.9599609375 22707
-1 843 6025
-1 843.039978027344 677
-1 843.080017089844 9896
-1 843.119995117188 29904
-1 843.159973144531 22842
-1 843.200012207031 9281
-1 843.239990234375 2358
-1 843.279968261719 150
-1 843.320007324219 0
-1 843.359985351562 0
-1 843.399963378906 0
-1 843.440002441406 0
-1 843.47998046875 0
-1 843.519958496094 2
-1 843.559997558594 1626
-1 843.599975585938 25177
-1 843.640014648438 95737
-1 843.679992675781 114711
-1 843.719970703125 67478
-1 843.760009765625 23110
-1 843.799987792969 3949
-1 843.839965820312 0
-1 843.880004882812 0
-1 843.919982910156 0
-1 843.9599609375 0
-1 844 457
-1 844.039978027344 22854
-1 844.080017089844 80405
-1 844.119995117188 70151
-1 844.159973144531 58186
-1 844.200012207031 65967
-1 844.239990234375 36300
-1 844.279968261719 12307
-1 844.320007324219 25216
-1 844.359985351562 156617
-1 844.399963378906 211863
-1 844.440002441406 125876
-1 844.47998046875 73994
-1 844.519958496094 40746
-1 844.559997558594 30803
-1 844.599975585938 74301
-1 844.640014648438 77121
-1 844.679992675781 75804
-1 844.719970703125 126597
-1 844.760009765625 123789
-1 844.799987792969 109613
-1 844.839965820312 139856
-1 844.880004882812 123087
-1 844.919982910156 62735
-1 844.9599609375 58561
-1 845 151560
-1 845.039978027344 165292
-1 845.080017089844 88306
-1 845.119995117188 27370
-1 845.159973144531 5089
-1 845.200012207031 0
-1 845.239990234375 594
-1 845.279968261719 29380
-1 845.320007324219 53179
-1 845.359985351562 31495
-1 845.399963378906 49548
-1 845.440002441406 57255
-1 845.47998046875 60913
-1 845.519958496094 119161
-1 845.559997558594 89864
-1 845.599975585938 36193
-1 845.640014648438 9141
-1 845.679992675781 304
-1 845.719970703125 9490
-1 845.760009765625 51900
-1 845.799987792969 70808
-1 845.839965820312 67727
-1 845.880004882812 36396
-1 845.919982910156 8688
-1 845.9599609375 10017
-1 846 47220
-1 846.039978027344 91616
-1 846.080017089844 129303
-1 846.119995117188 145510
-1 846.159973144531 93388
-1 846.200012207031 35698
-1 846.239990234375 8475
-1 846.279968261719 996
-1 846.320007324219 20875
-1 846.359985351562 81190
-1 846.399963378906 94082
-1 846.440002441406 65368
-1 846.47998046875 29032
-1 846.519958496094 7545
-1 846.559997558594 29735
-1 846.599975585938 151144
-1 846.640014648438 189653
-1 846.679992675781 140213
-1 846.719970703125 63372
-1 846.760009765625 18652
-1 846.799987792969 4045
-1 846.839965820312 20259
-1 846.880004882812 28234
-1 846.919982910156 15090
-1 846.9599609375 5474
-1 847 17922
-1 847.039978027344 51867
-1 847.080017089844 39346
-1 847.119995117188 14242
-1 847.159973144531 34656
-1 847.200012207031 93745
-1 847.239990234375 136019
-1 847.279968261719 100373
-1 847.320007324219 42052
-1 847.359985351562 11679
-1 847.399963378906 875
-1 847.440002441406 0
-1 847.47998046875 12955
-1 847.519958496094 42263
-1 847.559997558594 31989
-1 847.599975585938 12488
-1 847.640014648438 3046
-1 847.679992675781 121
-1 847.719970703125 0
-1 847.760009765625 0
-1 847.799987792969 0
-1 847.839965820312 0
-1 847.880004882812 1
-1 847.919982910156 2
-1 847.9599609375 1
-1 848 0
-1 848.039978027344 0
-1 848.080017089844 0
-1 848.119995117188 0
-1 848.159973144531 0
-1 848.200012207031 0
-1 848.239990234375 5883
-1 848.279968261719 35425
-1 848.320007324219 37712
-1 848.359985351562 17448
-1 848.399963378906 4862
-1 848.440002441406 622
-1 848.47998046875 5907
-1 848.519958496094 29184
-1 848.559997558594 47554
-1 848.599975585938 45842
-1 848.640014648438 22400
-1 848.679992675781 9707
-1 848.719970703125 16590
-1 848.760009765625 16670
-1 848.799987792969 7983
-1 848.839965820312 2380
-1 848.880004882812 325
-1 848.919982910156 0
-1 848.9599609375 0
-1 849 5611
-1 849.039978027344 77394
-1 849.080017089844 125970
-1 849.119995117188 80501
-1 849.159973144531 30245
-1 849.200012207031 6280
-1 849.239990234375 0
-1 849.279968261719 0
-1 849.320007324219 18518
-1 849.359985351562 125910
-1 849.399963378906 206616
-1 849.440002441406 246215
-1 849.47998046875 182342
-1 849.519958496094 85131
-1 849.559997558594 26692
-1 849.599975585938 3241
-1 849.640014648438 0
-1 849.679992675781 27645
-1 849.719970703125 78257
-1 849.760009765625 226655
-1 849.799987792969 357656
-1 849.839965820312 309593
-1 849.880004882812 212957
-1 849.919982910156 110573
-1 849.9599609375 39399
-1 850 75812
-1 850.039978027344 176811
-1 850.080017089844 161722
-1 850.119995117188 106259
-1 850.159973144531 46666
-1 850.200012207031 12294
-1 850.239990234375 1297
-1 850.279968261719 0
-1 850.320007324219 0
-1 850.359985351562 44233
-1 850.399963378906 132318
-1 850.440002441406 193746
-1 850.47998046875 247065
-1 850.519958496094 234848
-1 850.559997558594 125880
-1 850.599975585938 41033
-1 850.640014648438 6164
-1 850.679992675781 20924
-1 850.719970703125 120368
-1 850.760009765625 138105
-1 850.799987792969 71704
-1 850.839965820312 22711
-1 850.880004882812 3207
-1 850.919982910156 1315
-1 850.9599609375 42456
-1 851 56884
-1 851.039978027344 28049
-1 851.080017089844 8709
-1 851.119995117188 1172
-1 851.159973144531 0
-1 851.200012207031 0
-1 851.239990234375 0
-1 851.279968261719 0
-1 851.320007324219 0
-1 851.359985351562 11545
-1 851.399963378906 60742
-1 851.440002441406 71920
-1 851.47998046875 57120
-1 851.519958496094 48499
-1 851.559997558594 24293
-1 851.599975585938 7355
-1 851.640014648438 1189
-1 851.679992675781 6996
-1 851.719970703125 30793
-1 851.760009765625 29589
-1 851.799987792969 13592
-1 851.839965820312 3921
-1 851.880004882812 6773
-1 851.919982910156 24815
-1 851.9599609375 27954
-1 852 14775
-1 852.039978027344 4742
-1 852.080017089844 790
-1 852.119995117188 0
-1 852.159973144531 0
-1 852.200012207031 0
-1 852.239990234375 0
-1 852.279968261719 0
-1 852.320007324219 2
-1 852.359985351562 8421
-1 852.399963378906 42611
-1 852.440002441406 51959
-1 852.47998046875 28173
-1 852.519958496094 8834
-1 852.559997558594 1654
-1 852.599975585938 0
-1 852.640014648438 0
-1 852.679992675781 0
-1 852.719970703125 2820
-1 852.760009765625 27245
-1 852.799987792969 31114
-1 852.839965820312 13931
-1 852.880004882812 3944
-1 852.919982910156 379
-1 852.9599609375 0
-1 853 0
-1 853.039978027344 0
-1 853.080017089844 1540
-1 853.119995117188 13101
-1 853.159973144531 15591
-1 853.200012207031 7854
-1 853.239990234375 2438
-1 853.279968261719 372
-1 853.320007324219 0
-1 853.359985351562 7753
-1 853.399963378906 32647
-1 853.440002441406 29498
-1 853.47998046875 13358
-1 853.519958496094 3530
-1 853.559997558594 456
-1 853.599975585938 15277
-1 853.640014648438 54209
-1 853.679992675781 45922
-1 853.719970703125 18960
-1 853.760009765625 5173
-1 853.799987792969 339
-1 853.839965820312 0
-1 853.880004882812 0
-1 853.919982910156 0
-1 853.9599609375 14934
-1 854 57062
-1 854.039978027344 52558
-1 854.080017089844 33185
-1 854.119995117188 15489
-1 854.159973144531 33175
-1 854.200012207031 47340
-1 854.239990234375 29089
-1 854.279968261719 35911
-1 854.320007324219 52319
-1 854.359985351562 31553
-1 854.399963378906 11065
-1 854.440002441406 2361
-1 854.47998046875 398
-1 854.519958496094 10483
-1 854.559997558594 42322
-1 854.599975585938 56147
-1 854.640014648438 33718
-1 854.679992675781 12101
-1 854.719970703125 2315
-1 854.760009765625 0
-1 854.799987792969 0
-1 854.839965820312 0
-1 854.880004882812 0
-1 854.919982910156 2175
-1 854.9599609375 21977
-1 855 24631
-1 855.039978027344 10803
-1 855.080017089844 2989
-1 855.119995117188 259
-1 855.159973144531 0
-1 855.200012207031 2050
-1 855.239990234375 24755
-1 855.279968261719 36904
-1 855.320007324219 82476
-1 855.359985351562 84670
-1 855.399963378906 58258
-1 855.440002441406 29695
-1 855.47998046875 9788
-1 855.519958496094 1571
-1 855.559997558594 1673
-1 855.599975585938 15663
-1 855.640014648438 24244
-1 855.679992675781 46513
-1 855.719970703125 60155
-1 855.760009765625 31855
-1 855.799987792969 10056
-1 855.839965820312 800
-1 855.880004882812 4669
-1 855.919982910156 33863
-1 855.9599609375 42832
-1 856 23778
-1 856.039978027344 7897
-1 856.080017089844 1417
-1 856.119995117188 0
-1 856.159973144531 37511
-1 856.200012207031 137681
-1 856.239990234375 139010
-1 856.279968261719 108859
-1 856.320007324219 58578
-1 856.359985351562 22012
-1 856.399963378906 17803
-1 856.440002441406 22511
-1 856.47998046875 12603
-1 856.519958496094 4019
-1 856.559997558594 771
-1 856.599975585938 0
-1 856.640014648438 0
-1 856.679992675781 0
-1 856.719970703125 0
-1 856.760009765625 0
-1 856.799987792969 1
-1 856.839965820312 1
-1 856.880004882812 0
-1 856.919982910156 0
-1 856.9599609375 1709
-1 857 23516
-1 857.039978027344 48440
-1 857.080017089844 53352
-1 857.119995117188 49675
-1 857.159973144531 44895
-1 857.200012207031 50710
-1 857.239990234375 76363
-1 857.279968261719 85557
-1 857.320007324219 50889
-1 857.359985351562 18522
-1 857.399963378906 3594
-1 857.440002441406 0
-1 857.47998046875 0
-1 857.519958496094 0
-1 857.559997558594 0
-1 857.599975585938 0
-1 857.640014648438 3
-1 857.679992675781 4
-1 857.719970703125 2
-1 857.760009765625 0
-1 857.799987792969 4629
-1 857.839965820312 30837
-1 857.880004882812 60343
-1 857.919982910156 70092
-1 857.9599609375 39038
-1 858 17322
-1 858.039978027344 32485
-1 858.080017089844 47116
-1 858.119995117188 29064
-1 858.159973144531 14441
-1 858.200012207031 28117
-1 858.239990234375 32221
-1 858.279968261719 31574
-1 858.320007324219 26718
-1 858.359985351562 12024
-1 858.399963378906 3216
-1 858.440002441406 0
-1 858.47998046875 17901
-1 858.519958496094 105054
-1 858.559997558594 106416
-1 858.599975585938 76220
-1 858.640014648438 47327
-1 858.679992675781 19400
-1 858.719970703125 19384
-1 858.760009765625 25795
-1 858.799987792969 14843
-1 858.839965820312 5036
-1 858.880004882812 10066
-1 858.919982910156 39125
-1 858.9599609375 77627
-1 859 118565
-1 859.039978027344 99526
-1 859.080017089844 116817
-1 859.119995117188 84312
-1 859.159973144531 31970
-1 859.200012207031 26234
-1 859.239990234375 119829
-1 859.279968261719 149787
-1 859.320007324219 90732
-1 859.359985351562 33223
-1 859.399963378906 6486
-1 859.440002441406 0
-1 859.47998046875 0
-1 859.519958496094 0
-1 859.559997558594 16108
-1 859.599975585938 51490
-1 859.640014648438 39247
-1 859.679992675781 15930
-1 859.719970703125 3725
-1 859.760009765625 228
-1 859.799987792969 0
-1 859.839965820312 0
-1 859.880004882812 0
-1 859.919982910156 0
-1 859.9599609375 1
-1 860 3
-1 860.039978027344 0
-1 860.080017089844 48764
-1 860.119995117188 145913
-1 860.159973144531 113453
-1 860.200012207031 46829
-1 860.239990234375 12324
-1 860.279968261719 894
-1 860.320007324219 0
-1 860.359985351562 0
-1 860.399963378906 0
-1 860.440002441406 0
-1 860.47998046875 329
-1 860.519958496094 16340
-1 860.559997558594 49077
-1 860.599975585938 51554
-1 860.640014648438 26084
-1 860.679992675781 7359
-1 860.719970703125 13703
-1 860.760009765625 90866
-1 860.799987792969 93983
-1 860.839965820312 41011
-1 860.880004882812 11243
-1 860.919982910156 965
-1 860.9599609375 0
-1 861 0
-1 861.039978027344 0
-1 861.080017089844 0
-1 861.119995117188 9823
-1 861.159973144531 171289
-1 861.200012207031 279182
-1 861.239990234375 167834
-1 861.279968261719 60457
-1 861.320007324219 11801
-1 861.359985351562 0
-1 861.399963378906 0
-1 861.440002441406 0
-1 861.47998046875 0
-1 861.519958496094 0
-1 861.559997558594 10
-1 861.599975585938 12
-1 861.640014648438 5
-1 861.679992675781 1
-1 861.719970703125 0
-1 861.760009765625 0
-1 861.799987792969 0
-1 861.839965820312 0
-1 861.880004882812 0
-1 861.919982910156 0
-1 861.9599609375 762
-1 862 13641
-1 862.039978027344 36866
-1 862.080017089844 29358
-1 862.119995117188 11786
-1 862.159973144531 3106
-1 862.200012207031 147
-1 862.239990234375 0
-1 862.279968261719 0
-1 862.320007324219 0
-1 862.359985351562 0
-1 862.399963378906 1
-1 862.440002441406 2
-1 862.47998046875 1
-1 862.519958496094 0
-1 862.559997558594 0
-1 862.599975585938 0
-1 862.640014648438 2067
-1 862.679992675781 19907
-1 862.719970703125 34183
-1 862.760009765625 20591
-1 862.799987792969 7157
-1 862.839965820312 1528
-1 862.880004882812 0
-1 862.919982910156 0
-1 862.9599609375 0
-1 863 0
-1 863.039978027344 0
-1 863.080017089844 1
-1 863.119995117188 1
-1 863.159973144531 1
-1 863.200012207031 0
-1 863.239990234375 0
-1 863.279968261719 6019
-1 863.320007324219 22102
-1 863.359985351562 19483
-1 863.399963378906 25556
-1 863.440002441406 84899
-1 863.47998046875 90766
-1 863.519958496094 43144
-1 863.559997558594 62308
-1 863.599975585938 95467
-1 863.640014648438 81874
-1 863.679992675781 41891
-1 863.719970703125 15338
-1 863.760009765625 23437
-1 863.799987792969 34562
-1 863.839965820312 21480
-1 863.880004882812 8536
-1 863.919982910156 14800
-1 863.9599609375 45343
-1 864 46364
-1 864.039978027344 21945
-1 864.080017089844 6533
-1 864.119995117188 808
-1 864.159973144531 0
-1 864.200012207031 0
-1 864.239990234375 0
-1 864.279968261719 0
-1 864.320007324219 0
-1 864.359985351562 3
-1 864.399963378906 2
-1 864.440002441406 1
-1 864.47998046875 0
-1 864.519958496094 0
-1 864.559997558594 0
-1 864.599975585938 0
-1 864.640014648438 0
-1 864.679992675781 6951
-1 864.719970703125 31648
-1 864.760009765625 35742
-1 864.799987792969 60860
-1 864.839965820312 49995
-1 864.880004882812 21561
-1 864.919982910156 5468
-1 864.9599609375 525
-1 865 0
-1 865.039978027344 0
-1 865.080017089844 0
-1 865.119995117188 0
-1 865.159973144531 0
-1 865.200012207031 3
-1 865.239990234375 2
-1 865.279968261719 0
-1 865.320007324219 4645
-1 865.359985351562 31692
-1 865.399963378906 30711
-1 865.440002441406 13432
-1 865.47998046875 3698
-1 865.519958496094 7606
-1 865.559997558594 31154
-1 865.599975585938 29051
-1 865.640014648438 12607
-1 865.679992675781 3880
-1 865.719970703125 14060
-1 865.760009765625 48235
-1 865.799987792969 47303
-1 865.839965820312 22647
-1 865.880004882812 6810
-1 865.919982910156 877
-1 865.9599609375 0
-1 866 0
-1 866.039978027344 0
-1 866.080017089844 0
-1 866.119995117188 0
-1 866.159973144531 3
-1 866.200012207031 2
-1 866.239990234375 1
-1 866.279968261719 0
-1 866.320007324219 0
-1 866.359985351562 747
-1 866.399963378906 15854
-1 866.440002441406 58221
-1 866.47998046875 94223
-1 866.519958496094 132691
-1 866.559997558594 85136
-1 866.599975585938 29640
-1 866.640014648438 7919
-1 866.679992675781 14557
-1 866.719970703125 22467
-1 866.760009765625 12240
-1 866.799987792969 7934
-1 866.839965820312 28892
-1 866.880004882812 73242
-1 866.919982910156 109812
-1 866.9599609375 97709
-1 867 59428
-1 867.039978027344 27033
-1 867.080017089844 23908
-1 867.119995117188 26078
-1 867.159973144531 55402
-1 867.200012207031 55878
-1 867.239990234375 25761
-1 867.279968261719 27737
-1 867.320007324219 58394
-1 867.359985351562 135621
-1 867.399963378906 210244
-1 867.440002441406 224805
-1 867.47998046875 178327
-1 867.519958496094 104159
-1 867.559997558594 40719
-1 867.599975585938 8972
-1 867.640014648438 282
-1 867.679992675781 0
-1 867.719970703125 0
-1 867.760009765625 9449
-1 867.799987792969 29166
-1 867.839965820312 25789
-1 867.880004882812 11749
-1 867.919982910156 5138
-1 867.9599609375 22703
-1 868 36217
-1 868.039978027344 21089
-1 868.080017089844 7396
-1 868.119995117188 1395
-1 868.159973144531 11351
-1 868.200012207031 61710
-1 868.239990234375 100897
-1 868.279968261719 80543
-1 868.320007324219 98521
-1 868.359985351562 160062
-1 868.399963378906 178489
-1 868.440002441406 149093
-1 868.47998046875 111585
-1 868.519958496094 82942
-1 868.559997558594 107983
-1 868.599975585938 96729
-1 868.640014648438 45563
-1 868.679992675781 13472
-1 868.719970703125 0
-1 868.760009765625 31802
-1 868.799987792969 120808
-1 868.839965820312 132189
-1 868.880004882812 110431
-1 868.919982910156 125782
-1 868.9599609375 172737
-1 869 201369
-1 869.039978027344 122733
-1 869.080017089844 79011
-1 869.119995117188 80952
-1 869.159973144531 45758
-1 869.200012207031 16672
-1 869.239990234375 45298
-1 869.279968261719 90596
-1 869.320007324219 69649
-1 869.359985351562 30353
-1 869.399963378906 21647
-1 869.440002441406 57919
-1 869.47998046875 93219
-1 869.519958496094 111354
-1 869.559997558594 84749
-1 869.599975585938 36306
-1 869.640014648438 9871
-1 869.679992675781 831
-1 869.719970703125 0
-1 869.760009765625 0
-1 869.799987792969 1294
-1 869.839965820312 17559
-1 869.880004882812 27105
-1 869.919982910156 15015
-1 869.9599609375 23768
-1 870 50289
-1 870.039978027344 35449
-1 870.080017089844 13896
-1 870.119995117188 3146
-1 870.159973144531 0
-1 870.200012207031 5145
-1 870.239990234375 53630
-1 870.279968261719 53171
-1 870.320007324219 22254
-1 870.359985351562 6096
-1 870.399963378906 409
-1 870.440002441406 0
-1 870.47998046875 0
-1 870.519958496094 0
-1 870.559997558594 0
-1 870.599975585938 0
-1 870.640014648438 12941
-1 870.679992675781 35604
-1 870.719970703125 30756
-1 870.760009765625 83289
-1 870.799987792969 123113
-1 870.839965820312 72212
-1 870.880004882812 26107
-1 870.919982910156 5224
-1 870.9599609375 0
-1 871 0
-1 871.039978027344 4002
-1 871.080017089844 34396
-1 871.119995117188 42340
-1 871.159973144531 20278
-1 871.200012207031 2949
-1 871.239990234375 49173
-1 871.279968261719 174725
-1 871.320007324219 170540
-1 871.359985351562 84899
-1 871.399963378906 25236
-1 871.440002441406 4107
-1 871.47998046875 0
-1 871.519958496094 0
-1 871.559997558594 0
-1 871.599975585938 0
-1 871.640014648438 0
-1 871.679992675781 9
-1 871.719970703125 6
-1 871.760009765625 3
-1 871.799987792969 1
-1 871.839965820312 0
-1 871.880004882812 0
-1 871.919982910156 0
-1 871.9599609375 0
-1 872 0
-1 872.039978027344 0
-1 872.080017089844 0
-1 872.119995117188 0
-1 872.159973144531 0
-1 872.200012207031 0
-1 872.239990234375 0
-1 872.279968261719 0
-1 872.320007324219 0
-1 872.359985351562 20173
-1 872.399963378906 59094
-1 872.440002441406 62139
-1 872.47998046875 40610
-1 872.519958496094 14936
-1 872.559997558594 41757
-1 872.599975585938 68977
-1 872.640014648438 42695
-1 872.679992675781 15908
-1 872.719970703125 3356
-1 872.760009765625 0
-1 872.799987792969 0
-1 872.839965820312 1260
-1 872.880004882812 21256
-1 872.919982910156 38190
-1 872.9599609375 38130
-1 873 52913
-1 873.039978027344 34431
-1 873.080017089844 15955
-1 873.119995117188 29472
-1 873.159973144531 54406
-1 873.200012207031 74509
-1 873.239990234375 52849
-1 873.279968261719 63387
-1 873.320007324219 60054
-1 873.359985351562 27373
-1 873.399963378906 4681
-1 873.440002441406 11276
-1 873.47998046875 28885
-1 873.519958496094 20713
-1 873.559997558594 29788
-1 873.599975585938 39160
-1 873.640014648438 22737
-1 873.679992675781 12171
-1 873.719970703125 56347
-1 873.760009765625 152720
-1 873.799987792969 229591
-1 873.839965820312 220740
-1 873.880004882812 126722
-1 873.919982910156 42299
-1 873.9599609375 9275
-1 874 8523
-1 874.039978027344 17352
-1 874.080017089844 18755
-1 874.119995117188 35894
-1 874.159973144531 32112
-1 874.200012207031 42466
-1 874.239990234375 82314
-1 874.279968261719 84569
-1 874.320007324219 72341
-1 874.359985351562 42319
-1 874.399963378906 14726
-1 874.440002441406 21048
-1 874.47998046875 37637
-1 874.519958496094 28464
-1 874.559997558594 28990
-1 874.599975585938 52804
-1 874.640014648438 72187
-1 874.679992675781 68608
-1 874.719970703125 37426
-1 874.760009765625 12905
-1 874.799987792969 2196
-1 874.839965820312 0
-1 874.880004882812 0
-1 874.919982910156 0
-1 874.9599609375 308
-1 875 9647
-1 875.039978027344 41197
-1 875.080017089844 46285
-1 875.119995117188 23426
-1 875.159973144531 6877
-1 875.200012207031 4989
-1 875.239990234375 31265
-1 875.279968261719 33554
-1 875.320007324219 15933
-1 875.359985351562 4883
-1 875.399963378906 587
-1 875.440002441406 0
-1 875.47998046875 2522
-1 875.519958496094 26639
-1 875.559997558594 33264
-1 875.599975585938 16909
-1 875.640014648438 5364
-1 875.679992675781 140
-1 875.719970703125 20658
-1 875.760009765625 60288
-1 875.799987792969 47168
-1 875.839965820312 18971
-1 875.880004882812 4645
-1 875.919982910156 190
-1 875.9599609375 0
-1 876 0
-1 876.039978027344 0
-1 876.080017089844 9653
-1 876.119995117188 28941
-1 876.159973144531 20592
-1 876.200012207031 7855
-1 876.239990234375 1930
-1 876.279968261719 2475
-1 876.320007324219 34857
-1 876.359985351562 52329
-1 876.399963378906 44338
-1 876.440002441406 42355
-1 876.47998046875 44286
-1 876.519958496094 83138
-1 876.559997558594 139686
-1 876.599975585938 126574
-1 876.640014648438 68058
-1 876.679992675781 22868
-1 876.719970703125 4039
-1 876.760009765625 0
-1 876.799987792969 0
-1 876.839965820312 0
-1 876.880004882812 5579
-1 876.919982910156 20506
-1 876.9599609375 14758
-1 877 4775
-1 877.039978027344 930
-1 877.080017089844 0
-1 877.119995117188 0
-1 877.159973144531 8601
-1 877.200012207031 47495
-1 877.239990234375 127815
-1 877.279968261719 317048
-1 877.320007324219 763001
-1 877.359985351562 1.56913e+06
-1 877.399963378906 2.26476e+06
-1 877.440002441406 2.3827e+06
-1 877.47998046875 2.05496e+06
-1 877.519958496094 1.6279e+06
-1 877.559997558594 1.16759e+06
-1 877.599975585938 778176
-1 877.640014648438 434073
-1 877.679992675781 239597
-1 877.719970703125 222231
-1 877.760009765625 443386
-1 877.799987792969 628430
-1 877.839965820312 1.047e+06
-1 877.880004882812 1.6625e+06
-1 877.919982910156 2.14719e+06
-1 877.9599609375 2.07214e+06
-1 878 1.51134e+06
-1 878.039978027344 883126
-1 878.080017089844 433146
-1 878.119995117188 188123
-1 878.159973144531 89266
-1 878.200012207031 29224
-1 878.239990234375 5390
-1 878.279968261719 128493
-1 878.320007324219 570924
-1 878.359985351562 908947
-1 878.399963378906 1.01859e+06
-1 878.440002441406 1.03144e+06
-1 878.47998046875 815698
-1 878.519958496094 464590
-1 878.559997558594 276587
-1 878.599975585938 287429
-1 878.640014648438 264476
-1 878.679992675781 151933
-1 878.719970703125 79384
-1 878.760009765625 131496
-1 878.799987792969 192750
-1 878.839965820312 199428
-1 878.880004882812 216701
-1 878.919982910156 350118
-1 878.9599609375 460245
-1 879 378657
-1 879.039978027344 223667
-1 879.080017089844 148424
-1 879.119995117188 166021
-1 879.159973144531 150443
-1 879.200012207031 105540
-1 879.239990234375 143998
-1 879.279968261719 374426
-1 879.320007324219 871183
-1 879.359985351562 1.47269e+06
-1 879.399963378906 2.0426e+06
-1 879.440002441406 1.9412e+06
-1 879.47998046875 1.52294e+06
-1 879.519958496094 1.1402e+06
-1 879.559997558594 806260
-1 879.599975585938 563180
-1 879.640014648438 727156
-1 879.679992675781 1.1659e+06
-1 879.719970703125 1.7356e+06
-1 879.760009765625 2.24579e+06
-1 879.799987792969 2.14098e+06
-1 879.839965820312 1.64156e+06
-1 879.880004882812 1.34278e+06
-1 879.919982910156 1.16727e+06
-1 879.9599609375 881768
-1 880 871348
-1 880.039978027344 1.42611e+06
-1 880.080017089844 1.8079e+06
-1 880.119995117188 1.5738e+06
-1 880.159973144531 1.04614e+06
-1 880.200012207031 672364
-1 880.239990234375 459747
-1 880.279968261719 287908
-1 880.320007324219 347270
-1 880.359985351562 635426
-1 880.399963378906 985084
-1 880.440002441406 1.09629e+06
-1 880.47998046875 955758
-1 880.519958496094 649595
-1 880.559997558594 501098
-1 880.599975585938 433549
-1 880.640014648438 394806
-1 880.679992675781 359679
-1 880.719970703125 346764
-1 880.760009765625 243468
-1 880.799987792969 192593
-1 880.839965820312 203843
-1 880.880004882812 208936
-1 880.919982910156 185445
-1 880.9599609375 137948
-1 881 87434
-1 881.039978027344 78785
-1 881.080017089844 103982
-1 881.119995117188 138574
-1 881.159973144531 189416
-1 881.200012207031 160192
-1 881.239990234375 84165
-1 881.279968261719 48162
-1 881.320007324219 24926
-1 881.359985351562 8609
-1 881.399963378906 1463
-1 881.440002441406 0
-1 881.47998046875 4078
-1 881.519958496094 36610
-1 881.559997558594 73053
-1 881.599975585938 56990
-1 881.640014648438 68495
-1 881.679992675781 89474
-1 881.719970703125 52704
-1 881.760009765625 20425
-1 881.799987792969 48227
-1 881.839965820312 97937
-1 881.880004882812 85884
-1 881.919982910156 38325
-1 881.9599609375 10669
-1 882 851
-1 882.039978027344 4851
-1 882.080017089844 45033
-1 882.119995117188 108848
-1 882.159973144531 117779
-1 882.200012207031 87865
-1 882.239990234375 42265
-1 882.279968261719 12706
-1 882.320007324219 1735
-1 882.359985351562 0
-1 882.399963378906 14539
-1 882.440002441406 36338
-1 882.47998046875 49498
-1 882.519958496094 61466
-1 882.559997558594 43580
-1 882.599975585938 17307
-1 882.640014648438 4480
-1 882.679992675781 235
-1 882.719970703125 0
-1 882.760009765625 21415
-1 882.799987792969 72941
-1 882.839965820312 63035
-1 882.880004882812 28339
-1 882.919982910156 7654
-1 882.9599609375 1286
-1 883 21154
-1 883.039978027344 35667
-1 883.080017089844 19845
-1 883.119995117188 6289
-1 883.159973144531 499
-1 883.200012207031 3981
-1 883.239990234375 29172
-1 883.279968261719 70885
-1 883.320007324219 128636
-1 883.359985351562 119108
-1 883.399963378906 89766
-1 883.440002441406 44253
-1 883.47998046875 13270
-1 883.519958496094 1806
-1 883.559997558594 0
-1 883.599975585938 0
-1 883.640014648438 0
-1 883.679992675781 0
-1 883.719970703125 5027
-1 883.760009765625 31169
-1 883.799987792969 31685
-1 883.839965820312 13515
-1 883.880004882812 3568
-1 883.919982910156 4154
-1 883.9599609375 11835
-1 884 36706
-1 884.039978027344 87128
-1 884.080017089844 73610
-1 884.119995117188 33209
-1 884.159973144531 9708
-1 884.200012207031 952
-1 884.239990234375 0
-1 884.279968261719 0
-1 884.320007324219 2312
-1 884.359985351562 25481
-1 884.399963378906 50747
-1 884.440002441406 39489
-1 884.47998046875 32190
-1 884.519958496094 36297
-1 884.559997558594 23638
-1 884.599975585938 8629
-1 884.640014648438 2032
-1 884.679992675781 4285
-1 884.719970703125 29574
-1 884.760009765625 46501
-1 884.799987792969 34536
-1 884.839965820312 37732
-1 884.880004882812 47923
-1 884.919982910156 55744
-1 884.9599609375 49529
-1 885 60061
-1 885.039978027344 110406
-1 885.080017089844 88345
-1 885.119995117188 36731
-1 885.159973144531 9901
-1 885.200012207031 581
-1 885.239990234375 0
-1 885.279968261719 0
-1 885.320007324219 0
-1 885.359985351562 0
-1 885.399963378906 18759
-1 885.440002441406 100112
-1 885.47998046875 92844
-1 885.519958496094 61117
-1 885.559997558594 51772
-1 885.599975585938 75339
-1 885.640014648438 160724
-1 885.679992675781 140828
-1 885.719970703125 60945
-1 885.760009765625 16672
-1 885.799987792969 1101
-1 885.839965820312 0
-1 885.880004882812 0
-1 885.919982910156 0
-1 885.9599609375 0
-1 886 1
-1 886.039978027344 9
-1 886.080017089844 5
-1 886.119995117188 2
-1 886.159973144531 0
-1 886.200012207031 174
-1 886.239990234375 11765
-1 886.279968261719 37085
-1 886.320007324219 33521
-1 886.359985351562 14985
-1 886.399963378906 3539
-1 886.440002441406 15317
-1 886.47998046875 30497
-1 886.519958496094 19567
-1 886.559997558594 7265
-1 886.599975585938 1430
-1 886.640014648438 0
-1 886.679992675781 0
-1 886.719970703125 0
-1 886.760009765625 0
-1 886.799987792969 165
-1 886.839965820312 9887
-1 886.880004882812 28304
-1 886.919982910156 25863
-1 886.9599609375 11765
-1 887 2985
-1 887.039978027344 6401
-1 887.080017089844 68902
-1 887.119995117188 113375
-1 887.159973144531 96589
-1 887.200012207031 52552
-1 887.239990234375 17122
-1 887.279968261719 8590
-1 887.320007324219 34194
-1 887.359985351562 32721
-1 887.399963378906 14361
-1 887.440002441406 4109
-1 887.47998046875 416
-1 887.519958496094 0
-1 887.559997558594 0
-1 887.599975585938 0
-1 887.640014648438 0
-1 887.679992675781 0
-1 887.719970703125 2
-1 887.760009765625 1
-1 887.799987792969 0
-1 887.839965820312 4113
-1 887.880004882812 44256
-1 887.919982910156 87148
-1 887.9599609375 72928
-1 888 33931
-1 888.039978027344 10196
-1 888.080017089844 1269
-1 888.119995117188 0
-1 888.159973144531 0
-1 888.200012207031 342
-1 888.239990234375 48229
-1 888.279968261719 56720
-1 888.320007324219 27296
-1 888.359985351562 24850
-1 888.399963378906 46969
-1 888.440002441406 37352
-1 888.47998046875 27695
-1 888.519958496094 29071
-1 888.559997558594 17025
-1 888.599975585938 19804
-1 888.640014648438 75202
-1 888.679992675781 110188
-1 888.719970703125 73684
-1 888.760009765625 28652
-1 888.799987792969 6101
-1 888.839965820312 156
-1 888.880004882812 1846
-1 888.919982910156 28147
-1 888.9599609375 39134
-1 889 61631
-1 889.039978027344 84127
-1 889.080017089844 50495
-1 889.119995117188 17321
-1 889.159973144531 3587
-1 889.200012207031 0
-1 889.239990234375 0
-1 889.279968261719 0
-1 889.320007324219 0
-1 889.359985351562 332
-1 889.399963378906 7797
-1 889.440002441406 19053
-1 889.47998046875 12713
-1 889.519958496094 4568
-1 889.559997558594 1019
-1 889.599975585938 0
-1 889.640014648438 0
-1 889.679992675781 0
-1 889.719970703125 0
-1 889.760009765625 0
-1 889.799987792969 1
-1 889.839965820312 1
-1 889.880004882812 0
-1 889.919982910156 0
-1 889.9599609375 0
-1 890 0
-1 890.039978027344 0
-1 890.080017089844 8927
-1 890.119995117188 72933
-1 890.159973144531 112772
-1 890.200012207031 88241
-1 890.239990234375 57823
-1 890.279968261719 36514
-1 890.320007324219 42256
-1 890.359985351562 118679
-1 890.399963378906 112846
-1 890.440002441406 51486
-1 890.47998046875 14569
-1 890.519958496094 1685
-1 890.559997558594 0
-1 890.599975585938 0
-1 890.640014648438 0
-1 890.679992675781 0
-1 890.719970703125 0
-1 890.760009765625 6
-1 890.799987792969 4
-1 890.839965820312 1
-1 890.880004882812 0
-1 890.919982910156 0
-1 890.9599609375 0
-1 891 1567
-1 891.039978027344 19256
-1 891.080017089844 19308
-1 891.119995117188 8531
-1 891.159973144531 2779
-1 891.200012207031 7590
-1 891.239990234375 46743
-1 891.279968261719 101598
-1 891.320007324219 90455
-1 891.359985351562 42985
-1 891.399963378906 11963
-1 891.440002441406 1742
-1 891.47998046875 0
-1 891.519958496094 0
-1 891.559997558594 0
-1 891.599975585938 0
-1 891.640014648438 0
-1 891.679992675781 5
-1 891.719970703125 3
-1 891.760009765625 1
-1 891.799987792969 0
-1 891.839965820312 0
-1 891.880004882812 0
-1 891.919982910156 0
-1 891.9599609375 0
-1 892 0
-1 892.039978027344 11687
-1 892.080017089844 32654
-1 892.119995117188 24285
-1 892.159973144531 9675
-1 892.200012207031 2135
-1 892.239990234375 96
-1 892.279968261719 0
-1 892.320007324219 0
-1 892.359985351562 32255
-1 892.399963378906 133847
-1 892.440002441406 195963
-1 892.47998046875 150316
-1 892.519958496094 103944
-1 892.559997558594 81232
-1 892.599975585938 39537
-1 892.640014648438 12321
-1 892.679992675781 1719
-1 892.719970703125 0
-1 892.760009765625 0
-1 892.799987792969 0
-1 892.839965820312 10125
-1 892.880004882812 26248
-1 892.919982910156 18139
-1 892.9599609375 6766
-1 893 1336
-1 893.039978027344 0
-1 893.080017089844 0
-1 893.119995117188 0
-1 893.159973144531 0
-1 893.200012207031 0
-1 893.239990234375 1
-1 893.279968261719 2302
-1 893.320007324219 56987
-1 893.359985351562 107169
-1 893.399963378906 118685
-1 893.440002441406 78042
-1 893.47998046875 50050
-1 893.519958496094 39737
-1 893.559997558594 60523
-1 893.599975585938 123710
-1 893.640014648438 135330
-1 893.679992675781 99528
-1 893.719970703125 53191
-1 893.760009765625 18715
-1 893.799987792969 3287
-1 893.839965820312 0
-1 893.880004882812 0
-1 893.919982910156 5750
-1 893.9599609375 45723
-1 894 61312
-1 894.039978027344 32359
-1 894.080017089844 19384
-1 894.119995117188 26685
-1 894.159973144531 16337
-1 894.200012207031 5592
-1 894.239990234375 1223
-1 894.279968261719 0
-1 894.320007324219 0
-1 894.359985351562 0
-1 894.399963378906 3
-1 894.440002441406 4459
-1 894.47998046875 16939
-1 894.519958496094 15647
-1 894.559997558594 6988
-1 894.599975585938 1713
-1 894.640014648438 0
-1 894.679992675781 16030
-1 894.719970703125 38925
-1 894.760009765625 65700
-1 894.799987792969 84960
-1 894.839965820312 64652
-1 894.880004882812 27088
-1 894.919982910156 41808
-1 894.9599609375 105665
-1 895 98128
-1 895.039978027344 53812
-1 895.080017089844 19086
-1 895.119995117188 3868
-1 895.159973144531 0
-1 895.200012207031 0
-1 895.239990234375 0
-1 895.279968261719 0
-1 895.320007324219 0
-1 895.359985351562 3
-1 895.399963378906 4
-1 895.440002441406 2
-1 895.47998046875 0
-1 895.519958496094 0
-1 895.559997558594 0
-1 895.599975585938 0
-1 895.640014648438 0
-1 895.679992675781 0
-1 895.719970703125 0
-1 895.760009765625 0
-1 895.799987792969 0
-1 895.839965820312 0
-1 895.880004882812 0
-1 895.919982910156 0
-1 895.9599609375 0
-1 896 0
-1 896.039978027344 0
-1 896.080017089844 0
-1 896.119995117188 0
-1 896.159973144531 0
-1 896.200012207031 0
-1 896.239990234375 0
-1 896.279968261719 6556
-1 896.320007324219 36161
-1 896.359985351562 37320
-1 896.399963378906 16810
-1 896.440002441406 4949
-1 896.47998046875 552
-1 896.519958496094 0
-1 896.559997558594 58500
-1 896.599975585938 146348
-1 896.640014648438 123149
-1 896.679992675781 90102
-1 896.719970703125 62647
-1 896.760009765625 29524
-1 896.799987792969 16831
-1 896.839965820312 24530
-1 896.880004882812 18667
-1 896.919982910156 7469
-1 896.9599609375 1911
-1 897 61
-1 897.039978027344 0
-1 897.080017089844 0
-1 897.119995117188 6945
-1 897.159973144531 60398
-1 897.200012207031 68215
-1 897.239990234375 30310
-1 897.279968261719 8295
-1 897.320007324219 3269
-1 897.359985351562 33441
-1 897.399963378906 67823
-1 897.440002441406 47236
-1 897.47998046875 19131
-1 897.519958496094 4688
-1 897.559997558594 285
-1 897.599975585938 0
-1 897.640014648438 0
-1 897.679992675781 21514
-1 897.719970703125 58415
-1 897.760009765625 48077
-1 897.799987792969 74820
-1 897.839965820312 93568
-1 897.880004882812 68024
-1 897.919982910156 54646
-1 897.9599609375 29988
-1 898 9601
-1 898.039978027344 1904
-1 898.080017089844 142
-1 898.119995117188 21230
-1 898.159973144531 71863
-1 898.200012207031 94813
-1 898.239990234375 70571
-1 898.279968261719 110751
-1 898.320007324219 134225
-1 898.359985351562 92459
-1 898.399963378906 61538
-1 898.440002441406 52160
-1 898.47998046875 59299
-1 898.519958496094 56222
-1 898.559997558594 28659
-1 898.599975585938 8469
-1 898.640014648438 1446
-1 898.679992675781 2022
-1 898.719970703125 29461
-1 898.760009765625 51457
-1 898.799987792969 38215
-1 898.839965820312 15640
-1 898.880004882812 6100
-1 898.919982910156 17751
-1 898.9599609375 25838
-1 899 25753
-1 899.039978027344 41209
-1 899.080017089844 74584
-1 899.119995117188 69478
-1 899.159973144531 36689
-1 899.200012207031 10885
-1 899.239990234375 1876
-1 899.279968261719 0
-1 899.320007324219 0
-1 899.359985351562 0
-1 899.399963378906 0
-1 899.440002441406 0
-1 899.47998046875 3215
-1 899.519958496094 40888
-1 899.559997558594 91661
-1 899.599975585938 70012
-1 899.640014648438 32130
-1 899.679992675781 97520
-1 899.719970703125 142819
-1 899.760009765625 85098
-1 899.799987792969 26794
-1 899.839965820312 4716
-1 899.880004882812 0
-1 899.919982910156 0
-1 899.9599609375 0
-1 900 0
-1 900.039978027344 0
-1 900.080017089844 9
-1 900.119995117188 7
-1 900.159973144531 3
-1 900.200012207031 1
-1 900.239990234375 0
-1 900.279968261719 0
-1 900.320007324219 0
-1 900.359985351562 3340
-1 900.399963378906 34552
-1 900.440002441406 49712
-1 900.47998046875 52233
-1 900.519958496094 42097
-1 900.559997558594 17981
-1 900.599975585938 8198
-1 900.640014648438 50581
-1 900.679992675781 191951
-1 900.719970703125 218343
-1 900.760009765625 123183
-1 900.799987792969 47163
-1 900.839965820312 12301
-1 900.880004882812 581
-1 900.919982910156 0
-1 900.9599609375 0
-1 901 0
-1 901.039978027344 0
-1 901.079956054688 3
-1 901.119995117188 8
-1 901.159973144531 4
-1 901.200012207031 0
-1 901.239990234375 21935
-1 901.279968261719 69644
-1 901.320007324219 63756
-1 901.359985351562 29264
-1 901.399963378906 7718
-1 901.440002441406 991
-1 901.47998046875 683
-1 901.519958496094 15210
-1 901.559997558594 24877
-1 901.599975585938 14766
-1 901.640014648438 6122
-1 901.679992675781 24005
-1 901.719970703125 56885
-1 901.760009765625 64918
-1 901.799987792969 45067
-1 901.839965820312 33412
-1 901.880004882812 89089
-1 901.919982910156 131668
-1 901.9599609375 136143
-1 902 85167
-1 902.039978027344 63658
-1 902.079956054688 62972
-1 902.119995117188 34277
-1 902.159973144531 11578
-1 902.200012207031 1838
-1 902.239990234375 0
-1 902.279968261719 0
-1 902.320007324219 2801
-1 902.359985351562 29570
-1 902.399963378906 48690
-1 902.440002441406 89753
-1 902.47998046875 83192
-1 902.519958496094 36592
-1 902.559997558594 10351
-1 902.599975585938 848
-1 902.640014648438 0
-1 902.679992675781 0
-1 902.719970703125 0
-1 902.760009765625 0
-1 902.799987792969 0
-1 902.839965820312 1353
-1 902.880004882812 13870
-1 902.919982910156 26850
-1 902.9599609375 46707
-1 903 60976
-1 903.039978027344 34798
-1 903.079956054688 14935
-1 903.119995117188 30665
-1 903.159973144531 40807
-1 903.200012207031 21485
-1 903.239990234375 6950
-1 903.279968261719 1057
-1 903.320007324219 0
-1 903.359985351562 0
-1 903.399963378906 0
-1 903.440002441406 1746
-1 903.47998046875 30008
-1 903.519958496094 88024
-1 903.559997558594 77592
-1 903.599975585938 33765
-1 903.640014648438 9721
-1 903.679992675781 947
-1 903.719970703125 0
-1 903.760009765625 0
-1 903.799987792969 0
-1 903.839965820312 0
-1 903.880004882812 0
-1 903.919982910156 5
-1 903.9599609375 3
-1 904 1
-1 904.039978027344 0
-1 904.079956054688 0
-1 904.119995117188 0
-1 904.159973144531 0
-1 904.200012207031 0
-1 904.239990234375 0
-1 904.279968261719 0
-1 904.320007324219 0
-1 904.359985351562 0
-1 904.399963378906 0
-1 904.440002441406 0
-1 904.47998046875 55292
-1 904.519958496094 122236
-1 904.559997558594 109369
-1 904.599975585938 126077
-1 904.640014648438 90215
-1 904.679992675781 36749
-1 904.719970703125 9144
-1 904.760009765625 0
-1 904.799987792969 9600
-1 904.839965820312 19830
-1 904.880004882812 11926
-1 904.919982910156 4074
-1 904.9599609375 818
-1 905 0
-1 905.039978027344 0
-1 905.079956054688 0
-1 905.119995117188 43324
-1 905.159973144531 109032
-1 905.200012207031 79966
-1 905.239990234375 30203
-1 905.279968261719 28390
-1 905.320007324219 73288
-1 905.359985351562 51878
-1 905.399963378906 18296
-1 905.440002441406 4232
-1 905.47998046875 0
-1 905.519958496094 0
-1 905.559997558594 0
-1 905.599975585938 0
-1 905.640014648438 0
-1 905.679992675781 3
-1 905.719970703125 4
-1 905.760009765625 2
-1 905.799987792969 1
-1 905.839965820312 7946
-1 905.880004882812 44580
-1 905.919982910156 47663
-1 905.9599609375 25786
-1 906 30453
-1 906.039978027344 31592
-1 906.079956054688 17786
-1 906.119995117188 88492
-1 906.159973144531 149575
-1 906.200012207031 94158
-1 906.239990234375 34733
-1 906.279968261719 7158
-1 906.320007324219 0
-1 906.359985351562 0
-1 906.399963378906 0
-1 906.440002441406 0
-1 906.47998046875 0
-1 906.519958496094 5
-1 906.559997558594 7
-1 906.599975585938 0
-1 906.640014648438 1802
-1 906.679992675781 25614
-1 906.719970703125 34196
-1 906.760009765625 17856
-1 906.799987792969 5319
-1 906.839965820312 939
-1 906.880004882812 0
-1 906.919982910156 15091
-1 906.9599609375 35699
-1 907 21997
-1 907.039978027344 7772
-1 907.079956054688 1466
-1 907.119995117188 0
-1 907.159973144531 0
-1 907.200012207031 0
-1 907.239990234375 0
-1 907.279968261719 24473
-1 907.320007324219 47279
-1 907.359985351562 27502
-1 907.399963378906 8904
-1 907.440002441406 1826
-1 907.47998046875 0
-1 907.519958496094 0
-1 907.559997558594 0
-1 907.599975585938 0
-1 907.640014648438 0
-1 907.679992675781 161
-1 907.719970703125 10568
-1 907.760009765625 44096
-1 907.799987792969 76502
-1 907.839965820312 88337
-1 907.880004882812 51362
-1 907.919982910156 19231
-1 907.9599609375 19583
-1 908 30985
-1 908.039978027344 20526
-1 908.079956054688 7773
-1 908.119995117188 1250
-1 908.159973144531 27376
-1 908.200012207031 100979
-1 908.239990234375 90885
-1 908.279968261719 41529
-1 908.320007324219 11666
-1 908.359985351562 1401
-1 908.399963378906 0
-1 908.440002441406 0
-1 908.47998046875 0
-1 908.519958496094 0
-1 908.559997558594 0
-1 908.599975585938 2
-1 908.640014648438 1613
-1 908.679992675781 19403
-1 908.719970703125 42038
-1 908.760009765625 40445
-1 908.799987792969 19919
-1 908.839965820312 6321
-1 908.880004882812 897
-1 908.919982910156 0
-1 908.9599609375 0
-1 909 0
-1 909.039978027344 0
-1 909.079956054688 0
-1 909.119995117188 2
-1 909.159973144531 2
-1 909.200012207031 1
-1 909.239990234375 0
-1 909.279968261719 0
-1 909.320007324219 0
-1 909.359985351562 0
-1 909.399963378906 0
-1 909.440002441406 0
-1 909.47998046875 0
-1 909.519958496094 0
-1 909.559997558594 0
-1 909.599975585938 0
-1 909.640014648438 0
-1 909.679992675781 0
-1 909.719970703125 0
-1 909.760009765625 0
-1 909.799987792969 0
-1 909.839965820312 0
-1 909.880004882812 0
-1 909.919982910156 0
-1 909.9599609375 0
-1 910 0
-1 910.039978027344 0
-1 910.079956054688 11
-1 910.119995117188 5284
-1 910.159973144531 24521
-1 910.200012207031 24323
-1 910.239990234375 10855
-1 910.279968261719 2963
-1 910.320007324219 326
-1 910.359985351562 0
-1 910.399963378906 0
-1 910.440002441406 0
-1 910.47998046875 0
-1 910.519958496094 0
-1 910.559997558594 7706
-1 910.599975585938 27796
-1 910.640014648438 20089
-1 910.679992675781 7251
-1 910.719970703125 2162
-1 910.760009765625 21012
-1 910.799987792969 57942
-1 910.839965820312 44963
-1 910.880004882812 18869
-1 910.919982910156 4887
-1 910.9599609375 395
-1 911 0
-1 911.039978027344 0
-1 911.079956054688 0
-1 911.119995117188 0
-1 911.159973144531 0
-1 911.200012207031 3
-1 911.239990234375 2
-1 911.279968261719 1
-1 911.320007324219 0
-1 911.359985351562 0
-1 911.399963378906 0
-1 911.440002441406 0
-1 911.47998046875 0
-1 911.519958496094 0
-1 911.559997558594 0
-1 911.599975585938 0
-1 911.640014648438 0
-1 911.679992675781 0
-1 911.719970703125 0
-1 911.760009765625 0
-1 911.799987792969 0
-1 911.839965820312 0
-1 911.880004882812 0
-1 911.919982910156 0
-1 911.9599609375 0
-1 912 0
-1 912.039978027344 0
-1 912.079956054688 0
-1 912.119995117188 0
-1 912.159973144531 0
-1 912.200012207031 0
-1 912.239990234375 0
-1 912.279968261719 10800
-1 912.320007324219 177660
-1 912.359985351562 335257
-1 912.399963378906 230035
-1 912.440002441406 91346
-1 912.47998046875 21228
-1 912.519958496094 786
-1 912.559997558594 0
-1 912.599975585938 0
-1 912.640014648438 0
-1 912.679992675781 0
-1 912.719970703125 7
-1 912.760009765625 15
-1 912.799987792969 8
-1 912.839965820312 2
-1 912.880004882812 0
-1 912.919982910156 0
-1 912.9599609375 0
-1 913 0
-1 913.039978027344 0
-1 913.079956054688 29537
-1 913.119995117188 57507
-1 913.159973144531 34896
-1 913.200012207031 11677
-1 913.239990234375 2523
-1 913.279968261719 0
-1 913.320007324219 0
-1 913.359985351562 0
-1 913.399963378906 0
-1 913.440002441406 0
-1 913.47998046875 3
-1 913.519958496094 2
-1 913.559997558594 1
-1 913.599975585938 0
-1 913.640014648438 0
-1 913.679992675781 0
-1 913.719970703125 0
-1 913.760009765625 0
-1 913.799987792969 0
-1 913.839965820312 0
-1 913.880004882812 0
-1 913.919982910156 0
-1 913.9599609375 0
-1 914 0
-1 914.039978027344 0
-1 914.079956054688 0
-1 914.119995117188 0
-1 914.159973144531 853
-1 914.200012207031 14849
-1 914.239990234375 34388
-1 914.279968261719 36106
-1 914.320007324219 64901
-1 914.359985351562 52668
-1 914.399963378906 20865
-1 914.440002441406 5533
-1 914.47998046875 284
-1 914.519958496094 0
-1 914.559997558594 0
-1 914.599975585938 0
-1 914.640014648438 0
-1 914.679992675781 1
-1 914.719970703125 0
-1 914.760009765625 7422
-1 914.799987792969 28647
-1 914.839965820312 20286
-1 914.880004882812 7596
-1 914.919982910156 1724
-1 914.9599609375 16
-1 915 0
-1 915.039978027344 2143
-1 915.079956054688 54610
-1 915.119995117188 100779
-1 915.159973144531 62842
-1 915.200012207031 21619
-1 915.239990234375 20502
-1 915.279968261719 30563
-1 915.320007324219 32816
-1 915.359985351562 59295
-1 915.399963378906 48601
-1 915.440002441406 52430
-1 915.47998046875 98620
-1 915.519958496094 101716
-1 915.559997558594 54833
-1 915.599975585938 17042
-1 915.640014648438 3256
-1 915.679992675781 0
-1 915.719970703125 2876
-1 915.760009765625 13640
-1 915.799987792969 11326
-1 915.839965820312 4609
-1 915.880004882812 1108
-1 915.919982910156 61
-1 915.9599609375 0
-1 916 0
-1 916.039978027344 0
-1 916.079956054688 0
-1 916.119995117188 0
-1 916.159973144531 1
-1 916.200012207031 0
-1 916.239990234375 0
-1 916.279968261719 0
-1 916.320007324219 0
-1 916.359985351562 0
-1 916.399963378906 0
-1 916.440002441406 0
-1 916.47998046875 0
-1 916.519958496094 0
-1 916.559997558594 4233
-1 916.599975585938 17813
-1 916.640014648438 16285
-1 916.679992675781 16013
-1 916.719970703125 32495
-1 916.760009765625 30923
-1 916.799987792969 14684
-1 916.839965820312 26598
-1 916.880004882812 42794
-1 916.919982910156 25816
-1 916.9599609375 9280
-1 917 1709
-1 917.039978027344 0
-1 917.079956054688 0
-1 917.119995117188 0
-1 917.159973144531 0
-1 917.200012207031 0
-1 917.239990234375 2
-1 917.279968261719 2
-1 917.320007324219 599
-1 917.359985351562 28896
-1 917.399963378906 64027
-1 917.440002441406 44038
-1 917.47998046875 40870
-1 917.519958496094 43219
-1 917.559997558594 34282
-1 917.599975585938 27101
-1 917.640014648438 193465
-1 917.679992675781 326495
-1 917.719970703125 208296
-1 917.760009765625 87028
-1 917.799987792969 21056
-1 917.839965820312 990
-1 917.880004882812 48375
-1 917.919982910156 111462
-1 917.9599609375 76420
-1 918 28519
-1 918.039978027344 7069
-1 918.079956054688 95
-1 918.119995117188 0
-1 918.159973144531 0
-1 918.200012207031 603
-1 918.239990234375 34054
-1 918.279968261719 75846
-1 918.320007324219 56764
-1 918.359985351562 23583
-1 918.399963378906 5511
-1 918.440002441406 419
-1 918.47998046875 0
-1 918.519958496094 810
-1 918.559997558594 13563
-1 918.599975585938 23688
-1 918.640014648438 13570
-1 918.679992675781 4644
-1 918.719970703125 925
-1 918.760009765625 0
-1 918.799987792969 0
-1 918.839965820312 0
-1 918.880004882812 0
-1 918.919982910156 0
-1 918.9599609375 1
-1 919 1
-1 919.039978027344 0
-1 919.079956054688 0
-1 919.119995117188 0
-1 919.159973144531 0
-1 919.200012207031 0
-1 919.239990234375 0
-1 919.279968261719 0
-1 919.320007324219 0
-1 919.359985351562 0
-1 919.399963378906 0
-1 919.440002441406 33
-1 919.47998046875 10990
-1 919.519958496094 41065
-1 919.559997558594 72980
-1 919.599975585938 58882
-1 919.640014648438 23994
-1 919.679992675781 10646
-1 919.719970703125 25130
-1 919.760009765625 26268
-1 919.799987792969 12463
-1 919.839965820312 3853
-1 919.880004882812 503
-1 919.919982910156 3303
-1 919.9599609375 22097
-1 920 26957
-1 920.039978027344 12361
-1 920.079956054688 3438
-1 920.119995117188 422
-1 920.159973144531 0
-1 920.200012207031 0
-1 920.239990234375 0
-1 920.279968261719 0
-1 920.320007324219 0
-1 920.359985351562 2
-1 920.399963378906 1
-1 920.440002441406 0
-1 920.47998046875 16130
-1 920.519958496094 55118
-1 920.559997558594 99682
-1 920.599975585938 96146
-1 920.640014648438 71992
-1 920.679992675781 50648
-1 920.719970703125 83343
-1 920.760009765625 73424
-1 920.799987792969 32827
-1 920.839965820312 50478
-1 920.880004882812 87293
-1 920.919982910156 63202
-1 920.9599609375 26369
-1 921 6220
-1 921.039978027344 489
-1 921.079956054688 0
-1 921.119995117188 0
-1 921.159973144531 0
-1 921.200012207031 2782
-1 921.239990234375 24759
-1 921.279968261719 40194
-1 921.320007324219 39991
-1 921.359985351562 28980
-1 921.399963378906 15756
-1 921.440002441406 24793
-1 921.47998046875 20338
-1 921.519958496094 8426
-1 921.559997558594 2207
-1 921.599975585938 113
-1 921.640014648438 0
-1 921.679992675781 566
-1 921.719970703125 50419
-1 921.760009765625 87625
-1 921.799987792969 52125
-1 921.839965820312 52820
-1 921.880004882812 48613
-1 921.919982910156 21185
-1 921.9599609375 5872
-1 922 462
-1 922.039978027344 0
-1 922.079956054688 0
-1 922.119995117188 0
-1 922.159973144531 0
-1 922.200012207031 7812
-1 922.239990234375 65421
-1 922.279968261719 73969
-1 922.320007324219 35911
-1 922.359985351562 11041
-1 922.399963378906 1381
-1 922.440002441406 0
-1 922.47998046875 0
-1 922.519958496094 0
-1 922.559997558594 18592
-1 922.599975585938 63062
-1 922.640014648438 43947
-1 922.679992675781 16219
-1 922.719970703125 3650
-1 922.760009765625 0
-1 922.799987792969 0
-1 922.839965820312 0
-1 922.880004882812 0
-1 922.919982910156 0
-1 922.9599609375 2
-1 923 3
-1 923.039978027344 1
-1 923.079956054688 0
-1 923.119995117188 0
-1 923.159973144531 0
-1 923.200012207031 0
-1 923.239990234375 0
-1 923.279968261719 0
-1 923.320007324219 0
-1 923.359985351562 0
-1 923.399963378906 0
-1 923.440002441406 0
-1 923.47998046875 0
-1 923.519958496094 0
-1 923.559997558594 0
-1 923.599975585938 2791
-1 923.640014648438 76661
-1 923.679992675781 133258
-1 923.719970703125 81485
-1 923.760009765625 30101
-1 923.799987792969 5917
-1 923.839965820312 0
-1 923.880004882812 0
-1 923.919982910156 0
-1 923.9599609375 0
-1 924 0
-1 924.039978027344 4
-1 924.079956054688 6
-1 924.119995117188 3
-1 924.159973144531 1
-1 924.200012207031 0
-1 924.239990234375 0
-1 924.279968261719 0
-1 924.320007324219 0
-1 924.359985351562 0
-1 924.399963378906 0
-1 924.440002441406 0
-1 924.47998046875 0
-1 924.519958496094 0
-1 924.559997558594 0
-1 924.599975585938 0
-1 924.640014648438 12796
-1 924.679992675781 59553
-1 924.719970703125 106964
-1 924.760009765625 124112
-1 924.799987792969 121912
-1 924.839965820312 94608
-1 924.880004882812 49550
-1 924.919982910156 44016
-1 924.9599609375 49105
-1 925 25481
-1 925.039978027344 10236
-1 925.079956054688 37703
-1 925.119995117188 120731
-1 925.159973144531 129342
-1 925.200012207031 66370
-1 925.239990234375 21661
-1 925.279968261719 3284
-1 925.320007324219 0
-1 925.359985351562 0
-1 925.399963378906 0
-1 925.440002441406 6249
-1 925.47998046875 58393
-1 925.519958496094 97352
-1 925.559997558594 89372
-1 925.599975585938 61115
-1 925.640014648438 57395
-1 925.679992675781 64188
-1 925.719970703125 41466
-1 925.760009765625 15798
-1 925.799987792969 3286
-1 925.839965820312 473
-1 925.880004882812 11153
-1 925.919982910156 36229
-1 925.9599609375 31023
-1 926 12903
-1 926.039978027344 3565
-1 926.079956054688 258
-1 926.119995117188 0
-1 926.159973144531 0
-1 926.200012207031 0
-1 926.239990234375 0
-1 926.279968261719 0
-1 926.320007324219 2
-1 926.359985351562 1
-1 926.399963378906 0
-1 926.440002441406 0
-1 926.47998046875 0
-1 926.519958496094 0
-1 926.559997558594 0
-1 926.599975585938 0
-1 926.640014648438 0
-1 926.679992675781 0
-1 926.719970703125 0
-1 926.760009765625 20
-1 926.799987792969 4288
-1 926.839965820312 37418
-1 926.880004882812 50983
-1 926.919982910156 26767
-1 926.9599609375 10102
-1 927 41705
-1 927.039978027344 62193
-1 927.079956054688 32059
-1 927.119995117188 9683
-1 927.159973144531 1393
-1 927.200012207031 0
-1 927.239990234375 0
-1 927.279968261719 0
-1 927.320007324219 0
-1 927.359985351562 8363
-1 927.399963378906 54120
-1 927.440002441406 59019
-1 927.47998046875 28604
-1 927.519958496094 8579
-1 927.559997558594 1207
-1 927.599975585938 0
-1 927.640014648438 844
-1 927.679992675781 38705
-1 927.719970703125 98671
-1 927.760009765625 80610
-1 927.799987792969 65846
-1 927.839965820312 39091
-1 927.880004882812 18321
-1 927.919982910156 43277
-1 927.9599609375 45694
-1 928 21363
-1 928.039978027344 6519
-1 928.079956054688 789
-1 928.119995117188 0
-1 928.159973144531 0
-1 928.200012207031 0
-1 928.239990234375 0
-1 928.279968261719 0
-1 928.320007324219 3
-1 928.359985351562 2
-1 928.399963378906 1
-1 928.440002441406 2000
-1 928.47998046875 20246
-1 928.519958496094 34449
-1 928.559997558594 20176
-1 928.599975585938 6599
-1 928.640014648438 1346
-1 928.679992675781 0
-1 928.719970703125 0
-1 928.760009765625 0
-1 928.799987792969 0
-1 928.839965820312 0
-1 928.880004882812 2
-1 928.919982910156 1
-1 928.9599609375 1
-1 929 0
-1 929.039978027344 0
-1 929.079956054688 0
-1 929.119995117188 0
-1 929.159973144531 0
-1 929.200012207031 0
-1 929.239990234375 0
-1 929.279968261719 0
-1 929.320007324219 0
-1 929.359985351562 0
-1 929.399963378906 0
-1 929.440002441406 0
-1 929.47998046875 0
-1 929.519958496094 0
-1 929.559997558594 0
-1 929.599975585938 0
-1 929.640014648438 0
-1 929.679992675781 0
-1 929.719970703125 0
-1 929.760009765625 769
-1 929.799987792969 10321
-1 929.839965820312 17814
-1 929.880004882812 8756
-1 929.919982910156 2408
-1 929.9599609375 241
-1 930 0
-1 930.039978027344 399
-1 930.079956054688 38955
-1 930.119995117188 63442
-1 930.159973144531 35919
-1 930.200012207031 11482
-1 930.239990234375 2246
-1 930.279968261719 0
-1 930.320007324219 0
-1 930.359985351562 0
-1 930.399963378906 0
-1 930.440002441406 0
-1 930.47998046875 3
-1 930.519958496094 3
-1 930.559997558594 1
-1 930.599975585938 0
-1 930.640014648438 0
-1 930.679992675781 0
-1 930.719970703125 0
-1 930.760009765625 0
-1 930.799987792969 0
-1 930.839965820312 31
-1 930.880004882812 17685
-1 930.919982910156 59410
-1 930.9599609375 63836
-1 931 63076
-1 931.039978027344 40755
-1 931.079956054688 15944
-1 931.119995117188 3907
-1 931.159973144531 161
-1 931.200012207031 0
-1 931.239990234375 0
-1 931.279968261719 0
-1 931.320007324219 0
-1 931.359985351562 16476
-1 931.399963378906 24439
-1 931.440002441406 12644
-1 931.47998046875 3929
-1 931.519958496094 669
-1 931.559997558594 0
-1 931.599975585938 0
-1 931.640014648438 0
-1 931.679992675781 0
-1 931.719970703125 0
-1 931.760009765625 7111
-1 931.799987792969 37748
-1 931.839965820312 32057
-1 931.880004882812 13186
-1 931.919982910156 3420
-1 931.9599609375 241
-1 932 0
-1 932.039978027344 0
-1 932.079956054688 0
-1 932.119995117188 0
-1 932.159973144531 0
-1 932.200012207031 2
-1 932.239990234375 1
-1 932.279968261719 0
-1 932.320007324219 0
-1 932.359985351562 8369
-1 932.399963378906 57025
-1 932.440002441406 65979
-1 932.47998046875 37561
-1 932.519958496094 44947
-1 932.559997558594 45188
-1 932.599975585938 21640
-1 932.640014648438 7135
-1 932.679992675781 13874
-1 932.719970703125 39547
-1 932.760009765625 34099
-1 932.799987792969 14822
-1 932.839965820312 4251
-1 932.880004882812 386
-1 932.919982910156 0
-1 932.9599609375 2104
-1 933 22440
-1 933.039978027344 35089
-1 933.079956054688 21915
-1 933.119995117188 7886
-1 933.159973144531 1668
-1 933.200012207031 0
-1 933.239990234375 0
-1 933.279968261719 0
-1 933.320007324219 0
-1 933.359985351562 8794
-1 933.399963378906 39027
-1 933.440002441406 28265
-1 933.47998046875 10267
-1 933.519958496094 2296
-1 933.559997558594 0
-1 933.599975585938 4576
-1 933.640014648438 41851
-1 933.679992675781 73536
-1 933.719970703125 90317
-1 933.760009765625 90740
-1 933.799987792969 49429
-1 933.839965820312 16938
-1 933.880004882812 2895
-1 933.919982910156 0
-1 933.9599609375 642
-1 934 27969
-1 934.039978027344 79324
-1 934.079956054688 61139
-1 934.119995117188 24244
-1 934.159973144531 8241
-1 934.200012207031 26627
-1 934.239990234375 54234
-1 934.279968261719 41480
-1 934.320007324219 16711
-1 934.359985351562 4185
-1 934.399963378906 874
-1 934.440002441406 13134
-1 934.47998046875 16929
-1 934.519958496094 6917
-1 934.559997558594 1764
-1 934.599975585938 82
-1 934.640014648438 0
-1 934.679992675781 0
-1 934.719970703125 0
-1 934.760009765625 0
-1 934.799987792969 0
-1 934.839965820312 1
-1 934.880004882812 1
-1 934.919982910156 0
-1 934.9599609375 0
-1 935 0
-1 935.039978027344 0
-1 935.079956054688 0
-1 935.119995117188 0
-1 935.159973144531 17784
-1 935.200012207031 95618
-1 935.239990234375 108139
-1 935.279968261719 57612
-1 935.320007324219 18911
-1 935.359985351562 17281
-1 935.399963378906 50291
-1 935.440002441406 47213
-1 935.47998046875 22087
-1 935.519958496094 6481
-1 935.559997558594 827
-1 935.599975585938 0
-1 935.640014648438 0
-1 935.679992675781 0
-1 935.719970703125 2621
-1 935.760009765625 19642
-1 935.799987792969 27174
-1 935.839965820312 14038
-1 935.880004882812 4337
-1 935.919982910156 738
-1 935.9599609375 0
-1 936 0
-1 936.039978027344 0
-1 936.079956054688 0
-1 936.119995117188 0
-1 936.159973144531 1
-1 936.200012207031 1
-1 936.239990234375 0
-1 936.279968261719 0
-1 936.320007324219 4385
-1 936.359985351562 52725
-1 936.399963378906 72476
-1 936.440002441406 37817
-1 936.47998046875 11799
-1 936.519958496094 2051
-1 936.559997558594 0
-1 936.599975585938 0
-1 936.640014648438 0
-1 936.679992675781 0
-1 936.719970703125 555
-1 936.760009765625 12839
-1 936.799987792969 30187
-1 936.839965820312 20954
-1 936.880004882812 8017
-1 936.919982910156 1927
-1 936.9599609375 1828
-1 937 16825
-1 937.039978027344 24550
-1 937.079956054688 13967
-1 937.119995117188 4698
-1 937.159973144531 868
-1 937.200012207031 0
-1 937.239990234375 0
-1 937.279968261719 0
-1 937.320007324219 0
-1 937.359985351562 0
-1 937.399963378906 1
-1 937.440002441406 1
-1 937.47998046875 0
-1 937.519958496094 0
-1 937.559997558594 0
-1 937.599975585938 0
-1 937.640014648438 0
-1 937.679992675781 25346
-1 937.719970703125 78930
-1 937.760009765625 122588
-1 937.799987792969 105278
-1 937.839965820312 62321
-1 937.880004882812 23511
-1 937.919982910156 5559
-1 937.9599609375 98
-1 938 0
-1 938.039978027344 0
-1 938.079956054688 0
-1 938.119995117188 0
-1 938.159973144531 2
-1 938.200012207031 4
-1 938.239990234375 2
-1 938.279968261719 1
-1 938.320007324219 0
-1 938.359985351562 0
-1 938.399963378906 0
-1 938.440002441406 0
-1 938.47998046875 0
-1 938.519958496094 0
-1 938.559997558594 0
-1 938.599975585938 0
-1 938.640014648438 30
-1 938.679992675781 5763
-1 938.719970703125 18269
-1 938.760009765625 14342
-1 938.799987792969 5677
-1 938.839965820312 1479
-1 938.880004882812 61
-1 938.919982910156 0
-1 938.9599609375 0
-1 939 0
-1 939.039978027344 0
-1 939.079956054688 0
-1 939.119995117188 0
-1 939.159973144531 10476
-1 939.200012207031 59742
-1 939.239990234375 57724
-1 939.279968261719 54242
-1 939.320007324219 58614
-1 939.359985351562 32400
-1 939.399963378906 10322
-1 939.440002441406 1973
-1 939.47998046875 0
-1 939.519958496094 0
-1 939.559997558594 0
-1 939.599975585938 0
-1 939.640014648438 0
-1 939.679992675781 3
-1 939.719970703125 2
-1 939.760009765625 12895
-1 939.799987792969 78333
-1 939.839965820312 94147
-1 939.880004882812 50353
-1 939.919982910156 16481
-1 939.9599609375 2849
-1 940 0
-1 940.039978027344 0
-1 940.079956054688 0
-1 940.119995117188 0
-1 940.159973144531 0
-1 940.200012207031 5
-1 940.239990234375 4
-1 940.279968261719 1
-1 940.320007324219 0
-1 940.359985351562 0
-1 940.399963378906 0
-1 940.440002441406 0
-1 940.47998046875 0
-1 940.519958496094 0
-1 940.559997558594 0
-1 940.599975585938 0
-1 940.640014648438 0
-1 940.679992675781 0
-1 940.719970703125 0
-1 940.760009765625 0
-1 940.799987792969 0
-1 940.839965820312 0
-1 940.880004882812 0
-1 940.919982910156 0
-1 940.9599609375 0
-1 941 0
-1 941.039978027344 0
-1 941.079956054688 0
-1 941.119995117188 0
-1 941.159973144531 0
-1 941.200012207031 0
-1 941.239990234375 0
-1 941.279968261719 0
-1 941.320007324219 0
-1 941.359985351562 0
-1 941.399963378906 0
-1 941.440002441406 1312
-1 941.47998046875 24516
-1 941.519958496094 46148
-1 941.559997558594 28890
-1 941.599975585938 9993
-1 941.640014648438 2188
-1 941.679992675781 0
-1 941.719970703125 0
-1 941.760009765625 0
-1 941.799987792969 0
-1 941.839965820312 0
-1 941.880004882812 2
-1 941.919982910156 2
-1 941.9599609375 1
-1 942 0
-1 942.039978027344 0
-1 942.079956054688 0
-1 942.119995117188 0
-1 942.159973144531 0
-1 942.200012207031 0
-1 942.239990234375 0
-1 942.279968261719 0
-1 942.320007324219 0
-1 942.359985351562 0
-1 942.399963378906 4047
-1 942.440002441406 68363
-1 942.47998046875 112947
-1 942.519958496094 79651
-1 942.559997558594 34419
-1 942.599975585938 8803
-1 942.640014648438 900
-1 942.679992675781 0
-1 942.719970703125 1566
-1 942.760009765625 16979
-1 942.799987792969 19818
-1 942.839965820312 9536
-1 942.880004882812 2735
-1 942.919982910156 397
-1 942.9599609375 0
-1 943 0
-1 943.039978027344 19223
-1 943.079956054688 50953
-1 943.119995117188 57993
-1 943.159973144531 33290
-1 943.200012207031 10998
-1 943.239990234375 2229
-1 943.279968261719 0
-1 943.320007324219 0
-1 943.359985351562 7733
-1 943.399963378906 31732
-1 943.440002441406 26904
-1 943.47998046875 11358
-1 943.519958496094 3062
-1 943.559997558594 257
-1 943.599975585938 0
-1 943.640014648438 0
-1 943.679992675781 0
-1 943.719970703125 0
-1 943.760009765625 0
-1 943.799987792969 2
-1 943.839965820312 1
-1 943.880004882812 0
-1 943.919982910156 0
-1 943.9599609375 0
-1 944 0
-1 944.039978027344 0
-1 944.079956054688 0
-1 944.119995117188 0
-1 944.159973144531 0
-1 944.200012207031 0
-1 944.239990234375 0
-1 944.279968261719 0
-1 944.320007324219 0
-1 944.359985351562 0
-1 944.399963378906 0
-1 944.440002441406 0
-1 944.47998046875 0
-1 944.519958496094 0
-1 944.559997558594 0
-1 944.599975585938 0
-1 944.640014648438 0
-1 944.679992675781 0
-1 944.719970703125 0
-1 944.760009765625 0
-1 944.799987792969 0
-1 944.839965820312 0
-1 944.880004882812 0
-1 944.919982910156 0
-1 944.9599609375 0
-1 945 0
-1 945.039978027344 0
-1 945.079956054688 0
-1 945.119995117188 0
-1 945.159973144531 0
-1 945.200012207031 0
-1 945.239990234375 0
-1 945.279968261719 0
-1 945.320007324219 18275
-1 945.359985351562 41769
-1 945.399963378906 28814
-1 945.440002441406 11043
-1 945.47998046875 2344
-1 945.519958496094 24
-1 945.559997558594 0
-1 945.599975585938 0
-1 945.640014648438 0
-1 945.679992675781 0
-1 945.719970703125 1
-1 945.760009765625 2
-1 945.799987792969 1
-1 945.839965820312 0
-1 945.880004882812 411
-1 945.919982910156 15695
-1 945.9599609375 69165
-1 946 89291
-1 946.039978027344 45899
-1 946.079956054688 13977
-1 946.119995117188 2359
-1 946.159973144531 0
-1 946.200012207031 0
-1 946.239990234375 20283
-1 946.279968261719 47790
-1 946.320007324219 29301
-1 946.359985351562 10337
-1 946.399963378906 1956
-1 946.440002441406 0
-1 946.47998046875 0
-1 946.519958496094 0
-1 946.559997558594 0
-1 946.599975585938 0
-1 946.640014648438 2
-1 946.679992675781 2
-1 946.719970703125 1
-1 946.760009765625 0
-1 946.799987792969 0
-1 946.839965820312 0
-1 946.880004882812 7637
-1 946.919982910156 47291
-1 946.9599609375 40191
-1 947 14764
-1 947.039978027344 3491
-1 947.079956054688 0
-1 947.119995117188 0
-1 947.159973144531 0
-1 947.200012207031 0
-1 947.239990234375 0
-1 947.279968261719 2
-1 947.320007324219 3
-1 947.359985351562 1
-1 947.399963378906 0
-1 947.440002441406 0
-1 947.47998046875 0
-1 947.519958496094 0
-1 947.559997558594 0
-1 947.599975585938 0
-1 947.640014648438 0
-1 947.679992675781 0
-1 947.719970703125 0
-1 947.760009765625 0
-1 947.799987792969 0
-1 947.839965820312 0
-1 947.880004882812 0
-1 947.919982910156 0
-1 947.9599609375 0
-1 948 0
-1 948.039978027344 0
-1 948.079956054688 0
-1 948.119995117188 0
-1 948.159973144531 0
-1 948.200012207031 0
-1 948.239990234375 0
-1 948.279968261719 0
-1 948.320007324219 0
-1 948.359985351562 0
-1 948.399963378906 0
-1 948.440002441406 0
-1 948.47998046875 0
-1 948.519958496094 0
-1 948.559997558594 0
-1 948.599975585938 0
-1 948.640014648438 0
-1 948.679992675781 0
-1 948.719970703125 0
-1 948.760009765625 0
-1 948.799987792969 136
-1 948.839965820312 20936
-1 948.880004882812 49657
-1 948.919982910156 43684
-1 948.9599609375 18124
-1 949 4220
-1 949.039978027344 0
-1 949.079956054688 7225
-1 949.119995117188 40116
-1 949.159973144531 35463
-1 949.200012207031 14310
-1 949.239990234375 3780
-1 949.279968261719 39
-1 949.320007324219 2975
-1 949.359985351562 31766
-1 949.399963378906 65148
-1 949.440002441406 66379
-1 949.47998046875 32017
-1 949.519958496094 7003
-1 949.559997558594 18513
-1 949.599975585938 106977
-1 949.640014648438 132152
-1 949.679992675781 78943
-1 949.719970703125 27619
-1 949.760009765625 5419
-1 949.799987792969 0
-1 949.839965820312 0
-1 949.880004882812 0
-1 949.919982910156 9862
-1 949.9599609375 36044
-1 950 32159
-1 950.039978027344 13978
-1 950.079956054688 3552
-1 950.119995117188 350
-1 950.159973144531 0
-1 950.200012207031 0
-1 950.239990234375 0
-1 950.279968261719 0
-1 950.320007324219 0
-1 950.359985351562 2
-1 950.399963378906 1
-1 950.440002441406 0
-1 950.47998046875 0
-1 950.519958496094 0
-1 950.559997558594 0
-1 950.599975585938 0
-1 950.640014648438 0
-1 950.679992675781 0
-1 950.719970703125 0
-1 950.760009765625 0
-1 950.799987792969 0
-1 950.839965820312 0
-1 950.880004882812 0
-1 950.919982910156 0
-1 950.9599609375 0
-1 951 0
-1 951.039978027344 0
-1 951.079956054688 0
-1 951.119995117188 0
-1 951.159973144531 0
-1 951.200012207031 0
-1 951.239990234375 0
-1 951.279968261719 0
-1 951.320007324219 0
-1 951.359985351562 0
-1 951.399963378906 0
-1 951.440002441406 0
-1 951.47998046875 0
-1 951.519958496094 0
-1 951.559997558594 0
-1 951.599975585938 0
-1 951.640014648438 0
-1 951.679992675781 0
-1 951.719970703125 0
-1 951.760009765625 0
-1 951.799987792969 0
-1 951.839965820312 0
-1 951.880004882812 0
-1 951.919982910156 0
-1 951.9599609375 0
-1 952 0
-1 952.039978027344 0
-1 952.079956054688 632
-1 952.119995117188 36335
-1 952.159973144531 67084
-1 952.200012207031 41513
-1 952.239990234375 15124
-1 952.279968261719 2907
-1 952.320007324219 0
-1 952.359985351562 0
-1 952.399963378906 0
-1 952.440002441406 0
-1 952.47998046875 4554
-1 952.519958496094 51239
-1 952.559997558594 56007
-1 952.599975585938 26258
-1 952.640014648438 7975
-1 952.679992675781 929
-1 952.719970703125 0
-1 952.760009765625 0
-1 952.799987792969 0
-1 952.839965820312 0
-1 952.880004882812 0
-1 952.919982910156 3
-1 952.9599609375 2
-1 953 1
-1 953.039978027344 0
-1 953.079956054688 0
-1 953.119995117188 0
-1 953.159973144531 0
-1 953.200012207031 0
-1 953.239990234375 0
-1 953.279968261719 0
-1 953.320007324219 0
-1 953.359985351562 0
-1 953.399963378906 0
-1 953.440002441406 0
-1 953.47998046875 0
-1 953.519958496094 0
-1 953.559997558594 0
-1 953.599975585938 0
-1 953.640014648438 0
-1 953.679992675781 5
-1 953.719970703125 22770
-1 953.760009765625 128615
-1 953.799987792969 144763
-1 953.839965820312 69097
-1 953.880004882812 19428
-1 953.919982910156 2753
-1 953.9599609375 0
-1 954 0
-1 954.039978027344 0
-1 954.079956054688 0
-1 954.119995117188 0
-1 954.159973144531 8
-1 954.200012207031 5
-1 954.239990234375 30
-1 954.279968261719 9979
-1 954.320007324219 39483
-1 954.359985351562 34338
-1 954.399963378906 13803
-1 954.440002441406 3621
-1 954.47998046875 161
-1 954.519958496094 0
-1 954.559997558594 0
-1 954.599975585938 0
-1 954.640014648438 0
-1 954.679992675781 1
-1 954.719970703125 2
-1 954.760009765625 1
-1 954.799987792969 0
-1 954.839965820312 0
-1 954.880004882812 0
-1 954.919982910156 0
-1 954.9599609375 4997
-1 955 36014
-1 955.039978027344 38230
-1 955.079956054688 18401
-1 955.119995117188 5605
-1 955.159973144531 576
-1 955.200012207031 2402
-1 955.239990234375 40774
-1 955.279968261719 66243
-1 955.320007324219 45041
-1 955.359985351562 55234
-1 955.399963378906 46375
-1 955.440002441406 47097
-1 955.47998046875 68651
-1 955.519958496094 46079
-1 955.559997558594 17951
-1 955.599975585938 9278
-1 955.640014648438 20311
-1 955.679992675781 16397
-1 955.719970703125 6662
[truncated: 413,220 more chars]
