# Supplementary material for: Isotope pattern deconvolution for peptide mass spectrometry by non-negative least squares/least absolute deviation template matching
Source: BMC Bioinformatics. 2012 Nov 8;13:291. doi: 10.1186/1471-2105-13-291 (PMC3608065; doi:10.1186/1471-2105-13-291)
Supplement: Additional file 2 — ESI spectra. [file 1471-2105-13-291-S2.zip › ds_esi/FT/lys250fmol_FT.dta2d]

-1 300.012908935547 0
-1 300.020751953125 0
-1 300.028594970703 0
-1 300.217254638672 0
-1 300.22509765625 0
-1 300.232971191406 0
-1 300.240844726562 0
-1 300.248687744141 52239
-1 300.256561279297 128759
-1 300.264434814453 158272
-1 300.272308349609 128697
-1 300.280151367188 68914
-1 300.288024902344 17815
-1 300.2958984375 0
-1 300.303771972656 0
-1 300.311614990234 0
-1 300.319488525391 0
-1 302.192810058594 0
-1 302.200744628906 0
-1 302.208709716797 0
-1 302.216644287109 0
-1 302.224578857422 24740
-1 302.232513427734 87232
-1 302.240478515625 135643
-1 302.248413085938 144946
-1 302.25634765625 108325
-1 302.264312744141 49079
-1 302.272247314453 0
-1 302.280181884766 0
-1 302.288146972656 0
-1 302.296081542969 0
-1 303.187927246094 0
-1 303.195892333984 0
-1 303.203887939453 0
-1 303.211883544922 0
-1 303.219848632812 0
-1 303.227844238281 160361
-1 303.235809326172 700951
-1 303.243804931641 1.42601e+06
-1 303.251770019531 1.89707e+06
-1 303.259765625 1.76855e+06
-1 303.267761230469 1.14117e+06
-1 303.275726318359 456486
-1 303.283721923828 63146
-1 303.291687011719 0
-1 303.299682617188 0
-1 303.307678222656 0
-1 303.315643310547 0
-1 303.635314941406 0
-1 303.643341064453 0
-1 303.651336669922 0
-1 303.659332275391 0
-1 303.667327880859 43105
-1 303.675323486328 189013
-1 303.683319091797 354407
-1 303.691314697266 430366
-1 303.699310302734 361205
-1 303.707336425781 201739
-1 303.71533203125 59398
-1 303.723327636719 0
-1 303.731323242188 0
-1 303.739318847656 0
-1 303.747344970703 0
-1 304.1318359375 0
-1 304.139831542969 0
-1 304.147857666016 0
-1 304.155883789062 0
-1 304.163909912109 41705
-1 304.171905517578 121539
-1 304.179931640625 220134
-1 304.187957763672 280209
-1 304.195983886719 252247
-1 304.204010009766 144239
-1 304.212005615234 27520
-1 304.220031738281 0
-1 304.228057861328 6846
-1 304.236083984375 157416
-1 304.244110107422 482065
-1 304.252136230469 869691
-1 304.260162353516 1.06948e+06
-1 304.268188476562 926053
-1 304.276184082031 539643
-1 304.284210205078 165567
-1 304.292236328125 7709
-1 304.300262451172 0
-1 304.308288574219 0
-1 304.316314697266 0
-1 304.324340820312 0
-1 308.246154785156 0
-1 308.254333496094 0
-1 308.262512207031 0
-1 308.270690917969 0
-1 308.278869628906 9704
-1 308.287078857422 74410
-1 308.295257568359 110288
-1 308.303436279297 87463
-1 308.311614990234 20293
-1 308.319793701172 0
-1 308.327972412109 0
-1 308.336181640625 0
-1 308.344360351562 0
-1 309.15625 0
-1 309.164489746094 0
-1 309.172698974609 0
-1 309.180908203125 0
-1 309.189147949219 43676
-1 309.197357177734 112034
-1 309.20556640625 136334
-1 309.213806152344 99071
-1 309.222015380859 24362
-1 309.230224609375 0
-1 309.238464355469 0
-1 309.246673583984 0
-1 309.2548828125 0
-1 310.152954101562 0
-1 310.161224365234 0
-1 310.169464111328 0
-1 310.177734375 0
-1 310.186004638672 32662
-1 310.194244384766 68911
-1 310.202514648438 97967
-1 310.210784912109 109458
-1 310.219024658203 80436
-1 310.227294921875 26931
-1 310.235565185547 0
-1 310.243804931641 0
-1 310.252075195312 0
-1 310.260345458984 0
-1 310.268585205078 0
-1 310.27685546875 38701
-1 310.285125732422 755010
-1 310.293395996094 2.55417e+06
-1 310.301635742188 4.8557e+06
-1 310.309906005859 6.20909e+06
-1 310.318176269531 5.59364e+06
-1 310.326446533203 3.47085e+06
-1 310.334686279297 1.30462e+06
-1 310.342956542969 141965
-1 310.351226806641 25795
-1 310.359497070312 0
-1 310.367767333984 0
-1 310.376037597656 0
-1 310.38427734375 0
-1 311.254089355469 0
-1 311.262390136719 0
-1 311.270690917969 0
-1 311.278991699219 0
-1 311.287292480469 64357
-1 311.295593261719 459034
-1 311.303894042969 1.00838e+06
-1 311.312194824219 1.3847e+06
-1 311.320495605469 1.32024e+06
-1 311.328796386719 868197
-1 311.337097167969 348771
-1 311.345397949219 42511
-1 311.353729248047 0
-1 311.362030029297 0
-1 311.370330810547 0
-1 311.378631591797 0
-1 312.269287109375 0
-1 312.277618408203 0
-1 312.285980224609 0
-1 312.294311523438 0
-1 312.302673339844 42989
-1 312.311004638672 172854
-1 312.3193359375 319406
-1 312.327697753906 401590
-1 312.336029052734 373963
-1 312.344390869141 264925
-1 312.352722167969 144449
-1 312.361083984375 59508
-1 312.369415283203 0
-1 312.377777099609 0
-1 312.386108398438 0
-1 312.394470214844 0
-1 313.180541992188 0
-1 313.188903808594 0
-1 313.197296142578 0
-1 313.205657958984 0
-1 313.214050292969 31704
-1 313.222442626953 180555
-1 313.230804443359 97055
-1 313.239196777344 238399
-1 313.24755859375 3.61288e+06
-1 313.255950927734 1.25716e+07
-1 313.264343261719 2.43038e+07
-1 313.272705078125 3.15179e+07
-1 313.281097412109 2.88304e+07
-1 313.289489746094 1.82862e+07
-1 313.2978515625 7.22286e+06
-1 313.306243896484 1.11741e+06
-1 313.314636230469 161190
-1 313.322998046875 71055
-1 313.331390380859 91079
-1 313.339782714844 0
-1 313.348175048828 0
-1 313.356536865234 0
-1 313.364929199219 0
-1 313.373321533203 0
-1 314.205200195312 0
-1 314.213623046875 0
-1 314.222015380859 0
-1 314.230438232422 0
-1 314.238861083984 13006
-1 314.247283935547 262117
-1 314.255706787109 1.57492e+06
-1 314.264129638672 3.77926e+06
-1 314.272552490234 5.72847e+06
-1 314.280975341797 6.05238e+06
-1 314.289398193359 4.5004e+06
-1 314.297821044922 2.21111e+06
-1 314.306243896484 568033
-1 314.314666748047 33899
-1 314.323089599609 0
-1 314.331512451172 0
-1 314.339935302734 0
-1 314.348358154297 0
-1 315.217956542969 0
-1 315.226409912109 0
-1 315.234893798828 0
-1 315.243347167969 0
-1 315.251800537109 29452
-1 315.26025390625 207551
-1 315.268737792969 485117
-1 315.277191162109 710755
-1 315.28564453125 720923
-1 315.294128417969 505050
-1 315.302581787109 216355
-1 315.31103515625 18714
-1 315.319519042969 0
-1 315.327972412109 0
-1 315.33642578125 0
-1 315.344909667969 0
-1 316.150634765625 0
-1 316.159149169922 0
-1 316.167633056641 0
-1 316.176147460938 0
-1 316.184631347656 46649
-1 316.193145751953 98976
-1 316.201629638672 210714
-1 316.210144042969 291283
-1 316.218627929688 270091
-1 316.227142333984 160114
-1 316.235626220703 43540
-1 316.244140625 0
-1 316.252655029297 0
-1 316.261138916016 0
-1 316.269653320312 0
-1 317.207000732422 0
-1 317.215545654297 0
-1 317.224090576172 0
-1 317.232635498047 0
-1 317.241180419922 0
-1 317.249725341797 79597
-1 317.258239746094 247164
-1 317.266784667969 356552
-1 317.275329589844 325731
-1 317.283874511719 184494
-1 317.292419433594 47613
-1 317.300964355469 0
-1 317.309509277344 0
-1 317.318054199219 0
-1 317.326599121094 0
-1 320.174102783203 0
-1 320.182739257812 0
-1 320.19140625 0
-1 320.200073242188 0
-1 320.208740234375 25913
-1 320.217407226562 124323
-1 320.22607421875 235648
-1 320.234710693359 283878
-1 320.243377685547 214132
-1 320.252044677734 53478
-1 320.260711669922 157548
-1 320.269378662109 346783
-1 320.278045654297 432815
-1 320.286712646484 385964
-1 320.295379638672 245287
-1 320.304046630859 93350
-1 320.312713623047 1037
-1 320.321380615234 0
-1 320.330047607422 0
-1 320.338714599609 0
-1 320.347381591797 0
-1 321.163665771484 0
-1 321.17236328125 0
-1 321.181091308594 0
-1 321.189788818359 0
-1 321.198486328125 64287
-1 321.207183837891 76426
-1 321.215881347656 89325
-1 321.224578857422 99934
-1 321.233306884766 96664
-1 321.242004394531 70101
-1 321.250701904297 20164
-1 321.259399414062 0
-1 321.268096923828 47126
-1 321.276824951172 86616
-1 321.285522460938 90818
-1 321.294219970703 80363
-1 321.302917480469 82589
-1 321.311645507812 90900
-1 321.320343017578 81297
-1 321.329040527344 47175
-1 321.337768554688 0
-1 321.346466064453 0
-1 321.355163574219 0
-1 321.363891601562 0
-1 324.124816894531 0
-1 324.133636474609 0
-1 324.142456054688 0
-1 324.151275634766 0
-1 324.160125732422 47396
-1 324.1689453125 82089
-1 324.177764892578 95664
-1 324.186584472656 79968
-1 324.195404052734 45951
-1 324.204223632812 0
-1 324.213043212891 0
-1 324.221893310547 0
-1 324.230712890625 0
-1 325.168243408203 0
-1 325.177124023438 0
-1 325.185974121094 0
-1 325.194854736328 0
-1 325.203704833984 3332
-1 325.212585449219 275086
-1 325.221435546875 740552
-1 325.230316162109 1.1506e+06
-1 325.239166259766 1.2225e+06
-1 325.248046875 908085
-1 325.256896972656 449423
-1 325.265777587891 145535
-1 325.274627685547 81532
-1 325.283508300781 76686
-1 325.292388916016 68651
-1 325.301239013672 73505
-1 325.310119628906 78132
-1 325.319000244141 64902
-1 325.327850341797 0
-1 325.336730957031 0
-1 325.345611572266 0
-1 325.354461669922 0
-1 326.190002441406 0
-1 326.198913574219 0
-1 326.207824707031 0
-1 326.216705322266 0
-1 326.225616455078 50004
-1 326.234527587891 143371
-1 326.243438720703 178642
-1 326.252349853516 141147
-1 326.261260986328 80656
-1 326.270172119141 46728
-1 326.279083251953 0
-1 326.287994384766 0
-1 326.296905517578 0
-1 326.305816650391 0
-1 327.198669433594 0
-1 327.207641601562 0
-1 327.216583251953 0
-1 327.225524902344 0
-1 327.234466552734 43070
-1 327.243408203125 91262
-1 327.252380371094 147673
-1 327.261322021484 353731
-1 327.270263671875 886748
-1 327.279205322266 1.5991e+06
-1 327.288177490234 2.03977e+06
-1 327.297119140625 1.85708e+06
-1 327.306060791016 1.16759e+06
-1 327.315032958984 446424
-1 327.323974609375 71600
-1 327.332916259766 16324
-1 327.341888427734 0
-1 327.350830078125 0
-1 327.359771728516 0
-1 327.368743896484 0
-1 328.212036132812 0
-1 328.221038818359 0
-1 328.230010986328 0
-1 328.239013671875 0
-1 328.248016357422 50115
-1 328.256988525391 68398
-1 328.265991210938 116235
-1 328.274963378906 234935
-1 328.283966064453 377804
-1 328.29296875 449748
-1 328.301940917969 391951
-1 328.310943603516 241623
-1 328.319946289062 98101
-1 328.328918457031 26554
-1 328.337921142578 0
-1 328.346923828125 0
-1 328.355926513672 0
-1 328.364898681641 0
-1 328.770050048828 0
-1 328.779052734375 0
-1 328.7880859375 0
-1 328.797088623047 0
-1 328.806091308594 56735
-1 328.815124511719 283449
-1 328.824127197266 639854
-1 328.833129882812 909604
-1 328.842163085938 900260
-1 328.851165771484 626334
-1 328.860198974609 285323
-1 328.869201660156 60389
-1 328.878204345703 0
-1 328.887237548828 0
-1 328.896240234375 0
-1 328.9052734375 0
-1 329.103729248047 0
-1 329.112762451172 0
-1 329.121795654297 0
-1 329.130798339844 0
-1 329.139831542969 37779
-1 329.148864746094 152671
-1 329.157897949219 347050
-1 329.166931152344 505185
-1 329.175964355469 502463
-1 329.184967041016 333921
-1 329.194000244141 116805
-1 329.203033447266 0
-1 329.212066650391 0
-1 329.221099853516 0
-1 329.230133056641 0
-1 329.239166259766 0
-1 329.437927246094 0
-1 329.446960449219 0
-1 329.455993652344 0
-1 329.465057373047 0
-1 329.474090576172 18654
-1 329.483123779297 78320
-1 329.492156982422 168294
-1 329.501220703125 230749
-1 329.51025390625 215006
-1 329.519287109375 130148
-1 329.528350830078 33448
-1 329.537384033203 0
-1 329.546417236328 0
-1 329.555480957031 0
-1 329.564514160156 0
-1 331.198516845703 0
-1 331.207641601562 0
-1 331.216766357422 0
-1 331.225860595703 0
-1 331.234985351562 0
-1 331.244079589844 84045
-1 331.253204345703 1.36472e+06
-1 331.262329101562 6.54e+06
-1 331.271423339844 1.4662e+07
-1 331.280548095703 2.1217e+07
-1 331.289672851562 2.14856e+07
-1 331.298797607422 1.52664e+07
-1 331.307891845703 7.08551e+06
-1 331.317016601562 1.63354e+06
-1 331.326141357422 62814
-1 331.335235595703 0
-1 331.344360351562 0
-1 331.353485107422 0
-1 331.362609863281 0
-1 332.212249755859 0
-1 332.221405029297 0
-1 332.230560302734 0
-1 332.239715576172 0
-1 332.248870849609 20095
-1 332.258026123047 364766
-1 332.267181396484 1.67607e+06
-1 332.276336669922 3.53501e+06
-1 332.285491943359 4.84739e+06
-1 332.294647216797 4.65994e+06
-1 332.303802490234 3.12017e+06
-1 332.312957763672 1.32288e+06
-1 332.322113037109 230008
-1 332.331268310547 0
-1 332.340423583984 0
-1 332.349578857422 0
-1 332.358734130859 0
-1 332.367919921875 0
-1 333.221435546875 0
-1 333.230621337891 0
-1 333.239807128906 0
-1 333.2490234375 0
-1 333.258209228516 0
-1 333.267395019531 144839
-1 333.276611328125 393450
-1 333.285797119141 615421
-1 333.294982910156 654373
-1 333.30419921875 482981
-1 333.313385009766 235746
-1 333.322601318359 71217
-1 333.331787109375 28955
-1 333.341003417969 0
-1 333.350189208984 0
-1 333.359405517578 0
-1 333.368591308594 0
-1 336.183502197266 0
-1 336.192810058594 0
-1 336.2021484375 0
-1 336.211456298828 0
-1 336.220764160156 49940
-1 336.230102539062 141051
-1 336.239410400391 204541
-1 336.248748779297 173189
-1 336.258056640625 62271
-1 336.267364501953 0
-1 336.276702880859 0
-1 336.286010742188 0
-1 336.295349121094 0
-1 338.26171875 0
-1 338.271118164062 0
-1 338.280517578125 0
-1 338.289916992188 0
-1 338.29931640625 0
-1 338.308746337891 222843
-1 338.318145751953 1.23876e+06
-1 338.327545166016 2.96191e+06
-1 338.336944580078 4.48467e+06
-1 338.346374511719 4.73057e+06
-1 338.355773925781 3.51022e+06
-1 338.365173339844 1.71729e+06
-1 338.374572753906 423652
-1 338.384002685547 0
-1 338.393402099609 0
-1 338.402801513672 0
-1 338.412231445312 0
-1 338.421630859375 0
-1 339.185241699219 0
-1 339.194671630859 0
-1 339.204132080078 0
-1 339.213562011719 0
-1 339.223022460938 1701
-1 339.232452392578 67452
-1 339.241912841797 131306
-1 339.251342773438 157826
-1 339.260803222656 170602
-1 339.270233154297 252803
-1 339.279693603516 386903
-1 339.289123535156 473000
-1 339.298583984375 435406
-1 339.308044433594 251446
-1 339.317474365234 89439
-1 339.326934814453 515340
-1 339.336364746094 955584
-1 339.345825195312 1.15133e+06
-1 339.355285644531 977345
-1 339.364715576172 557648
-1 339.374176025391 166424
-1 339.383636474609 0
-1 339.393096923828 0
-1 339.402526855469 0
-1 339.411987304688 0
-1 339.421447753906 0
-1 341.129425048828 0
-1 341.138946533203 0
-1 341.148468017578 0
-1 341.157989501953 0
-1 341.167510986328 14510
-1 341.177032470703 107856
-1 341.186553955078 182268
-1 341.196105957031 334368
-1 341.205627441406 481775
-1 341.215148925781 507164
-1 341.224670410156 334707
-1 341.234191894531 157931
-1 341.243743896484 197566
-1 341.253265380859 63968
-1 341.262786865234 132616
-1 341.272308349609 2.98802e+06
-1 341.281860351562 1.39853e+07
-1 341.291381835938 3.13485e+07
-1 341.300903320312 4.54555e+07
-1 341.310455322266 4.61266e+07
-1 341.319976806641 3.28251e+07
-1 341.329498291016 1.52275e+07
-1 341.339050292969 3.45375e+06
-1 341.348571777344 225242
-1 341.358123779297 54131
-1 341.367645263672 0
-1 341.377166748047 0
-1 341.38671875 0
-1 341.396240234375 0
-1 341.520263671875 0
-1 341.52978515625 0
-1 341.539337158203 0
-1 341.548889160156 0
-1 341.558410644531 59469
-1 341.567962646484 95566
-1 341.577514648438 104196
-1 341.587036132812 92483
-1 341.596588134766 71843
-1 341.606140136719 47930
-1 341.615692138672 0
-1 341.625213623047 0
-1 341.634765625 0
-1 341.644317626953 0
-1 342.208221435547 0
-1 342.217803955078 0
-1 342.227355957031 0
-1 342.236938476562 0
-1 342.246520996094 24299
-1 342.256072998047 70940
-1 342.265655517578 106437
-1 342.275238037109 797473
-1 342.284790039062 3.36897e+06
-1 342.294372558594 7.51923e+06
-1 342.303955078125 1.09831e+07
-1 342.313507080078 1.12488e+07
-1 342.323089599609 8.09145e+06
-1 342.332672119141 3.81855e+06
-1 342.342254638672 912846
-1 342.351806640625 13234
-1 342.361389160156 0
-1 342.370971679688 0
-1 342.380554199219 0
-1 342.39013671875 0
-1 343.234497070312 0
-1 343.244110107422 0
-1 343.253723144531 0
-1 343.263336181641 0
-1 343.27294921875 0
-1 343.282562255859 134175
-1 343.292175292969 542901
-1 343.301788330078 1.08445e+06
-1 343.311401367188 1.4016e+06
-1 343.321014404297 1.24801e+06
-1 343.330627441406 749491
-1 343.340270996094 261082
-1 343.349884033203 19714
-1 343.359497070312 0
-1 343.369110107422 0
-1 343.378723144531 0
-1 343.388336181641 0
-1 344.110931396484 0
-1 344.120574951172 0
-1 344.130218505859 0
-1 344.139892578125 0
-1 344.149536132812 59841
-1 344.1591796875 119557
-1 344.168823242188 202915
-1 344.178497314453 242698
-1 344.188140869141 198684
-1 344.197784423828 98785
-1 344.207458496094 6950
-1 344.217102050781 0
-1 344.226745605469 0
-1 344.236419677734 0
-1 344.246063232422 0
-1 344.255706787109 0
-1 344.265380859375 0
-1 344.275024414062 0
-1 344.284698486328 0
-1 344.294342041016 37204
-1 344.304016113281 92574
-1 344.313659667969 121811
-1 344.323333740234 102993
-1 344.332977294922 42897
-1 344.342651367188 0
-1 344.352294921875 0
-1 344.361968994141 0
-1 344.371612548828 0
-1 344.448913574219 0
-1 344.458587646484 0
-1 344.468231201172 0
-1 344.477905273438 0
-1 344.487579345703 46834
-1 344.497253417969 113358
-1 344.506896972656 157484
-1 344.516571044922 146994
-1 344.526245117188 89904
-1 344.535919189453 27794
-1 344.545562744141 0
-1 344.555236816406 0
-1 344.564910888672 0
-1 344.574584960938 0
-1 345.223327636719 0
-1 345.233032226562 0
-1 345.242736816406 0
-1 345.252410888672 0
-1 345.262115478516 19421
-1 345.271820068359 225848
-1 345.281524658203 659815
-1 345.291229248047 1.14302e+06
-1 345.300903320312 1.35578e+06
-1 345.310607910156 1.1343e+06
-1 345.3203125 642240
-1 345.330017089844 201178
-1 345.339721679688 0
-1 345.349426269531 0
-1 345.359130859375 0
-1 345.368835449219 0
-1 345.378540039062 0
-1 346.243713378906 0
-1 346.253448486328 0
-1 346.26318359375 0
-1 346.27294921875 0
-1 346.282684326172 59633
-1 346.292419433594 201508
-1 346.302154541016 297106
-1 346.311889648438 277671
-1 346.321655273438 168307
-1 346.331390380859 55746
-1 346.341125488281 0
-1 346.350860595703 0
-1 346.360626220703 0
-1 346.370361328125 0
-1 348.219512939453 0
-1 348.229339599609 0
-1 348.239166259766 0
-1 348.248992919922 0
-1 348.2587890625 53558
-1 348.268615722656 87310
-1 348.278442382812 439606
-1 348.288269042969 1.5653e+06
-1 348.298095703125 3.2085e+06
-1 348.307922363281 4.4019e+06
-1 348.317749023438 4.26329e+06
-1 348.327575683594 2.88956e+06
-1 348.33740234375 1.25801e+06
-1 348.347229003906 249300
-1 348.357055664062 0
-1 348.366912841797 0
-1 348.376739501953 0
-1 348.386566162109 0
-1 348.396392822266 0
-1 349.233489990234 0
-1 349.243347167969 0
-1 349.253204345703 0
-1 349.263092041016 0
-1 349.27294921875 15205
-1 349.282806396484 96744
-1 349.292694091797 387784
-1 349.302551269531 798616
-1 349.312408447266 1.07219e+06
-1 349.322296142578 1.00244e+06
-1 349.332153320312 642798
-1 349.342041015625 244940
-1 349.351898193359 13185
-1 349.361785888672 0
-1 349.371643066406 0
-1 349.381530761719 0
-1 349.391387939453 0
-1 350.182525634766 0
-1 350.192443847656 0
-1 350.202362060547 0
-1 350.212249755859 0
-1 350.22216796875 56069
-1 350.232086181641 353523
-1 350.241973876953 863964
-1 350.251892089844 1.3268e+06
-1 350.261810302734 1.42113e+06
-1 350.271697998047 1.07307e+06
-1 350.281616210938 528678
-1 350.291534423828 100488
-1 350.301452636719 36648
-1 350.311340332031 104321
-1 350.321258544922 120408
-1 350.331176757812 97889
-1 350.341094970703 50726
-1 350.351013183594 0
-1 350.360931396484 0
-1 350.370819091797 0
-1 350.380737304688 0
-1 350.440246582031 0
-1 350.450164794922 0
-1 350.460083007812 0
-1 350.470001220703 0
-1 350.479919433594 50904
-1 350.489837646484 451809
-1 350.499755859375 1.04502e+06
-1 350.509674072266 1.47276e+06
-1 350.519592285156 1.42518e+06
-1 350.529510498047 957176
-1 350.539428710938 421993
-1 350.549346923828 112226
-1 350.559265136719 29147
-1 350.569213867188 0
-1 350.579132080078 0
-1 350.589050292969 0
-1 350.598968505859 0
-1 350.688293457031 0
-1 350.6982421875 0
-1 350.708160400391 0
-1 350.718078613281 0
-1 350.72802734375 40161
-1 350.737945556641 176691
-1 350.747863769531 372477
-1 350.7578125 507312
-1 350.767730712891 475571
-1 350.777679443359 293463
-1 350.78759765625 84286
-1 350.797515869141 0
-1 350.807464599609 23526
-1 350.8173828125 92049
-1 350.827331542969 242957
-1 350.837249755859 416047
-1 350.847198486328 490732
-1 350.857116699219 406050
-1 350.867065429688 224936
-1 350.877014160156 69333
-1 350.886932373047 4755
-1 350.896881103516 0
-1 350.906799316406 0
-1 350.916748046875 0
-1 350.926696777344 0
-1 351.105621337891 0
-1 351.115570068359 0
-1 351.125518798828 0
-1 351.135467529297 0
-1 351.145416259766 39171
-1 351.155364990234 119602
-1 351.165313720703 249019
-1 351.175262451172 355632
-1 351.185211181641 362781
-1 351.195159912109 261393
-1 351.205108642578 118573
-1 351.215057373047 18357
-1 351.225006103516 0
-1 351.234954833984 50010
-1 351.244903564453 104291
-1 351.254852294922 140379
-1 351.264801025391 133198
-1 351.274749755859 80895
-1 351.284729003906 12433
-1 351.294677734375 0
-1 351.304626464844 0
-1 351.314575195312 0
-1 351.324523925781 0
-1 353.183441162109 0
-1 353.193481445312 0
-1 353.203521728516 0
-1 353.213531494141 0
-1 353.223571777344 2878
-1 353.233612060547 776634
-1 353.24365234375 3.09868e+06
-1 353.253692626953 6.3784e+06
-1 353.263732910156 8.65721e+06
-1 353.273773193359 8.25624e+06
-1 353.283813476562 5.4829e+06
-1 353.293853759766 2.30558e+06
-1 353.303863525391 400849
-1 353.313903808594 39345
-1 353.323944091797 0
-1 353.333984375 0
-1 353.344024658203 0
-1 353.354064941406 0
-1 354.18896484375 0
-1 354.199035644531 0
-1 354.209106445312 0
-1 354.219177246094 0
-1 354.229278564453 0
-1 354.239349365234 170883
-1 354.249420166016 732387
-1 354.259521484375 1.41771e+06
-1 354.269592285156 1.78666e+06
-1 354.279663085938 1.56512e+06
-1 354.289733886719 929541
-1 354.299835205078 318292
-1 354.309906005859 15106
-1 354.320007324219 0
-1 354.330078125 0
-1 354.340148925781 0
-1 354.350250244141 0
-1 355.208892822266 0
-1 355.219024658203 0
-1 355.229125976562 0
-1 355.2392578125 0
-1 355.249389648438 31733
-1 355.259490966797 158533
-1 355.269622802734 449072
-1 355.279754638672 717950
-1 355.289886474609 811809
-1 355.299987792969 696369
-1 355.310119628906 480132
-1 355.320251464844 297034
-1 355.330383300781 188146
-1 355.340484619141 116159
-1 355.350616455078 56609
-1 355.360748291016 0
-1 355.370880126953 0
-1 355.381011962891 0
-1 355.391143798828 0
-1 356.223083496094 0
-1 356.233245849609 0
-1 356.243408203125 0
-1 356.253570556641 0
-1 356.263732910156 1780
-1 356.273895263672 86266
-1 356.284088134766 157011
-1 356.294250488281 173903
-1 356.304412841797 140730
-1 356.314575195312 90653
-1 356.324737548828 49326
-1 356.334899902344 0
-1 356.345092773438 0
-1 356.355255126953 0
-1 356.365417480469 0
-1 356.660522460938 0
-1 356.670715332031 0
-1 356.680877685547 0
-1 356.691070556641 0
-1 356.701263427734 17526
-1 356.71142578125 117361
-1 356.721618652344 209374
-1 356.731811523438 232264
-1 356.742004394531 170564
-1 356.752166748047 61172
-1 356.762359619141 0
-1 356.772552490234 0
-1 356.782745361328 0
-1 356.792938232422 0
-1 357.190582275391 0
-1 357.200805664062 0
-1 357.210998535156 0
-1 357.221221923828 0
-1 357.231414794922 52761
-1 357.241607666016 72968
-1 357.251831054688 68666
-1 357.262023925781 88726
-1 357.272247314453 215295
-1 357.282440185547 447684
-1 357.292663574219 667476
-1 357.302886962891 715200
-1 357.313079833984 542090
-1 357.323303222656 266840
-1 357.33349609375 59879
-1 357.343719482422 0
-1 357.353912353516 0
-1 357.364135742188 0
-1 357.374359130859 0
-1 358.233795166016 0
-1 358.244018554688 0
-1 358.254272460938 0
-1 358.264526367188 0
-1 358.274780273438 59841
-1 358.285034179688 115316
-1 358.295288085938 166275
-1 358.305541992188 186747
-1 358.315795898438 155903
-1 358.326049804688 82469
-1 358.336303710938 13327
-1 358.346557617188 0
-1 358.356811523438 0
-1 358.367065429688 0
-1 358.377319335938 0
-1 359.230072021484 0
-1 359.240386962891 0
-1 359.250671386719 0
-1 359.260955810547 0
-1 359.271240234375 14707
-1 359.281555175781 3.35566e+06
-1 359.291839599609 1.33502e+07
-1 359.302124023438 2.78795e+07
-1 359.312438964844 3.84429e+07
-1 359.322723388672 3.72799e+07
-1 359.333038330078 2.52537e+07
-1 359.343322753906 1.09623e+07
-1 359.353607177734 2.16844e+06
-1 359.363922119141 185348
-1 359.374206542969 23065
-1 359.384521484375 0
-1 359.394805908203 0
-1 359.405120849609 0
-1 359.415405273438 0
-1 359.569976806641 0
-1 359.580291748047 0
-1 359.590576171875 0
-1 359.600891113281 0
-1 359.611206054688 58518
-1 359.621520996094 68161
-1 359.6318359375 76516
-1 359.642120361328 66290
-1 359.652435302734 17478
-1 359.662750244141 0
-1 359.673065185547 0
-1 359.683380126953 0
-1 359.693695068359 0
-1 360.230529785156 0
-1 360.240875244141 0
-1 360.251220703125 0
-1 360.261535644531 0
-1 360.271881103516 0
-1 360.2822265625 441205
-1 360.292572021484 2.30353e+06
-1 360.302886962891 5.47121e+06
-1 360.313232421875 8.28633e+06
-1 360.323577880859 8.74324e+06
-1 360.333923339844 6.48323e+06
-1 360.344268798828 3.17374e+06
-1 360.354583740234 798947
-1 360.364929199219 0
-1 360.375274658203 0
-1 360.385620117188 0
-1 360.395965576172 0
-1 360.406311035156 0
-1 361.235198974609 0
-1 361.245574951172 0
-1 361.255950927734 0
-1 361.266326904297 0
-1 361.276702880859 0
-1 361.287078857422 77566
-1 361.297454833984 401894
-1 361.307861328125 878124
-1 361.318237304688 1.24699e+06
-1 361.32861328125 1.24356e+06
-1 361.338989257812 867228
-1 361.349365234375 394883
-1 361.359771728516 108741
-1 361.370147705078 43267
-1 361.380523681641 0
-1 361.390930175781 0
-1 361.401306152344 0
-1 361.411682128906 0
-1 362.244049072266 0
-1 362.254455566406 0
-1 362.264892578125 0
-1 362.275299072266 0
-1 362.285736083984 48572
-1 362.296173095703 105636
-1 362.306579589844 231837
-1 362.317016601562 366955
-1 362.327423095703 406520
-1 362.337860107422 312032
-1 362.348297119141 146364
-1 362.358703613281 15349
-1 362.369140625 0
-1 362.379577636719 0
-1 362.389984130859 0
-1 362.400421142578 0
-1 363.7705078125 0
-1 363.781005859375 0
-1 363.791473388672 0
-1 363.801971435547 0
-1 363.812469482422 0
-1 363.822967529297 78733
-1 363.833435058594 267296
-1 363.843933105469 381973
-1 363.854431152344 348428
-1 363.864929199219 212002
-1 363.875427246094 86742
-1 363.885894775391 41189
-1 363.896392822266 0
-1 363.906890869141 0
-1 363.917388916016 0
-1 363.927886962891 0
-1 364.095855712891 0
-1 364.106353759766 0
-1 364.116882324219 0
-1 364.127380371094 0
-1 364.137878417969 37885
-1 364.148376464844 90796
-1 364.158874511719 177500
-1 364.169403076172 257364
-1 364.179901123047 279273
-1 364.190399169922 211274
-1 364.200897216797 78861
-1 364.21142578125 0
-1 364.221923828125 0
-1 364.232421875 0
-1 364.242950439453 288360
-1 364.253448486328 1.10086e+06
-1 364.263946533203 2.03474e+06
-1 364.274475097656 2.46461e+06
-1 364.284973144531 2.07678e+06
-1 364.295501708984 1.17906e+06
-1 364.305999755859 373300
-1 364.316528320312 0
-1 364.327026367188 0
-1 364.337524414062 0
-1 364.348052978516 0
-1 364.358551025391 0
-1 364.442687988281 0
-1 364.453216552734 0
-1 364.463714599609 0
-1 364.474243164062 0
-1 364.484771728516 21525
-1 364.495269775391 74308
-1 364.505798339844 117388
-1 364.516326904297 119153
-1 364.52685546875 81340
-1 364.537353515625 34962
-1 364.547882080078 0
-1 364.558410644531 0
-1 364.568908691406 0
-1 364.579437255859 0
-1 364.695220947266 0
-1 364.705749511719 0
-1 364.716278076172 0
-1 364.726806640625 0
-1 364.737335205078 16053
-1 364.747863769531 237609
-1 364.758392333984 643533
-1 364.768951416016 1.02388e+06
-1 364.779479980469 1.11338e+06
-1 364.790008544922 848775
-1 364.800537109375 432038
-1 364.811065673828 122528
-1 364.821594238281 8097
-1 364.832122802734 0
-1 364.842681884766 0
-1 364.853210449219 0
-1 364.863739013672 0
-1 365.201110839844 0
-1 365.211669921875 0
-1 365.222229003906 0
-1 365.232757568359 0
-1 365.243316650391 33991
-1 365.253875732422 109101
-1 365.264434814453 230895
-1 365.274963378906 313085
-1 365.285522460938 287574
-1 365.296081542969 174295
-1 365.306640625 59350
-1 365.317199707031 0
-1 365.327758789062 0
-1 365.338317871094 0
-1 365.348876953125 0
-1 367.192657470703 0
-1 367.203308105469 0
-1 367.213928222656 0
-1 367.224578857422 0
-1 367.235198974609 39844
-1 367.245849609375 100594
-1 367.256500244141 230104
-1 367.267120361328 409535
-1 367.277770996094 539528
-1 367.288421630859 516504
-1 367.299041748047 339430
-1 367.309692382812 120452
-1 367.320343017578 26386
-1 367.330993652344 0
-1 367.341613769531 0
-1 367.352264404297 0
-1 367.362915039062 0
-1 369.146942138672 0
-1 369.157653808594 0
-1 369.168365478516 0
-1 369.179107666016 0
-1 369.189819335938 31028
-1 369.200561523438 116580
-1 369.211273193359 1.10386e+06
-1 369.221984863281 2.90903e+06
-1 369.232727050781 4.66284e+06
-1 369.243438720703 5.15489e+06
-1 369.254180908203 3.99944e+06
-1 369.264892578125 2.04115e+06
-1 369.275634765625 498284
-1 369.286346435547 56613
-1 369.297088623047 106814
-1 369.307800292969 100097
-1 369.318542480469 194062
-1 369.329254150391 268655
-1 369.339996337891 247039
-1 369.350738525391 165498
-1 369.361450195312 74455
-1 369.372192382812 0
-1 369.382934570312 0
-1 369.393646240234 0
-1 369.404388427734 0
-1 369.415130615234 0
-1 369.447326660156 0
-1 369.458068847656 0
-1 369.468780517578 0
-1 369.479522705078 0
-1 369.490264892578 41090
-1 369.501007080078 85922
-1 369.511749267578 125047
-1 369.522491455078 131135
-1 369.533203125 96833
-1 369.5439453125 45926
-1 369.5546875 0
-1 369.5654296875 0
-1 369.576171875 0
-1 369.5869140625 0
-1 370.156829833984 0
-1 370.167602539062 0
-1 370.178375244141 0
-1 370.189147949219 0
-1 370.199890136719 0
-1 370.210662841797 96727
-1 370.221435546875 448256
-1 370.232208251953 877808
-1 370.242980957031 1.11697e+06
-1 370.253753662109 991865
-1 370.264526367188 583606
-1 370.275299072266 155654
-1 370.286071777344 160204
-1 370.296844482422 269372
-1 370.3076171875 265377
-1 370.318389892578 202348
-1 370.329162597656 123103
-1 370.339935302734 53401
-1 370.350708007812 0
-1 370.361480712891 0
-1 370.372253417969 0
-1 370.383026123047 0
-1 371.160095214844 0
-1 371.1708984375 0
-1 371.181701660156 0
-1 371.192504882812 0
-1 371.203308105469 56668
-1 371.214141845703 149428
-1 371.224945068359 288509
-1 371.235748291016 387783
-1 371.24658203125 370287
-1 371.257385253906 256788
-1 371.268188476562 142283
-1 371.279022216797 94498
-1 371.289825439453 96524
-1 371.300659179688 95124
-1 371.311462402344 71019
-1 371.322265625 37319
-1 371.333099365234 0
-1 371.343902587891 0
-1 371.354736328125 0
-1 371.365539550781 0
-1 372.199981689453 0
-1 372.210815429688 0
-1 372.2216796875 0
-1 372.232543945312 0
-1 372.243408203125 33399
-1 372.254241943359 108979
-1 372.265106201172 135555
-1 372.275970458984 95396
-1 372.286834716797 23283
-1 372.297698974609 0
-1 372.308532714844 0
-1 372.319396972656 0
-1 372.330261230469 0
-1 373.189727783203 0
-1 373.200653076172 0
-1 373.211547851562 0
-1 373.222442626953 0
-1 373.233337402344 44117
-1 373.244232177734 95820
-1 373.255126953125 118745
-1 373.266052246094 113097
-1 373.276947021484 117998
-1 373.287841796875 164029
-1 373.298736572266 216607
-1 373.309661865234 245762
-1 373.320556640625 251191
-1 373.331451416016 234297
-1 373.342376708984 184814
-1 373.353271484375 104170
-1 373.364166259766 21577
-1 373.375091552734 0
-1 373.385986328125 0
-1 373.396911621094 0
-1 373.407806396484 0
-1 375.236083984375 0
-1 375.247100830078 0
-1 375.258087158203 0
-1 375.269073486328 0
-1 375.280059814453 62156
-1 375.291046142578 220843
-1 375.302032470703 364604
-1 375.313018798828 395427
-1 375.324005126953 283200
-1 375.335021972656 104229
-1 375.346008300781 0
-1 375.356994628906 0
-1 375.367980957031 0
-1 375.378997802734 0
-1 375.389984130859 0
-1 376.249053955078 0
-1 376.260070800781 0
-1 376.271118164062 0
-1 376.282135009766 0
-1 376.293182373047 38168
-1 376.30419921875 540749
-1 376.315246582031 2.78022e+06
-1 376.326293945312 6.33441e+06
-1 376.337310791016 9.23987e+06
-1 376.348358154297 9.40486e+06
-1 376.359405517578 6.70477e+06
-1 376.370422363281 3.11653e+06
-1 376.381469726562 720811
-1 376.392517089844 0
-1 376.403533935547 0
-1 376.414581298828 0
-1 376.425628662109 0
-1 376.436676025391 0
-1 377.221801757812 0
-1 377.232879638672 0
-1 377.243957519531 0
-1 377.255004882812 0
-1 377.266082763672 53941
-1 377.277160644531 78685
-1 377.288238525391 109343
-1 377.29931640625 103626
-1 377.310424804688 159304
-1 377.321502685547 802065
-1 377.332580566406 1.67551e+06
-1 377.343658447266 2.23542e+06
-1 377.354736328125 2.07873e+06
-1 377.365814208984 1.33072e+06
-1 377.376892089844 516996
-1 377.387969970703 66821
-1 377.399047851562 0
-1 377.41015625 0
-1 377.421234130859 0
-1 377.432312011719 0
-1 377.443389892578 0
-1 378.198303222656 0
-1 378.209442138672 0
-1 378.220550537109 0
-1 378.231658935547 0
-1 378.242797851562 24748
-1 378.25390625 104356
-1 378.265045166016 555352
-1 378.276153564453 1.17557e+06
-1 378.287292480469 1.57895e+06
-1 378.298400878906 1.47315e+06
-1 378.309539794922 933601
-1 378.320648193359 309579
-1 378.331787109375 59055
-1 378.342895507812 216054
-1 378.354034423828 221910
-1 378.365142822266 159498
-1 378.376281738281 76709
-1 378.387390136719 16234
-1 378.398529052734 0
-1 378.40966796875 0
-1 378.420776367188 0
-1 378.431915283203 0
-1 378.710296630859 0
-1 378.721435546875 0
-1 378.732574462891 0
-1 378.743713378906 0
-1 378.754852294922 49544
-1 378.765991210938 238514
-1 378.777130126953 526751
-1 378.788269042969 723310
-1 378.799438476562 680521
-1 378.810577392578 434097
-1 378.821716308594 161778
-1 378.832855224609 5994
-1 378.844024658203 0
-1 378.855163574219 0
-1 378.866302490234 0
-1 378.87744140625 0
-1 379.134002685547 0
-1 379.145141601562 0
-1 379.156311035156 0
-1 379.16748046875 0
-1 379.178649902344 16625
-1 379.189788818359 74188
-1 379.200958251953 122575
-1 379.212127685547 135166
-1 379.223297119141 105993
-1 379.234466552734 56787
-1 379.24560546875 0
-1 379.256774902344 0
-1 379.267944335938 33551
-1 379.279113769531 106907
-1 379.290283203125 168186
-1 379.301452636719 178050
-1 379.312622070312 132156
-1 379.323791503906 59987
-1 379.3349609375 0
-1 379.346130371094 0
-1 379.357299804688 0
-1 379.368469238281 0
-1 381.207000732422 0
-1 381.21826171875 0
-1 381.2294921875 0
-1 381.240753173828 0
-1 381.252014160156 37473
-1 381.263275146484 1.53009e+06
-1 381.274505615234 5.09499e+06
-1 381.285766601562 9.47134e+06
-1 381.297027587891 1.18697e+07
-1 381.308288574219 1.04927e+07
-1 381.319549560547 6.38894e+06
-1 381.330810546875 2.36241e+06
-1 381.342041015625 278051
-1 381.353302001953 43733
-1 381.364562988281 0
-1 381.375823974609 0
-1 381.387084960938 0
-1 381.398345947266 0
-1 382.210357666016 0
-1 382.221649169922 0
-1 382.232940673828 0
-1 382.244232177734 0
-1 382.255523681641 3744
-1 382.266845703125 407923
-1 382.278137207031 1.3223e+06
-1 382.289428710938 2.40953e+06
-1 382.300720214844 2.9771e+06
-1 382.312042236328 2.60791e+06
-1 382.323333740234 1.58671e+06
-1 382.334625244141 605145
-1 382.345947265625 105340
-1 382.357238769531 12696
-1 382.368530273438 0
-1 382.379852294922 0
-1 382.391143798828 0
-1 382.402435302734 0
-1 383.172302246094 0
-1 383.183654785156 0
-1 383.194976806641 0
-1 383.206329345703 0
-1 383.217651367188 47695
-1 383.22900390625 107060
-1 383.240356445312 206434
-1 383.251678466797 278147
-1 383.263031005859 266431
-1 383.274383544922 204457
-1 383.285705566406 217640
-1 383.297058105469 293860
-1 383.308410644531 288418
-1 383.319732666016 166899
-1 383.331085205078 16452
-1 383.342437744141 0
-1 383.353790283203 0
-1 383.365142822266 0
-1 383.37646484375 0
-1 386.217712402344 0
-1 386.229187011719 0
-1 386.240661621094 0
-1 386.252136230469 0
-1 386.263610839844 49789
-1 386.275085449219 91100
-1 386.286560058594 102276
-1 386.298034667969 82789
-1 386.309509277344 55779
-1 386.320983886719 0
-1 386.332458496094 0
-1 386.343963623047 0
-1 386.355438232422 0
-1 387.102722167969 0
-1 387.114227294922 0
-1 387.125732421875 0
-1 387.137268066406 0
-1 387.148773193359 51199
-1 387.160278320312 125242
-1 387.171813964844 170305
-1 387.183319091797 155019
-1 387.194854736328 92594
-1 387.206359863281 66787
-1 387.217864990234 107011
-1 387.229400634766 118827
-1 387.240905761719 109344
-1 387.25244140625 122846
-1 387.263946533203 152549
-1 387.275482177734 286193
-1 387.286987304688 692318
-1 387.298522949219 1.20377e+06
-1 387.310028076172 1.4906e+06
-1 387.321563720703 1.3638e+06
-1 387.333099365234 951848
-1 387.344604492188 562633
-1 387.356140136719 349005
-1 387.36767578125 213216
-1 387.379180908203 98769
-1 387.390716552734 33747
-1 387.402252197266 0
-1 387.413757324219 0
-1 387.42529296875 0
-1 387.436828613281 0
-1 387.713653564453 0
-1 387.725189208984 0
-1 387.736724853516 0
-1 387.748260498047 0
-1 387.759826660156 46613
-1 387.771362304688 107803
-1 387.782897949219 142575
-1 387.79443359375 126731
-1 387.805999755859 80683
-1 387.817535400391 39265
-1 387.829071044922 0
-1 387.840637207031 0
-1 387.852172851562 0
-1 387.863708496094 0
-1 388.233489990234 0
-1 388.245056152344 0
-1 388.256622314453 0
-1 388.268188476562 0
-1 388.279754638672 21567
-1 388.291320800781 114567
-1 388.302886962891 237164
-1 388.314453125 305233
-1 388.326019287109 272762
-1 388.337585449219 173942
-1 388.349151611328 84012
-1 388.360748291016 37070
-1 388.372314453125 0
-1 388.383880615234 0
-1 388.395446777344 0
-1 388.407012939453 0
-1 391.210876464844 0
-1 391.222564697266 0
-1 391.234252929688 0
-1 391.245971679688 0
-1 391.257659912109 53132
-1 391.269348144531 196119
-1 391.281066894531 297321
-1 391.292755126953 296909
-1 391.304443359375 212214
-1 391.316162109375 116741
-1 391.327850341797 61651
-1 391.339569091797 0
-1 391.351257324219 0
-1 391.362976074219 0
-1 391.374664306641 0
-1 392.148315429688 0
-1 392.160064697266 0
-1 392.171783447266 0
-1 392.183532714844 0
-1 392.195281982422 20141
-1 392.20703125 100973
-1 392.21875 162918
-1 392.230499267578 166080
-1 392.242248535156 102821
-1 392.253997802734 8509
-1 392.265716552734 0
-1 392.277465820312 0
-1 392.289215087891 0
-1 392.300964355469 0
-1 395.194641113281 0
-1 395.206512451172 0
-1 395.218414306641 0
-1 395.230285644531 0
-1 395.242156982422 64824
-1 395.254028320312 155261
-1 395.265930175781 279112
-1 395.277801513672 351605
-1 395.289672851562 319519
-1 395.301544189453 209802
-1 395.313446044922 100059
-1 395.325317382812 42632
-1 395.337188720703 0
-1 395.349090576172 0
-1 395.360961914062 0
-1 395.372863769531 0
-1 396.217987060547 0
-1 396.229919433594 0
-1 396.241851806641 0
-1 396.253753662109 0
-1 396.265686035156 62775
-1 396.277618408203 98809
-1 396.289520263672 104050
-1 396.301452636719 75176
-1 396.313385009766 35583
-1 396.325317382812 0
-1 396.337249755859 0
-1 396.349182128906 0
-1 396.361083984375 0
-1 397.173522949219 0
-1 397.185485839844 0
-1 397.197448730469 0
-1 397.209411621094 0
-1 397.221374511719 0
-1 397.233337402344 856447
-1 397.245300292969 3.22316e+06
-1 397.257293701172 6.31869e+06
-1 397.269256591797 8.18939e+06
-1 397.281219482422 7.39558e+06
-1 397.293182373047 4.51813e+06
-1 397.30517578125 1.57046e+06
-1 397.317138671875 59885
-1 397.3291015625 0
-1 397.341094970703 0
-1 397.353057861328 0
-1 397.365020751953 0
-1 398.180541992188 0
-1 398.192535400391 0
-1 398.204559326172 0
-1 398.216552734375 0
-1 398.228576660156 0
-1 398.240600585938 295732
-1 398.252593994141 919662
-1 398.264617919922 1.58757e+06
-1 398.276641845703 1.84074e+06
-1 398.288665771484 1.476e+06
-1 398.300659179688 764178
-1 398.312683105469 175430
-1 398.32470703125 0
-1 398.336730957031 0
-1 398.348724365234 0
-1 398.360748291016 0
-1 398.372772216797 0
-1 399.179321289062 0
-1 399.191375732422 0
-1 399.203430175781 0
-1 399.215484619141 0
-1 399.227569580078 0
-1 399.239624023438 128468
-1 399.251678466797 373469
-1 399.263732910156 599654
-1 399.275787353516 643317
-1 399.287841796875 470967
-1 399.299926757812 212887
-1 399.311981201172 31467
-1 399.324035644531 0
-1 399.336120605469 0
-1 399.348175048828 0
-1 399.360229492188 0
-1 400.206085205078 0
-1 400.218200683594 0
-1 400.230285644531 0
-1 400.242401123047 0
-1 400.254516601562 65641
-1 400.2666015625 119765
-1 400.278717041016 124179
-1 400.290832519531 78582
-1 400.302917480469 16869
-1 400.315032958984 0
-1 400.3271484375 0
-1 400.339263916016 0
-1 400.351379394531 0
-1 401.212524414062 0
-1 401.224670410156 0
-1 401.23681640625 0
-1 401.248962402344 0
-1 401.261138916016 35341
-1 401.273284912109 141763
-1 401.285430908203 244192
-1 401.297576904297 281805
-1 401.309722900391 244541
-1 401.321899414062 178999
-1 401.334045410156 128998
-1 401.34619140625 101418
-1 401.358337402344 80004
-1 401.370513916016 49419
-1 401.382659912109 0
-1 401.394805908203 0
-1 401.406982421875 0
-1 401.419128417969 0
-1 402.967651367188 0
-1 402.979888916016 0
-1 402.992126464844 0
-1 403.004333496094 0
-1 403.016571044922 630
-1 403.02880859375 105895
-1 403.041046142578 202289
-1 403.053283691406 224952
-1 403.065490722656 159147
-1 403.077728271484 57155
-1 403.089965820312 0
-1 403.102203369141 0
-1 403.114440917969 0
-1 403.126678466797 0
-1 403.947723388672 0
-1 403.959991455078 0
-1 403.972259521484 0
-1 403.984527587891 0
-1 403.996795654297 12689
-1 404.009094238281 96725
-1 404.021362304688 199639
-1 404.033630371094 243862
-1 404.0458984375 191415
-1 404.058197021484 87916
-1 404.070465087891 32942
-1 404.082733154297 0
-1 404.095031738281 0
-1 404.107299804688 0
-1 404.119598388672 0
-1 405.239471435547 0
-1 405.251800537109 0
-1 405.264129638672 0
-1 405.276458740234 0
-1 405.288787841797 47205
-1 405.301147460938 204205
-1 405.3134765625 352349
-1 405.325805664062 393715
-1 405.338134765625 303931
-1 405.350463867188 155803
-1 405.362823486328 43747
-1 405.375152587891 0
-1 405.387481689453 0
-1 405.399841308594 0
-1 405.412170410156 0
-1 406.165954589844 0
-1 406.178314208984 0
-1 406.190704345703 0
-1 406.203063964844 0
-1 406.215454101562 41316
-1 406.227813720703 120598
-1 406.240203857422 155671
-1 406.252593994141 121394
-1 406.264953613281 46382
-1 406.27734375 0
-1 406.289703369141 49563
-1 406.302093505859 153143
-1 406.314483642578 215064
-1 406.326873779297 191123
-1 406.339233398438 100731
-1 406.351623535156 8403
-1 406.364013671875 0
-1 406.376403808594 0
-1 406.388763427734 0
-1 406.401153564453 0
-1 406.661376953125 0
-1 406.673767089844 0
-1 406.686157226562 0
-1 406.698547363281 0
-1 406.710968017578 48722
-1 406.723358154297 79697
-1 406.735748291016 102796
-1 406.748168945312 97220
-1 406.760559082031 62146
-1 406.77294921875 0
-1 406.785369873047 0
-1 406.797760009766 0
-1 406.810180664062 0
-1 409.077087402344 0
-1 409.089569091797 0
-1 409.102081298828 0
-1 409.114593505859 0
-1 409.127105712891 55776
-1 409.139617919922 217763
-1 409.152130126953 376309
-1 409.164642333984 421924
-1 409.177154541016 323996
-1 409.189666748047 159657
-1 409.202178955078 35920
-1 409.214691162109 0
-1 409.227203369141 0
-1 409.239715576172 0
-1 409.252227783203 0
-1 409.590362548828 0
-1 409.602905273438 0
-1 409.615417480469 0
-1 409.627960205078 0
-1 409.640502929688 52389
-1 409.653015136719 111559
-1 409.665557861328 143112
-1 409.678100585938 126790
-1 409.690643310547 75799
-1 409.703155517578 22726
-1 409.715698242188 0
-1 409.728240966797 0
-1 409.740783691406 0
-1 409.753326416016 0
-1 410.066955566406 0
-1 410.079528808594 0
-1 410.092071533203 0
-1 410.104614257812 0
-1 410.1171875 49526
-1 410.129730224609 80642
-1 410.142303466797 87107
-1 410.154846191406 76270
-1 410.167388916016 62141
-1 410.179962158203 0
-1 410.192504882812 0
-1 410.205078125 0
-1 410.217651367188 0
-1 410.230194091797 0
-1 410.242767333984 0
-1 410.255310058594 0
-1 410.267883300781 43896
-1 410.280456542969 101134
-1 410.292999267578 135848
-1 410.305572509766 114302
-1 410.318145751953 47744
-1 410.330688476562 0
-1 410.34326171875 0
-1 410.355834960938 0
-1 410.368408203125 0
-1 411.173858642578 0
-1 411.186462402344 0
-1 411.199066162109 0
-1 411.211669921875 0
-1 411.224273681641 66060
-1 411.236877441406 121872
-1 411.249481201172 144034
-1 411.262084960938 106442
-1 411.274719238281 34545
-1 411.287322998047 0
-1 411.299926757812 0
-1 411.312530517578 0
-1 411.325134277344 0
-1 413.172515869141 0
-1 413.185211181641 0
-1 413.197906494141 0
-1 413.210601806641 0
-1 413.223297119141 58972
-1 413.235992431641 98381
-1 413.248687744141 161081
-1 413.261383056641 193283
-1 413.274108886719 150250
-1 413.286804199219 56245
-1 413.299499511719 0
-1 413.312194824219 0
-1 413.324890136719 0
-1 413.337615966797 0
-1 414.610870361328 0
-1 414.623657226562 0
-1 414.636413574219 0
-1 414.649169921875 0
-1 414.661926269531 50364
-1 414.674713134766 124410
-1 414.687469482422 219635
-1 414.700225830078 266993
-1 414.713012695312 230802
-1 414.725769042969 142444
-1 414.738525390625 61869
-1 414.751312255859 0
-1 414.764068603516 0
-1 414.77685546875 0
-1 414.789611816406 0
-1 415.109069824219 0
-1 415.121856689453 0
-1 415.134643554688 0
-1 415.147399902344 0
-1 415.160217285156 0
-1 415.173004150391 575385
-1 415.185791015625 1.95124e+06
-1 415.198577880859 3.60029e+06
-1 415.211364746094 4.44397e+06
-1 415.224151611328 3.82878e+06
-1 415.236938476562 2.21039e+06
-1 415.249725341797 687477
-1 415.262512207031 0
-1 415.275299072266 0
-1 415.288116455078 46613
-1 415.300903320312 100463
-1 415.313690185547 598529
-1 415.326477050781 1.3489e+06
-1 415.339294433594 1.86329e+06
-1 415.352081298828 1.76729e+06
-1 415.364868164062 1.15933e+06
-1 415.377685546875 487167
-1 415.390472412109 100556
-1 415.403259277344 3268
-1 415.416076660156 0
-1 415.428863525391 0
-1 415.441680908203 0
-1 415.454467773438 0
-1 416.120941162109 0
-1 416.133758544922 0
-1 416.146606445312 0
-1 416.159423828125 0
-1 416.172271728516 37760
-1 416.185089111328 328300
-1 416.197937011719 778648
-1 416.210784912109 1.1186e+06
-1 416.223602294922 1.10618e+06
-1 416.236450195312 757291
-1 416.249267578125 325552
-1 416.262115478516 47352
-1 416.274963378906 0
-1 416.287811279297 0
-1 416.300628662109 0
-1 416.3134765625 62386
-1 416.326324462891 274807
-1 416.339172363281 468143
-1 416.351989746094 501580
-1 416.364837646484 357046
-1 416.377685546875 147481
-1 416.390533447266 1931
-1 416.403381347656 0
-1 416.416229248047 0
-1 416.429077148438 0
-1 416.441925048828 0
-1 417.136505126953 0
-1 417.149383544922 0
-1 417.162261962891 0
-1 417.175140380859 0
-1 417.188018798828 36147
-1 417.200927734375 113046
-1 417.213806152344 157205
-1 417.226684570312 141010
-1 417.239562988281 71455
-1 417.25244140625 0
-1 417.265319824219 0
-1 417.278228759766 0
-1 417.291107177734 0
-1 417.303985595703 0
-1 419.269683837891 0
-1 419.282653808594 0
-1 419.295654296875 0
-1 419.308624267578 0
-1 419.321594238281 42977
-1 419.334594726562 130814
-1 419.347564697266 197198
-1 419.360534667969 188694
-1 419.37353515625 119714
-1 419.386505126953 42975
-1 419.399505615234 0
-1 419.412475585938 0
-1 419.425476074219 0
-1 419.438446044922 0
-1 420.948852539062 0
-1 420.9619140625 0
-1 420.974975585938 0
-1 420.988037109375 0
-1 421.001098632812 18134
-1 421.014129638672 469567
-1 421.027191162109 2.39544e+06
-1 421.040252685547 5.43815e+06
-1 421.053314208984 7.90466e+06
-1 421.066375732422 8.01596e+06
-1 421.079437255859 5.68851e+06
-1 421.092498779297 2.61997e+06
-1 421.105560302734 572853
-1 421.118621826172 6673
-1 421.131713867188 0
-1 421.144775390625 0
-1 421.157836914062 0
-1 421.1708984375 0
-1 421.667846679688 0
-1 421.680938720703 0
-1 421.694030761719 0
-1 421.707122802734 0
-1 421.72021484375 48020
-1 421.733306884766 109057
-1 421.746398925781 189383
-1 421.759490966797 228474
-1 421.772583007812 187710
-1 421.785675048828 95869
-1 421.798767089844 15775
-1 421.811859130859 0
-1 421.824981689453 0
-1 421.838073730469 0
-1 421.851165771484 0
-1 421.955963134766 0
-1 421.969055175781 0
-1 421.982177734375 0
-1 421.995269775391 0
-1 422.008392333984 5691
-1 422.021484375 135021
-1 422.034606933594 550192
-1 422.047698974609 1.09231e+06
-1 422.060821533203 1.41295e+06
-1 422.073913574219 1.2719e+06
-1 422.087036132812 783506
-1 422.100128173828 294197
-1 422.113250732422 41391
-1 422.126342773438 0
-1 422.139465332031 0
-1 422.152587890625 0
-1 422.165679931641 0
-1 422.178802490234 0
-1 422.191925048828 0
-1 422.205017089844 0
-1 422.218139648438 0
-1 422.231262207031 46487
-1 422.244384765625 107944
-1 422.257507324219 147828
-1 422.270599365234 136404
-1 422.283721923828 84283
-1 422.296844482422 39273
-1 422.309967041016 58958
-1 422.323089599609 139899
-1 422.336212158203 238381
-1 422.349334716797 278545
-1 422.362457275391 219697
-1 422.375579833984 100273
-1 422.388702392578 3482
-1 422.401824951172 0
-1 422.414947509766 0
-1 422.428070068359 0
-1 422.441192626953 0
-1 422.953552246094 0
-1 422.966705322266 0
-1 422.979858398438 0
-1 422.992980957031 0
-1 423.006134033203 0
-1 423.019287109375 259944
-1 423.032440185547 786850
-1 423.045593261719 1.32227e+06
-1 423.058746337891 1.51364e+06
-1 423.071899414062 1.22676e+06
-1 423.085083007812 684926
-1 423.098236083984 237126
-1 423.111389160156 37546
-1 423.124542236328 0
-1 423.1376953125 0
-1 423.150848388672 0
-1 423.164001464844 0
-1 423.282470703125 0
-1 423.295623779297 0
-1 423.308807373047 0
-1 423.321960449219 0
-1 423.335144042969 64133
-1 423.348297119141 104334
-1 423.361480712891 113801
-1 423.374633789062 80558
-1 423.387817382812 29139
-1 423.400970458984 0
-1 423.414154052734 0
-1 423.427307128906 0
-1 423.440490722656 0
-1 423.967864990234 0
-1 423.981048583984 0
-1 423.994262695312 0
-1 424.007446289062 0
-1 424.020660400391 8605
-1 424.033843994141 81325
-1 424.047058105469 164094
-1 424.060241699219 195225
-1 424.073455810547 148069
-1 424.086669921875 54586
-1 424.099853515625 0
-1 424.113067626953 0
-1 424.126251220703 0
-1 424.139465332031 0
-1 425.290618896484 0
-1 425.303863525391 0
-1 425.317138671875 0
-1 425.330383300781 0
-1 425.343658447266 28348
-1 425.356903076172 88726
-1 425.370178222656 164871
-1 425.383422851562 198483
-1 425.396697998047 161297
-1 425.409973144531 82670
-1 425.423217773438 16521
-1 425.436492919922 0
-1 425.449768066406 0
-1 425.463012695312 0
-1 425.476287841797 0
-1 426.300048828125 0
-1 426.313354492188 0
-1 426.32666015625 0
-1 426.339965820312 0
-1 426.353271484375 49019
-1 426.366577148438 89521
-1 426.3798828125 111126
-1 426.393188476562 94283
-1 426.406494140625 46233
-1 426.419799804688 0
-1 426.43310546875 0
-1 426.446411132812 0
-1 426.459747314453 0
-1 427.206237792969 0
-1 427.219604492188 0
-1 427.232940673828 0
-1 427.246307373047 0
-1 427.259643554688 64603
-1 427.273010253906 249616
-1 427.286346435547 492450
-1 427.299713134766 650632
-1 427.313049316406 610428
-1 427.326416015625 398417
-1 427.339752197266 156475
-1 427.353118896484 2952
-1 427.366485595703 12748
-1 427.379821777344 87757
-1 427.393188476562 126677
-1 427.406555175781 101757
-1 427.419891357422 37642
-1 427.433258056641 0
-1 427.446624755859 0
-1 427.459991455078 0
-1 427.473327636719 0
-1 428.222503662109 0
-1 428.235900878906 0
-1 428.249298095703 0
-1 428.2626953125 0
-1 428.276092529297 28170
-1 428.289489746094 71672
-1 428.302917480469 123789
-1 428.316314697266 128154
-1 428.329711914062 78567
-1 428.343109130859 25121
-1 428.356506347656 0
-1 428.369903564453 0
-1 428.38330078125 0
-1 428.396728515625 0
-1 429.121459960938 0
-1 429.134887695312 0
-1 429.148315429688 0
-1 429.161773681641 0
-1 429.175201416016 40053
-1 429.188629150391 73403
-1 429.202087402344 96999
-1 429.215515136719 103291
-1 429.228973388672 100700
-1 429.242401123047 91384
-1 429.255859375 67120
-1 429.269287109375 0
-1 429.282745361328 0
-1 429.296203613281 0
-1 429.309631347656 0
-1 430.158050537109 0
-1 430.171539306641 0
-1 430.185028076172 0
-1 430.198516845703 0
-1 430.212005615234 4064
-1 430.225494384766 99582
-1 430.238983154297 182566
-1 430.252471923828 196011
-1 430.265960693359 138224
-1 430.279449462891 56168
-1 430.292938232422 0
-1 430.306427001953 0
-1 430.319915771484 0
-1 430.333435058594 0
-1 432.133880615234 0
-1 432.1474609375 0
-1 432.161041259766 0
-1 432.174621582031 0
-1 432.188201904297 9817
-1 432.201782226562 267700
-1 432.215362548828 752366
-1 432.228942871094 1.22447e+06
-1 432.242553710938 1.35085e+06
-1 432.256134033203 1.02574e+06
-1 432.269714355469 484851
-1 432.283294677734 65323
-1 432.296875 0
-1 432.310485839844 0
-1 432.324066162109 0
-1 432.337646484375 0
-1 433.154174804688 0
-1 433.167785644531 0
-1 433.181427001953 0
-1 433.195037841797 0
-1 433.208679199219 44228
-1 433.222320556641 237555
-1 433.235931396484 401521
-1 433.249572753906 418842
-1 433.263214111328 288173
-1 433.276824951172 118259
-1 433.290466308594 15006
-1 433.304107666016 17872
-1 433.317749023438 131551
-1 433.331390380859 333227
-1 433.345001220703 508619
-1 433.358642578125 526854
-1 433.372283935547 369987
-1 433.385925292969 150270
-1 433.399566650391 0
-1 433.413208007812 0
-1 433.426849365234 0
-1 433.440490722656 0
-1 433.454132080078 0
-1 434.246459960938 0
-1 434.260131835938 0
-1 434.273803710938 0
-1 434.287506103516 0
-1 434.301177978516 27488
-1 434.314849853516 150473
-1 434.328552246094 343716
-1 434.342224121094 499454
-1 434.355895996094 509962
-1 434.369598388672 362492
-1 434.383270263672 157743
-1 434.39697265625 20077
-1 434.41064453125 0
-1 434.424346923828 0
-1 434.438018798828 0
-1 434.451721191406 0
-1 435.274230957031 0
-1 435.287963867188 0
-1 435.301696777344 0
-1 435.3154296875 0
-1 435.329132080078 44139
-1 435.342864990234 95649
-1 435.356597900391 112254
-1 435.370330810547 78054
-1 435.384063720703 15219
-1 435.397796630859 0
-1 435.411529541016 0
-1 435.425262451172 0
-1 435.439025878906 0
-1 436.236785888672 0
-1 436.250549316406 0
-1 436.264343261719 0
-1 436.278106689453 0
-1 436.291870117188 36202
-1 436.3056640625 190369
-1 436.319427490234 326863
-1 436.333221435547 351736
-1 436.346984863281 242855
-1 436.360778808594 78727
-1 436.374542236328 0
-1 436.388336181641 0
-1 436.402099609375 0
-1 436.415893554688 0
-1 436.4296875 0
-1 437.092010498047 0
-1 437.105804443359 0
-1 437.11962890625 0
-1 437.133453369141 0
-1 437.147277832031 68939
-1 437.161071777344 299079
-1 437.174896240234 650245
-1 437.188720703125 900050
-1 437.202545166016 868054
-1 437.216369628906 582207
-1 437.230163574219 244623
-1 437.243988037109 44644
-1 437.2578125 0
-1 437.271636962891 0
-1 437.285461425781 0
-1 437.299285888672 0
-1 437.589721679688 0
-1 437.603576660156 0
-1 437.617401123047 0
-1 437.631256103516 0
-1 437.645080566406 0
-1 437.658935546875 173529
-1 437.672760009766 1.41652e+06
-1 437.686614990234 3.96289e+06
-1 437.700469970703 6.69052e+06
-1 437.714294433594 7.75432e+06
-1 437.728149414062 6.34491e+06
-1 437.741973876953 3.52813e+06
-1 437.755828857422 1.13507e+06
-1 437.769683837891 73966
-1 437.783538818359 7791
-1 437.79736328125 0
-1 437.811218261719 0
-1 437.825073242188 0
-1 437.838928222656 0
-1 438.102172851562 0
-1 438.116027832031 0
-1 438.129913330078 0
-1 438.143768310547 0
-1 438.157623291016 15098
-1 438.171508789062 401021
-1 438.185363769531 1.35812e+06
-1 438.19921875 2.56194e+06
-1 438.213104248047 3.24262e+06
-1 438.226959228516 2.87859e+06
-1 438.240844726562 1.73915e+06
-1 438.254699707031 609080
-1 438.2685546875 27260
-1 438.282440185547 0
-1 438.296325683594 0
-1 438.310180664062 0
-1 438.324066162109 0
-1 438.601623535156 0
-1 438.615509033203 0
-1 438.629425048828 0
-1 438.643310546875 0
-1 438.657196044922 7738
-1 438.671081542969 77850
-1 438.684967041016 263982
-1 438.698852539062 511416
-1 438.712738037109 668333
-1 438.726623535156 611011
-1 438.740539550781 375609
-1 438.754425048828 128076
-1 438.768310546875 8463
-1 438.782196044922 0
-1 438.796112060547 0
-1 438.809997558594 0
-1 438.823883056641 0
-1 439.115875244141 0
-1 439.129760742188 0
-1 439.143676757812 0
-1 439.157592773438 0
-1 439.171508789062 54492
-1 439.185424804688 113250
-1 439.199340820312 231523
-1 439.213256835938 311325
-1 439.227172851562 286399
-1 439.241088867188 180524
-1 439.255004882812 77924
-1 439.268920898438 33965
-1 439.282836914062 0
-1 439.296752929688 0
-1 439.310668945312 0
-1 439.324584960938 0
-1 439.937713623047 0
-1 439.95166015625 0
-1 439.965606689453 0
-1 439.979553222656 0
-1 439.993499755859 17923
-1 440.007476806641 95521
-1 440.021423339844 175594
-1 440.035369873047 209616
-1 440.04931640625 175600
-1 440.063293457031 98998
-1 440.077239990234 27813
-1 440.091186523438 0
-1 440.105163574219 0
-1 440.119110107422 0
-1 440.133056640625 0
-1 441.237854003906 0
-1 441.251861572266 0
-1 441.265899658203 0
-1 441.279907226562 0
-1 441.293914794922 56001
-1 441.307922363281 138016
-1 441.321929931641 180632
-1 441.335968017578 154272
-1 441.349975585938 81803
-1 441.363983154297 8779
-1 441.378021240234 0
-1 441.392028808594 0
-1 441.406036376953 0
-1 441.420074462891 0
-1 442.924011230469 0
-1 442.938110351562 0
-1 442.952209472656 0
-1 442.966278076172 0
-1 442.980377197266 0
-1 442.994476318359 98852
-1 443.008575439453 410536
-1 443.022674560547 851519
-1 443.036773681641 1.16468e+06
-1 443.050872802734 1.1175e+06
-1 443.064971923828 737980
-1 443.079071044922 291094
-1 443.093170166016 26806
-1 443.107269287109 0
-1 443.121368408203 0
-1 443.135467529297 0
-1 443.149566650391 0
-1 443.163665771484 0
-1 443.177764892578 0
-1 443.191864013672 0
-1 443.205993652344 0
-1 443.220092773438 0
-1 443.234191894531 77878
-1 443.248291015625 272147
-1 443.262390136719 478170
-1 443.276519775391 560688
-1 443.290618896484 465849
-1 443.304718017578 271095
-1 443.31884765625 105671
-1 443.332946777344 34011
-1 443.347076416016 35174
-1 443.361175537109 109556
-1 443.375274658203 206525
-1 443.389404296875 256784
-1 443.403503417969 218846
-1 443.417633056641 112120
-1 443.431732177734 0
-1 443.445861816406 0
-1 443.459991455078 0
-1 443.474090576172 0
-1 443.488220214844 0
-1 443.954498291016 0
-1 443.968627929688 0
-1 443.982757568359 0
-1 443.996917724609 0
-1 444.011047363281 26430
-1 444.025207519531 84123
-1 444.039337158203 120337
-1 444.053497314453 110348
-1 444.067626953125 66388
-1 444.081787109375 0
-1 444.095916748047 0
-1 444.110076904297 0
-1 444.124237060547 0
-1 444.945983886719 0
-1 444.960174560547 0
-1 444.974365234375 0
-1 444.988555908203 0
-1 445.002746582031 14188
-1 445.016937255859 98285
-1 445.031127929688 195794
-1 445.045318603516 215863
-1 445.059509277344 140841
-1 445.07373046875 22146
-1 445.087921142578 70022
-1 445.102111816406 171276
-1 445.116302490234 223804
-1 445.130493164062 208575
-1 445.144683837891 106853
-1 445.158905029297 0
-1 445.173095703125 0
-1 445.187286376953 454890
-1 445.201477050781 1.48439e+06
-1 445.215698242188 2.57725e+06
-1 445.229888916016 2.99677e+06
-1 445.244110107422 2.43762e+06
-1 445.25830078125 1.3399e+06
-1 445.272491455078 434863
-1 445.286712646484 103921
-1 445.300903320312 76432
-1 445.315124511719 52136
-1 445.329315185547 0
-1 445.343536376953 0
-1 445.357727050781 0
-1 445.371948242188 0
-1 445.442993164062 0
-1 445.457214355469 0
-1 445.471405029297 0
-1 445.485626220703 0
-1 445.499847412109 13354
-1 445.514068603516 171124
-1 445.528289794922 730519
-1 445.54248046875 1.57902e+06
-1 445.556701660156 2.22527e+06
-1 445.570922851562 2.18859e+06
-1 445.585144042969 1.49365e+06
-1 445.599365234375 640756
-1 445.613586425781 97444
-1 445.627807617188 0
-1 445.642028808594 0
-1 445.65625 0
-1 445.670471191406 0
-1 445.684692382812 0
-1 445.798492431641 0
-1 445.812744140625 0
-1 445.826965332031 0
-1 445.841186523438 0
-1 445.855438232422 59291
-1 445.869659423828 329665
-1 445.883880615234 630232
-1 445.898132324219 761074
-1 445.912353515625 629657
-1 445.926605224609 346138
-1 445.940826416016 110139
-1 445.955078125 20571
-1 445.969299316406 0
-1 445.983551025391 0
-1 445.997772216797 0
-1 446.012023925781 0
-1 446.111694335938 0
-1 446.125946044922 0
-1 446.140197753906 0
-1 446.154449462891 0
-1 446.168701171875 48015
-1 446.182922363281 90618
-1 446.197174072266 166790
-1 446.21142578125 256537
-1 446.225677490234 316627
-1 446.239929199219 299183
-1 446.254180908203 204770
-1 446.268432617188 91084
-1 446.282684326172 19797
-1 446.296936035156 0
-1 446.311187744141 0
-1 446.325439453125 0
-1 446.339691162109 0
-1 446.482269287109 0
-1 446.496551513672 0
-1 446.510803222656 0
-1 446.525054931641 0
-1 446.539337158203 69972
-1 446.553588867188 123155
-1 446.56787109375 139900
-1 446.582122802734 103764
-1 446.596405029297 36073
-1 446.610656738281 0
-1 446.624938964844 0
-1 446.639190673828 0
-1 446.653472900391 0
-1 447.124755859375 0
-1 447.139038085938 0
-1 447.1533203125 0
-1 447.167633056641 0
-1 447.181915283203 49848
-1 447.196228027344 126160
-1 447.210510253906 189855
-1 447.224792480469 185838
-1 447.239105224609 109785
-1 447.25341796875 17226
-1 447.267700195312 0
-1 447.282012939453 0
-1 447.296295166016 0
-1 447.310607910156 0
-1 448.270324707031 0
-1 448.284698486328 0
-1 448.299041748047 0
-1 448.313385009766 0
-1 448.327728271484 65201
-1 448.342071533203 137799
-1 448.3564453125 190171
-1 448.370788574219 185895
-1 448.385131835938 123515
-1 448.399475097656 44357
-1 448.413848876953 0
-1 448.428192138672 0
-1 448.442565917969 0
-1 448.456909179688 0
-1 450.271301269531 0
-1 450.285736083984 0
-1 450.300201416016 0
-1 450.314636230469 0
-1 450.329071044922 53619
-1 450.343536376953 73589
-1 450.357971191406 175096
-1 450.372406005859 284275
-1 450.386871337891 294270
-1 450.401306152344 189808
-1 450.415771484375 48867
-1 450.430206298828 0
-1 450.444671630859 0
-1 450.459136962891 0
-1 450.473571777344 0
-1 451.298553466797 0
-1 451.313049316406 0
-1 451.327545166016 0
-1 451.342041015625 0
-1 451.356536865234 21545
-1 451.371032714844 83905
-1 451.385528564453 112733
-1 451.400024414062 84885
-1 451.414520263672 20181
-1 451.429016113281 0
-1 451.443511962891 0
-1 451.4580078125 0
-1 451.472503662109 0
-1 453.042755126953 0
-1 453.057342529297 0
-1 453.071899414062 0
-1 453.086486816406 0
-1 453.10107421875 0
-1 453.115631103516 82875
-1 453.130218505859 630407
-1 453.144805908203 1.55018e+06
-1 453.159393310547 2.35224e+06
-1 453.173980712891 2.46677e+06
-1 453.188568115234 1.80771e+06
-1 453.203155517578 863329
-1 453.217712402344 201294
-1 453.232299804688 0
-1 453.246887207031 0
-1 453.261474609375 0
-1 453.276062011719 0
-1 453.290649414062 0
-1 454.064880371094 0
-1 454.079498291016 0
-1 454.094116210938 0
-1 454.108764648438 0
-1 454.123382568359 22498
-1 454.138031005859 221159
-1 454.152648925781 495409
-1 454.167266845703 678480
-1 454.181915283203 632443
-1 454.196533203125 390428
-1 454.211181640625 130237
-1 454.225799560547 28336
-1 454.240447998047 0
-1 454.255065917969 0
-1 454.269714355469 0
-1 454.284362792969 0
-1 455.075775146484 0
-1 455.090454101562 0
-1 455.105133056641 0
-1 455.119812011719 0
-1 455.134490966797 42882
-1 455.149169921875 107771
-1 455.163848876953 135814
-1 455.178527832031 87559
-1 455.193206787109 0
-1 455.207885742188 0
-1 455.222564697266 0
-1 455.237274169922 0
-1 455.251953125 0
-1 455.266632080078 0
-1 455.281311035156 0
-1 455.295989990234 135569
-1 455.310699462891 424730
-1 455.325378417969 692473
-1 455.340057373047 756212
-1 455.354736328125 571916
-1 455.369445800781 276214
-1 455.384124755859 49694
-1 455.398803710938 0
-1 455.413513183594 0
-1 455.428192138672 0
-1 455.442901611328 0
-1 456.252105712891 0
-1 456.266815185547 0
-1 456.281555175781 0
-1 456.296295166016 0
-1 456.31103515625 62766
-1 456.325775146484 123021
-1 456.340484619141 141512
-1 456.355224609375 98903
-1 456.369964599609 17262
-1 456.384704589844 0
-1 456.399444580078 0
-1 456.414184570312 0
-1 456.428924560547 0
-1 457.181640625 0
-1 457.196411132812 0
-1 457.211212158203 0
-1 457.225982666016 0
-1 457.240753173828 63742
-1 457.255554199219 87043
-1 457.270324707031 99896
-1 457.285095214844 91146
-1 457.299896240234 60297
-1 457.314666748047 0
-1 457.329467773438 0
-1 457.34423828125 0
-1 457.359039306641 0
-1 457.788116455078 0
-1 457.802917480469 0
-1 457.817749023438 0
-1 457.832550048828 0
-1 457.847351074219 36172
-1 457.862152099609 96681
-1 457.876983642578 138787
-1 457.891784667969 125019
-1 457.906585693359 70401
-1 457.921417236328 0
-1 457.936218261719 0
-1 457.951049804688 0
-1 457.965850830078 0
-1 458.262298583984 0
-1 458.277130126953 0
-1 458.291961669922 0
-1 458.306793212891 0
-1 458.321624755859 48467
-1 458.336456298828 127799
-1 458.351287841797 166503
-1 458.366119384766 140385
-1 458.380950927734 79045
-1 458.395812988281 33640
-1 458.41064453125 0
-1 458.425476074219 0
-1 458.440307617188 0
-1 458.455139160156 0
-1 458.900665283203 0
-1 458.915496826172 0
-1 458.930358886719 0
-1 458.945251464844 0
-1 458.960113525391 7967
-1 458.974975585938 201686
-1 458.989837646484 522476
-1 459.004699707031 809303
-1 459.019561767578 864365
-1 459.034423828125 643399
-1 459.049285888672 302692
-1 459.064147949219 45706
-1 459.079040527344 0
-1 459.093902587891 0
-1 459.108764648438 0
-1 459.123657226562 0
-1 459.927764892578 0
-1 459.942687988281 0
-1 459.957580566406 0
-1 459.972503662109 0
-1 459.987426757812 50554
-1 460.002319335938 92130
-1 460.017242431641 108657
-1 460.032165527344 87263
-1 460.047088623047 44810
-1 460.061981201172 0
-1 460.076904296875 0
-1 460.091827392578 0
-1 460.106750488281 0
-1 460.913452148438 0
-1 460.928405761719 0
-1 460.943359375 0
-1 460.958343505859 0
-1 460.973297119141 32545
-1 460.988250732422 125938
-1 461.003204345703 198523
-1 461.018188476562 206662
-1 461.033142089844 152609
-1 461.048095703125 79432
-1 461.063079833984 24722
-1 461.078033447266 0
-1 461.092987060547 0
-1 461.107971191406 0
-1 461.122924804688 0
-1 464.252288818359 0
-1 464.267395019531 0
-1 464.282531738281 0
-1 464.297637939453 0
-1 464.312774658203 17064
-1 464.327911376953 169571
-1 464.343017578125 379841
-1 464.358154296875 512419
-1 464.373291015625 469883
-1 464.388397216797 295423
-1 464.403533935547 120229
-1 464.418670654297 27374
-1 464.433807373047 0
-1 464.448913574219 0
-1 464.464050292969 0
-1 464.479187011719 0
-1 465.251922607422 0
-1 465.26708984375 0
-1 465.282257080078 0
-1 465.297424316406 0
-1 465.312591552734 25978
-1 465.327758789062 82625
-1 465.342956542969 174703
-1 465.358123779297 251267
-1 465.373291015625 262422
-1 465.388488769531 196420
-1 465.403656005859 94015
-1 465.418823242188 13286
-1 465.434020996094 0
-1 465.449188232422 0
-1 465.46435546875 0
-1 465.479553222656 0
-1 466.133026123047 0
-1 466.148254394531 0
-1 466.163482666016 0
-1 466.178680419922 0
-1 466.193908691406 40337
-1 466.209106445312 113931
-1 466.224334716797 191805
-1 466.239562988281 221319
-1 466.254760742188 183523
-1 466.269989013672 109802
-1 466.285217285156 50224
-1 466.300445556641 0
-1 466.315643310547 0
-1 466.330871582031 0
-1 466.346099853516 0
-1 466.407012939453 0
-1 466.422241210938 0
-1 466.437469482422 0
-1 466.452697753906 0
-1 466.467926025391 70328
-1 466.483154296875 117352
-1 466.498382568359 124582
-1 466.513610839844 86674
-1 466.528839111328 28745
-1 466.544067382812 0
-1 466.559295654297 0
-1 466.574554443359 0
-1 466.589782714844 0
-1 467.108215332031 0
-1 467.123504638672 0
-1 467.138763427734 0
-1 467.154022216797 0
-1 467.169281005859 30776
-1 467.184539794922 132778
-1 467.199798583984 238474
-1 467.215087890625 272290
-1 467.230346679688 209797
-1 467.24560546875 104101
-1 467.260894775391 27559
-1 467.276153564453 0
-1 467.291412353516 0
-1 467.306701660156 0
-1 467.321960449219 0
-1 467.612243652344 0
-1 467.627532958984 0
-1 467.642822265625 0
-1 467.658111572266 0
-1 467.673400878906 70860
-1 467.688690185547 143079
-1 467.703979492188 207109
-1 467.719268798828 209962
-1 467.734558105469 139491
-1 467.749847412109 46599
-1 467.765167236328 0
-1 467.780456542969 0
-1 467.795745849609 0
-1 467.81103515625 0
-1 471.1943359375 0
-1 471.209808349609 0
-1 471.225250244141 0
-1 471.24072265625 0
-1 471.256195068359 14698
-1 471.271636962891 135790
-1 471.287109375 320935
-1 471.302581787109 457288
-1 471.318054199219 444491
-1 471.333526611328 296698
-1 471.348999023438 128094
-1 471.364471435547 35119
-1 471.379943847656 0
-1 471.395416259766 0
-1 471.410888671875 0
-1 471.426361083984 0
-1 473.226379394531 0
-1 473.241943359375 0
-1 473.257507324219 0
-1 473.273071289062 0
-1 473.288635253906 65978
-1 473.30419921875 99021
-1 473.319763183594 109778
-1 473.335357666016 90457
-1 473.350921630859 58224
-1 473.366485595703 0
-1 473.382049560547 0
-1 473.397613525391 0
-1 473.413177490234 0
-1 474.192718505859 0
-1 474.208312988281 0
-1 474.223937988281 0
-1 474.239562988281 0
-1 474.255157470703 50199
-1 474.270782470703 98957
-1 474.286376953125 116874
-1 474.302001953125 89067
-1 474.317626953125 41192
-1 474.333221435547 0
-1 474.348846435547 0
-1 474.364471435547 0
-1 474.380096435547 0
-1 475.255950927734 0
-1 475.271636962891 0
-1 475.287292480469 0
-1 475.302947998047 0
-1 475.318603515625 69284
-1 475.334289550781 75454
-1 475.349945068359 78936
-1 475.365631103516 82057
-1 475.381286621094 74831
-1 475.396942138672 46171
-1 475.412628173828 0
-1 475.428283691406 0
-1 475.443969726562 0
-1 475.459625244141 0
-1 476.307067871094 0
-1 476.322784423828 0
-1 476.338500976562 0
-1 476.354217529297 0
-1 476.369934082031 62412
-1 476.385650634766 103457
-1 476.4013671875 108448
-1 476.417083740234 78526
-1 476.432800292969 38148
-1 476.448547363281 0
-1 476.464263916016 0
-1 476.47998046875 0
-1 476.495697021484 0
-1 476.778839111328 0
-1 476.794586181641 0
-1 476.810333251953 0
-1 476.826080322266 0
-1 476.841796875 45915
-1 476.857543945312 73329
-1 476.873291015625 103429
-1 476.889038085938 112041
-1 476.90478515625 81309
-1 476.920532226562 26346
-1 476.936279296875 0
-1 476.952026367188 0
-1 476.9677734375 0
-1 476.983520507812 0
-1 477.125274658203 0
-1 477.141021728516 0
-1 477.156768798828 0
-1 477.172546386719 0
-1 477.188293457031 53280
-1 477.204040527344 94883
-1 477.219818115234 117745
-1 477.235565185547 99903
-1 477.251342773438 49101
-1 477.26708984375 0
-1 477.282867431641 0
-1 477.298614501953 0
-1 477.314392089844 0
-1 478.293273925781 0
-1 478.30908203125 0
-1 478.324890136719 0
-1 478.340698242188 0
-1 478.356506347656 35920
-1 478.372344970703 103115
-1 478.388153076172 112759
-1 478.403961181641 72374
-1 478.419799804688 16610
-1 478.435607910156 0
-1 478.451416015625 0
-1 478.467254638672 0
-1 478.483062744141 0
-1 479.195861816406 0
-1 479.211730957031 0
-1 479.227569580078 0
-1 479.243438720703 0
-1 479.259307861328 29728
-1 479.275146484375 97111
-1 479.291015625 110326
-1 479.306884765625 77263
-1 479.32275390625 43895
-1 479.338623046875 0
-1 479.354461669922 0
-1 479.370330810547 0
-1 479.386199951172 0
-1 482.880035400391 0
-1 482.896087646484 0
-1 482.912109375 0
-1 482.928161621094 0
-1 482.944213867188 56051
-1 482.960235595703 124874
-1 482.976287841797 173276
-1 482.992340087891 167274
-1 483.008392333984 115702
-1 483.024444580078 58780
-1 483.040466308594 0
-1 483.056518554688 0
-1 483.072570800781 0
-1 483.088623046875 0
-1 483.184936523438 0
-1 483.201019287109 0
-1 483.217071533203 0
-1 483.233123779297 0
-1 483.249176025391 61722
-1 483.265228271484 100101
-1 483.281311035156 119917
-1 483.29736328125 102322
-1 483.313415527344 62148
-1 483.329498291016 0
-1 483.345550537109 0
-1 483.361602783203 0
-1 483.377685546875 0
-1 489.770172119141 0
-1 489.786560058594 0
-1 489.802947998047 0
-1 489.8193359375 0
-1 489.835723876953 19687
-1 489.852111816406 89931
-1 489.868499755859 129307
-1 489.884887695312 113479
-1 489.901306152344 62341
-1 489.917694091797 0
-1 489.93408203125 0
-1 489.950469970703 0
-1 489.966857910156 0
-1 490.294921875 0
-1 490.311340332031 0
-1 490.327758789062 0
-1 490.344177246094 0
-1 490.360595703125 46133
-1 490.377014160156 80178
-1 490.393402099609 117241
-1 490.409820556641 130793
-1 490.426239013672 104960
-1 490.442657470703 56337
-1 490.459075927734 0
-1 490.475494384766 0
-1 490.491943359375 0
-1 490.508361816406 0
-1 490.787658691406 0
-1 490.804077148438 0
-1 490.820526123047 0
-1 490.836975097656 0
-1 490.853393554688 44883
-1 490.869842529297 89959
-1 490.886291503906 124832
-1 490.902709960938 120637
-1 490.919158935547 75738
-1 490.935607910156 18502
-1 490.952056884766 0
-1 490.968505859375 0
-1 490.984954833984 0
-1 491.001403808594 0
-1 491.314025878906 0
-1 491.330505371094 0
-1 491.346954345703 0
-1 491.363433837891 0
-1 491.3798828125 26007
-1 491.396362304688 85366
-1 491.412811279297 119278
-1 491.429290771484 103523
-1 491.445770263672 53499
-1 491.462219238281 0
-1 491.478698730469 0
-1 491.495178222656 0
-1 491.511657714844 0
-1 492.253753662109 0
-1 492.270263671875 0
-1 492.286773681641 0
-1 492.303283691406 0
-1 492.319793701172 63444
-1 492.336303710938 90023
-1 492.352844238281 102221
-1 492.369354248047 86160
-1 492.385864257812 65598
-1 492.402374267578 0
-1 492.418884277344 0
-1 492.435424804688 0
-1 492.451934814453 0
-1 492.633697509766 0
-1 492.650238037109 0
-1 492.666778564453 0
-1 492.683288574219 0
-1 492.699829101562 46862
-1 492.716369628906 179627
-1 492.73291015625 333444
-1 492.749420166016 408330
-1 492.765960693359 343644
-1 492.782501220703 184684
-1 492.799041748047 36491
-1 492.815582275391 0
-1 492.832122802734 0
-1 492.848663330078 0
-1 492.865203857422 0
-1 493.129943847656 0
-1 493.146514892578 0
-1 493.163055419922 0
-1 493.179626464844 0
-1 493.196166992188 28243
-1 493.212738037109 82052
-1 493.229278564453 155224
-1 493.245849609375 208841
-1 493.262420654297 202094
-1 493.278961181641 136437
-1 493.295532226562 54964
-1 493.312103271484 0
-1 493.328674316406 0
-1 493.34521484375 0
-1 493.361785888672 0
-1 497.076812744141 0
-1 497.093566894531 0
-1 497.110321044922 0
-1 497.127075195312 0
-1 497.143829345703 66207
-1 497.160583496094 592572
-1 497.177337646484 1.49885e+06
-1 497.194091796875 2.29862e+06
-1 497.210845947266 2.43164e+06
-1 497.227630615234 1.8072e+06
-1 497.244384765625 896223
-1 497.261138916016 253434
-1 497.277893066406 50755
-1 497.294677734375 0
-1 497.311431884766 0
-1 497.328216552734 0
-1 497.344970703125 0
-1 497.579772949219 0
-1 497.596557617188 0
-1 497.613342285156 0
-1 497.630126953125 0
-1 497.646911621094 31567
-1 497.663696289062 354799
-1 497.680480957031 855753
-1 497.697265625 1.27109e+06
-1 497.714050292969 1.3085e+06
-1 497.730834960938 926903
-1 497.747619628906 394872
-1 497.764404296875 40916
-1 497.781188964844 0
-1 497.797973632812 0
-1 497.814758300781 7174
-1 497.831573486328 196514
-1 497.848358154297 882386
-1 497.865142822266 1.98287e+06
-1 497.881927490234 2.87988e+06
-1 497.898742675781 2.91738e+06
-1 497.91552734375 2.05341e+06
-1 497.932312011719 906083
-1 497.949127197266 135363
-1 497.965911865234 41647
-1 497.982727050781 0
-1 497.99951171875 0
-1 498.016326904297 0
-1 498.033111572266 0
-1 498.083526611328 0
-1 498.100341796875 0
-1 498.117126464844 0
-1 498.133941650391 0
-1 498.150756835938 7036
-1 498.167572021484 200701
-1 498.184356689453 743003
-1 498.201171875 1.54202e+06
-1 498.217987060547 2.13953e+06
-1 498.234802246094 2.08491e+06
-1 498.251617431641 1.40916e+06
-1 498.268432617188 595916
-1 498.285247802734 91061
-1 498.302062988281 0
-1 498.318878173828 0
-1 498.335693359375 0
-1 498.352508544922 0
-1 498.369323730469 0
-1 498.436614990234 0
-1 498.453430175781 0
-1 498.470245361328 0
-1 498.487060546875 0
-1 498.50390625 71543
-1 498.520721435547 401034
-1 498.537536621094 869654
-1 498.554382324219 1.18668e+06
-1 498.571197509766 1.11811e+06
-1 498.588043212891 726273
-1 498.604858398438 300062
-1 498.621704101562 61207
-1 498.638519287109 0
-1 498.655364990234 0
-1 498.672180175781 0
-1 498.689025878906 0
-1 498.773223876953 0
-1 498.7900390625 0
-1 498.806884765625 0
-1 498.82373046875 0
-1 498.840576171875 24727
-1 498.857421875 123303
-1 498.874267578125 253323
-1 498.89111328125 328234
-1 498.907958984375 285876
-1 498.9248046875 158915
-1 498.941650390625 40411
-1 498.95849609375 0
-1 498.975341796875 0
-1 498.9921875 0
-1 499.009033203125 0
-1 501.274780273438 0
-1 501.291748046875 0
-1 501.308685302734 0
-1 501.325653076172 0
-1 501.342651367188 46429
-1 501.359619140625 155991
-1 501.376586914062 241523
-1 501.3935546875 238754
-1 501.410522460938 153124
-1 501.427490234375 55095
-1 501.444458007812 0
-1 501.461456298828 0
-1 501.478424072266 0
-1 501.495391845703 0
-1 501.784118652344 0
-1 501.801116943359 0
-1 501.818115234375 0
-1 501.835113525391 0
-1 501.852111816406 57063
-1 501.869110107422 107184
-1 501.886108398438 134984
-1 501.903106689453 113319
-1 501.920104980469 50305
-1 501.937103271484 0
-1 501.9541015625 0
-1 501.971099853516 0
-1 501.988098144531 0
-1 502.26025390625 0
-1 502.277252197266 0
-1 502.294281005859 0
-1 502.311279296875 0
-1 502.328308105469 643
-1 502.345336914062 88236
-1 502.362365722656 189078
-1 502.379364013672 242777
-1 502.396392822266 211942
-1 502.413421630859 120898
-1 502.430450439453 37408
-1 502.447448730469 0
-1 502.464477539062 0
-1 502.481506347656 0
-1 502.49853515625 0
-1 507.196899414062 0
-1 507.214172363281 0
-1 507.2314453125 0
-1 507.248718261719 0
-1 507.265991210938 64254
-1 507.283264160156 84215
-1 507.300537109375 94721
-1 507.317810058594 84487
-1 507.335083007812 54018
-1 507.352355957031 0
-1 507.36962890625 54639
-1 507.386901855469 112485
-1 507.404174804688 149775
-1 507.421447753906 129049
-1 507.438751220703 63007
-1 507.456024169922 0
-1 507.473297119141 0
-1 507.490600585938 0
-1 507.507873535156 0
-1 514.280822753906 0
-1 514.298461914062 0
-1 514.316101074219 0
-1 514.333740234375 0
-1 514.351379394531 49451
-1 514.369018554688 80487
-1 514.386657714844 93674
-1 514.404296875 75689
-1 514.421936035156 38486
-1 514.439575195312 0
-1 514.457214355469 0
-1 514.474853515625 0
-1 514.492492675781 0
-1 515.251892089844 0
-1 515.269592285156 0
-1 515.287231445312 0
-1 515.304931640625 0
-1 515.322631835938 2766
-1 515.34033203125 130258
-1 515.357971191406 476473
-1 515.375671386719 932761
-1 515.393371582031 1.20959e+06
-1 515.411071777344 1.09479e+06
-1 515.428771972656 675453
-1 515.446411132812 249264
-1 515.464111328125 31112
-1 515.481811523438 0
-1 515.49951171875 0
-1 515.517211914062 0
-1 515.534912109375 0
-1 515.765014648438 0
-1 515.78271484375 0
-1 515.800415039062 0
-1 515.818115234375 0
-1 515.835815429688 30972
-1 515.853576660156 115706
-1 515.871276855469 336720
-1 515.888977050781 538221
-1 515.906677246094 567537
-1 515.924438476562 398516
-1 515.942138671875 156266
-1 515.959838867188 0
-1 515.9775390625 0
-1 515.995300292969 0
-1 516.013000488281 0
-1 516.030700683594 0
-1 516.278869628906 0
-1 516.296630859375 0
-1 516.314331054688 0
-1 516.332092285156 0
-1 516.349853515625 13150
-1 516.367553710938 92046
-1 516.385314941406 194822
-1 516.403076171875 224225
-1 516.420776367188 153270
-1 516.438537597656 43039
-1 516.456298828125 0
-1 516.473999023438 0
-1 516.491760253906 0
-1 516.509521484375 0
-1 516.615966796875 0
-1 516.633728027344 0
-1 516.651489257812 0
-1 516.669250488281 0
-1 516.68701171875 66289
-1 516.704772949219 309240
-1 516.722534179688 787186
-1 516.740295410156 1.26423e+06
-1 516.757995605469 1.40483e+06
-1 516.775756835938 1.0978e+06
-1 516.793518066406 574277
-1 516.811279296875 171156
-1 516.829040527344 17624
-1 516.846801757812 0
-1 516.864562988281 0
-1 516.88232421875 0
-1 516.900146484375 0
-1 517.113342285156 0
-1 517.131164550781 0
-1 517.14892578125 0
-1 517.166687011719 0
-1 517.184509277344 25677
-1 517.202270507812 79368
-1 517.220031738281 293559
-1 517.237854003906 546045
-1 517.255615234375 663085
-1 517.273376464844 559106
-1 517.291198730469 319325
-1 517.308959960938 107249
-1 517.326721191406 10843
-1 517.344543457031 0
-1 517.3623046875 0
-1 517.380126953125 0
-1 517.397888183594 0
-1 517.593688964844 0
-1 517.611450195312 0
-1 517.629272460938 0
-1 517.647094726562 0
-1 517.664855957031 73803
-1 517.682678222656 82630
-1 517.700500488281 105256
-1 517.718322753906 155909
-1 517.736083984375 205436
-1 517.75390625 198686
-1 517.771728515625 125310
-1 517.78955078125 30946
-1 517.807373046875 0
-1 517.825134277344 0
-1 517.842956542969 0
-1 517.860778808594 0
-1 519.306823730469 0
-1 519.32470703125 0
-1 519.342590332031 0
-1 519.360473632812 0
-1 519.378356933594 61786
-1 519.396240234375 114705
-1 519.414184570312 159208
-1 519.432067871094 157334
-1 519.449951171875 104373
-1 519.467834472656 34872
-1 519.485778808594 0
-1 519.503662109375 0
-1 519.521545410156 0
-1 519.539428710938 0
-1 521.316223144531 0
-1 521.334228515625 0
-1 521.352233886719 0
-1 521.370239257812 0
-1 521.388244628906 58331
-1 521.40625 157607
-1 521.424255371094 217571
-1 521.442199707031 193571
-1 521.460205078125 104811
-1 521.478210449219 14995
-1 521.496215820312 0
-1 521.514221191406 0
-1 521.5322265625 0
-1 521.550231933594 0
-1 522.307312011719 0
-1 522.325378417969 0
-1 522.343383789062 0
-1 522.361450195312 0
-1 522.379516601562 56440
-1 522.397521972656 104889
-1 522.415588378906 144414
-1 522.433654785156 157882
-1 522.451721191406 138903
-1 522.4697265625 91867
-1 522.48779296875 38043
-1 522.505859375 0
-1 522.52392578125 0
-1 522.5419921875 0
-1 522.559997558594 0
-1 522.794860839844 0
-1 522.812927246094 0
-1 522.830993652344 0
-1 522.849060058594 0
-1 522.867126464844 62221
-1 522.885192871094 131294
-1 522.9033203125 171244
-1 522.92138671875 155644
-1 522.939453125 89341
-1 522.95751953125 19070
-1 522.9755859375 0
-1 522.993713378906 0
-1 523.011779785156 0
-1 523.029846191406 0
-1 523.120239257812 0
-1 523.138366699219 0
-1 523.156433105469 0
-1 523.174560546875 0
-1 523.192626953125 0
-1 523.210693359375 121342
-1 523.228820800781 726818
-1 523.246887207031 1.75834e+06
-1 523.265014648438 2.658e+06
-1 523.283081054688 2.77638e+06
-1 523.301208496094 2.02005e+06
-1 523.319274902344 945393
-1 523.33740234375 185856
-1 523.35546875 37539
-1 523.373596191406 0
-1 523.391662597656 0
-1 523.409790039062 0
-1 523.427856445312 0
-1 523.627075195312 0
-1 523.645202636719 0
-1 523.663330078125 0
-1 523.681396484375 0
-1 523.699523925781 46474
-1 523.717651367188 105318
-1 523.735778808594 515560
-1 523.75390625 1.09162e+06
-1 523.772033691406 1.47299e+06
-1 523.790100097656 1.38152e+06
-1 523.808227539062 896633
-1 523.826354980469 362419
-1 523.844482421875 39723
-1 523.862609863281 0
-1 523.880737304688 0
-1 523.898864746094 0
-1 523.9169921875 0
-1 524.152770996094 0
-1 524.1708984375 0
-1 524.189025878906 0
-1 524.207153320312 0
-1 524.225341796875 31470
-1 524.243469238281 205059
-1 524.261596679688 398877
-1 524.27978515625 486551
-1 524.297912597656 404840
-1 524.316040039062 216279
-1 524.334228515625 42463
-1 524.352355957031 0
-1 524.370483398438 0
-1 524.388671875 0
-1 524.406799316406 0
-1 524.788269042969 0
-1 524.806396484375 0
-1 524.824584960938 0
-1 524.8427734375 0
-1 524.860961914062 42810
-1 524.879150390625 89606
-1 524.897277832031 107215
-1 524.915466308594 84120
-1 524.933654785156 42319
-1 524.951843261719 0
-1 524.970031738281 0
-1 524.988220214844 0
-1 525.006408691406 0
-1 525.133728027344 0
-1 525.151916503906 0
-1 525.170104980469 0
-1 525.188293457031 0
-1 525.206481933594 0
-1 525.224670410156 130410
-1 525.242858886719 353839
-1 525.261108398438 516574
-1 525.279296875 507109
-1 525.297485351562 341826
-1 525.315673828125 141687
-1 525.333862304688 11356
-1 525.352111816406 0
-1 525.370300292969 0
-1 525.388488769531 0
-1 525.406677246094 0
-1 525.643432617188 0
-1 525.661682128906 0
-1 525.679870605469 0
-1 525.698120117188 0
-1 525.71630859375 57487
-1 525.734558105469 148474
-1 525.752746582031 250892
-1 525.77099609375 292953
-1 525.789245605469 241135
-1 525.807434082031 136136
-1 525.82568359375 44798
-1 525.843933105469 0
-1 525.862121582031 0
-1 525.88037109375 0
-1 525.898620605469 0
-1 526.153930664062 0
-1 526.172180175781 0
-1 526.1904296875 0
-1 526.208679199219 0
-1 526.226928710938 41180
-1 526.245178222656 138860
-1 526.263427734375 210089
-1 526.281677246094 207984
-1 526.299926757812 141840
-1 526.318176269531 62646
-1 526.33642578125 0
-1 526.354675292969 0
-1 526.372924804688 0
-1 526.391174316406 0
-1 526.683410644531 0
-1 526.70166015625 0
-1 526.719970703125 0
-1 526.738220214844 0
-1 526.756530761719 43386
-1 526.774780273438 77644
-1 526.793090820312 90873
-1 526.811340332031 83171
-1 526.82958984375 67720
-1 526.847900390625 0
-1 526.8662109375 0
-1 526.884460449219 0
-1 526.902770996094 0
-1 527.177124023438 0
-1 527.195434570312 0
-1 527.213684082031 0
-1 527.231994628906 0
-1 527.250305175781 44520
-1 527.268615722656 234515
-1 527.286926269531 531177
-1 527.305236816406 757001
-1 527.323547363281 747073
-1 527.341796875 514038
-1 527.360107421875 231696
-1 527.37841796875 56619
-1 527.396728515625 0
-1 527.4150390625 0
-1 527.433349609375 0
-1 527.45166015625 0
-1 528.203247070312 0
-1 528.221618652344 0
-1 528.239990234375 0
-1 528.258361816406 0
-1 528.276672363281 43527
-1 528.295043945312 125963
-1 528.313415527344 170549
-1 528.331787109375 146885
-1 528.35009765625 75889
-1 528.368469238281 4423
-1 528.386840820312 0
-1 528.405212402344 0
-1 528.423583984375 0
-1 528.44189453125 0
-1 529.269287109375 0
-1 529.287658691406 0
-1 529.306091308594 0
-1 529.324462890625 0
-1 529.342895507812 47965
-1 529.361328125 255900
-1 529.379699707031 964336
-1 529.398132324219 1.71856e+06
-1 529.416564941406 2.00439e+06
-1 529.434936523438 1.61428e+06
-1 529.453369140625 861492
-1 529.471801757812 246847
-1 529.490234375 0
-1 529.508605957031 0
-1 529.527038574219 0
-1 529.545471191406 0
-1 529.563903808594 0
-1 529.7666015625 0
-1 529.785034179688 0
-1 529.803466796875 0
-1 529.821899414062 0
-1 529.84033203125 63715
-1 529.858764648438 179262
-1 529.877197265625 554106
-1 529.895629882812 1.00791e+06
-1 529.9140625 1.23055e+06
-1 529.932556152344 1.04388e+06
-1 529.950988769531 585157
-1 529.969421386719 165249
-1 529.987854003906 0
-1 530.006286621094 0
-1 530.024719238281 0
-1 530.043212890625 0
-1 530.061645507812 0
-1 530.283081054688 0
-1 530.301574707031 0
-1 530.320007324219 0
-1 530.338439941406 0
-1 530.35693359375 0
-1 530.375427246094 83670
-1 530.393859863281 253069
-1 530.412353515625 370031
-1 530.430786132812 343773
-1 530.449279785156 202255
-1 530.467712402344 55549
-1 530.486206054688 0
-1 530.504699707031 0
-1 530.523132324219 0
-1 530.541625976562 0
-1 530.800354003906 0
-1 530.81884765625 0
-1 530.837341308594 0
-1 530.855773925781 0
-1 530.874267578125 30495
-1 530.892761230469 84888
-1 530.911254882812 117333
-1 530.929748535156 98015
-1 530.9482421875 36297
-1 530.966735839844 0
-1 530.985229492188 0
-1 531.003723144531 0
-1 531.022277832031 0
-1 535.3212890625 0
-1 535.340026855469 0
-1 535.358764648438 0
-1 535.37744140625 0
-1 535.396179199219 64043
-1 535.414916992188 160710
-1 535.433654785156 237719
-1 535.452392578125 228100
-1 535.471130371094 151951
-1 535.489868164062 105892
-1 535.508544921875 111684
-1 535.527282714844 103370
-1 535.546020507812 54954
-1 535.564758300781 0
-1 535.58349609375 0
-1 535.602233886719 0
-1 535.620971679688 0
-1 535.8271484375 0
-1 535.845947265625 0
-1 535.864685058594 0
-1 535.883422851562 0
-1 535.902160644531 20660
-1 535.920959472656 124863
-1 535.939697265625 183816
-1 535.958435058594 168807
-1 535.977233886719 98033
-1 535.995971679688 22145
-1 536.014709472656 0
-1 536.033508300781 0
-1 536.05224609375 0
-1 536.070983886719 0
-1 536.296264648438 0
-1 536.315002441406 0
-1 536.333801269531 0
-1 536.3525390625 0
-1 536.371337890625 60275
-1 536.39013671875 185340
-1 536.408874511719 288749
-1 536.427673339844 300319
-1 536.446472167969 220230
-1 536.465270996094 117531
-1 536.484008789062 64794
-1 536.502807617188 0
-1 536.521606445312 0
-1 536.540405273438 0
-1 536.559204101562 0
-1 536.803527832031 0
-1 536.822326660156 0
-1 536.841125488281 0
-1 536.859924316406 0
-1 536.878723144531 35087
-1 536.897521972656 76514
-1 536.916320800781 107633
-1 536.935119628906 104891
-1 536.953979492188 74221
-1 536.972778320312 0
-1 536.991577148438 0
-1 537.010375976562 0
-1 537.029174804688 0
-1 537.273864746094 0
-1 537.292663574219 0
-1 537.3115234375 0
-1 537.330322265625 0
-1 537.349182128906 66125
-1 537.367980957031 166551
-1 537.386840820312 240555
-1 537.405639648438 231219
-1 537.424499511719 141296
-1 537.443298339844 45578
-1 537.462158203125 0
-1 537.481018066406 64918
-1 537.499816894531 343722
-1 537.518676757812 630874
-1 537.537536621094 743315
-1 537.556335449219 609598
-1 537.5751953125 336920
-1 537.594055175781 105719
-1 537.612854003906 19504
-1 537.631713867188 0
-1 537.650573730469 0
-1 537.66943359375 0
-1 537.688232421875 0
-1 537.782531738281 0
-1 537.801391601562 0
-1 537.820190429688 0
-1 537.839050292969 0
-1 537.85791015625 56352
-1 537.876770019531 124376
-1 537.895629882812 153813
-1 537.914489746094 120107
-1 537.933349609375 51145
-1 537.952209472656 0
-1 537.971069335938 0
-1 537.989929199219 0
-1 538.0087890625 0
-1 538.273010253906 0
-1 538.291870117188 0
-1 538.310791015625 0
-1 538.329650878906 0
-1 538.348510742188 0
-1 538.367431640625 76112
-1 538.386291503906 167757
-1 538.405212402344 196740
-1 538.424072265625 141698
-1 538.442932128906 48284
-1 538.461853027344 0
-1 538.480712890625 27813
-1 538.499633789062 145031
-1 538.518493652344 284542
-1 538.537414550781 358272
-1 538.556274414062 311098
-1 538.5751953125 171929
-1 538.594116210938 39295
-1 538.612976074219 0
-1 538.631896972656 0
-1 538.650756835938 0
-1 538.669677734375 0
-1 540.317687988281 0
-1 540.336669921875 0
-1 540.355651855469 0
-1 540.374633789062 0
-1 540.393676757812 51887
-1 540.412658691406 173604
-1 540.431640625 228172
-1 540.450622558594 167711
-1 540.469604492188 43069
-1 540.488586425781 0
-1 540.507629394531 0
-1 540.526611328125 0
-1 540.545593261719 0
-1 543.119506835938 0
-1 543.138671875 0
-1 543.157775878906 0
-1 543.176940917969 0
-1 543.196044921875 3791
-1 543.215209960938 95939
-1 543.234313964844 280944
-1 543.253479003906 468220
-1 543.272644042969 518366
-1 543.291748046875 384087
-1 543.310913085938 164234
-1 543.330078125 0
-1 543.349182128906 0
-1 543.368347167969 254564
-1 543.387512207031 1.05344e+06
-1 543.406616210938 2.08372e+06
-1 543.42578125 2.69363e+06
-1 543.444946289062 2.42234e+06
-1 543.464111328125 1.47104e+06
-1 543.483215332031 498308
-1 543.502380371094 0
-1 543.521545410156 0
-1 543.540710449219 34661
-1 543.559875488281 119438
-1 543.579040527344 267393
-1 543.598205566406 367984
-1 543.617370605469 361696
-1 543.636474609375 258998
-1 543.655639648438 118539
-1 543.6748046875 13135
-1 543.693969726562 0
-1 543.713134765625 0
-1 543.732299804688 0
-1 543.75146484375 0
-1 543.770629882812 0
-1 543.789794921875 0
-1 543.809020996094 0
-1 543.828186035156 0
-1 543.847351074219 46723
-1 543.866516113281 170031
-1 543.885681152344 549783
-1 543.904846191406 1.11247e+06
-1 543.924011230469 1.52307e+06
-1 543.943237304688 1.46819e+06
-1 543.96240234375 976585
-1 543.981567382812 391762
-1 544.000732421875 30474
-1 544.019958496094 0
-1 544.039123535156 0
-1 544.058288574219 0
-1 544.077453613281 0
-1 544.28857421875 0
-1 544.307800292969 0
-1 544.326965332031 0
-1 544.34619140625 0
-1 544.365356445312 22754
-1 544.384582519531 223212
-1 544.403747558594 522587
-1 544.422973632812 747500
-1 544.442199707031 734441
-1 544.461364746094 493827
-1 544.480590820312 197476
-1 544.499816894531 11166
-1 544.518981933594 0
-1 544.538208007812 0
-1 544.557434082031 0
-1 544.576599121094 0
-1 544.807250976562 0
-1 544.826477050781 0
-1 544.845703125 0
-1 544.864929199219 0
-1 544.884155273438 45153
-1 544.903381347656 94956
-1 544.922607421875 138692
-1 544.941833496094 140406
-1 544.961059570312 92690
-1 544.980285644531 33254
-1 544.99951171875 0
-1 545.018737792969 0
-1 545.037963867188 0
-1 545.057189941406 0
-1 545.134155273438 0
-1 545.153442382812 0
-1 545.172668457031 0
-1 545.19189453125 0
-1 545.211120605469 4073
-1 545.230407714844 106640
-1 545.249633789062 212852
-1 545.268859863281 251855
-1 545.288146972656 210756
-1 545.307373046875 142046
-1 545.32666015625 86445
-1 545.345886230469 36029
-1 545.365112304688 0
-1 545.384399414062 0
-1 545.403625488281 0
-1 545.422912597656 0
-1 545.885314941406 0
-1 545.904602050781 0
-1 545.923889160156 0
-1 545.943176269531 0
-1 545.962463378906 54570
-1 545.981750488281 175524
-1 546.001037597656 273829
-1 546.020324707031 293892
-1 546.039611816406 225688
-1 546.058898925781 117076
-1 546.078186035156 32741
-1 546.097473144531 0
-1 546.116760253906 0
-1 546.136047363281 0
-1 546.155334472656 0
-1 546.174682617188 0
-1 546.193969726562 10958
-1 546.213256835938 106891
-1 546.232543945312 280221
-1 546.251831054688 435429
-1 546.271118164062 460015
-1 546.290466308594 331144
-1 546.309753417969 138694
-1 546.329040527344 6205
-1 546.348327636719 0
-1 546.36767578125 49879
-1 546.386962890625 113036
-1 546.40625 142785
-1 546.425598144531 116222
-1 546.444885253906 47050
-1 546.464233398438 29026
-1 546.483520507812 92341
-1 546.502807617188 122838
-1 546.522155761719 105351
-1 546.541442871094 55413
-1 546.560791015625 0
-1 546.580078125 0
-1 546.599426269531 0
-1 546.618713378906 0
-1 546.638061523438 0
-1 546.657348632812 0
-1 546.676696777344 0
-1 546.695983886719 0
-1 546.71533203125 19720
-1 546.734680175781 111627
-1 546.753967285156 185008
-1 546.773315429688 183863
-1 546.792663574219 107917
-1 546.811950683594 9404
-1 546.831298828125 0
-1 546.850646972656 0
-1 546.869934082031 0
-1 546.889282226562 0
-1 549.839904785156 0
-1 549.859375 0
-1 549.878845214844 0
-1 549.898376464844 0
-1 549.917846679688 12185
-1 549.937377929688 96581
-1 549.956848144531 159174
-1 549.976318359375 161095
-1 549.995849609375 109053
-1 550.015319824219 44840
-1 550.034851074219 0
-1 550.054321289062 0
-1 550.073852539062 0
-1 550.093322753906 0
-1 550.288452148438 0
-1 550.307922363281 0
-1 550.327453613281 0
-1 550.346984863281 0
-1 550.366516113281 33099
-1 550.386047363281 84972
-1 550.405517578125 156340
-1 550.425048828125 199266
-1 550.444580078125 182411
-1 550.464111328125 112006
-1 550.483642578125 25281
-1 550.503173828125 0
-1 550.522705078125 0
-1 550.542236328125 0
-1 550.561706542969 0
-1 551.265441894531 0
-1 551.285034179688 0
-1 551.304565429688 0
-1 551.324157714844 0
-1 551.343688964844 34960
-1 551.36328125 84897
-1 551.382873535156 203163
-1 551.402404785156 346169
-1 551.421997070312 399058
-1 551.441589355469 311265
-1 551.461181640625 144699
-1 551.480712890625 6054
-1 551.500305175781 0
-1 551.519897460938 0
-1 551.539489746094 0
-1 551.559020996094 0
-1 551.794128417969 0
-1 551.813720703125 0
-1 551.833312988281 0
-1 551.852905273438 0
-1 551.872497558594 14156
-1 551.89208984375 98497
-1 551.911682128906 165877
-1 551.931274414062 163913
-1 551.950866699219 97175
-1 551.970520019531 15193
-1 551.990112304688 0
-1 552.009704589844 0
-1 552.029296875 0
-1 552.048950195312 0
-1 552.284301757812 0
-1 552.303894042969 0
-1 552.323547363281 0
-1 552.343139648438 0
-1 552.36279296875 45098
-1 552.382385253906 106680
-1 552.402038574219 192244
-1 552.421630859375 237562
-1 552.441284179688 205803
-1 552.4609375 125393
-1 552.480529785156 58351
-1 552.500183105469 0
-1 552.519836425781 0
-1 552.539428710938 0
-1 552.55908203125 0
-1 552.794799804688 0
-1 552.814392089844 0
-1 552.834045410156 0
-1 552.853698730469 0
-1 552.873352050781 62747
-1 552.893005371094 133827
-1 552.912658691406 171320
-1 552.932312011719 143821
-1 552.951965332031 70607
-1 552.971618652344 0
-1 552.991271972656 0
-1 553.010925292969 0
-1 553.030578613281 0
-1 555.199523925781 0
-1 555.219299316406 0
-1 555.239074707031 0
-1 555.258850097656 0
-1 555.278625488281 68908
-1 555.298461914062 124594
-1 555.318237304688 148218
-1 555.338012695312 124089
-1 555.357788085938 72883
-1 555.377563476562 0
-1 555.397338867188 0
-1 555.417114257812 0
-1 555.436950683594 0
-1 557.281860351562 0
-1 557.3017578125 0
-1 557.321655273438 0
-1 557.341491699219 0
-1 557.361389160156 0
-1 557.381286621094 146458
-1 557.401184082031 518872
-1 557.421081542969 994527
-1 557.440979003906 1.26624e+06
-1 557.460876464844 1.12174e+06
-1 557.480773925781 670491
-1 557.500671386719 231243
-1 557.520568847656 19053
-1 557.540466308594 0
-1 557.560363769531 0
-1 557.580261230469 0
-1 557.600158691406 0
-1 557.779357910156 0
-1 557.799255371094 0
-1 557.819213867188 0
-1 557.839111328125 0
-1 557.859008789062 15595
-1 557.878967285156 104691
-1 557.898864746094 324675
-1 557.918762207031 622731
-1 557.938720703125 824159
-1 557.958618164062 774618
-1 557.978576660156 500840
-1 557.998474121094 185793
-1 558.018432617188 0
-1 558.038330078125 0
-1 558.058288574219 0
-1 558.078186035156 0
-1 558.09814453125 0
-1 558.317443847656 0
-1 558.33740234375 0
-1 558.357299804688 0
-1 558.377258300781 0
-1 558.397216796875 55407
-1 558.417175292969 188267
-1 558.437133789062 305364
-1 558.45703125 322603
-1 558.476989746094 227194
-1 558.496948242188 97303
-1 558.516906738281 28233
-1 558.536865234375 0
-1 558.556823730469 0
-1 558.576782226562 0
-1 558.596740722656 0
-1 560.156677246094 0
-1 560.1767578125 0
-1 560.19677734375 0
-1 560.216857910156 0
-1 560.236877441406 32953
-1 560.256896972656 89564
-1 560.276977539062 125552
-1 560.296997070312 114419
-1 560.317077636719 60110
-1 560.337097167969 0
-1 560.357177734375 0
-1 560.377197265625 0
-1 560.397277832031 0
-1 561.381225585938 0
-1 561.401306152344 0
-1 561.421447753906 0
-1 561.441528320312 0
-1 561.461669921875 0
-1 561.481750488281 139900
-1 561.501892089844 440846
-1 561.522033691406 733980
-1 561.542114257812 819764
-1 561.562255859375 637951
-1 561.582336425781 331039
-1 561.602478027344 96952
-1 561.622619628906 8815
-1 561.642700195312 0
-1 561.662841796875 0
-1 561.682983398438 0
-1 561.703063964844 0
-1 562.408081054688 0
-1 562.428283691406 0
-1 562.448425292969 0
-1 562.468566894531 0
-1 562.48876953125 60970
-1 562.508911132812 193576
-1 562.529113769531 305745
-1 562.549255371094 324000
-1 562.569458007812 242376
-1 562.589599609375 123900
-1 562.609802246094 37184
-1 562.629943847656 0
-1 562.650146484375 0
-1 562.670288085938 0
-1 562.690490722656 0
-1 563.377136230469 0
-1 563.397338867188 0
-1 563.417541503906 0
-1 563.437805175781 0
-1 563.4580078125 15407
-1 563.478210449219 117070
-1 563.498474121094 962865
-1 563.518676757812 2.43067e+06
-1 563.538879394531 3.75672e+06
-1 563.559143066406 4.00992e+06
-1 563.579345703125 3.0046e+06
-1 563.599548339844 1.48999e+06
-1 563.619812011719 385115
-1 563.640014648438 0
-1 563.660278320312 0
-1 563.680480957031 0
-1 563.70068359375 0
-1 563.720947265625 0
-1 564.389221191406 0
-1 564.409484863281 0
-1 564.429748535156 0
-1 564.450012207031 0
-1 564.470336914062 5502
-1 564.490600585938 120870
-1 564.510864257812 589745
-1 564.531127929688 1.17649e+06
-1 564.551391601562 1.5264e+06
-1 564.571716308594 1.39016e+06
-1 564.591979980469 872468
-1 564.612243652344 325698
-1 564.632507324219 21500
-1 564.65283203125 0
-1 564.673095703125 0
-1 564.693359375 0
-1 564.713684082031 0
-1 565.302429199219 0
-1 565.32275390625 0
-1 565.343078613281 0
-1 565.363403320312 0
-1 565.383728027344 47645
-1 565.404052734375 103187
-1 565.424377441406 151488
-1 565.444702148438 120385
-1 565.465026855469 13199
-1 565.4853515625 44071
-1 565.505676269531 196375
-1 565.526000976562 482749
-1 565.546325683594 805634
-1 565.566650390625 934097
-1 565.586975097656 760841
-1 565.607360839844 411202
-1 565.627685546875 116106
-1 565.648010253906 6218
-1 565.668334960938 0
-1 565.688659667969 0
-1 565.709045410156 0
-1 565.729370117188 0
-1 565.790405273438 0
-1 565.810729980469 0
-1 565.8310546875 0
-1 565.851440429688 0
-1 565.871765136719 72885
-1 565.892150878906 159203
-1 565.912475585938 232379
-1 565.932800292969 236247
-1 565.953186035156 166016
-1 565.973510742188 70516
-1 565.993896484375 0
-1 566.014221191406 0
-1 566.034606933594 0
-1 566.054931640625 0
-1 566.421569824219 0
-1 566.441955566406 0
-1 566.462341308594 0
-1 566.482727050781 0
-1 566.503112792969 7060
-1 566.523498535156 93440
-1 566.543884277344 223964
-1 566.564270019531 302265
-1 566.584655761719 265929
-1 566.605041503906 139820
-1 566.625427246094 12556
-1 566.645812988281 0
-1 566.666198730469 0
-1 566.686584472656 0
-1 566.70703125 0
-1 568.321533203125 0
-1 568.342041015625 0
-1 568.362548828125 0
-1 568.382995605469 0
-1 568.403503417969 59452
-1 568.424011230469 106490
-1 568.444458007812 134546
-1 568.464965820312 120942
-1 568.485473632812 66430
-1 568.505920410156 0
-1 568.526428222656 0
-1 568.546936035156 0
-1 568.567443847656 0
-1 571.757446289062 0
-1 571.778076171875 0
-1 571.798767089844 0
-1 571.819396972656 0
-1 571.840087890625 71083
-1 571.860778808594 97872
-1 571.881469726562 104233
-1 571.902099609375 81177
-1 571.922790527344 46509
-1 571.943481445312 0
-1 571.964172363281 0
-1 571.984802246094 0
-1 572.005493164062 0
-1 574.307983398438 0
-1 574.328796386719 0
-1 574.349609375 0
-1 574.370422363281 0
-1 574.391235351562 70662
-1 574.412048339844 79386
-1 574.432861328125 81301
-1 574.453674316406 75828
-1 574.474487304688 51564
-1 574.495300292969 0
-1 574.51611328125 0
-1 574.536926269531 0
-1 574.557739257812 0
-1 578.113403320312 0
-1 578.134399414062 0
-1 578.155456542969 0
-1 578.176452636719 0
-1 578.197448730469 5545
-1 578.218505859375 195875
-1 578.239501953125 610660
-1 578.260559082031 1.0627e+06
-1 578.281555175781 1.24527e+06
-1 578.302551269531 1.01823e+06
-1 578.323608398438 552412
-1 578.344604492188 152152
-1 578.365661621094 0
-1 578.386657714844 0
-1 578.40771484375 0
-1 578.4287109375 0
-1 578.449768066406 0
-1 578.470764160156 0
-1 578.491821289062 0
-1 578.512878417969 18320
-1 578.533874511719 95083
-1 578.554931640625 358047
-1 578.575988769531 826734
-1 578.596984863281 1.28741e+06
-1 578.618041992188 1.42336e+06
-1 578.639099121094 1.12001e+06
-1 578.66015625 588013
-1 578.68115234375 150037
-1 578.702209472656 0
-1 578.723266601562 0
-1 578.744323730469 0
-1 578.765380859375 0
-1 578.786376953125 0
-1 578.807434082031 0
-1 578.828491210938 0
-1 578.849548339844 0
-1 578.87060546875 71980
-1 578.891662597656 219716
-1 578.912719726562 474477
-1 578.933776855469 713945
-1 578.954833984375 764831
-1 578.975891113281 587511
-1 578.996948242188 318646
-1 579.018005371094 121481
-1 579.0390625 40196
-1 579.060119628906 0
-1 579.081237792969 0
-1 579.102294921875 0
-1 579.123352050781 0
-1 579.144409179688 0
-1 579.165466308594 0
-1 579.186584472656 0
-1 579.207641601562 0
-1 579.228698730469 27648
-1 579.249755859375 100974
-1 579.270874023438 162044
-1 579.291931152344 168473
-1 579.31298828125 120505
-1 579.334106445312 59370
-1 579.355163574219 0
-1 579.376220703125 0
-1 579.397338867188 0
-1 579.418395996094 0
-1 584.383728027344 0
-1 584.405090332031 0
-1 584.426452636719 0
-1 584.447814941406 0
-1 584.469177246094 25999
-1 584.490539550781 141688
-1 584.511901855469 253148
-1 584.533264160156 281274
-1 584.554626464844 206832
-1 584.575988769531 87494
-1 584.597351074219 1918
-1 584.618713378906 0
-1 584.640075683594 0
-1 584.661437988281 0
-1 584.682800292969 0
-1 585.110473632812 0
-1 585.131896972656 0
-1 585.1533203125 0
-1 585.174682617188 0
-1 585.196105957031 53922
-1 585.217468261719 77727
-1 585.238891601562 166807
-1 585.260314941406 305219
-1 585.281677246094 396951
-1 585.303100585938 370349
-1 585.324523925781 247342
-1 585.345947265625 112760
-1 585.367309570312 23266
-1 585.388732910156 0
-1 585.41015625 0
-1 585.431579589844 0
-1 585.453002929688 0
-1 585.474365234375 0
-1 585.495788574219 37035
-1 585.517211914062 77351
-1 585.538635253906 108332
-1 585.56005859375 157058
-1 585.581481933594 258366
-1 585.602905273438 369190
-1 585.624328613281 397788
-1 585.645751953125 303985
-1 585.667175292969 142094
-1 585.688598632812 5618
-1 585.710021972656 0
-1 585.7314453125 0
-1 585.752868652344 0
-1 585.774353027344 0
-1 585.838623046875 0
-1 585.860046386719 0
-1 585.881469726562 0
-1 585.902954101562 0
-1 585.924377441406 43035
-1 585.94580078125 100627
-1 585.96728515625 116335
-1 585.988708496094 83755
-1 586.010131835938 46003
-1 586.031616210938 0
-1 586.053039550781 0
-1 586.074462890625 0
-1 586.095947265625 0
-1 586.160278320312 0
-1 586.181762695312 0
-1 586.203186035156 0
-1 586.224670410156 0
-1 586.24609375 51101
-1 586.267578125 103170
-1 586.289001464844 128780
-1 586.310485839844 97750
-1 586.331970214844 23065
-1 586.353393554688 0
-1 586.374877929688 0
-1 586.396362304688 0
-1 586.417785644531 0
-1 586.439270019531 0
-1 586.460754394531 0
-1 586.482238769531 69272
-1 586.503662109375 195308
-1 586.525146484375 317292
-1 586.546630859375 360414
-1 586.568115234375 292291
-1 586.589599609375 157250
-1 586.611083984375 41486
-1 586.632507324219 0
-1 586.653991699219 0
-1 586.675476074219 0
-1 586.696960449219 0
-1 587.341979980469 0
-1 587.363525390625 0
-1 587.385009765625 0
-1 587.406555175781 0
-1 587.428039550781 34936
-1 587.449584960938 85613
-1 587.471130371094 178729
-1 587.492614746094 282500
-1 587.51416015625 341687
-1 587.535705566406 320703
-1 587.557250976562 230377
-1 587.578735351562 119012
-1 587.600280761719 38144
-1 587.621826171875 0
-1 587.643371582031 0
-1 587.664916992188 0
-1 587.686401367188 0
-1 589.196899414062 0
-1 589.218505859375 0
-1 589.240173339844 0
-1 589.261779785156 0
-1 589.283386230469 68165
-1 589.304992675781 107764
-1 589.32666015625 120936
-1 589.348266601562 99398
-1 589.369873046875 55182
-1 589.391540527344 0
-1 589.413146972656 0
-1 589.434814453125 0
-1 589.456420898438 0
-1 590.301086425781 0
-1 590.32275390625 0
-1 590.344421386719 0
-1 590.366088867188 0
-1 590.387817382812 0
-1 590.409484863281 101787
-1 590.43115234375 168979
-1 590.452880859375 151007
-1 590.474548339844 79395
-1 590.496276855469 0
-1 590.517944335938 0
-1 590.539611816406 0
-1 590.561340332031 0
-1 591.408325195312 0
-1 591.430114746094 0
-1 591.451843261719 0
-1 591.473571777344 0
-1 591.495300292969 58291
-1 591.51708984375 218998
-1 591.538818359375 592367
-1 591.560546875 1.02598e+06
-1 591.582336425781 1.2314e+06
-1 591.604064941406 1.05052e+06
-1 591.625793457031 615974
-1 591.647583007812 212321
-1 591.669311523438 10506
-1 591.691101074219 0
-1 591.712829589844 0
-1 591.734619140625 0
-1 591.75634765625 0
-1 592.431518554688 0
-1 592.453308105469 0
-1 592.475158691406 0
-1 592.496948242188 0
-1 592.518737792969 34027
-1 592.54052734375 195020
-1 592.562316894531 389957
-1 592.584167480469 492243
-1 592.60595703125 419144
-1 592.627746582031 225183
-1 592.649597167969 51577
-1 592.67138671875 0
-1 592.693176269531 0
-1 592.715026855469 0
-1 592.73681640625 0
-1 593.435546875 0
-1 593.457397460938 0
-1 593.479248046875 0
-1 593.501098632812 0
-1 593.52294921875 13376
-1 593.544799804688 90566
-1 593.566650390625 194843
-1 593.588500976562 274078
-1 593.610412597656 273066
-1 593.632263183594 186542
-1 593.654113769531 67876
-1 593.675964355469 0
-1 593.697875976562 0
-1 593.7197265625 0
-1 593.741577148438 0
-1 594.463989257812 0
-1 594.485900878906 0
-1 594.5078125 0
-1 594.529724121094 0
-1 594.551635742188 57835
-1 594.573547363281 86715
-1 594.595458984375 109810
-1 594.617370605469 106063
-1 594.639282226562 63835
-1 594.661193847656 0
-1 594.683166503906 0
-1 594.705078125 0
-1 594.726989746094 0
-1 601.805541992188 0
-1 601.827880859375 0
-1 601.850219726562 0
-1 601.872497558594 0
-1 601.894836425781 21406
-1 601.917175292969 81055
-1 601.939514160156 188103
-1 601.961791992188 275392
-1 601.984130859375 276174
-1 602.006469726562 193081
-1 602.02880859375 91876
-1 602.051147460938 29079
-1 602.073486328125 0
-1 602.095825195312 0
-1 602.118103027344 0
-1 602.140441894531 0
-1 602.162780761719 0
-1 602.185119628906 0
-1 602.207458496094 0
-1 602.229797363281 0
-1 602.252136230469 18942
-1 602.274536132812 140044
-1 602.296875 238688
-1 602.319213867188 250923
-1 602.341552734375 174958
-1 602.363891601562 65855
-1 602.386169433594 0
-1 602.408508300781 0
-1 602.430908203125 0
-1 602.453247070312 0
-1 610.376647949219 0
-1 610.399475097656 0
-1 610.422241210938 0
-1 610.445068359375 0
-1 610.467895507812 34056
-1 610.490661621094 127046
-1 610.513488769531 244887
-1 610.536254882812 303733
-1 610.55908203125 251530
-1 610.581909179688 126251
-1 610.604675292969 20353
-1 610.627502441406 0
-1 610.650329589844 0
-1 610.673156738281 0
-1 610.695922851562 0
-1 611.380920410156 0
-1 611.40380859375 0
-1 611.426635742188 0
-1 611.449523925781 0
-1 611.472351074219 53353
-1 611.495239257812 122912
-1 611.51806640625 193509
-1 611.540954589844 210644
-1 611.563781738281 149806
-1 611.586669921875 51637
-1 611.609558105469 0
-1 611.632385253906 0
-1 611.6552734375 0
-1 611.678100585938 0
-1 612.364807128906 0
-1 612.3876953125 0
-1 612.410583496094 0
-1 612.433532714844 0
-1 612.456420898438 8056
-1 612.479309082031 226497
-1 612.502258300781 1.19701e+06
-1 612.525146484375 2.65116e+06
-1 612.548095703125 3.74755e+06
-1 612.570983886719 3.69396e+06
-1 612.593933105469 2.54281e+06
-1 612.616821289062 1.12712e+06
-1 612.639770507812 224462
-1 612.662658691406 0
-1 612.685607910156 0
-1 612.708557128906 0
-1 612.7314453125 0
-1 612.75439453125 0
-1 613.373962402344 0
-1 613.396911621094 0
-1 613.419860839844 0
-1 613.44287109375 0
-1 613.4658203125 65322
-1 613.48876953125 244956
-1 613.511779785156 677143
-1 613.534729003906 1.2105e+06
-1 613.557739257812 1.50177e+06
-1 613.580688476562 1.32586e+06
-1 613.603637695312 812148
-1 613.626647949219 316736
-1 613.649597167969 78733
-1 613.672607421875 0
-1 613.695556640625 0
-1 613.718566894531 0
-1 613.741577148438 0
-1 614.385620117188 0
-1 614.408630371094 0
-1 614.431701660156 0
-1 614.454711914062 0
-1 614.477722167969 21649
-1 614.500732421875 142357
-1 614.523803710938 574394
-1 614.546813964844 1.08559e+06
-1 614.56982421875 1.34352e+06
-1 614.592895507812 1.14791e+06
-1 614.615905761719 639317
-1 614.638916015625 164062
-1 614.661987304688 18975
-1 614.684997558594 0
-1 614.708068847656 0
-1 614.731079101562 0
-1 614.754150390625 0
-1 615.422912597656 0
-1 615.445983886719 0
-1 615.469055175781 0
-1 615.492126464844 0
-1 615.515197753906 42475
-1 615.538330078125 170010
-1 615.561401367188 293741
-1 615.58447265625 324019
-1 615.607543945312 235821
-1 615.630676269531 95270
-1 615.653747558594 0
-1 615.676818847656 0
-1 615.699951171875 0
-1 615.723022460938 0
-1 615.746154785156 0
-1 616.439636230469 0
-1 616.462768554688 0
-1 616.485900878906 0
-1 616.509033203125 0
-1 616.5322265625 52448
-1 616.555358886719 90485
-1 616.578491210938 104564
-1 616.601623535156 80264
-1 616.624755859375 37893
-1 616.64794921875 0
-1 616.671081542969 0
-1 616.694213867188 0
-1 616.717346191406 0
-1 616.740539550781 0
-1 616.763671875 0
-1 616.786804199219 0
-1 616.809997558594 24217
-1 616.833129882812 108011
-1 616.856323242188 192575
-1 616.879455566406 205418
-1 616.902648925781 142169
-1 616.92578125 56335
-1 616.948974609375 0
-1 616.972106933594 0
-1 616.995300292969 0
-1 617.018432617188 0
-1 617.482116699219 0
-1 617.505310058594 0
-1 617.528503417969 0
-1 617.551696777344 0
-1 617.574890136719 71852
-1 617.598083496094 105039
-1 617.621276855469 185028
-1 617.64453125 299383
-1 617.667724609375 347020
-1 617.69091796875 274228
-1 617.714111328125 126743
-1 617.7373046875 1077
-1 617.760559082031 0
-1 617.783752441406 0
-1 617.806945800781 0
-1 617.830200195312 0
-1 619.435119628906 0
-1 619.458435058594 0
-1 619.481750488281 0
-1 619.505065917969 0
-1 619.528381347656 18484
-1 619.551696777344 203308
-1 619.575012207031 543263
-1 619.598327636719 863214
-1 619.621643066406 939715
-1 619.644958496094 712241
-1 619.668273925781 350039
-1 619.691589355469 81476
-1 619.714904785156 0
-1 619.738220214844 0
-1 619.761535644531 0
-1 619.784851074219 0
-1 619.808166503906 0
-1 620.274963378906 0
-1 620.29833984375 0
-1 620.321716308594 0
-1 620.345031738281 0
-1 620.368408203125 56862
-1 620.391784667969 125727
-1 620.415100097656 186351
-1 620.4384765625 194246
-1 620.461853027344 142516
-1 620.485229492188 70177
-1 620.508544921875 0
-1 620.531921386719 23051
-1 620.555297851562 129221
-1 620.578674316406 304898
-1 620.60205078125 462071
-1 620.625427246094 498679
-1 620.648803710938 392715
-1 620.672180175781 221372
-1 620.695556640625 85074
-1 620.718933105469 23885
-1 620.742309570312 0
-1 620.765686035156 0
-1 620.7890625 0
-1 620.812438964844 0
-1 620.835815429688 0
-1 620.859191894531 0
-1 620.882629394531 0
-1 620.906005859375 0
-1 620.929382324219 108552
-1 620.952758789062 266240
-1 620.976135253906 361848
-1 620.999572753906 328472
-1 621.02294921875 197464
-1 621.046325683594 63599
-1 621.069763183594 0
-1 621.093139648438 0
-1 621.116516113281 0
-1 621.139953613281 0
-1 621.163330078125 0
-1 621.186767578125 0
-1 621.210144042969 0
-1 621.233581542969 73550
-1 621.256958007812 117566
-1 621.280395507812 183815
-1 621.303771972656 252469
-1 621.327209472656 262494
-1 621.3505859375 191892
-1 621.3740234375 87186
-1 621.3974609375 8457
-1 621.420837402344 0
-1 621.444274902344 0
-1 621.467712402344 0
-1 621.491088867188 0
-1 621.514526367188 0
-1 621.537963867188 0
-1 621.561401367188 0
-1 621.584838867188 45483
-1 621.608215332031 151175
-1 621.631652832031 232069
-1 621.655090332031 237379
-1 621.678527832031 164869
-1 621.701965332031 66823
-1 621.725402832031 0
-1 621.748840332031 0
-1 621.772277832031 0
-1 621.795715332031 0
-1 626.3916015625 0
-1 626.415283203125 0
-1 626.43896484375 0
-1 626.462707519531 0
-1 626.486389160156 34460
-1 626.510070800781 91273
-1 626.533813476562 216538
-1 626.557495117188 332080
-1 626.581237792969 345759
-1 626.604919433594 235707
-1 626.628662109375 77300
-1 626.65234375 0
-1 626.676086425781 0
-1 626.699768066406 0
-1 626.723510742188 0
-1 627.435668945312 0
-1 627.459411621094 0
-1 627.483154296875 0
-1 627.506958007812 0
-1 627.530700683594 29908
-1 627.554443359375 98820
-1 627.578247070312 149862
-1 627.601989746094 148317
-1 627.625732421875 103056
-1 627.649536132812 52837
-1 627.673278808594 0
-1 627.697082519531 0
-1 627.720825195312 0
-1 627.74462890625 0
-1 634.33447265625 0
-1 634.358581542969 0
-1 634.382751464844 0
-1 634.406921386719 0
-1 634.431091308594 51095
-1 634.455200195312 116101
-1 634.479370117188 171835
-1 634.503540039062 229048
-1 634.527709960938 278437
-1 634.551879882812 269357
-1 634.576049804688 186947
-1 634.600219726562 79509
-1 634.624389648438 0
-1 634.648498535156 0
-1 634.672668457031 0
-1 634.696899414062 0
-1 635.374206542969 0
-1 635.3984375 0
-1 635.422668457031 0
-1 635.446838378906 0
-1 635.471069335938 37175
-1 635.495300292969 95513
-1 635.51953125 136143
-1 635.543762207031 132630
-1 635.567932128906 91484
-1 635.592163085938 46482
-1 635.616394042969 0
-1 635.640625 0
-1 635.664855957031 0
-1 635.689086914062 0
-1 637.0966796875 0
-1 637.120971679688 0
-1 637.145324707031 0
-1 637.169616699219 0
-1 637.193908691406 10783
-1 637.21826171875 150520
-1 637.242553710938 721052
-1 637.266906738281 1.68316e+06
-1 637.291198730469 2.53177e+06
-1 637.315551757812 2.66897e+06
-1 637.33984375 1.98859e+06
-1 637.364196777344 989464
-1 637.388488769531 272518
-1 637.412841796875 20465
-1 637.437133789062 0
-1 637.461486816406 0
-1 637.48583984375 0
-1 637.510131835938 0
-1 637.6318359375 0
-1 637.656188964844 0
-1 637.680480957031 0
-1 637.704833984375 0
-1 637.729187011719 63401
-1 637.753540039062 145226
-1 637.777893066406 211005
-1 637.80224609375 212327
-1 637.826599121094 154268
-1 637.850952148438 84035
-1 637.875305175781 35320
-1 637.899658203125 0
-1 637.924011230469 0
-1 637.948364257812 0
-1 637.972717285156 0
-1 638.118896484375 0
-1 638.143249511719 0
-1 638.167663574219 0
-1 638.192016601562 0
-1 638.216369628906 26092
-1 638.240783691406 214483
-1 638.26513671875 637764
-1 638.289489746094 1.07552e+06
-1 638.313903808594 1.23424e+06
-1 638.338256835938 997812
-1 638.362670898438 546627
-1 638.387023925781 179342
-1 638.411437988281 37564
-1 638.435791015625 0
-1 638.460205078125 0
-1 638.484558105469 16327
-1 638.508972167969 171334
-1 638.533325195312 448367
-1 638.557739257812 693242
-1 638.582153320312 737816
-1 638.606506347656 553986
-1 638.630920410156 269457
-1 638.655334472656 44724
-1 638.679748535156 0
-1 638.7041015625 0
-1 638.728515625 0
-1 638.7529296875 0
-1 639.1435546875 0
-1 639.168029785156 0
-1 639.192443847656 0
-1 639.216857910156 0
-1 639.241271972656 14938
-1 639.265747070312 131582
-1 639.290161132812 255920
-1 639.314575195312 310584
-1 639.339050292969 255997
-1 639.363464355469 131448
-1 639.387939453125 28643
-1 639.412353515625 0
-1 639.436767578125 0
-1 639.461242675781 0
-1 639.485656738281 0
-1 639.510131835938 60752
-1 639.534606933594 153756
-1 639.559020996094 239715
-1 639.58349609375 259567
-1 639.60791015625 203948
-1 639.632385253906 110638
-1 639.656860351562 36345
-1 639.681274414062 0
-1 639.705749511719 0
-1 639.730224609375 0
-1 639.754699707031 0
-1 640.391174316406 0
-1 640.415649414062 0
-1 640.440124511719 0
-1 640.464660644531 0
-1 640.489135742188 55990
-1 640.513671875 1.21808e+06
-1 640.538146972656 3.93063e+06
-1 640.562683105469 7.1865e+06
-1 640.587158203125 8.87091e+06
-1 640.611694335938 7.70744e+06
-1 640.63623046875 4.57848e+06
-1 640.660705566406 1.60417e+06
-1 640.685241699219 116813
-1 640.709716796875 68147
-1 640.734252929688 0
-1 640.7587890625 0
-1 640.783325195312 0
-1 640.807800292969 0
-1 641.396728515625 0
-1 641.421325683594 0
-1 641.445861816406 0
-1 641.470458984375 0
-1 641.494995117188 33914
-1 641.51953125 594345
-1 641.544128417969 1.77939e+06
-1 641.568664550781 3.09742e+06
-1 641.59326171875 3.67554e+06
-1 641.617797851562 3.07514e+06
-1 641.642395019531 1.74944e+06
-1 641.666931152344 576733
-1 641.691528320312 40841
-1 641.716125488281 0
-1 641.740661621094 0
-1 641.765258789062 0
-1 641.789855957031 0
-1 642.404724121094 0
-1 642.429321289062 0
-1 642.453979492188 0
-1 642.478576660156 0
-1 642.503173828125 61985
-1 642.52783203125 296459
-1 642.552429199219 798317
-1 642.577087402344 1.33863e+06
-1 642.601684570312 1.5593e+06
-1 642.626281738281 1.29163e+06
-1 642.650939941406 728421
-1 642.675537109375 231904
-1 642.7001953125 23197
-1 642.724853515625 0
-1 642.749450683594 0
-1 642.774108886719 0
-1 642.798706054688 0
-1 643.439758300781 0
-1 643.464416503906 0
-1 643.489074707031 0
-1 643.513793945312 0
-1 643.538452148438 74999
-1 643.563110351562 192112
-1 643.587829589844 312849
-1 643.612487792969 348278
-1 643.63720703125 267675
-1 643.661865234375 124882
-1 643.686584472656 4887
-1 643.711242675781 0
-1 643.735961914062 0
-1 643.760620117188 0
-1 643.785339355469 0
-1 645.145568847656 0
-1 645.170349121094 0
-1 645.195129394531 0
-1 645.219909667969 0
-1 645.244689941406 54309
-1 645.269470214844 86433
-1 645.294250488281 107813
-1 645.319030761719 100420
-1 645.343811035156 63203
-1 645.368591308594 0
-1 645.393371582031 0
-1 645.418151855469 0
-1 645.442932128906 0
-1 647.505310058594 0
-1 647.530212402344 0
-1 647.555114746094 0
-1 647.580017089844 0
-1 647.60498046875 44619
-1 647.6298828125 91240
-1 647.65478515625 113563
-1 647.6796875 105392
-1 647.704650878906 81932
-1 647.729553222656 60040
-1 647.754455566406 0
-1 647.779357910156 0
-1 647.804321289062 0
-1 647.829223632812 0
-1 648.527709960938 0
-1 648.552673339844 0
-1 648.57763671875 0
-1 648.602661132812 0
-1 648.627624511719 57752
-1 648.652587890625 88337
-1 648.677551269531 99229
-1 648.702514648438 93627
-1 648.7275390625 75665
-1 648.752502441406 0
-1 648.777465820312 0
-1 648.802429199219 0
-1 648.827453613281 0
-1 654.156616210938 0
-1 654.181884765625 0
-1 654.207153320312 0
-1 654.232482910156 0
-1 654.257751464844 25776
-1 654.283081054688 163992
-1 654.308349609375 343515
-1 654.333679199219 432183
-1 654.358947753906 364953
-1 654.38427734375 199789
-1 654.409606933594 57774
-1 654.434875488281 0
-1 654.460205078125 0
-1 654.485534667969 0
-1 654.510803222656 0
-1 655.321594238281 0
-1 655.346923828125 0
-1 655.372314453125 0
-1 655.397644042969 0
-1 655.423034667969 0
-1 655.448425292969 83218
-1 655.473754882812 238240
-1 655.499145507812 357257
-1 655.524475097656 355791
-1 655.549865722656 236855
-1 655.575256347656 90012
-1 655.600646972656 15612
-1 655.6259765625 0
-1 655.6513671875 0
-1 655.6767578125 0
-1 655.7021484375 0
-1 656.159240722656 0
-1 656.184692382812 0
-1 656.210083007812 0
-1 656.235473632812 0
-1 656.260925292969 51872
-1 656.286315917969 84869
-1 656.311706542969 103320
-1 656.337158203125 90367
-1 656.362548828125 48379
-1 656.388000488281 0
-1 656.413391113281 0
-1 656.438842773438 0
-1 656.464233398438 0
-1 658.630798339844 0
-1 658.656372070312 0
-1 658.681945800781 0
-1 658.70751953125 0
-1 658.733032226562 76289
-1 658.758605957031 653398
-1 658.7841796875 1.65815e+06
-1 658.809753417969 2.56807e+06
-1 658.835266113281 2.73913e+06
-1 658.86083984375 2.04352e+06
-1 658.886413574219 1.00513e+06
-1 658.911987304688 257475
-1 658.937561035156 0
-1 658.963134765625 0
-1 658.988708496094 0
-1 659.014282226562 0
-1 659.039855957031 0
-1 659.116577148438 0
-1 659.142150878906 0
-1 659.167724609375 0
-1 659.193359375 0
-1 659.218933105469 2673
-1 659.244506835938 148824
-1 659.270080566406 759411
-1 659.295715332031 1.60696e+06
-1 659.3212890625 2.15969e+06
-1 659.346862792969 2.00271e+06
-1 659.372436523438 1.26335e+06
-1 659.398071289062 467611
-1 659.423645019531 21558
-1 659.449279785156 0
-1 659.474853515625 0
-1 659.50048828125 0
-1 659.526062011719 0
-1 659.628479003906 0
-1 659.654113769531 0
-1 659.6796875 0
-1 659.705322265625 0
-1 659.73095703125 19001
-1 659.756591796875 180890
-1 659.782165527344 510083
-1 659.807800292969 839992
-1 659.833435058594 936194
-1 659.859069824219 717013
-1 659.884643554688 341790
-1 659.910278320312 52316
-1 659.935913085938 0
-1 659.961547851562 0
-1 659.987182617188 0
-1 660.012817382812 40338
-1 660.038452148438 83136
-1 660.064086914062 114424
-1 660.089721679688 117687
-1 660.115356445312 94223
-1 660.140991210938 59601
-1 660.166625976562 0
-1 660.192260742188 0
-1 660.217895507812 0
-1 660.243591308594 13149
-1 660.269226074219 141621
-1 660.294860839844 315061
-1 660.320495605469 432653
-1 660.34619140625 403082
-1 660.371826171875 240116
-1 660.3974609375 51672
-1 660.423095703125 0
-1 660.448791503906 0
-1 660.474426269531 0
-1 660.500122070312 43026
-1 660.525756835938 80358
-1 660.551452636719 117577
-1 660.577087402344 124208
-1 660.602783203125 88693
-1 660.62841796875 36343
-1 660.654113769531 0
-1 660.679748535156 0
-1 660.705444335938 0
-1 660.731140136719 0
-1 660.756774902344 0
-1 660.782470703125 56807
-1 660.808166503906 105179
-1 660.833801269531 118067
-1 660.859497070312 85797
-1 660.885192871094 28036
-1 660.910888671875 0
-1 660.9365234375 0
-1 660.962219238281 0
-1 660.987915039062 0
-1 661.373413085938 0
-1 661.399169921875 0
-1 661.424865722656 0
-1 661.450561523438 0
-1 661.476318359375 32254
-1 661.502014160156 122479
-1 661.527709960938 278757
-1 661.553466796875 394782
-1 661.579162597656 381652
-1 661.604919433594 255217
-1 661.630615234375 115639
-1 661.656372070312 48923
-1 661.682067871094 0
-1 661.707824707031 0
-1 661.733581542969 0
-1 661.75927734375 0
-1 662.377319335938 0
-1 662.403137207031 0
-1 662.428894042969 0
-1 662.454650878906 0
-1 662.480407714844 32430
-1 662.506225585938 137256
-1 662.531982421875 314358
-1 662.557800292969 462174
-1 662.583557128906 464940
-1 662.609313964844 314055
-1 662.635131835938 116679
-1 662.660888671875 0
-1 662.686706542969 0
-1 662.712463378906 0
-1 662.73828125 0
-1 662.764038085938 0
-1 663.099487304688 0
-1 663.125305175781 0
-1 663.151123046875 0
-1 663.176940917969 0
-1 663.202758789062 41722
-1 663.228576660156 213723
-1 663.25439453125 1.03009e+06
-1 663.280212402344 2.34444e+06
-1 663.306030273438 3.44423e+06
-1 663.331848144531 3.53933e+06
-1 663.357727050781 2.54491e+06
-1 663.383544921875 1.16857e+06
-1 663.409362792969 214098
-1 663.435180664062 168511
-1 663.460998535156 188645
-1 663.486877441406 154931
-1 663.5126953125 141265
-1 663.538513183594 150793
-1 663.564392089844 167327
-1 663.590209960938 159614
-1 663.616027832031 114003
-1 663.641906738281 49385
-1 663.667724609375 0
-1 663.693603515625 0
-1 663.719421386719 38162
-1 663.745300292969 400282
-1 663.771118164062 1.18165e+06
-1 663.796997070312 2.06463e+06
-1 663.822875976562 2.45896e+06
-1 663.848693847656 2.06115e+06
-1 663.874572753906 1.17612e+06
-1 663.900390625 392114
-1 663.92626953125 34113
-1 663.9521484375 0
-1 663.97802734375 0
-1 664.003845214844 0
-1 664.029724121094 0
-1 664.107360839844 0
-1 664.133239746094 0
-1 664.159057617188 0
-1 664.184936523438 0
-1 664.210815429688 17972
-1 664.236694335938 151729
-1 664.262573242188 514557
-1 664.288452148438 1.02906e+06
-1 664.314392089844 1.38018e+06
-1 664.340270996094 1.29622e+06
-1 664.366149902344 833169
-1 664.392028808594 311085
-1 664.417907714844 24007
-1 664.443786621094 0
-1 664.469665527344 0
-1 664.49560546875 0
-1 664.521484375 0
-1 664.651000976562 0
-1 664.676879882812 0
-1 664.702758789062 0
-1 664.728698730469 0
-1 664.754577636719 21143
-1 664.780517578125 159576
-1 664.806396484375 310417
-1 664.832336425781 353670
-1 664.858276367188 263450
-1 664.884155273438 119233
-1 664.910095214844 17719
-1 664.935974121094 0
-1 664.9619140625 0
-1 664.987854003906 0
-1 665.013793945312 0
-1 667.11865234375 0
-1 667.144653320312 0
-1 667.170715332031 0
-1 667.19677734375 0
-1 667.222839355469 0
-1 667.248901367188 86334
-1 667.274963378906 454866
-1 667.301025390625 1.01189e+06
-1 667.327087402344 1.44564e+06
-1 667.353149414062 1.44828e+06
-1 667.379211425781 1.01968e+06
-1 667.4052734375 461673
-1 667.431335449219 79215
-1 667.457397460938 0
-1 667.483459472656 0
-1 667.509521484375 0
-1 667.535583496094 0
-1 667.639892578125 0
-1 667.665954589844 0
-1 667.692077636719 0
-1 667.718139648438 0
-1 667.744201660156 18908
-1 667.770324707031 248666
-1 667.79638671875 681973
-1 667.822448730469 1.0974e+06
-1 667.848571777344 1.20378e+06
-1 667.874633789062 925481
-1 667.900756835938 479488
-1 667.926818847656 147657
-1 667.952941894531 24560
-1 667.979064941406 0
-1 668.005126953125 0
-1 668.03125 0
-1 668.057312011719 0
-1 668.135620117188 0
-1 668.161743164062 0
-1 668.187866210938 0
-1 668.213989257812 0
-1 668.240112304688 6414
-1 668.266235351562 123692
-1 668.292297363281 318329
-1 668.318420410156 514648
-1 668.344543457031 587198
-1 668.370666503906 472766
-1 668.396789550781 245208
-1 668.422912597656 60791
-1 668.449035644531 0
-1 668.475158691406 0
-1 668.501281738281 0
-1 668.527404785156 51214
-1 668.553588867188 383754
-1 668.579711914062 959456
-1 668.605834960938 1.4543e+06
-1 668.631958007812 1.51128e+06
-1 668.658081054688 1.09001e+06
-1 668.684265136719 507455
-1 668.710388183594 118814
-1 668.736511230469 20005
-1 668.762634277344 32824
-1 668.788818359375 84748
-1 668.81494140625 163718
-1 668.841125488281 208740
-1 668.867248535156 176725
-1 668.893432617188 91692
-1 668.919555664062 22447
-1 668.945739746094 0
-1 668.971862792969 0
-1 668.998046875 0
-1 669.024169921875 0
-1 669.416748046875 0
-1 669.442932128906 0
-1 669.469116210938 0
-1 669.495300292969 0
-1 669.521484375 51553
-1 669.547668457031 150672
-1 669.573852539062 316254
-1 669.600036621094 519098
-1 669.626220703125 619785
-1 669.652465820312 517518
-1 669.678649902344 275668
-1 669.704833984375 58986
-1 669.731018066406 0
-1 669.757263183594 39922
-1 669.783447265625 95042
-1 669.809631347656 128196
-1 669.835876464844 124845
-1 669.862060546875 92009
-1 669.888244628906 46263
-1 669.914489746094 0
-1 669.940673828125 0
-1 669.966918945312 0
-1 669.993103027344 0
-1 670.150451660156 0
-1 670.176696777344 0
-1 670.202880859375 0
-1 670.229125976562 0
-1 670.25537109375 14173
-1 670.281616210938 86210
-1 670.307800292969 142810
-1 670.334045410156 151926
-1 670.360290527344 113138
-1 670.386535644531 53460
-1 670.412780761719 0
-1 670.439025878906 0
-1 670.465270996094 0
-1 670.491516113281 54757
-1 670.517761230469 103254
-1 670.544006347656 135371
-1 670.570251464844 152613
-1 670.596496582031 185981
-1 670.622741699219 224768
-1 670.648986816406 207291
-1 670.67529296875 126911
-1 670.701538085938 40125
-1 670.727783203125 0
-1 670.754028320312 0
-1 670.7802734375 0
-1 670.806579589844 0
-1 671.148132324219 0
-1 671.174438476562 0
-1 671.20068359375 0
-1 671.226989746094 0
-1 671.253295898438 54626
-1 671.279541015625 104760
-1 671.305847167969 123107
-1 671.332153320312 91625
-1 671.358459472656 47582
-1 671.384704589844 0
-1 671.410949707031 0
-1 671.437255859375 0
-1 671.463562011719 0
-1 674.763488769531 0
-1 674.789978027344 0
-1 674.816528320312 0
-1 674.843017578125 0
-1 674.869506835938 77038
-1 674.89599609375 91278
-1 674.922485351562 102484
-1 674.949035644531 99518
-1 674.975524902344 72830
-1 675.002014160156 0
-1 675.028564453125 0
-1 675.055053710938 0
-1 675.081604003906 0
-1 675.108093261719 0
-1 675.134582519531 0
-1 675.1611328125 0
-1 675.187683105469 0
-1 675.214172363281 70422
-1 675.24072265625 132903
-1 675.267211914062 157190
-1 675.293762207031 130584
-1 675.320251464844 74242
-1 675.346801757812 0
-1 675.373352050781 0
-1 675.39990234375 0
-1 675.426391601562 0
-1 676.116882324219 0
-1 676.143432617188 0
-1 676.170043945312 0
-1 676.196594238281 0
-1 676.223205566406 66533
-1 676.249755859375 104525
-1 676.2763671875 131135
-1 676.302917480469 163075
-1 676.329528808594 198845
-1 676.356140136719 204054
-1 676.382690429688 157267
-1 676.409301757812 86910
-1 676.435913085938 43625
-1 676.462463378906 0
-1 676.489074707031 0
-1 676.515686035156 0
-1 676.542297363281 0
-1 676.701904296875 0
-1 676.728515625 0
-1 676.755126953125 0
-1 676.78173828125 0
-1 676.808410644531 51655
-1 676.835021972656 87131
-1 676.861633300781 99274
-1 676.888244628906 85017
-1 676.914855957031 56141
-1 676.941467285156 0
-1 676.968139648438 0
-1 676.994750976562 0
-1 677.021362304688 0
-1 677.18115234375 0
-1 677.207824707031 0
-1 677.234436035156 0
-1 677.261108398438 0
-1 677.287719726562 55579
-1 677.314392089844 107040
-1 677.341064453125 154643
-1 677.36767578125 165846
-1 677.394348144531 138280
-1 677.421020507812 103618
-1 677.447631835938 81829
-1 677.474304199219 57081
-1 677.5009765625 0
-1 677.527648925781 0
-1 677.554260253906 0
-1 677.580932617188 0
-1 678.408264160156 0
-1 678.434936523438 0
-1 678.461669921875 0
-1 678.488403320312 0
-1 678.515075683594 35661
-1 678.541809082031 83848
-1 678.568542480469 126645
-1 678.595275878906 131032
-1 678.622009277344 90317
-1 678.648742675781 46757
-1 678.675415039062 0
-1 678.7021484375 0
-1 678.728881835938 0
-1 678.755615234375 0
-1 680.335571289062 0
-1 680.362426757812 0
-1 680.389221191406 0
-1 680.416076660156 0
-1 680.44287109375 51839
-1 680.4697265625 84407
-1 680.49658203125 154834
-1 680.523376464844 218743
-1 680.550231933594 207465
-1 680.577087402344 119672
-1 680.603881835938 19757
-1 680.630737304688 0
-1 680.657592773438 0
-1 680.684448242188 0
-1 680.711303710938 0
-1 680.872375488281 0
-1 680.899291992188 0
-1 680.926147460938 0
-1 680.953002929688 0
-1 680.979858398438 45984
-1 681.006713867188 124410
-1 681.033569335938 203111
-1 681.060424804688 202265
-1 681.087341308594 126356
-1 681.114196777344 36012
-1 681.141052246094 0
-1 681.167907714844 0
-1 681.19482421875 0
-1 681.2216796875 0
-1 683.322998046875 0
-1 683.350036621094 0
-1 683.377014160156 0
-1 683.404052734375 0
-1 683.431030273438 0
-1 683.458068847656 166622
-1 683.485046386719 752905
-1 683.512084960938 1.56525e+06
-1 683.5390625 2.08881e+06
-1 683.566101074219 1.92494e+06
-1 683.593139648438 1.20139e+06
-1 683.6201171875 434577
-1 683.647155761719 35782
-1 683.674194335938 0
-1 683.701232910156 0
-1 683.728210449219 0
-1 683.755249023438 0
-1 684.323181152344 0
-1 684.350280761719 0
-1 684.377319335938 0
-1 684.404418945312 0
-1 684.431457519531 70753
-1 684.458557128906 160671
-1 684.485595703125 391044
-1 684.5126953125 704512
-1 684.539733886719 911897
-1 684.566833496094 853475
-1 684.593872070312 562881
-1 684.620971679688 233124
-1 684.648071289062 26749
-1 684.675109863281 0
-1 684.702209472656 0
-1 684.729309082031 0
-1 684.756408691406 0
-1 685.379821777344 0
-1 685.406982421875 0
-1 685.43408203125 0
-1 685.461181640625 0
-1 685.488342285156 0
-1 685.515441894531 96389
-1 685.542602539062 189569
-1 685.569763183594 194959
-1 685.596862792969 122388
-1 685.6240234375 36533
-1 685.651123046875 0
-1 685.678283691406 0
-1 685.705444335938 0
-1 685.732604980469 0
-1 687.364196777344 0
-1 687.391479492188 0
-1 687.418701171875 0
-1 687.445922851562 0
-1 687.473205566406 47253
-1 687.500427246094 101723
-1 687.527709960938 151886
-1 687.554931640625 167890
-1 687.582214355469 137787
-1 687.609436035156 73032
-1 687.63671875 0
-1 687.664001464844 0
-1 687.691223144531 0
-1 687.718505859375 0
-1 688.400573730469 0
-1 688.427917480469 0
-1 688.455200195312 0
-1 688.482482910156 0
-1 688.509826660156 44119
-1 688.537109375 102951
-1 688.564453125 132570
-1 688.591735839844 102235
-1 688.619079589844 15975
-1 688.646362304688 0
-1 688.673706054688 0
-1 688.701049804688 0
-1 688.728332519531 0
-1 689.384582519531 0
-1 689.411926269531 0
-1 689.439331054688 0
-1 689.466674804688 0
-1 689.494018554688 22754
-1 689.521423339844 233572
-1 689.548767089844 663208
-1 689.576171875 1.07047e+06
-1 689.603515625 1.16792e+06
-1 689.630920410156 889414
-1 689.658264160156 451506
-1 689.685668945312 128306
-1 689.713073730469 16789
-1 689.740417480469 0
-1 689.767822265625 0
-1 689.795227050781 0
-1 689.822570800781 0
-1 690.398132324219 0
-1 690.425537109375 0
-1 690.452941894531 0
-1 690.480407714844 0
-1 690.5078125 0
-1 690.535217285156 197429
-1 690.562683105469 463771
-1 690.590087890625 638927
-1 690.617553710938 599960
-1 690.644958496094 380322
-1 690.672424316406 138715
-1 690.699890136719 5366
-1 690.727294921875 0
-1 690.754760742188 0
-1 690.782165527344 0
-1 690.809631347656 0
-1 691.441345214844 0
-1 691.468872070312 0
-1 691.496337890625 0
-1 691.523803710938 0
-1 691.551330566406 73028
-1 691.578796386719 151465
-1 691.606323242188 189349
-1 691.6337890625 159687
-1 691.661315917969 88376
-1 691.688781738281 23128
-1 691.71630859375 0
-1 691.743774414062 0
-1 691.771301269531 0
-1 691.798828125 0
-1 694.336364746094 0
-1 694.364013671875 0
-1 694.391662597656 0
-1 694.419311523438 0
-1 694.447021484375 24629
-1 694.474670410156 119845
-1 694.502319335938 393723
-1 694.529968261719 682506
-1 694.557678222656 798049
-1 694.585327148438 674887
-1 694.613037109375 429531
-1 694.640686035156 229448
-1 694.668334960938 127433
-1 694.696044921875 72711
-1 694.723693847656 0
-1 694.751403808594 0
-1 694.779113769531 0
-1 694.806762695312 0
-1 694.862121582031 0
-1 694.889831542969 0
-1 694.917541503906 0
-1 694.945190429688 0
-1 694.972900390625 42259
-1 695.000610351562 235586
-1 695.0283203125 466059
-1 695.056030273438 568421
-1 695.083740234375 470473
-1 695.111389160156 253964
-1 695.139099121094 64868
-1 695.166809082031 0
-1 695.194519042969 0
-1 695.222229003906 0
-1 695.249938964844 0
-1 695.36083984375 0
-1 695.388549804688 0
-1 695.416259765625 0
-1 695.443969726562 0
-1 695.4716796875 55209
-1 695.499450683594 149189
-1 695.527160644531 253366
-1 695.554870605469 296422
-1 695.582641601562 244254
-1 695.6103515625 134093
-1 695.638122558594 37787
-1 695.665832519531 0
-1 695.693542480469 0
-1 695.721313476562 0
-1 695.7490234375 0
-1 696.276428222656 0
-1 696.30419921875 0
-1 696.33203125 0
-1 696.359802246094 0
-1 696.387573242188 0
-1 696.415344238281 144178
-1 696.443115234375 403745
-1 696.470886230469 607747
-1 696.498718261719 612099
-1 696.526489257812 410549
-1 696.554260253906 98903
-1 696.582092285156 234342
-1 696.60986328125 637350
-1 696.637634277344 929325
-1 696.665466308594 947336
-1 696.693237304688 686129
-1 696.721069335938 328718
-1 696.748840332031 75214
-1 696.776672363281 0
-1 696.804443359375 0
-1 696.832275390625 0
-1 696.860046386719 0
-1 697.333068847656 0
-1 697.360900878906 0
-1 697.388732910156 0
-1 697.416564941406 0
-1 697.444396972656 79211
-1 697.472290039062 192548
-1 697.500122070312 242947
-1 697.527954101562 264123
-1 697.555786132812 307292
-1 697.583679199219 341698
-1 697.611511230469 346576
-1 697.639343261719 326316
-1 697.667236328125 260972
-1 697.695068359375 141702
-1 697.722961425781 44261
-1 697.750793457031 0
-1 697.778686523438 0
-1 697.806518554688 0
-1 697.834411621094 0
-1 697.89013671875 0
-1 697.918029785156 0
-1 697.945861816406 0
-1 697.973754882812 0
-1 698.001647949219 82000
-1 698.029479980469 161496
-1 698.057373046875 205500
-1 698.085266113281 173688
-1 698.113159179688 82121
-1 698.141052246094 0
-1 698.1689453125 0
-1 698.196838378906 0
-1 698.224670410156 0
-1 698.252563476562 0
-1 698.280456542969 0
-1 698.308349609375 0
-1 698.336303710938 58280
-1 698.364196777344 107496
-1 698.39208984375 128066
-1 698.419982910156 109582
-1 698.447875976562 78438
-1 698.475769042969 0
-1 698.503662109375 59847
-1 698.531616210938 113153
-1 698.559509277344 173566
-1 698.58740234375 190374
-1 698.615356445312 160598
-1 698.643249511719 109679
-1 698.671142578125 55301
-1 698.699096679688 0
-1 698.726989746094 0
-1 698.754943847656 0
-1 698.782836914062 0
-1 699.341674804688 0
-1 699.36962890625 0
-1 699.397583007812 0
-1 699.425537109375 0
-1 699.453491210938 48348
-1 699.4814453125 141834
-1 699.509460449219 218150
-1 699.537414550781 239563
-1 699.565368652344 213770
-1 699.593322753906 175362
-1 699.621337890625 137599
-1 699.649291992188 85379
-1 699.67724609375 0
-1 699.705261230469 0
-1 699.733215332031 0
-1 699.76123046875 0
-1 700.909912109375 0
-1 700.93798828125 0
-1 700.966003417969 0
-1 700.994079589844 0
-1 701.022155761719 44473
-1 701.050170898438 111789
-1 701.078247070312 150652
-1 701.106323242188 125037
-1 701.134399414062 56673
-1 701.162414550781 0
-1 701.190490722656 0
-1 701.218566894531 0
-1 701.246643066406 0
-1 701.864624023438 0
-1 701.892761230469 0
-1 701.920837402344 0
-1 701.948974609375 0
-1 701.977111816406 58474
-1 702.005187988281 96188
-1 702.033325195312 132797
-1 702.061462402344 140379
-1 702.089538574219 105184
-1 702.11767578125 49307
-1 702.145812988281 0
-1 702.173950195312 0
-1 702.202087402344 0
-1 702.230163574219 0
-1 702.25830078125 0
-1 702.286437988281 0
-1 702.314575195312 0
-1 702.342712402344 0
-1 702.370849609375 75697
-1 702.398986816406 123051
-1 702.427124023438 150578
-1 702.455322265625 146815
-1 702.483459472656 132000
-1 702.511596679688 122568
-1 702.539733886719 105226
-1 702.56787109375 63704
-1 702.596008300781 0
-1 702.624206542969 0
-1 702.65234375 0
-1 702.680480957031 0
-1 702.708679199219 0
-1 702.73681640625 0
-1 702.764953613281 0
-1 702.793151855469 0
-1 702.8212890625 66750
-1 702.849487304688 88504
-1 702.877624511719 117210
-1 702.905822753906 137953
-1 702.934020996094 132100
-1 702.962158203125 102097
-1 702.990356445312 72658
-1 703.018493652344 0
-1 703.046691894531 0
-1 703.074890136719 0
-1 703.103088378906 0
-1 703.751708984375 0
-1 703.779968261719 0
-1 703.808166503906 0
-1 703.83642578125 0
-1 703.864624023438 78873
-1 703.892883300781 97771
-1 703.921081542969 98477
-1 703.949340820312 100198
-1 703.9775390625 104912
-1 704.005798339844 92687
-1 704.034057617188 60996
-1 704.062255859375 0
-1 704.090515136719 0
-1 704.118774414062 0
-1 704.147033691406 0
-1 704.175231933594 0
-1 704.203491210938 80019
-1 704.231750488281 96936
-1 704.260009765625 110460
-1 704.288269042969 102938
-1 704.316528320312 67068
-1 704.344787597656 0
-1 704.373046875 0
-1 704.401306152344 0
-1 704.429565429688 0
-1 704.542602539062 0
-1 704.570861816406 0
-1 704.599182128906 0
-1 704.62744140625 0
-1 704.655700683594 78399
-1 704.683959960938 87767
-1 704.712280273438 92194
-1 704.740539550781 90960
-1 704.768859863281 81328
-1 704.797119140625 0
-1 704.825378417969 0
-1 704.853698730469 0
-1 704.881958007812 0
-1 706.412170410156 0
-1 706.440551757812 0
-1 706.468933105469 0
-1 706.497314453125 0
-1 706.525695800781 57078
-1 706.554077148438 124210
-1 706.582458496094 281858
-1 706.61083984375 396220
-1 706.639282226562 378775
-1 706.667663574219 250650
-1 706.696044921875 117416
-1 706.724426269531 51585
-1 706.752868652344 0
-1 706.78125 0
-1 706.809692382812 0
-1 706.838073730469 0
-1 707.463439941406 0
-1 707.491943359375 0
-1 707.520385742188 0
-1 707.548828125 0
-1 707.577270507812 25257
-1 707.605712890625 90511
-1 707.634155273438 141485
-1 707.662658691406 143786
-1 707.691101074219 110400
-1 707.719543457031 71931
-1 707.747985839844 0
-1 707.776489257812 0
-1 707.804931640625 0
-1 707.833435058594 0
-1 708.346130371094 0
-1 708.374633789062 0
-1 708.403137207031 0
-1 708.431640625 0
-1 708.460144042969 52678
-1 708.488647460938 206861
-1 708.517150878906 517997
-1 708.545654296875 831029
-1 708.574157714844 924742
-1 708.602661132812 725062
-1 708.631164550781 385014
-1 708.659729003906 120847
-1 708.688232421875 9112
-1 708.716735839844 0
-1 708.745300292969 0
-1 708.773803710938 0
-1 708.802307128906 0
-1 708.830871582031 0
-1 708.859375 0
-1 708.887878417969 0
-1 708.916442871094 0
-1 708.944946289062 75456
-1 708.973510742188 118198
-1 709.002075195312 310001
-1 709.030578613281 626923
-1 709.059143066406 875648
-1 709.087646484375 860535
-1 709.1162109375 583246
-1 709.144775390625 237046
-1 709.17333984375 15102
-1 709.201843261719 0
-1 709.230407714844 0
-1 709.258972167969 0
-1 709.287536621094 0
-1 709.373168945312 0
-1 709.401733398438 0
-1 709.430297851562 0
-1 709.458862304688 0
-1 709.487426757812 0
-1 709.516052246094 160186
-1 709.544616699219 369918
-1 709.573181152344 466733
-1 709.601745605469 388701
-1 709.630310058594 219355
-1 709.658874511719 113645
-1 709.6875 106915
-1 709.716064453125 95313
-1 709.74462890625 65839
-1 709.773193359375 0
-1 709.801818847656 0
-1 709.830383300781 0
-1 709.859008789062 0
-1 709.887573242188 0
-1 709.916198730469 0
-1 709.944763183594 0
-1 709.973388671875 0
-1 710.001953125 0
-1 710.030578613281 99298
-1 710.059143066406 201002
-1 710.087768554688 223264
-1 710.116394042969 153080
-1 710.144958496094 48833
-1 710.173583984375 0
-1 710.202209472656 0
-1 710.230834960938 0
-1 710.259399414062 0
-1 711.348022460938 0
-1 711.376708984375 0
-1 711.405395507812 0
-1 711.43408203125 0
-1 711.462768554688 36325
-1 711.491455078125 802516
-1 711.520141601562 2.424e+06
-1 711.548828125 4.21579e+06
-1 711.577514648438 4.98286e+06
-1 711.606201171875 4.14206e+06
-1 711.634948730469 2.33405e+06
-1 711.663635253906 758934
-1 711.692321777344 64276
-1 711.721008300781 0
-1 711.749755859375 0
-1 711.778442382812 0
-1 711.80712890625 0
-1 712.352905273438 0
-1 712.381652832031 0
-1 712.410400390625 0
-1 712.439147949219 0
-1 712.467895507812 19658
-1 712.496643066406 367425
-1 712.525390625 1.07623e+06
-1 712.554138183594 1.83969e+06
-1 712.582885742188 2.13421e+06
-1 712.611633300781 1.72933e+06
-1 712.640380859375 933086
-1 712.669189453125 266651
-1 712.697937011719 0
-1 712.726684570312 0
-1 712.755432128906 0
-1 712.784240722656 0
-1 712.81298828125 0
-1 712.841735839844 0
-1 712.870544433594 0
-1 712.899291992188 0
-1 712.928100585938 71156
-1 712.956848144531 103719
-1 712.985656738281 117502
-1 713.014404296875 111513
-1 713.043212890625 88732
-1 713.071960449219 44574
-1 713.100769042969 0
-1 713.129577636719 0
-1 713.158325195312 0
-1 713.187133789062 0
-1 713.359924316406 0
-1 713.388732910156 0
-1 713.417541503906 0
-1 713.446350097656 0
-1 713.475158691406 22419
-1 713.503967285156 103743
-1 713.532775878906 243802
-1 713.561584472656 385583
-1 713.590393066406 429862
-1 713.619201660156 333441
-1 713.648010253906 158404
-1 713.676879882812 18604
-1 713.705688476562 0
-1 713.734497070312 0
-1 713.763305664062 0
-1 713.792175292969 0
-1 714.455688476562 0
-1 714.484558105469 0
-1 714.513427734375 0
-1 714.542297363281 0
-1 714.571166992188 75231
-1 714.600036621094 121503
-1 714.62890625 154166
-1 714.657775878906 144094
-1 714.686645507812 55942
-1 714.715576171875 125165
-1 714.744445800781 863715
-1 714.773315429688 2.46529e+06
-1 714.80224609375 4.24914e+06
-1 714.831115722656 5.02063e+06
-1 714.859985351562 4.19268e+06
-1 714.888916015625 2.39474e+06
-1 714.917785644531 813450
-1 714.946716308594 82943
-1 714.9755859375 0
-1 715.004516601562 0
-1 715.033386230469 0
-1 715.062316894531 0
-1 715.091186523438 0
-1 715.1201171875 0
-1 715.149047851562 0
-1 715.177917480469 0
-1 715.206848144531 7991
-1 715.235778808594 298874
-1 715.2646484375 1.15596e+06
-1 715.293579101562 2.37116e+06
-1 715.322509765625 3.21092e+06
-1 715.351440429688 3.04882e+06
-1 715.38037109375 2.00573e+06
-1 715.409301757812 819095
-1 715.438232421875 117024
-1 715.467163085938 49866
-1 715.49609375 77413
-1 715.525024414062 150332
-1 715.553955078125 221805
-1 715.582885742188 211908
-1 715.61181640625 115436
-1 715.640747070312 2654
-1 715.669677734375 0
-1 715.698669433594 64494
-1 715.727600097656 107216
-1 715.756530761719 426913
-1 715.785461425781 1.01266e+06
-1 715.814453125 1.53462e+06
-1 715.843383789062 1.62796e+06
-1 715.872314453125 1.22275e+06
-1 715.901306152344 613979
-1 715.930236816406 162182
-1 715.959228515625 0
-1 715.988159179688 0
-1 716.017150878906 43166
-1 716.046081542969 110872
-1 716.075073242188 133165
-1 716.10400390625 93538
-1 716.132995605469 26341
-1 716.161987304688 0
-1 716.19091796875 0
-1 716.219909667969 36322
-1 716.248901367188 111355
-1 716.277893066406 285884
-1 716.306823730469 461287
-1 716.335815429688 513480
-1 716.364807128906 396669
-1 716.393798828125 191566
-1 716.422790527344 32345
-1 716.451782226562 0
-1 716.480773925781 50174
-1 716.509765625 169367
-1 716.538757324219 261167
-1 716.567749023438 267530
-1 716.596740722656 190681
-1 716.625732421875 89346
-1 716.654724121094 29717
-1 716.683776855469 0
-1 716.712768554688 0
-1 716.741760253906 0
-1 716.770751953125 0
-1 717.409423828125 0
-1 717.438415527344 0
-1 717.467468261719 0
-1 717.496520996094 0
-1 717.525573730469 8440
-1 717.5546875 303658
-1 717.583740234375 845865
-1 717.61279296875 1.27575e+06
-1 717.641845703125 1.27896e+06
-1 717.6708984375 859703
-1 717.699951171875 324154
-1 717.72900390625 0
-1 717.758117675781 0
-1 717.787170410156 0
-1 717.816223144531 0
-1 717.845336914062 0
-1 717.874389648438 49631
-1 717.903442382812 85850
-1 717.932556152344 99199
-1 717.961608886719 97591
-1 717.99072265625 97065
-1 718.019775390625 97881
-1 718.048889160156 88119
-1 718.077941894531 65735
-1 718.107055664062 0
-1 718.136169433594 0
-1 718.165222167969 0
-1 718.1943359375 0
-1 718.398071289062 0
-1 718.427124023438 0
-1 718.456237792969 0
-1 718.4853515625 0
-1 718.514465332031 5324
-1 718.543579101562 129915
-1 718.57275390625 394763
-1 718.601867675781 676088
-1 718.630981445312 782370
-1 718.660095214844 630738
-1 718.689208984375 339338
-1 718.718322753906 115983
-1 718.747497558594 54269
-1 718.776611328125 0
-1 718.805725097656 0
-1 718.834838867188 0
-1 718.864013671875 0
-1 718.893127441406 0
-1 718.922302246094 68638
-1 718.951416015625 97350
-1 718.980529785156 104382
-1 719.009704589844 97154
-1 719.038818359375 84553
-1 719.067993164062 0
-1 719.09716796875 0
-1 719.126281738281 0
-1 719.155456542969 0
-1 719.447082519531 0
-1 719.476257324219 0
-1 719.505432128906 0
-1 719.534606933594 0
-1 719.563781738281 63165
-1 719.592956542969 98693
-1 719.622131347656 138599
-1 719.651306152344 129049
-1 719.680480957031 65028
-1 719.709716796875 0
-1 719.738891601562 0
-1 719.76806640625 0
-1 719.797241210938 0
-1 722.373168945312 0
-1 722.402465820312 0
-1 722.431823730469 0
-1 722.461181640625 0
-1 722.490539550781 82710
-1 722.519897460938 243912
-1 722.549255371094 530385
-1 722.57861328125 755626
-1 722.607971191406 736371
-1 722.637390136719 490095
-1 722.666748046875 202406
-1 722.696105957031 34152
-1 722.725463867188 0
-1 722.754821777344 0
-1 722.784240722656 0
-1 722.813598632812 0
-1 722.842956542969 0
-1 722.872375488281 0
-1 722.901733398438 0
-1 722.931091308594 0
-1 722.960510253906 16834
-1 722.989868164062 95869
-1 723.019287109375 324602
-1 723.048645019531 635266
-1 723.078063964844 834525
-1 723.107421875 772309
-1 723.136840820312 494076
-1 723.166259765625 195222
-1 723.195617675781 31017
-1 723.225036621094 0
-1 723.254455566406 0
-1 723.283874511719 0
-1 723.313232421875 0
-1 723.3720703125 0
-1 723.401489257812 0
-1 723.430908203125 0
-1 723.460327148438 0
-1 723.48974609375 35966
-1 723.519165039062 153729
-1 723.548583984375 322254
-1 723.578002929688 431767
-1 723.607421875 391205
-1 723.636840820312 226606
-1 723.666259765625 63060
-1 723.695678710938 0
-1 723.725158691406 0
-1 723.754577636719 0
-1 723.783996582031 0
-1 723.901733398438 0
-1 723.931213378906 0
-1 723.960632324219 0
-1 723.990112304688 0
-1 724.01953125 20325
-1 724.049011230469 87601
-1 724.078430175781 128771
-1 724.10791015625 116016
-1 724.137329101562 58083
-1 724.166809082031 0
-1 724.1962890625 0
-1 724.225708007812 0
-1 724.255187988281 0
-1 725.258056640625 0
-1 725.287536621094 0
-1 725.317077636719 0
-1 725.346618652344 0
-1 725.376159667969 68590
-1 725.405700683594 92558
-1 725.435241699219 106411
-1 725.464782714844 101320
-1 725.494323730469 58187
-1 725.523864746094 21913
-1 725.553405761719 138835
-1 725.582946777344 236364
-1 725.612487792969 239511
-1 725.642028808594 160807
-1 725.671569824219 80847
-1 725.701110839844 0
-1 725.730712890625 0
-1 725.76025390625 0
-1 725.789794921875 0
-1 726.410888671875 0
-1 726.440490722656 0
-1 726.470092773438 0
-1 726.499694824219 0
-1 726.529296875 36034
-1 726.558898925781 109585
-1 726.588500976562 148069
-1 726.6181640625 123381
-1 726.647766113281 52845
-1 726.677368164062 0
-1 726.706970214844 0
-1 726.736572265625 0
-1 726.766174316406 0
-1 727.329284667969 0
-1 727.358947753906 0
-1 727.388610839844 0
-1 727.418212890625 0
-1 727.447875976562 82234
-1 727.4775390625 202526
-1 727.507202148438 426092
-1 727.536865234375 591204
-1 727.566528320312 558707
-1 727.59619140625 347680
-1 727.625915527344 219577
-1 727.655578613281 365673
-1 727.685241699219 450426
-1 727.714904785156 369212
-1 727.744567871094 188250
-1 727.774291992188 34706
-1 727.803955078125 0
-1 727.833618164062 0
-1 727.86328125 0
-1 727.893005371094 48716
-1 727.922668457031 97013
-1 727.952392578125 246963
-1 727.982055664062 442817
-1 728.011779785156 544739
-1 728.041442871094 464962
-1 728.071166992188 250275
-1 728.100830078125 37667
-1 728.130554199219 0
-1 728.160278320312 0
-1 728.18994140625 0
-1 728.219665527344 0
-1 728.249389648438 36871
-1 728.279052734375 139912
-1 728.308776855469 283457
-1 728.338500976562 379499
-1 728.368225097656 356741
-1 728.39794921875 231174
-1 728.427673339844 91961
-1 728.457397460938 25621
-1 728.487121582031 0
-1 728.516845703125 0
-1 728.546569824219 0
-1 728.576293945312 0
-1 728.606018066406 43026
-1 728.6357421875 118173
-1 728.665466308594 198928
-1 728.695190429688 226674
-1 728.724914550781 180879
-1 728.754699707031 92261
-1 728.784423828125 20021
-1 728.814147949219 0
-1 728.843933105469 0
-1 728.873657226562 0
-1 728.903381347656 0
-1 729.349853515625 0
-1 729.379638671875 0
-1 729.409362792969 0
-1 729.439147949219 0
-1 729.468933105469 61618
-1 729.498718261719 102618
-1 729.528503417969 123842
-1 729.558288574219 115877
-1 729.588073730469 111768
-1 729.617919921875 114591
-1 729.647705078125 84538
-1 729.677490234375 0
-1 729.707275390625 0
-1 729.737060546875 0
-1 729.766906738281 0
-1 730.36328125 0
-1 730.393127441406 0
-1 730.422973632812 0
-1 730.452819824219 0
-1 730.482666015625 5733
-1 730.512512207031 108519
-1 730.542358398438 225155
-1 730.572204589844 278078
-1 730.60205078125 232935
-1 730.631896972656 130605
-1 730.661743164062 38623
-1 730.691589355469 0
-1 730.721496582031 0
-1 730.751342773438 0
-1 730.781188964844 0
-1 730.870788574219 0
-1 730.900634765625 0
-1 730.930541992188 0
-1 730.960388183594 0
-1 730.990295410156 77952
-1 731.020141601562 161635
-1 731.050048828125 219752
-1 731.079895019531 210467
-1 731.109802246094 141174
-1 731.139709472656 55790
-1 731.169555664062 0
-1 731.199462890625 0
-1 731.229370117188 0
-1 731.259216308594 0
-1 731.348937988281 0
-1 731.378845214844 0
-1 731.408752441406 0
-1 731.438659667969 0
-1 731.468566894531 47804
-1 731.498474121094 90296
-1 731.528381347656 157228
-1 731.558288574219 205225
-1 731.588195800781 199270
-1 731.618103027344 142843
-1 731.648010253906 74983
-1 731.677917480469 0
-1 731.707824707031 0
-1 731.73779296875 0
-1 731.767700195312 0
-1 734.438232421875 0
-1 734.468322753906 0
-1 734.498413085938 0
-1 734.528503417969 0
-1 734.55859375 50116
-1 734.588684082031 205750
-1 734.618774414062 406440
-1 734.64892578125 518370
-1 734.679016113281 457520
-1 734.709106445312 268401
-1 734.739196777344 75598
-1 734.769348144531 0
-1 734.799438476562 0
-1 734.829528808594 0
-1 734.859680175781 0
-1 735.462280273438 0
-1 735.492431640625 0
-1 735.522583007812 0
-1 735.552795410156 0
-1 735.582946777344 54077
-1 735.613098144531 171944
-1 735.643249511719 253740
-1 735.673400878906 242392
-1 735.703552246094 141712
-1 735.733764648438 22232
-1 735.763916015625 0
-1 735.794067382812 0
-1 735.824279785156 0
-1 735.854431152344 0
-1 736.36767578125 0
-1 736.397888183594 0
-1 736.428100585938 0
-1 736.458312988281 0
-1 736.488525390625 48194
-1 736.518737792969 86842
-1 736.548950195312 190159
-1 736.579162597656 281471
-1 736.609375 254902
-1 736.639587402344 107682
-1 736.669860839844 0
-1 736.700073242188 0
-1 736.730285644531 0
-1 736.760498046875 0
-1 736.790771484375 0
-1 736.881469726562 0
-1 736.911682128906 0
-1 736.941955566406 0
-1 736.97216796875 0
-1 737.00244140625 53147
-1 737.032653808594 113658
-1 737.062927246094 276001
-1 737.093200683594 399082
-1 737.123413085938 374966
-1 737.153686523438 221500
-1 737.183959960938 55627
-1 737.214172363281 0
-1 737.244445800781 0
-1 737.274719238281 0
-1 737.304992675781 0
-1 737.395812988281 0
-1 737.426025390625 0
-1 737.456298828125 0
-1 737.486633300781 0
-1 737.516906738281 67115
-1 737.547180175781 119784
-1 737.577453613281 170373
-1 737.607727050781 187499
-1 737.638000488281 163490
-1 737.668273925781 120492
-1 737.698608398438 88766
-1 737.728881835938 76833
-1 737.759155273438 0
-1 737.789428710938 0
-1 737.819763183594 0
-1 737.850036621094 0
-1 739.245727539062 0
-1 739.276123046875 0
-1 739.306518554688 0
-1 739.3369140625 0
-1 739.367309570312 66665
-1 739.397705078125 136518
-1 739.428100585938 183774
-1 739.45849609375 203266
-1 739.488891601562 19146
-1 739.519287109375 652080
-1 739.549682617188 2.03838e+06
-1 739.580078125 3.48305e+06
-1 739.610473632812 4.03937e+06
-1 739.640869140625 3.2948e+06
-1 739.671325683594 1.8135e+06
-1 739.701721191406 564112
-1 739.732116699219 25132
-1 739.762512207031 0
-1 739.79296875 0
-1 739.823364257812 0
-1 739.853820800781 0
-1 740.371215820312 0
-1 740.401672363281 0
-1 740.43212890625 0
-1 740.462585449219 0
-1 740.493041992188 0
-1 740.523498535156 305477
-1 740.554016113281 917227
-1 740.58447265625 1.55457e+06
-1 740.614929199219 1.8004e+06
-1 740.645385742188 1.47486e+06
-1 740.675842285156 831394
-1 740.706359863281 296374
-1 740.73681640625 69847
-1 740.767272949219 0
-1 740.797790527344 0
-1 740.828247070312 0
-1 740.858703613281 0
-1 741.377197265625 0
-1 741.40771484375 0
-1 741.438232421875 0
-1 741.46875 0
-1 741.499328613281 69883
-1 741.529846191406 116368
-1 741.560363769531 189481
-1 741.590881347656 290440
-1 741.621398925781 322852
-1 741.651916503906 230470
-1 741.682495117188 74685
-1 741.713012695312 0
-1 741.743530273438 0
-1 741.774108886719 0
-1 741.804626464844 0
-1 746.1298828125 0
-1 746.160705566406 0
-1 746.191467285156 0
-1 746.222290039062 0
-1 746.253112792969 49185
-1 746.283935546875 175057
-1 746.314758300781 284540
-1 746.345581054688 308448
-1 746.376403808594 242705
-1 746.4072265625 143999
-1 746.438049316406 65699
-1 746.468872070312 0
-1 746.499694824219 0
-1 746.530578613281 0
-1 746.561401367188 0
-1 746.653930664062 0
-1 746.684753417969 0
-1 746.715576171875 0
-1 746.746459960938 0
-1 746.777282714844 79025
-1 746.808166503906 117538
-1 746.838989257812 132264
-1 746.869873046875 113863
-1 746.900695800781 75760
-1 746.931518554688 0
-1 746.962341308594 0
-1 746.993225097656 0
-1 747.024108886719 0
-1 749.220336914062 0
-1 749.251342773438 0
-1 749.282348632812 0
-1 749.313354492188 0
-1 749.344360351562 72536
-1 749.375366210938 127044
-1 749.406372070312 130257
-1 749.437377929688 88725
-1 749.468383789062 44006
-1 749.499389648438 0
-1 749.530456542969 0
-1 749.561462402344 0
-1 749.592468261719 0
-1 755.333679199219 0
-1 755.365112304688 0
-1 755.396484375 0
-1 755.427856445312 0
-1 755.459228515625 0
-1 755.490661621094 121812
-1 755.522033691406 359907
-1 755.553405761719 601143
-1 755.584838867188 685280
-1 755.6162109375 547108
-1 755.647644042969 289111
-1 755.679016113281 82689
-1 755.71044921875 0
-1 755.741821289062 0
-1 755.773254394531 0
-1 755.804626464844 0
-1 756.370361328125 0
-1 756.401794433594 0
-1 756.433227539062 0
-1 756.464721679688 0
-1 756.496154785156 18664
-1 756.527587890625 118362
-1 756.55908203125 191200
-1 756.590515136719 189765
-1 756.622009277344 113750
-1 756.653442382812 11351
-1 756.684936523438 0
-1 756.716369628906 0
-1 756.747863769531 0
-1 756.779296875 0
-1 757.409118652344 0
-1 757.440673828125 0
-1 757.47216796875 0
-1 757.503662109375 0
-1 757.535217285156 70209
-1 757.566711425781 108325
-1 757.598266601562 113552
-1 757.629760742188 85914
-1 757.661315917969 44419
-1 757.692810058594 0
-1 757.724365234375 0
-1 757.755859375 0
-1 757.787414550781 0
-1 767.240661621094 0
-1 767.272766113281 0
-1 767.304931640625 0
-1 767.337036132812 0
-1 767.369201660156 6247
-1 767.401306152344 112869
-1 767.433471679688 244876
-1 767.465576171875 325832
-1 767.497741699219 306987
-1 767.529907226562 208993
-1 767.56201171875 96117
-1 767.594177246094 13813
-1 767.626342773438 0
-1 767.658447265625 0
-1 767.690612792969 0
-1 767.722778320312 0
-1 767.754943847656 0
-1 767.787109375 0
-1 767.819274902344 0
-1 767.851440429688 0
-1 767.883605957031 10570
-1 767.915771484375 87032
-1 767.947937011719 155061
-1 767.980102539062 174430
-1 768.012268066406 135036
-1 768.04443359375 69668
-1 768.076599121094 0
-1 768.108825683594 0
-1 768.140991210938 0
-1 768.173156738281 0
-1 768.269714355469 0
-1 768.301940917969 0
-1 768.334106445312 0
-1 768.366333007812 0
-1 768.398498535156 49525
-1 768.430725097656 147882
-1 768.462890625 227649
-1 768.4951171875 239932
-1 768.52734375 186509
-1 768.559509277344 107519
-1 768.591735839844 35855
-1 768.623962402344 0
-1 768.656188964844 0
-1 768.688415527344 0
-1 768.720581054688 0
-1 795.192932128906 0
-1 795.226867675781 0
-1 795.2607421875 0
-1 795.294616699219 0
-1 795.328552246094 55532
-1 795.362487792969 88498
-1 795.396362304688 96433
-1 795.430297851562 88372
-1 795.464172363281 108222
-1 795.498107910156 137151
-1 795.532043457031 116525
-1 795.565979003906 48043
-1 795.599853515625 0
-1 795.6337890625 0
-1 795.667724609375 0
-1 795.70166015625 0
-1 801.3984375 0
-1 801.432739257812 0
-1 801.467041015625 0
-1 801.501342773438 0
-1 801.53564453125 65868
-1 801.569946289062 91386
-1 801.604248046875 106790
-1 801.638549804688 95838
-1 801.6728515625 59769
-1 801.707214355469 0
-1 801.741516113281 0
-1 801.775817871094 0
-1 801.810119628906 0
-1 802.806396484375 0
-1 802.840759277344 0
-1 802.875183105469 0
-1 802.909545898438 0
-1 802.943969726562 73168
-1 802.978332519531 91438
-1 803.012756347656 94883
-1 803.047180175781 86270
-1 803.08154296875 64209
-1 803.115966796875 0
-1 803.150390625 0
-1 803.184753417969 0
-1 803.219177246094 0
-1 804.45947265625 0
-1 804.493957519531 0
-1 804.528442382812 0
-1 804.562927246094 0
-1 804.597473144531 56596
-1 804.631958007812 89814
-1 804.666442871094 112408
-1 804.700988769531 96200
-1 804.735473632812 46335
-1 804.77001953125 0
-1 804.804504394531 0
-1 804.838989257812 0
-1 804.87353515625 0
-1 810.599487304688 0
-1 810.634399414062 0
-1 810.669250488281 0
-1 810.704162597656 0
-1 810.739074707031 73327
-1 810.773986816406 89026
-1 810.808837890625 92177
-1 810.84375 89364
-1 810.878662109375 83526
-1 810.91357421875 0
-1 810.948486328125 0
-1 810.9833984375 0
-1 811.018310546875 0
-1 813.222412109375 0
-1 813.257507324219 0
-1 813.292541503906 0
-1 813.32763671875 0
-1 813.362670898438 66390
-1 813.397766113281 112088
-1 813.432800292969 141222
-1 813.467895507812 139805
-1 813.5029296875 111148
-1 813.538024902344 78724
-1 813.573120117188 0
-1 813.608215332031 0
-1 813.643249511719 0
-1 813.678344726562 0
-1 817.233703613281 0
-1 817.26904296875 0
-1 817.304382324219 0
-1 817.339660644531 0
-1 817.375 82494
-1 817.410339355469 118119
-1 817.445678710938 130510
-1 817.481018066406 112881
-1 817.516357421875 75030
-1 817.551696777344 0
-1 817.587036132812 0
-1 817.622375488281 0
-1 817.65771484375 0
-1 821.48828125 0
-1 821.523864746094 0
-1 821.559509277344 0
-1 821.595092773438 0
-1 821.630676269531 54998
-1 821.666320800781 94038
-1 821.701904296875 110909
-1 821.737487792969 96678
-1 821.773132324219 65369
-1 821.808715820312 0
-1 821.844360351562 0
-1 821.879943847656 0
-1 821.915588378906 0
-1 821.951232910156 0
-1 821.98681640625 16397
-1 822.0224609375 94628
-1 822.05810546875 168200
-1 822.093688964844 196578
-1 822.129333496094 166717
-1 822.164978027344 103160
-1 822.200622558594 40469
-1 822.236206054688 0
-1 822.271850585938 0
-1 822.307495117188 0
-1 822.343139648438 0
-1 836.424377441406 0
-1 836.4609375 0
-1 836.497497558594 0
-1 836.534118652344 0
-1 836.570678710938 58603
-1 836.607238769531 123295
-1 836.643859863281 497486
-1 836.680419921875 1.09556e+06
-1 836.716979980469 1.57504e+06
-1 836.753601074219 1.59866e+06
-1 836.790161132812 1.12971e+06
-1 836.826782226562 487986
-1 836.863403320312 82503
-1 836.899963378906 56555
-1 836.936584472656 172008
-1 836.973205566406 665632
-1 837.009765625 1.52519e+06
-1 837.04638671875 2.29004e+06
-1 837.0830078125 2.4188e+06
-1 837.11962890625 1.80002e+06
-1 837.15625 866596
-1 837.19287109375 187996
-1 837.2294921875 0
-1 837.26611328125 14254
-1 837.302734375 251947
-1 837.33935546875 772027
-1 837.3759765625 1.27998e+06
-1 837.41259765625 1.41757e+06
-1 837.44921875 1.09687e+06
-1 837.485900878906 567490
-1 837.522521972656 172443
-1 837.559143066406 48985
-1 837.595825195312 0
-1 837.632446289062 0
-1 837.669067382812 230223
-1 837.705749511719 507007
-1 837.742370605469 627573
-1 837.779052734375 527353
-1 837.815734863281 296547
-1 837.852355957031 86700
-1 837.889038085938 0
-1 837.925720214844 66737
-1 837.962341308594 104434
-1 837.9990234375 185438
-1 838.035705566406 312861
-1 838.072387695312 376607
-1 838.109069824219 321054
-1 838.145751953125 191280
-1 838.182434082031 78894
-1 838.219116210938 0
-1 838.255798339844 0
-1 838.29248046875 58479
-1 838.329162597656 239937
-1 838.365844726562 446935
-1 838.402587890625 512621
-1 838.439270019531 366733
-1 838.475952148438 106608
-1 838.5126953125 32983
-1 838.549377441406 0
-1 838.586059570312 0
-1 838.622802734375 0
-1 838.659484863281 0
-1 838.696228027344 0
-1 838.732971191406 0
-1 838.769653320312 0
-1 838.806396484375 53194
-1 838.843139648438 159618
-1 838.879821777344 293800
-1 838.916564941406 336675
-1 838.953308105469 244369
-1 838.990051269531 87380
-1 839.026794433594 0
-1 839.063537597656 0
-1 839.100280761719 0
-1 839.137023925781 0
-1 839.173767089844 0
-1 839.210510253906 0
-1 839.247253417969 0
-1 839.283996582031 0
-1 839.32080078125 10647
-1 839.357543945312 111724
-1 839.394287109375 189680
-1 839.431030273438 188141
-1 839.467834472656 116947
-1 839.504577636719 34442
-1 839.541381835938 0
-1 839.578125 0
-1 839.614929199219 0
-1 839.651672363281 0
-1 841.715148925781 0
-1 841.752075195312 0
-1 841.789001464844 0
-1 841.825927734375 0
-1 841.862854003906 69027
-1 841.899780273438 132761
-1 841.936706542969 152684
-1 841.9736328125 112309
-1 842.010559082031 35808
-1 842.047485351562 0
-1 842.08447265625 0
-1 842.121398925781 0
-1 842.158325195312 0
-1 842.1953125 0
-1 842.232238769531 0
-1 842.269165039062 70568
-1 842.30615234375 95447
-1 842.343078613281 111741
-1 842.380065917969 107518
-1 842.4169921875 87811
-1 842.453979492188 98576
-1 842.490966796875 121623
-1 842.527893066406 102912
-1 842.564880371094 50099
-1 842.601867675781 0
-1 842.638854980469 0
-1 842.67578125 0
-1 842.712768554688 0
-1 844.156921386719 0
-1 844.193969726562 0
-1 844.231079101562 0
-1 844.268127441406 0
-1 844.305236816406 41122
-1 844.342346191406 104839
-1 844.37939453125 171702
-1 844.41650390625 178372
-1 844.45361328125 126201
-1 844.49072265625 69603
-1 844.527770996094 0
-1 844.564880371094 0
-1 844.601989746094 0
-1 844.639099121094 67484
-1 844.676208496094 172828
-1 844.713317871094 271366
-1 844.750427246094 290125
-1 844.787536621094 219473
-1 844.82470703125 114782
-1 844.86181640625 48860
-1 844.89892578125 0
-1 844.93603515625 0
-1 844.973205566406 0
-1 845.010314941406 0
-1 845.493225097656 0
-1 845.530395507812 0
-1 845.567565917969 0
-1 845.604736328125 0
-1 845.641906738281 88207
-1 845.679077148438 148912
-1 845.716247558594 152148
-1 845.753479003906 100934
-1 845.790649414062 29195
-1 845.827819824219 0
-1 845.864990234375 0
-1 845.902221679688 0
-1 845.939392089844 0
-1 848.99755859375 0
-1 849.034973144531 0
-1 849.072387695312 0
-1 849.109741210938 0
-1 849.147155761719 73684
-1 849.1845703125 128290
-1 849.221984863281 150623
-1 849.259399414062 109311
-1 849.296813964844 19097
-1 849.334228515625 0
-1 849.371643066406 0
-1 849.409057617188 0
-1 849.446472167969 0
-1 849.483947753906 0
-1 849.521362304688 0
-1 849.558776855469 0
-1 849.59619140625 58992
-1 849.633666992188 176784
-1 849.671081542969 357460
-1 849.708557128906 485711
-1 849.745971679688 466206
-1 849.783447265625 320204
-1 849.820861816406 163277
-1 849.858337402344 85435
-1 849.895751953125 0
-1 849.933227539062 0
-1 849.970703125 0
-1 850.008178710938 117462
-1 850.045593261719 195110
-1 850.083068847656 183764
-1 850.120544433594 106605
-1 850.158020019531 22805
-1 850.195495605469 0
-1 850.232971191406 0
-1 850.270446777344 50083
-1 850.307922363281 92249
-1 850.345397949219 121622
-1 850.382934570312 114581
-1 850.42041015625 74380
-1 850.457885742188 0
-1 850.495361328125 0
-1 850.532897949219 0
-1 850.570373535156 0
-1 855.806884765625 0
-1 855.8447265625 0
-1 855.882568359375 0
-1 855.920471191406 0
-1 855.958312988281 61599
-1 855.996154785156 111690
-1 856.033996582031 137266
-1 856.071899414062 148547
-1 856.109741210938 161667
-1 856.147644042969 170758
-1 856.185485839844 167851
-1 856.223388671875 144588
-1 856.26123046875 100069
-1 856.299133300781 48200
-1 856.336975097656 0
-1 856.374877929688 0
-1 856.412780761719 40366
-1 856.45068359375 99364
-1 856.488525390625 146584
-1 856.526428222656 158855
-1 856.564331054688 134693
-1 856.602233886719 87267
-1 856.64013671875 0
-1 856.678039550781 0
-1 856.715942382812 0
-1 856.753845214844 0
-1 858.082214355469 0
-1 858.120239257812 0
-1 858.158203125 0
-1 858.196228027344 0
-1 858.234252929688 71417
-1 858.272216796875 109490
-1 858.310241699219 155649
-1 858.348266601562 162825
-1 858.386291503906 117293
-1 858.42431640625 58273
-1 858.462341308594 0
-1 858.500366210938 0
-1 858.538391113281 0
-1 858.576416015625 0
-1 859.413696289062 0
-1 859.451782226562 0
-1 859.489868164062 0
-1 859.527954101562 0
-1 859.566040039062 68775
-1 859.604125976562 110264
-1 859.642272949219 179344
-1 859.680358886719 229386
-1 859.718444824219 206368
-1 859.756591796875 112737
-1 859.794677734375 6959
-1 859.832763671875 0
-1 859.870910644531 0
-1 859.908996582031 0
-1 859.947143554688 58681
-1 859.985290527344 97830
-1 860.023376464844 110498
-1 860.0615234375 95112
-1 860.099670410156 91152
-1 860.137756347656 139264
-1 860.175903320312 188755
-1 860.214050292969 187454
-1 860.252197265625 127417
-1 860.290344238281 39189
-1 860.328491210938 0
-1 860.366638183594 0
-1 860.40478515625 0
-1 860.442932128906 0
-1 866.464599609375 0
-1 866.503173828125 0
-1 866.541748046875 0
-1 866.580322265625 0
-1 866.618896484375 73563
-1 866.657409667969 95608
-1 866.695983886719 112829
-1 866.734558105469 98512
-1 866.773132324219 30262
-1 866.811706542969 19370
-1 866.850341796875 149683
-1 866.888916015625 229553
-1 866.927490234375 222292
-1 866.966064453125 144870
-1 867.004638671875 53600
-1 867.043273925781 0
-1 867.081848144531 0
-1 867.120422363281 0
-1 867.159057617188 55927
-1 867.197631835938 92276
-1 867.236267089844 112693
-1 867.274841308594 106496
-1 867.3134765625 74902
-1 867.352111816406 101352
-1 867.390686035156 193812
-1 867.429321289062 244170
-1 867.467956542969 213897
-1 867.506591796875 135154
-1 867.545227050781 67540
-1 867.583801269531 0
-1 867.622436523438 0
-1 867.661071777344 0
-1 867.69970703125 0
-1 867.738342285156 0
-1 867.777038574219 0
-1 867.815673828125 0
-1 867.854309082031 78402
-1 867.892944335938 107610
-1 867.931579589844 111203
-1 867.970275878906 92880
-1 868.008911132812 57409
-1 868.047607421875 0
-1 868.086242675781 0
-1 868.124938964844 0
-1 868.16357421875 0
-1 868.202270507812 0
-1 868.240905761719 0
-1 868.279602050781 0
-1 868.318298339844 0
-1 868.35693359375 79024
-1 868.395629882812 155799
-1 868.434326171875 165247
-1 868.473022460938 114151
-1 868.51171875 56730
-1 868.550415039062 0
-1 868.589111328125 0
-1 868.627807617188 0
-1 868.66650390625 0
-1 868.705200195312 0
-1 868.743896484375 0
-1 868.782592773438 0
-1 868.821350097656 0
-1 868.860046386719 89638
-1 868.898742675781 147310
-1 868.9375 158762
-1 868.976196289062 120982
-1 869.014953613281 76893
-1 869.053649902344 0
-1 869.092407226562 0
-1 869.131103515625 0
-1 869.169860839844 0
-1 873.407592773438 0
-1 873.446594238281 0
-1 873.485595703125 0
-1 873.524658203125 0
-1 873.563659667969 69800
-1 873.602722167969 176245
-1 873.641723632812 363169
-1 873.680786132812 530200
-1 873.719787597656 553212
-1 873.758850097656 412224
-1 873.797912597656 230143
-1 873.8369140625 163814
-1 873.8759765625 166399
-1 873.9150390625 137962
-1 873.9541015625 72774
-1 873.9931640625 0
-1 874.0322265625 0
-1 874.0712890625 0
-1 874.1103515625 83235
-1 874.1494140625 208812
-1 874.1884765625 323121
-1 874.2275390625 349916
-1 874.266662597656 268788
-1 874.305725097656 129894
-1 874.344787597656 7896
-1 874.383911132812 0
-1 874.422973632812 0
-1 874.462036132812 0
-1 874.501159667969 0
-1 874.540222167969 0
-1 874.579345703125 0
-1 874.618469238281 89654
-1 874.657531738281 208886
-1 874.696655273438 271676
-1 874.735778808594 230753
-1 874.774841308594 122615
-1 874.81396484375 20693
-1 874.853088378906 0
-1 874.892211914062 0
-1 874.931335449219 0
-1 874.970458984375 0
-1 875.127014160156 0
-1 875.166137695312 0
-1 875.205261230469 0
-1 875.244384765625 0
-1 875.283569335938 82908
-1 875.322692871094 119411
-1 875.36181640625 138716
-1 875.401000976562 125623
-1 875.440124511719 80703
-1 875.479309082031 0
-1 875.518493652344 0
-1 875.5576171875 0
-1 875.596801757812 0
-1 876.96923828125 0
-1 877.008483886719 0
-1 877.047790527344 0
-1 877.087036132812 0
-1 877.126281738281 75245
-1 877.165588378906 105612
-1 877.204833984375 119806
-1 877.244140625 112124
-1 877.283386230469 139985
-1 877.322692871094 754327
-1 877.361999511719 1.82629e+06
-1 877.401245117188 2.75936e+06
-1 877.440551757812 2.88593e+06
-1 877.479858398438 2.09898e+06
-1 877.519165039062 973796
-1 877.558410644531 187787
-1 877.597717285156 401
-1 877.637023925781 0
-1 877.676330566406 0
-1 877.715637207031 0
-1 877.754943847656 73112
-1 877.794250488281 142331
-1 877.833618164062 737643
-1 877.872924804688 1.57579e+06
-1 877.912231445312 2.11811e+06
-1 877.951538085938 1.96942e+06
-1 877.990905761719 1.24655e+06
-1 878.030212402344 453657
-1 878.069519042969 42705
-1 878.10888671875 0
-1 878.148193359375 0
-1 878.187561035156 0
-1 878.226867675781 0
-1 878.266235351562 9540
-1 878.305603027344 113659
-1 878.344909667969 525843
-1 878.38427734375 1.02239e+06
-1 878.423645019531 1.25682e+06
-1 878.463012695312 1.05575e+06
-1 878.502380371094 588218
-1 878.541748046875 178605
-1 878.581115722656 11436
-1 878.620483398438 0
-1 878.659851074219 0
-1 878.69921875 0
-1 878.738586425781 0
-1 878.777954101562 0
-1 878.817321777344 102723
-1 878.856750488281 279731
-1 878.896118164062 445009
-1 878.935485839844 471556
-1 878.974914550781 320903
-1 879.014282226562 101037
-1 879.0537109375 0
-1 879.093078613281 0
-1 879.132507324219 0
-1 879.171875 0
-1 879.211303710938 0
-1 879.250732421875 4462
-1 879.290161132812 146912
-1 879.329528808594 766798
-1 879.368957519531 1.84404e+06
-1 879.408386230469 2.817e+06
-1 879.447814941406 2.99026e+06
-1 879.487243652344 2.21409e+06
-1 879.526672363281 1.05779e+06
-1 879.566101074219 249452
-1 879.605529785156 5134
-1 879.644958496094 419935
-1 879.684387207031 1.57551e+06
-1 879.723876953125 3.01257e+06
-1 879.763305664062 3.82668e+06
-1 879.802734375 3.41672e+06
-1 879.842224121094 2.09958e+06
-1 879.881652832031 783381
-1 879.921142578125 81023
-1 879.960571289062 213319
-1 880.000061035156 909334
-1 880.039489746094 2.04537e+06
-1 880.078979492188 3.00356e+06
-1 880.118408203125 3.10645e+06
-1 880.157897949219 2.28689e+06
-1 880.197387695312 1.14486e+06
-1 880.236877441406 351274
-1 880.2763671875 65262
-1 880.315795898438 215986
-1 880.355285644531 880113
-1 880.394775390625 1.69997e+06
-1 880.434265136719 2.12527e+06
-1 880.473754882812 1.84069e+06
-1 880.513244628906 1.07889e+06
-1 880.552795410156 363469
-1 880.59228515625 31797
-1 880.631774902344 0
-1 880.671264648438 82038
-1 880.710815429688 424995
-1 880.750305175781 757488
-1 880.789794921875 840127
-1 880.829345703125 627658
-1 880.868835449219 290698
-1 880.908386230469 38680
-1 880.947875976562 44735
-1 880.987426757812 124978
-1 881.026977539062 259740
-1 881.066467285156 400554
-1 881.106018066406 448288
-1 881.145568847656 359333
-1 881.185119628906 192380
-1 881.224670410156 78873
-1 881.264221191406 0
-1 881.303771972656 73529
-1 881.343322753906 103748
-1 881.382873535156 146682
-1 881.422424316406 133543
-1 881.461975097656 70896
-1 881.501525878906 0
-1 881.541076660156 0
-1 881.580688476562 0
-1 881.620239257812 0
-1 881.818115234375 0
-1 881.857727050781 0
-1 881.897277832031 0
-1 881.936889648438 0
-1 881.976501464844 41450
-1 882.01611328125 99423
-1 882.0556640625 164081
-1 882.095275878906 191407
-1 882.134887695312 180761
-1 882.174499511719 175478
-1 882.214111328125 175928
-1 882.253723144531 145138
-1 882.293334960938 78963
-1 882.332946777344 0
-1 882.37255859375 0
-1 882.412231445312 0
-1 882.451843261719 0
-1 887.42626953125 0
-1 887.466186523438 0
-1 887.506164550781 0
-1 887.546142578125 0
-1 887.586120605469 76964
-1 887.626098632812 227211
-1 887.666076660156 439641
-1 887.7060546875 590484
-1 887.746032714844 567924
-1 887.786010742188 382113
-1 887.825988769531 163763
-1 887.866027832031 42088
-1 887.906005859375 0
-1 887.945983886719 0
-1 887.986022949219 0
-1 888.026000976562 0
-1 888.065979003906 9575
-1 888.106018066406 113526
-1 888.14599609375 342073
-1 888.18603515625 596472
-1 888.22607421875 708725
-1 888.266052246094 594109
-1 888.306091308594 342758
-1 888.346130371094 136596
-1 888.386169433594 62903
-1 888.426147460938 0
-1 888.466186523438 0
-1 888.506225585938 0
-1 888.546264648438 0
-1 888.586303710938 18077
-1 888.626342773438 118483
-1 888.666381835938 292726
-1 888.706481933594 416290
-1 888.746520996094 410328
-1 888.786560058594 284723
-1 888.826599121094 127504
-1 888.86669921875 25566
-1 888.90673828125 0
-1 888.94677734375 0
-1 888.986877441406 0
-1 889.026916503906 0
-1 893.73388671875 0
-1 893.774291992188 0
-1 893.814697265625 0
-1 893.855102539062 0
-1 893.8955078125 88723
-1 893.935913085938 243527
-1 893.976318359375 334518
-1 894.016723632812 303967
-1 894.05712890625 180736
-1 894.097534179688 55441
-1 894.137939453125 0
-1 894.178344726562 0
-1 894.218811035156 0
-1 894.259216308594 0
-1 894.299621582031 0
-1 894.340087890625 0
-1 894.380493164062 55072
-1 894.420959472656 214357
-1 894.461364746094 356713
-1 894.501831054688 374806
-1 894.542236328125 251500
-1 894.582702636719 73430
-1 894.623168945312 0
-1 894.663635253906 0
-1 894.704040527344 0
-1 894.744506835938 0
-1 895.473205566406 0
-1 895.513732910156 0
-1 895.554260253906 0
-1 895.594787597656 0
-1 895.63525390625 69915
-1 895.67578125 176245
-1 895.71630859375 224887
-1 895.7568359375 188778
-1 895.79736328125 96778
-1 895.837890625 5427
-1 895.87841796875 0
-1 895.919006347656 0
-1 895.959533691406 0
-1 896.000061035156 0
-1 896.040588378906 0
-1 896.081176757812 0
-1 896.121704101562 90249
-1 896.162292480469 150381
-1 896.202819824219 182034
-1 896.243347167969 170602
-1 896.283935546875 140401
-1 896.324523925781 134178
-1 896.365051269531 150529
-1 896.405639648438 161449
-1 896.446228027344 150795
-1 896.48681640625 112108
-1 896.52734375 58502
-1 896.567932128906 0
-1 896.608520507812 0
-1 896.649108886719 0
-1 896.689697265625 0
-1 896.973937988281 0
-1 897.014526367188 0
-1 897.055114746094 0
-1 897.095764160156 0
-1 897.136352539062 57763
-1 897.177001953125 125581
-1 897.217651367188 152494
-1 897.258239746094 129558
-1 897.298889160156 83825
-1 897.339538574219 0
-1 897.380126953125 0
-1 897.420776367188 0
-1 897.46142578125 0
-1 901.416870117188 0
-1 901.457763671875 0
-1 901.498657226562 0
-1 901.539611816406 0
-1 901.580505371094 0
-1 901.621459960938 93591
-1 901.662353515625 295604
-1 901.703308105469 498016
-1 901.744201660156 561539
-1 901.78515625 435754
-1 901.826110839844 214885
-1 901.867065429688 41940
-1 901.907958984375 0
-1 901.948913574219 0
-1 901.989868164062 0
-1 902.030822753906 0
-1 902.07177734375 0
-1 902.112731933594 18858
-1 902.153686523438 164260
-1 902.194702148438 344319
-1 902.235656738281 447677
-1 902.276611328125 399439
-1 902.317565917969 241604
-1 902.358581542969 85910
-1 902.399536132812 0
-1 902.440490722656 0
-1 902.481506347656 0
-1 902.5224609375 0
-1 902.5634765625 0
-1 902.6044921875 0
-1 902.645446777344 32851
-1 902.686462402344 176311
-1 902.727478027344 277376
-1 902.768432617188 268263
-1 902.809448242188 157869
-1 902.850463867188 21533
-1 902.891479492188 0
-1 902.932495117188 0
-1 902.973510742188 0
-1 903.014526367188 0
-1 905.027893066406 0
-1 905.069091796875 0
-1 905.110229492188 0
-1 905.151428222656 0
-1 905.192565917969 78965
-1 905.233764648438 113383
-1 905.27490234375 118783
-1 905.316101074219 97503
-1 905.357299804688 61184
-1 905.3984375 0
-1 905.439636230469 0
-1 905.480834960938 0
-1 905.522033691406 0
-1 909.489440917969 0
-1 909.530883789062 0
-1 909.572387695312 0
-1 909.613830566406 0
-1 909.655334472656 42623
-1 909.69677734375 129262
-1 909.73828125 187372
-1 909.779724121094 184333
-1 909.821228027344 140704
-1 909.862731933594 97928
-1 909.904174804688 63575
-1 909.945678710938 0
-1 909.987182617188 0
-1 910.028686523438 0
-1 910.070190429688 0
-1 910.111694335938 0
-1 910.153198242188 36179
-1 910.194702148438 100232
-1 910.236206054688 136559
-1 910.277709960938 123900
-1 910.319274902344 87251
-1 910.360778808594 0
-1 910.402282714844 0
-1 910.44384765625 0
-1 910.4853515625 0
-1 910.526916503906 0
-1 910.568420410156 0
-1 910.609985351562 0
-1 910.651489257812 55712
-1 910.693054199219 97118
-1 910.734619140625 131954
-1 910.776123046875 141218
-1 910.817687988281 120666
-1 910.859252929688 80777
-1 910.900817871094 0
-1 910.9423828125 0
-1 910.983947753906 0
-1 911.025512695312 0
-1 915.489624023438 0
-1 915.531494140625 0
-1 915.573364257812 0
-1 915.615234375 0
-1 915.657165527344 80106
-1 915.699035644531 168772
-1 915.740905761719 238398
-1 915.782836914062 232023
-1 915.82470703125 145304
-1 915.866577148438 40540
-1 915.908508300781 0
-1 915.950378417969 0
-1 915.992309570312 0
-1 916.034240722656 0
-1 916.076110839844 0
-1 916.118041992188 0
-1 916.159973144531 67913
-1 916.201904296875 123542
-1 916.243835449219 166682
-1 916.285766601562 153392
-1 916.327697753906 84562
-1 916.36962890625 0
-1 916.411560058594 0
-1 916.453491210938 0
-1 916.495422363281 0
-1 916.537353515625 0
-1 916.579284667969 0
-1 916.621276855469 0
-1 916.663208007812 25793
-1 916.705200195312 109494
-1 916.747131347656 163217
-1 916.7890625 156405
-1 916.8310546875 100329
-1 916.873046875 31884
-1 916.914978027344 0
-1 916.956970214844 0
-1 916.998962402344 0
-1 917.040893554688 0
-1 917.965209960938 0
-1 918.007263183594 0
-1 918.049255371094 0
-1 918.09130859375 0
-1 918.133361816406 70821
-1 918.175415039062 137529
-1 918.217529296875 156153
-1 918.259582519531 127489
-1 918.301635742188 75194
-1 918.343688964844 0
-1 918.3857421875 0
-1 918.427856445312 0
-1 918.469909667969 49364
-1 918.512023925781 146075
-1 918.554077148438 241776
-1 918.59619140625 280907
-1 918.638244628906 247241
-1 918.680358886719 179860
-1 918.722473144531 125770
-1 918.764526367188 92660
-1 918.806640625 57718
-1 918.848754882812 0
-1 918.890869140625 0
-1 918.932983398438 0
-1 918.97509765625 0
-1 919.312072753906 0
-1 919.354187011719 0
-1 919.396362304688 0
-1 919.4384765625 0
-1 919.480651855469 37959
-1 919.522766113281 135736
-1 919.56494140625 224332
-1 919.607116699219 230992
-1 919.649230957031 143967
-1 919.69140625 25178
-1 919.733581542969 0
-1 919.775756835938 0
-1 919.817932128906 0
-1 919.860107421875 0
-1 925.026977539062 0
-1 925.069519042969 0
-1 925.112060546875 0
-1 925.154602050781 0
-1 925.197143554688 45271
-1 925.239685058594 104825
-1 925.2822265625 148479
-1 925.324768066406 168417
-1 925.367309570312 155072
-1 925.409912109375 100880
-1 925.452453613281 25167
-1 925.494995117188 0
-1 925.53759765625 0
-1 925.580139160156 0
-1 925.622680664062 0
-1 925.665283203125 0
-1 925.707885742188 84630
-1 925.750427246094 98513
-1 925.793029785156 106339
-1 925.835571289062 139037
-1 925.878173828125 144302
-1 925.920776367188 90279
-1 925.963256835938 0
-1 926.005859375 0
-1 926.048461914062 0
-1 926.091064453125 0
-1 940.617065429688 0
-1 940.660705566406 0
-1 940.704345703125 0
-1 940.747924804688 0
-1 940.791564941406 22686
-1 940.835205078125 113399
-1 940.878784179688 176622
-1 940.922424316406 191891
-1 940.966064453125 167441
-1 941.009704589844 130118
-1 941.053344726562 110590
-1 941.096984863281 105840
-1 941.140625 84226
-1 941.184265136719 0
-1 941.227905273438 0
-1 941.271606445312 0
-1 941.315246582031 0
-1 941.35888671875 0
-1 941.402587890625 0
-1 941.446228027344 0
-1 941.489868164062 90771
-1 941.533569335938 221659
-1 941.577270507812 316930
-1 941.620910644531 336680
-1 941.664611816406 301521
-1 941.708312988281 240852
-1 941.751953125 151814
-1 941.795654296875 69022
-1 941.83935546875 0
-1 941.883056640625 0
-1 941.9267578125 0
-1 941.970458984375 0
-1 946.884399414062 0
-1 946.928466796875 0
-1 946.972534179688 0
-1 947.0166015625 0
-1 947.060607910156 88859
-1 947.104675292969 122696
-1 947.148742675781 126028
-1 947.192810058594 98350
-1 947.236877441406 83357
-1 947.280944824219 0
-1 947.325012207031 0
-1 947.369140625 0
-1 947.413208007812 45126
-1 947.457275390625 98863
-1 947.501342773438 139582
-1 947.545471191406 123623
-1 947.589538574219 57052
-1 947.633666992188 49902
-1 947.677734375 142488
-1 947.721862792969 203581
-1 947.765991210938 198707
-1 947.81005859375 134650
-1 947.854187011719 44323
-1 947.898315429688 0
-1 947.942443847656 0
-1 947.986511230469 0
-1 948.030639648438 0
-1 956.202331542969 0
-1 956.2470703125 0
-1 956.291748046875 0
-1 956.33642578125 0
-1 956.381164550781 23301
-1 956.425903320312 124575
-1 956.470581054688 214435
-1 956.515319824219 240149
-1 956.56005859375 190345
-1 956.604736328125 95979
-1 956.649475097656 16572
-1 956.694213867188 0
-1 956.738952636719 68334
-1 956.78369140625 201031
-1 956.828430175781 315991
-1 956.873168945312 319645
-1 956.917907714844 210429
-1 956.962646484375 75487
-1 957.007385253906 0
-1 957.052185058594 0
-1 957.096923828125 0
-1 957.141662597656 0
-1 963.529968261719 0
-1 963.5751953125 0
-1 963.620422363281 0
-1 963.665649414062 0
-1 963.710815429688 47047
-1 963.756042480469 92778
-1 963.801330566406 127173
-1 963.846557617188 129644
-1 963.891784667969 92338
-1 963.93701171875 27817
-1 963.982238769531 0
-1 964.027526855469 0
-1 964.07275390625 0
-1 964.117980957031 0
-1 967.339111328125 0
-1 967.384582519531 0
-1 967.430053710938 0
-1 967.475524902344 0
-1 967.521057128906 74727
-1 967.566528320312 164324
-1 967.612060546875 196741
-1 967.657531738281 153899
-1 967.703063964844 78906
-1 967.74853515625 0
-1 967.794067382812 0
-1 967.839599609375 0
-1 967.885070800781 0
-1 973.003540039062 0
-1 973.049377441406 0
-1 973.095275878906 0
-1 973.141174316406 0
-1 973.187072753906 83413
-1 973.232971191406 148015
-1 973.278869628906 211667
-1 973.324768066406 250076
-1 973.370666503906 255865
-1 973.416564941406 226570
-1 973.462463378906 166111
-1 973.508422851562 92846
-1 973.554321289062 29626
-1 973.600219726562 0
-1 973.646179199219 0
-1 973.692077636719 0
-1 973.738037109375 0
-1 974.33544921875 0
-1 974.381408691406 0
-1 974.427368164062 0
-1 974.473388671875 0
-1 974.519348144531 61923
-1 974.565368652344 126678
-1 974.611328125 183118
-1 974.657348632812 197516
-1 974.703369140625 158929
-1 974.749328613281 88271
-1 974.795349121094 0
-1 974.841369628906 0
-1 974.887390136719 0
-1 974.933410644531 0
-1 977.284545898438 0
-1 977.330749511719 0
-1 977.376892089844 0
-1 977.423095703125 0
-1 977.469299316406 64146
-1 977.515502929688 121724
-1 977.561706542969 191266
-1 977.60791015625 218664
-1 977.654113769531 173593
-1 977.700317382812 84165
-1 977.74658203125 0
-1 977.792785644531 0
-1 977.838989257812 0
-1 977.885192871094 0
-1 981.222045898438 0
-1 981.2685546875 0
-1 981.315002441406 0
-1 981.361511230469 0
-1 981.407958984375 84347
-1 981.454406738281 146463
-1 981.500915527344 169594
-1 981.547424316406 139299
-1 981.593872070312 74766
-1 981.640380859375 0
-1 981.686889648438 0
-1 981.7333984375 0
-1 981.779907226562 0
-1 981.826354980469 0
-1 981.872863769531 51062
-1 981.91943359375 117012
-1 981.965942382812 156198
-1 982.012451171875 130593
-1 982.058959960938 53341
-1 982.10546875 0
-1 982.152038574219 0
-1 982.198547363281 0
-1 982.245056152344 0
-1 982.850341796875 0
-1 982.896911621094 0
-1 982.943481445312 0
-1 982.990112304688 0
-1 983.036682128906 84366
-1 983.083251953125 146160
-1 983.1298828125 168600
-1 983.176452636719 133753
-1 983.223083496094 70893
-1 983.269653320312 0
-1 983.316284179688 0
-1 983.362915039062 0
-1 983.409545898438 0
-1 988.27587890625 0
-1 988.322875976562 0
-1 988.369873046875 0
-1 988.416809082031 0
-1 988.463806152344 44803
-1 988.510803222656 93613
-1 988.557739257812 118410
-1 988.604736328125 117452
-1 988.651733398438 99983
-1 988.69873046875 75597
-1 988.745727539062 0
-1 988.792724609375 0
-1 988.839721679688 0
-1 988.88671875 0
-1 989.215881347656 0
-1 989.262939453125 0
-1 989.309936523438 0
-1 989.356994628906 0
-1 989.404052734375 77258
-1 989.451110839844 104517
-1 989.498168945312 133148
-1 989.545227050781 151984
-1 989.59228515625 144809
-1 989.639343261719 108376
-1 989.686401367188 60671
-1 989.733459472656 0
-1 989.780517578125 71404
-1 989.827575683594 125551
-1 989.874694824219 147106
-1 989.921752929688 110986
-1 989.968872070312 39702
-1 990.015930175781 0
-1 990.063049316406 0
-1 990.110107421875 0
-1 990.1572265625 0
-1 995.263671875 0
-1 995.311157226562 0
-1 995.358581542969 0
-1 995.406066894531 0
-1 995.453552246094 54895
-1 995.501037597656 130875
-1 995.548522949219 274376
-1 995.596008300781 384339
-1 995.643493652344 376243
-1 995.690979003906 256756
-1 995.738464355469 109256
-1 995.786010742188 13412
-1 995.83349609375 0
-1 995.880981445312 0
-1 995.928527832031 0
-1 995.976013183594 0
-1 996.308715820312 0
-1 996.356262207031 0
-1 996.40380859375 0
-1 996.451354980469 0
-1 996.498901367188 29473
-1 996.546447753906 111848
-1 996.593994140625 207139
-1 996.6416015625 246062
-1 996.689147949219 196431
-1 996.736694335938 99720
-1 996.784301757812 25795
-1 996.831848144531 0
-1 996.879455566406 0
-1 996.927001953125 0
-1 996.974609375 0
-1 998.546813964844 0
-1 998.594543457031 0
-1 998.642211914062 0
-1 998.68994140625 0
-1 998.737670898438 45351
-1 998.785400390625 140868
-1 998.833068847656 218824
-1 998.880798339844 229643
-1 998.928527832031 156165
-1 998.976257324219 49371
-1 999.023986816406 0
-1 999.071716308594 50294
-1 999.119506835938 282841
-1 999.167236328125 523177
-1 999.214965820312 611690
-1 999.2626953125 486799
-1 999.310485839844 242384
-1 999.358215332031 55476
-1 999.406005859375 50952
-1 999.453735351562 131412
-1 999.501525878906 228541
-1 999.549255371094 247988
-1 999.597045898438 164431
-1 999.644836425781 48851
-1 999.692626953125 0
-1 999.740417480469 36881
-1 999.788208007812 101140
-1 999.835998535156 217392
-1 999.8837890625 271322
-1 999.931579589844 231115
-1 999.979370117188 140866
-1 1000.02716064453 88829
-1 1000.07495117188 0
-1 1000.12280273438 0
-1 1000.17059326172 0
-1 1000.21844482422 0
-1 1007.38177490234 0
-1 1007.43011474609 0
-1 1007.47845458984 0
-1 1007.52679443359 0
-1 1007.57513427734 69766
-1 1007.62347412109 126467
-1 1007.671875 147555
-1 1007.72021484375 114788
-1 1007.7685546875 47649
-1 1007.81695556641 0
-1 1007.86529541016 0
-1 1007.91369628906 0
-1 1007.96203613281 0
-1 1012.37872314453 0
-1 1012.42742919922 0
-1 1012.47613525391 0
-1 1012.52484130859 0
-1 1012.57354736328 90727
-1 1012.62225341797 151268
-1 1012.67095947266 166078
-1 1012.71966552734 126353
-1 1012.76837158203 65185
-1 1012.81713867188 0
-1 1012.86584472656 0
-1 1012.91455078125 0
-1 1012.96331787109 0
-1 1019.82104492188 0
-1 1019.87023925781 0
-1 1019.91949462891 0
-1 1019.96875 0
-1 1020.01800537109 47318
-1 1020.06726074219 101848
-1 1020.11651611328 133101
-1 1020.16577148438 102205
-1 1020.21502685547 21525
-1 1020.26428222656 0
-1 1020.31353759766 0
-1 1020.36279296875 0
-1 1020.41204833984 0
-1 1020.85571289062 0
-1 1020.90502929688 0
-1 1020.95434570312 0
-1 1021.00366210938 0
-1 1021.05297851562 26509
-1 1021.10229492188 99715
-1 1021.15161132812 132879
-1 1021.20092773438 108373
-1 1021.25024414062 49549
-1 1021.29962158203 0
-1 1021.34893798828 0
-1 1021.39831542969 0
-1 1021.44763183594 0
-1 1053.57275390625 0
-1 1053.62438964844 0
-1 1053.67614746094 0
-1 1053.72778320312 0
-1 1053.77954101562 50544
-1 1053.83117675781 127801
-1 1053.88293457031 169615
-1 1053.93469238281 149419
-1 1053.98645019531 89196
-1 1054.0380859375 0
-1 1054.08984375 0
-1 1054.1416015625 0
-1 1054.193359375 0
-1 1056.1103515625 0
-1 1056.16223144531 0
-1 1056.21423339844 0
-1 1056.26611328125 0
-1 1056.31799316406 64163
-1 1056.36987304688 100992
-1 1056.42175292969 118341
-1 1056.4736328125 166157
-1 1056.52563476562 246225
-1 1056.57751464844 293278
-1 1056.62939453125 248732
-1 1056.68139648438 122589
-1 1056.73327636719 0
-1 1056.78515625 0
-1 1056.83715820312 0
-1 1056.88903808594 0
-1 1056.94104003906 51207
-1 1056.99291992188 162725
-1 1057.044921875 302175
-1 1057.09692382812 364274
-1 1057.14880371094 302342
-1 1057.20080566406 155460
-1 1057.25280761719 10722
-1 1057.3046875 0
-1 1057.35668945312 0
-1 1057.40869140625 87151
-1 1057.46069335938 139362
-1 1057.5126953125 207580
-1 1057.56457519531 239132
-1 1057.61657714844 201783
-1 1057.66857910156 110889
-1 1057.72058105469 16087
-1 1057.7724609375 0
-1 1057.82458496094 0
-1 1057.87658691406 0
-1 1057.92858886719 0
-1 1067.03796386719 0
-1 1067.09069824219 0
-1 1067.14331054688 0
-1 1067.19604492188 0
-1 1067.24877929688 67535
-1 1067.30151367188 125026
-1 1067.35424804688 199374
-1 1067.40686035156 225806
-1 1067.45959472656 181262
-1 1067.51232910156 105269
-1 1067.56506347656 48842
-1 1067.61779785156 0
-1 1067.67053222656 0
-1 1067.72326660156 0
-1 1067.77600097656 0
-1 1067.82873535156 80219
-1 1067.88159179688 156820
-1 1067.93432617188 177429
-1 1067.98706054688 136257
-1 1068.03979492188 68815
-1 1068.09252929688 0
-1 1068.14538574219 0
-1 1068.19812011719 0
-1 1068.25085449219 0
-1 1069.51879882812 0
-1 1069.57165527344 0
-1 1069.62451171875 0
-1 1069.67736816406 0
-1 1069.73034667969 77648
-1 1069.783203125 147965
-1 1069.83605957031 203116
-1 1069.88891601562 220492
-1 1069.94189453125 192365
-1 1069.99475097656 131790
-1 1070.04772949219 70137
-1 1070.1005859375 0
-1 1070.15356445312 0
-1 1070.20642089844 0
-1 1070.25939941406 0
-1 1080.44091796875 0
-1 1080.49462890625 0
-1 1080.54833984375 0
-1 1080.60205078125 0
-1 1080.65576171875 94581
-1 1080.70947265625 143672
-1 1080.76318359375 175944
-1 1080.81689453125 196833
-1 1080.87060546875 202349
-1 1080.92431640625 174089
-1 1080.97802734375 110917
-1 1081.03173828125 49233
-1 1081.08544921875 0
-1 1081.13928222656 0
-1 1081.19299316406 0
-1 1081.24670410156 0
-1 1081.56921386719 0
-1 1081.623046875 0
-1 1081.67687988281 0
-1 1081.73059082031 0
-1 1081.78442382812 41985
-1 1081.83813476562 121891
-1 1081.89196777344 162991
-1 1081.94580078125 133356
-1 1081.99951171875 59126
-1 1082.05334472656 0
-1 1082.10717773438 0
-1 1082.16101074219 0
-1 1082.21484375 0
-1 1085.77563476562 0
-1 1085.82971191406 0
-1 1085.8837890625 0
-1 1085.93786621094 0
-1 1085.99194335938 68924
-1 1086.04614257812 115180
-1 1086.10021972656 131776
-1 1086.154296875 105555
-1 1086.20837402344 49803
-1 1086.26257324219 0
-1 1086.31665039062 0
-1 1086.37072753906 0
-1 1086.42492675781 0
-1 1091.20434570312 0
-1 1091.2587890625 0
-1 1091.31335449219 0
-1 1091.36779785156 0
-1 1091.42236328125 54100
-1 1091.47680664062 117235
-1 1091.53137207031 139952
-1 1091.5859375 123558
-1 1091.64038085938 89304
-1 1091.69494628906 0
-1 1091.74951171875 0
-1 1091.80395507812 0
-1 1091.85852050781 0
-1 1093.44189453125 0
-1 1093.49658203125 0
-1 1093.55126953125 0
-1 1093.60583496094 0
-1 1093.66052246094 92826
-1 1093.71520996094 114812
-1 1093.76989746094 124036
-1 1093.82458496094 119080
-1 1093.87927246094 102910
-1 1093.93395996094 75388
-1 1093.98864746094 0
-1 1094.04333496094 0
-1 1094.09814453125 0
-1 1094.15283203125 0
-1 1095.08349609375 0
-1 1095.13830566406 0
-1 1095.19311523438 0
-1 1095.24780273438 0
-1 1095.30261230469 44205
-1 1095.357421875 121015
-1 1095.41223144531 146907
-1 1095.46704101562 113928
-1 1095.52185058594 48959
-1 1095.57666015625 0
-1 1095.63146972656 0
-1 1095.68627929688 0
-1 1095.7412109375 0
-1 1108.62939453125 0
-1 1108.68518066406 0
-1 1108.74096679688 0
-1 1108.79675292969 0
-1 1108.8525390625 57484
-1 1108.90844726562 113549
-1 1108.96423339844 133949
-1 1109.02001953125 119284
-1 1109.07592773438 86393
-1 1109.13171386719 0
-1 1109.18762207031 0
-1 1109.24340820312 0
-1 1109.29931640625 0
-1 1109.52270507812 0
-1 1109.57861328125 0
-1 1109.63452148438 0
-1 1109.69030761719 0
-1 1109.74621582031 72244
-1 1109.80212402344 136453
-1 1109.85803222656 179932
-1 1109.91394042969 203938
-1 1109.96984863281 202066
-1 1110.02575683594 163056
-1 1110.08166503906 98222
-1 1110.13757324219 0
-1 1110.19348144531 0
-1 1110.24938964844 0
-1 1110.30529785156 0
-1 1112.48974609375 0
-1 1112.54577636719 0
-1 1112.60192871094 0
-1 1112.65795898438 0
-1 1112.71411132812 81219
-1 1112.77026367188 123236
-1 1112.82629394531 129197
-1 1112.88244628906 106759
-1 1112.93859863281 89998
-1 1112.99475097656 0
-1 1113.05078125 0
-1 1113.10693359375 0
-1 1113.1630859375 0
-1 1115.69384765625 0
-1 1115.75024414062 0
-1 1115.80651855469 0
-1 1115.86291503906 0
-1 1115.91931152344 50693
-1 1115.9755859375 120732
-1 1116.03198242188 184802
-1 1116.08837890625 212239
-1 1116.14465332031 203774
-1 1116.20104980469 164391
-1 1116.25744628906 100061
-1 1116.31384277344 28154
-1 1116.37023925781 0
-1 1116.42663574219 0
-1 1116.48303222656 0
-1 1116.53942871094 0
-1 1136.8916015625 0
-1 1136.94958496094 0
-1 1137.00756835938 0
-1 1137.06555175781 0
-1 1137.12353515625 56189
-1 1137.18151855469 122634
-1 1137.23937988281 177355
-1 1137.29736328125 170972
-1 1137.35534667969 99739
-1 1137.41333007812 6054
-1 1137.47131347656 0
-1 1137.52941894531 0
-1 1137.58740234375 0
-1 1137.64538574219 0
-1 1137.81945800781 0
-1 1137.87744140625 0
-1 1137.93542480469 0
-1 1137.99353027344 0
-1 1138.05151367188 85746
-1 1138.10949707031 116997
-1 1138.16760253906 142161
-1 1138.22570800781 162776
-1 1138.28369140625 176599
-1 1138.341796875 170242
-1 1138.39978027344 134866
-1 1138.45788574219 84350
-1 1138.51599121094 0
-1 1138.57397460938 0
-1 1138.63208007812 0
-1 1138.69018554688 0
-1 1139.73645019531 0
-1 1139.79467773438 0
-1 1139.85278320312 0
-1 1139.91101074219 0
-1 1139.96911621094 93934
-1 1140.02734375 120690
-1 1140.08557128906 155844
-1 1140.14367675781 175556
-1 1140.20190429688 163338
-1 1140.26013183594 116152
-1 1140.318359375 48850
-1 1140.37658691406 0
-1 1140.43481445312 0
-1 1140.49304199219 0
-1 1140.55126953125 0
-1 1176.24670410156 0
-1 1176.3076171875 0
-1 1176.36865234375 0
-1 1176.4296875 0
-1 1176.49060058594 56095
-1 1176.55163574219 110383
-1 1176.61267089844 130444
-1 1176.67370605469 110250
-1 1176.73474121094 76747
-1 1176.79577636719 0
-1 1176.85681152344 0
-1 1176.91772460938 0
-1 1176.97888183594 0
-1 1200.08154296875 0
-1 1200.14428710938 0
-1 1200.20715332031 0
-1 1200.27001953125 0
-1 1200.33288574219 75925
-1 1200.39575195312 139083
-1 1200.45861816406 159071
-1 1200.521484375 136891
-1 1200.58447265625 103836
-1 1200.64733886719 87325
-1 1200.71020507812 0
-1 1200.77307128906 0
-1 1200.8359375 0
-1 1200.89892578125 0
-1 1212.43103027344 0
-1 1212.49487304688 0
-1 1212.55871582031 0
-1 1212.62243652344 0
-1 1212.68627929688 79020
-1 1212.75012207031 111758
-1 1212.81396484375 116061
-1 1212.87780761719 102349
-1 1212.94177246094 92227
-1 1213.00549316406 0
-1 1213.06945800781 0
-1 1213.13330078125 0
-1 1213.19714355469 0
-1 1217.93811035156 0
-1 1218.00231933594 0
-1 1218.06665039062 0
-1 1218.130859375 0
-1 1218.19519042969 64929
-1 1218.25939941406 116942
-1 1218.32373046875 166295
-1 1218.38793945312 179404
-1 1218.45227050781 153597
-1 1218.5166015625 105578
-1 1218.58093261719 56936
-1 1218.64514160156 0
-1 1218.70947265625 0
-1 1218.77380371094 0
-1 1218.83813476562 0
-1 1224.712890625 0
-1 1224.77770996094 0
-1 1224.84252929688 0
-1 1224.90734863281 0
-1 1224.97216796875 84060
-1 1225.03686523438 121678
-1 1225.10168457031 141426
-1 1225.16662597656 128308
-1 1225.2314453125 88847
-1 1225.29626464844 0
-1 1225.36108398438 0
-1 1225.42590332031 0
-1 1225.49072265625 0
-1 1229.58666992188 0
-1 1229.65185546875 0
-1 1229.71704101562 0
-1 1229.78234863281 0
-1 1229.84753417969 75659
-1 1229.91271972656 116183
-1 1229.97790527344 135149
-1 1230.04309082031 109256
-1 1230.10827636719 44311
-1 1230.17358398438 0
-1 1230.23876953125 0
-1 1230.30395507812 0
-1 1230.36926269531 0
-1 1239.68591308594 0
-1 1239.751953125 0
-1 1239.81799316406 0
-1 1239.88391113281 0
-1 1239.94995117188 71608
-1 1240.01599121094 113204
-1 1240.08190917969 132935
-1 1240.14794921875 107840
-1 1240.21398925781 35124
-1 1240.28002929688 0
-1 1240.34606933594 0
-1 1240.412109375 0
-1 1240.47814941406 0
-1 1254.06213378906 0
-1 1254.12927246094 0
-1 1254.19641113281 0
-1 1254.26354980469 0
-1 1254.33068847656 49583
-1 1254.39782714844 145014
-1 1254.46496582031 672133
-1 1254.53210449219 1.27196e+06
-1 1254.59936523438 1.56817e+06
-1 1254.66650390625 1.3613e+06
-1 1254.73364257812 802045
-1 1254.80090332031 275941
-1 1254.86804199219 131489
-1 1254.93530273438 460787
-1 1255.00244140625 1.07555e+06
-1 1255.06970214844 1.57299e+06
-1 1255.13696289062 1.61831e+06
-1 1255.2041015625 1.18438e+06
-1 1255.27136230469 576896
-1 1255.33862304688 207743
-1 1255.40588378906 299798
-1 1255.47314453125 752811
-1 1255.54028320312 1.23568e+06
-1 1255.60754394531 1.42078e+06
-1 1255.6748046875 1.19451e+06
-1 1255.74206542969 712990
-1 1255.80944824219 279087
-1 1255.87670898438 135344
-1 1255.94396972656 315500
-1 1256.01123046875 666295
-1 1256.07849121094 921414
-1 1256.14587402344 891395
-1 1256.21313476562 590792
-1 1256.28039550781 217037
-1 1256.34777832031 6166
-1 1256.4150390625 36748
-1 1256.482421875 185715
-1 1256.54968261719 350620
-1 1256.61706542969 412579
-1 1256.68444824219 349816
-1 1256.75170898438 217616
-1 1256.81909179688 99556
-1 1256.88647460938 43940
-1 1256.95385742188 0
-1 1257.02124023438 0
-1 1257.08862304688 0
-1 1257.15600585938 0
-1 1259.65283203125 0
-1 1259.72045898438 0
-1 1259.78796386719 0
-1 1259.85559082031 0
-1 1259.92321777344 84993
-1 1259.99084472656 128290
-1 1260.05847167969 148061
-1 1260.12609863281 131685
-1 1260.19372558594 91878
-1 1260.26135253906 0
-1 1260.32897949219 0
-1 1260.39660644531 0
-1 1260.46423339844 0
-1 1260.53186035156 0
-1 1260.59948730469 0
-1 1260.66723632812 87906
-1 1260.73486328125 170931
-1 1260.80249023438 292344
-1 1260.87023925781 392219
-1 1260.93786621094 407095
-1 1261.00561523438 322916
-1 1261.0732421875 182722
-1 1261.14099121094 48151
-1 1261.20874023438 0
-1 1261.2763671875 0
-1 1261.34411621094 0
-1 1261.41186523438 0
-1 1266.23413085938 0
-1 1266.30224609375 0
-1 1266.37036132812 0
-1 1266.4384765625 0
-1 1266.50659179688 50515
-1 1266.57470703125 110157
-1 1266.64282226562 136385
-1 1266.71105957031 107919
-1 1266.77917480469 40908
-1 1266.84729003906 0
-1 1266.91552734375 0
-1 1266.98364257812 0
-1 1267.05187988281 0
-1 1268.62145996094 0
-1 1268.68969726562 0
-1 1268.75805664062 0
-1 1268.82641601562 0
-1 1268.89465332031 61393
-1 1268.96301269531 101627
-1 1269.03137207031 124513
-1 1269.09973144531 119088
-1 1269.16809082031 92747
-1 1269.23645019531 0
-1 1269.30480957031 0
-1 1269.37316894531 0
-1 1269.44152832031 0
-1 1269.92028808594 0
-1 1269.98864746094 0
-1 1270.05712890625 0
-1 1270.12548828125 0
-1 1270.19396972656 80843
-1 1270.26232910156 104276
-1 1270.33081054688 144840
-1 1270.39929199219 145135
-1 1270.4677734375 94682
-1 1270.5361328125 0
-1 1270.60461425781 0
-1 1270.67309570312 0
-1 1270.74157714844 0
-1 1274.72265625 0
-1 1274.79138183594 0
-1 1274.86022949219 0
-1 1274.92907714844 0
-1 1274.99792480469 71583
-1 1275.06665039062 105522
-1 1275.13549804688 133227
-1 1275.20434570312 137902
-1 1275.27319335938 113393
-1 1275.34204101562 73352
-1 1275.41088867188 0
-1 1275.47973632812 0
-1 1275.54858398438 0
-1 1275.61743164062 0
-1 1292.02795410156 0
-1 1292.09826660156 0
-1 1292.16845703125 0
-1 1292.23864746094 0
-1 1292.30883789062 61454
-1 1292.37915039062 105075
-1 1292.44934082031 117151
-1 1292.51953125 109131
-1 1292.58984375 104870
-1 1292.66003417969 107252
-1 1292.73034667969 105600
-1 1292.80065917969 89995
-1 1292.87084960938 0
-1 1292.94116210938 0
-1 1293.01147460938 0
-1 1293.08178710938 0
-1 1295.75695800781 0
-1 1295.82751464844 0
-1 1295.89794921875 0
-1 1295.96850585938 0
-1 1296.0390625 81233
-1 1296.10961914062 117766
-1 1296.18005371094 158683
-1 1296.25061035156 184272
-1 1296.32116699219 176884
-1 1296.39172363281 135458
-1 1296.46228027344 81616
-1 1296.53295898438 0
-1 1296.603515625 0
-1 1296.67407226562 0
-1 1296.74462890625 74173
-1 1296.81518554688 105447
-1 1296.88586425781 114127
-1 1296.95642089844 106078
-1 1297.02709960938 86304
-1 1297.09765625 0
-1 1297.16833496094 0
-1 1297.23889160156 0
-1 1297.3095703125 0
-1 1300.63586425781 0
-1 1300.70678710938 0
-1 1300.77770996094 0
-1 1300.8486328125 0
-1 1300.91955566406 100896
-1 1300.99047851562 127153
-1 1301.06140136719 150632
-1 1301.13232421875 161296
-1 1301.20324707031 139298
-1 1301.27429199219 83658
-1 1301.34521484375 0
-1 1301.41613769531 0
-1 1301.48718261719 0
-1 1301.55810546875 0
-1 1304.47338867188 0
-1 1304.54455566406 0
-1 1304.61584472656 0
-1 1304.68701171875 0
-1 1304.75830078125 58947
-1 1304.82958984375 104685
-1 1304.90075683594 128743
-1 1304.97204589844 125170
-1 1305.04333496094 99996
-1 1305.11462402344 0
-1 1305.18591308594 0
-1 1305.25720214844 0
-1 1305.32849121094 0
-1 1310.83532714844 0
-1 1310.90710449219 0
-1 1310.97888183594 0
-1 1311.05053710938 0
-1 1311.12231445312 69419
-1 1311.19409179688 116282
-1 1311.26586914062 127494
-1 1311.33764648438 107343
-1 1311.40942382812 86524
-1 1311.48132324219 0
-1 1311.55310058594 0
-1 1311.62487792969 0
-1 1311.69665527344 0
-1 1318.18395996094 0
-1 1318.25634765625 0
-1 1318.32873535156 0
-1 1318.40100097656 0
-1 1318.47338867188 46360
-1 1318.54577636719 149840
-1 1318.6181640625 238564
-1 1318.69055175781 256508
-1 1318.76293945312 197332
-1 1318.83532714844 115956
-1 1318.90771484375 47066
-1 1318.98010253906 0
-1 1319.05261230469 0
-1 1319.125 0
-1 1319.19738769531 0
-1 1329.103515625 0
-1 1329.17687988281 0
-1 1329.25012207031 0
-1 1329.32336425781 0
-1 1329.39660644531 93172
-1 1329.46984863281 138707
-1 1329.54321289062 154428
-1 1329.61645507812 127897
-1 1329.68981933594 116700
-1 1329.76306152344 130354
-1 1329.83642578125 118987
-1 1329.90966796875 75417
-1 1329.98303222656 0
-1 1330.05627441406 0
-1 1330.12963867188 0
-1 1330.20300292969 0
-1 1362.0048828125 0
-1 1362.08093261719 0
-1 1362.15686035156 0
-1 1362.23291015625 0
-1 1362.30883789062 100142
-1 1362.38488769531 124353
-1 1362.4609375 139368
-1 1362.53698730469 135922
-1 1362.61303710938 113209
-1 1362.68896484375 76160
-1 1362.76501464844 0
-1 1362.84106445312 0
-1 1362.91711425781 0
-1 1362.99328613281 0
-1 1387.2744140625 0
-1 1387.3525390625 0
-1 1387.4306640625 0
-1 1387.5087890625 0
-1 1387.5869140625 91917
-1 1387.6650390625 121473
-1 1387.7431640625 136299
-1 1387.82141113281 148576
-1 1387.89953613281 159142
-1 1387.97766113281 162720
-1 1388.05590820312 157170
-1 1388.13403320312 145599
-1 1388.21228027344 130674
-1 1388.29040527344 107729
-1 1388.36865234375 71705
-1 1388.44677734375 0
-1 1388.52502441406 82197
-1 1388.60327148438 150261
-1 1388.68151855469 189742
-1 1388.759765625 169855
-1 1388.83801269531 117489
-1 1388.91625976562 98763
-1 1388.99450683594 0
-1 1389.07275390625 0
-1 1389.15100097656 0
-1 1389.22924804688 0
-1 1391.81591796875 0
-1 1391.89440917969 0
-1 1391.97290039062 0
-1 1392.05151367188 0
-1 1392.13000488281 70229
-1 1392.20849609375 126666
-1 1392.28698730469 147926
-1 1392.36560058594 139462
-1 1392.44409179688 142599
-1 1392.52270507812 160752
-1 1392.60119628906 163799
-1 1392.67980957031 143333
-1 1392.75830078125 111664
-1 1392.8369140625 84026
-1 1392.91552734375 0
-1 1392.994140625 0
-1 1393.07275390625 0
-1 1393.15124511719 0
-1 1394.48852539062 0
-1 1394.56726074219 0
-1 1394.64599609375 0
-1 1394.72473144531 0
-1 1394.80346679688 66719
-1 1394.88232421875 106687
-1 1394.96105957031 123722
-1 1395.03979492188 116027
-1 1395.11853027344 101770
-1 1395.19738769531 0
-1 1395.27612304688 0
-1 1395.35485839844 0
-1 1395.43371582031 0
-1 1399.22387695312 0
-1 1399.30297851562 0
-1 1399.38208007812 0
-1 1399.46118164062 0
-1 1399.54040527344 94640
-1 1399.61950683594 154086
-1 1399.69860839844 168319
-1 1399.77783203125 127652
-1 1399.85705566406 56182
-1 1399.93615722656 0
-1 1400.01538085938 75349
-1 1400.09460449219 123836
-1 1400.17370605469 133924
-1 1400.2529296875 109862
-1 1400.33215332031 81364
-1 1400.41137695312 0
-1 1400.49060058594 0
-1 1400.56982421875 0
-1 1400.64904785156 0
-1 1400.96606445312 0
-1 1401.04541015625 0
-1 1401.12463378906 0
-1 1401.20397949219 0
-1 1401.283203125 64132
-1 1401.36254882812 141382
-1 1401.44189453125 156482
-1 1401.52111816406 114490
-1 1401.60046386719 62965
-1 1401.67993164062 0
-1 1401.75927734375 0
-1 1401.83862304688 0
-1 1401.91796875 0
-1 1451.52087402344 0
-1 1451.60437011719 0
-1 1451.68798828125 0
-1 1451.77160644531 0
-1 1451.85522460938 62568
-1 1451.93896484375 106719
-1 1452.02258300781 126436
-1 1452.10620117188 111476
-1 1452.18981933594 80248
-1 1452.27355957031 0
-1 1452.35717773438 0
-1 1452.44079589844 0
-1 1452.52453613281 0
-1 1461.26708984375 0
-1 1461.35144042969 0
-1 1461.43591308594 0
-1 1461.52038574219 0
-1 1461.60485839844 76498
-1 1461.68933105469 155233
-1 1461.77380371094 197185
-1 1461.85827636719 189261
-1 1461.94287109375 138927
-1 1462.02734375 65951
-1 1462.11181640625 0
-1 1462.19641113281 0
-1 1462.28088378906 0
-1 1462.36535644531 0
-1 1470.60009765625 0
-1 1470.68542480469 0
-1 1470.77062988281 0
-1 1470.85595703125 0
-1 1470.94116210938 62213
-1 1471.02648925781 123502
-1 1471.11181640625 174230
-1 1471.19702148438 187692
-1 1471.28234863281 154129
-1 1471.36767578125 84554
-1 1471.45300292969 0
-1 1471.53833007812 0
-1 1471.62365722656 0
-1 1471.708984375 0
-1 1472.99011230469 0
-1 1473.07556152344 0
-1 1473.16101074219 0
-1 1473.24645996094 0
-1 1473.33203125 78057
-1 1473.41748046875 121285
-1 1473.50305175781 176605
-1 1473.58850097656 189258
-1 1473.67407226562 133977
-1 1473.75952148438 47486
-1 1473.84509277344 0
-1 1473.9306640625 0
-1 1474.01611328125 0
-1 1474.10168457031 0
-1 1475.98571777344 0
-1 1476.07153320312 0
-1 1476.1572265625 0
-1 1476.24291992188 0
-1 1476.32873535156 97180
-1 1476.41442871094 131383
-1 1476.50024414062 134007
-1 1476.5859375 110971
-1 1476.67175292969 91078
-1 1476.75756835938 95233
-1 1476.84338378906 113481
-1 1476.92919921875 127373
-1 1477.01489257812 123521
-1 1477.10070800781 98200
-1 1477.18664550781 0
-1 1477.2724609375 0
-1 1477.35827636719 0
-1 1477.44409179688 0
-1 1479.6787109375 0
-1 1479.76477050781 0
-1 1479.85083007812 0
-1 1479.93688964844 0
-1 1480.02294921875 86345
-1 1480.10900878906 112075
-1 1480.19506835938 128423
-1 1480.28112792969 135701
-1 1480.36730957031 137559
-1 1480.45336914062 132786
-1 1480.53942871094 124542
-1 1480.62561035156 118998
-1 1480.71166992188 110259
-1 1480.7978515625 88915
-1 1480.88403320312 0
-1 1480.97021484375 0
-1 1481.05627441406 0
-1 1481.14245605469 0
-1 1487.71325683594 0
-1 1487.79992675781 0
-1 1487.88671875 0
-1 1487.97351074219 0
-1 1488.06030273438 62497
-1 1488.14709472656 108467
-1 1488.23388671875 131029
-1 1488.32067871094 117890
-1 1488.40747070312 90051
-1 1488.49426269531 0
-1 1488.5810546875 0
-1 1488.66784667969 0
-1 1488.75476074219 0
-1 1490.84094238281 0
-1 1490.92797851562 0
-1 1491.01501464844 0
-1 1491.10205078125 0
-1 1491.18908691406 81994
-1 1491.27612304688 109761
-1 1491.36315917969 123748
-1 1491.45031738281 124283
-1 1491.53735351562 118847
-1 1491.62438964844 112526
-1 1491.71154785156 106652
-1 1491.79858398438 95539
-1 1491.8857421875 0
-1 1491.97277832031 0
-1 1492.05993652344 98260
-1 1492.14709472656 166543
-1 1492.23425292969 179618
-1 1492.32141113281 154433
-1 1492.40856933594 124303
-1 1492.49572753906 103371
-1 1492.58288574219 0
-1 1492.67004394531 0
-1 1492.75720214844 0
-1 1492.84436035156 0
-1 1505.21508789062 0
-1 1505.30334472656 0
-1 1505.3916015625 0
-1 1505.47998046875 0
-1 1505.56823730469 99426
-1 1505.65661621094 123887
-1 1505.74487304688 122348
-1 1505.83325195312 109125
-1 1505.92150878906 88497
-1 1506.00988769531 0
-1 1506.09826660156 0
-1 1506.18664550781 0
-1 1506.27502441406 0
-1 1521.052734375 0
-1 1521.14245605469 0
-1 1521.23217773438 0
-1 1521.32177734375 0
-1 1521.41149902344 95324
-1 1521.50122070312 119772
-1 1521.59094238281 122909
-1 1521.6806640625 109870
-1 1521.77038574219 83025
-1 1521.86010742188 0
-1 1521.94995117188 0
-1 1522.03967285156 0
-1 1522.12939453125 0
-1 1522.21923828125 0
-1 1522.30895996094 0
-1 1522.39880371094 0
-1 1522.48864746094 0
-1 1522.57836914062 98930
-1 1522.66821289062 166424
-1 1522.75805664062 213537
-1 1522.84790039062 215264
-1 1522.93774414062 176326
-1 1523.02758789062 114214
-1 1523.11743164062 44202
-1 1523.20727539062 0
-1 1523.29711914062 0
-1 1523.38696289062 0
-1 1523.47692871094 0
-1 1568.12194824219 0
-1 1568.2158203125 0
-1 1568.30969238281 0
-1 1568.40356445312 0
-1 1568.49743652344 22034
-1 1568.59143066406 105378
-1 1568.68530273438 153297
-1 1568.77917480469 131800
-1 1568.87316894531 62984
-1 1568.96704101562 0
-1 1569.06103515625 0
-1 1569.15502929688 0
-1 1569.2490234375 0
-1 1616.23083496094 0
-1 1616.3291015625 0
-1 1616.42736816406 0
-1 1616.52563476562 0
-1 1616.62377929688 101566
-1 1616.72204589844 140641
-1 1616.8203125 162652
-1 1616.91870117188 156925
-1 1617.01696777344 126316
-1 1617.115234375 81638
-1 1617.21350097656 0
-1 1617.31188964844 0
-1 1617.41015625 0
-1 1617.50854492188 0
-1 1753.90478515625 0
-1 1754.01574707031 0
-1 1754.12683105469 0
-1 1754.23791503906 0
