# Supplementary material for: Isotope pattern deconvolution for peptide mass spectrometry by non-negative least squares/least absolute deviation template matching
Source: BMC Bioinformatics. 2012 Nov 8;13:291. doi: 10.1186/1471-2105-13-291 (PMC3608065; doi:10.1186/1471-2105-13-291)
Supplement: Additional file 2 — ESI spectra. [file 1471-2105-13-291-S2.zip › ds_esi/FT/lys1000fmol_FT.dta2d]

-1 300.012908935547 0
-1 300.020751953125 0
-1 300.028594970703 0
-1 300.130767822266 0
-1 300.138610839844 0
-1 300.146484375 0
-1 300.154357910156 0
-1 300.162200927734 30368
-1 300.170074462891 120203
-1 300.177917480469 231787
-1 300.185791015625 290133
-1 300.193664550781 247234
-1 300.201507568359 138971
-1 300.209381103516 48793
-1 300.217254638672 0
-1 300.22509765625 0
-1 300.232971191406 0
-1 300.240844726562 0
-1 301.084106445312 0
-1 301.092010498047 0
-1 301.099884033203 0
-1 301.107788085938 0
-1 301.115692138672 8
-1 301.123596191406 78088
-1 301.131500244141 176466
-1 301.139404296875 247052
-1 301.147277832031 242874
-1 301.155181884766 168181
-1 301.1630859375 78463
-1 301.170989990234 26457
-1 301.178894042969 0
-1 301.186798095703 0
-1 301.194702148438 0
-1 301.202606201172 0
-1 302.192810058594 0
-1 302.200744628906 0
-1 302.208709716797 0
-1 302.216644287109 0
-1 302.224578857422 26778
-1 302.232513427734 145703
-1 302.240478515625 264389
-1 302.248413085938 304160
-1 302.25634765625 236107
-1 302.264312744141 111955
-1 302.272247314453 17277
-1 302.280181884766 0
-1 302.288146972656 0
-1 302.296081542969 0
-1 302.304016113281 0
-1 303.195892333984 0
-1 303.203887939453 0
-1 303.211883544922 0
-1 303.219848632812 0
-1 303.227844238281 14745
-1 303.235809326172 178062
-1 303.243804931641 429951
-1 303.251770019531 617897
-1 303.259765625 605728
-1 303.267761230469 402908
-1 303.275726318359 152117
-1 303.283721923828 0
-1 303.291687011719 0
-1 303.299682617188 0
-1 303.307678222656 0
-1 303.315643310547 0
-1 303.627319335938 0
-1 303.635314941406 0
-1 303.643341064453 0
-1 303.651336669922 0
-1 303.659332275391 0
-1 303.667327880859 190543
-1 303.675323486328 703658
-1 303.683319091797 1.29807e+06
-1 303.691314697266 1.58916e+06
-1 303.699310302734 1.36112e+06
-1 303.707336425781 788506
-1 303.71533203125 254152
-1 303.723327636719 9975
-1 303.731323242188 0
-1 303.739318847656 0
-1 303.747344970703 0
-1 303.755340576172 0
-1 304.1318359375 0
-1 304.139831542969 0
-1 304.147857666016 0
-1 304.155883789062 0
-1 304.163909912109 9935
-1 304.171905517578 125135
-1 304.179931640625 337149
-1 304.187957763672 527052
-1 304.195983886719 559498
-1 304.204010009766 406500
-1 304.212005615234 184178
-1 304.220031738281 42152
-1 304.228057861328 603
-1 304.236083984375 66713
-1 304.244110107422 411697
-1 304.252136230469 892889
-1 304.260162353516 1.22227e+06
-1 304.268188476562 1.16435e+06
-1 304.276184082031 770759
-1 304.284210205078 323347
-1 304.292236328125 66252
-1 304.300262451172 20769
-1 304.308288574219 0
-1 304.316314697266 0
-1 304.324340820312 0
-1 304.332366943359 0
-1 304.742095947266 0
-1 304.750152587891 0
-1 304.758178710938 0
-1 304.766235351562 0
-1 304.774261474609 25948
-1 304.782318115234 62581
-1 304.790344238281 94728
-1 304.798400878906 95490
-1 304.806457519531 60456
-1 304.814483642578 15151
-1 304.822540283203 0
-1 304.83056640625 0
-1 304.838623046875 0
-1 304.8466796875 0
-1 305.209075927734 0
-1 305.217132568359 0
-1 305.225189208984 0
-1 305.233245849609 0
-1 305.241302490234 42678
-1 305.249359130859 123442
-1 305.257446289062 228542
-1 305.265502929688 289984
-1 305.273559570312 264523
-1 305.281616210938 176574
-1 305.289672851562 88469
-1 305.297760009766 38320
-1 305.305816650391 0
-1 305.313873291016 0
-1 305.321929931641 0
-1 305.330017089844 0
-1 307.136535644531 0
-1 307.144683837891 0
-1 307.152801513672 0
-1 307.160949707031 0
-1 307.169097900391 8257
-1 307.177215576172 65149
-1 307.185363769531 131341
-1 307.193511962891 167061
-1 307.201629638672 150532
-1 307.209777832031 98616
-1 307.217926025391 48171
-1 307.22607421875 0
-1 307.234191894531 0
-1 307.242340087891 0
-1 307.25048828125 0
-1 309.139831542969 0
-1 309.148040771484 0
-1 309.15625 0
-1 309.164489746094 0
-1 309.172698974609 14526
-1 309.180908203125 76979
-1 309.189147949219 260180
-1 309.197357177734 479749
-1 309.20556640625 590950
-1 309.213806152344 513943
-1 309.222015380859 311593
-1 309.230224609375 129863
-1 309.238464355469 61028
-1 309.246673583984 51114
-1 309.2548828125 0
-1 309.263122558594 0
-1 309.271331787109 0
-1 309.279571533203 0
-1 310.119934082031 0
-1 310.128204345703 0
-1 310.136444091797 0
-1 310.144714355469 0
-1 310.152954101562 0
-1 310.161224365234 70366
-1 310.169464111328 101824
-1 310.177734375 66730
-1 310.186004638672 16754
-1 310.194244384766 56377
-1 310.202514648438 98139
-1 310.210784912109 111526
-1 310.219024658203 94672
-1 310.227294921875 62032
-1 310.235565185547 35338
-1 310.243804931641 0
-1 310.252075195312 0
-1 310.260345458984 0
-1 310.268585205078 0
-1 310.27685546875 0
-1 310.285125732422 220511
-1 310.293395996094 908859
-1 310.301635742188 1.84876e+06
-1 310.309906005859 2.46951e+06
-1 310.318176269531 2.31062e+06
-1 310.326446533203 1.49554e+06
-1 310.334686279297 603593
-1 310.342956542969 97579
-1 310.351226806641 0
-1 310.359497070312 0
-1 310.367767333984 0
-1 310.376037597656 0
-1 310.38427734375 0
-1 311.113006591797 0
-1 311.121307373047 0
-1 311.129608154297 0
-1 311.137908935547 0
-1 311.146179199219 0
-1 311.154479980469 108480
-1 311.162780761719 211744
-1 311.171081542969 228198
-1 311.179382324219 146164
-1 311.187683105469 37092
-1 311.195983886719 0
-1 311.204284667969 0
-1 311.212585449219 0
-1 311.220886230469 0
-1 311.229187011719 0
-1 311.237487792969 38897
-1 311.245788574219 118333
-1 311.254089355469 183189
-1 311.262390136719 185216
-1 311.270690917969 112867
-1 311.278991699219 13392
-1 311.287292480469 3740
-1 311.295593261719 115373
-1 311.303894042969 307760
-1 311.312194824219 457769
-1 311.320495605469 456205
-1 311.328796386719 310708
-1 311.337097167969 126095
-1 311.345397949219 1970
-1 311.353729248047 0
-1 311.362030029297 0
-1 311.370330810547 0
-1 311.378631591797 0
-1 312.202575683594 0
-1 312.210906982422 0
-1 312.21923828125 0
-1 312.227600097656 0
-1 312.235931396484 42415
-1 312.244262695312 68328
-1 312.252593994141 75341
-1 312.260955810547 64353
-1 312.269287109375 47709
-1 312.277618408203 0
-1 312.285980224609 0
-1 312.294311523438 0
-1 312.302673339844 0
-1 312.311004638672 0
-1 312.3193359375 54294
-1 312.327697753906 83518
-1 312.336029052734 88496
-1 312.344390869141 63843
-1 312.352722167969 26957
-1 312.361083984375 0
-1 312.369415283203 0
-1 312.377777099609 0
-1 312.386108398438 0
-1 313.163787841797 0
-1 313.172149658203 0
-1 313.180541992188 0
-1 313.188903808594 0
-1 313.197296142578 52427
-1 313.205657958984 63772
-1 313.214050292969 94702
-1 313.222442626953 167392
-1 313.230804443359 158653
-1 313.239196777344 181603
-1 313.24755859375 905371
-1 313.255950927734 3.17743e+06
-1 313.264343261719 6.43692e+06
-1 313.272705078125 8.72224e+06
-1 313.281097412109 8.32995e+06
-1 313.289489746094 5.5465e+06
-1 313.2978515625 2.34671e+06
-1 313.306243896484 429742
-1 313.314636230469 20100
-1 313.322998046875 0
-1 313.331390380859 0
-1 313.339782714844 0
-1 313.348175048828 0
-1 313.692230224609 0
-1 313.700622558594 0
-1 313.709045410156 0
-1 313.717437744141 0
-1 313.725830078125 0
-1 313.734222412109 0
-1 313.742645263672 0
-1 313.751037597656 0
-1 313.759429931641 0
-1 313.767822265625 0
-1 313.776245117188 0
-1 313.784637451172 0
-1 313.793029785156 0
-1 314.213623046875 0
-1 314.222015380859 0
-1 314.230438232422 0
-1 314.238861083984 0
-1 314.247283935547 28211
-1 314.255706787109 366838
-1 314.264129638672 1.02203e+06
-1 314.272552490234 1.66895e+06
-1 314.280975341797 1.8669e+06
-1 314.289398193359 1.46688e+06
-1 314.297821044922 763651
-1 314.306243896484 199514
-1 314.314666748047 5482
-1 314.323089599609 0
-1 314.331512451172 0
-1 314.339935302734 0
-1 314.348358154297 0
-1 315.226409912109 0
-1 315.234893798828 0
-1 315.243347167969 0
-1 315.251800537109 0
-1 315.26025390625 0
-1 315.268737792969 58057
-1 315.277191162109 128340
-1 315.28564453125 146398
-1 315.294128417969 99170
-1 315.302581787109 28680
-1 315.31103515625 0
-1 315.319519042969 0
-1 315.327972412109 0
-1 315.33642578125 0
-1 316.167633056641 0
-1 316.176147460938 0
-1 316.184631347656 0
-1 316.193145751953 0
-1 316.201629638672 21261
-1 316.210144042969 79601
-1 316.218627929688 106566
-1 316.227142333984 84002
-1 316.235626220703 35025
-1 316.244140625 0
-1 316.252655029297 0
-1 316.261138916016 0
-1 316.269653320312 0
-1 319.137359619141 0
-1 319.145965576172 0
-1 319.154602050781 0
-1 319.163208007812 0
-1 319.171844482422 22231
-1 319.180450439453 60693
-1 319.189086914062 102739
-1 319.197692871094 134691
-1 319.206329345703 154228
-1 319.214935302734 165089
-1 319.223571777344 163575
-1 319.232177734375 135084
-1 319.240814208984 75572
-1 319.249420166016 16194
-1 319.258056640625 0
-1 319.266662597656 0
-1 319.275299072266 0
-1 319.283935546875 0
-1 320.182739257812 0
-1 320.19140625 0
-1 320.200073242188 0
-1 320.208740234375 0
-1 320.217407226562 51401
-1 320.22607421875 104956
-1 320.234710693359 118536
-1 320.243377685547 72229
-1 320.252044677734 2950
-1 320.260711669922 0
-1 320.269378662109 0
-1 320.278045654297 0
-1 320.286712646484 0
-1 321.146270751953 0
-1 321.154968261719 0
-1 321.163665771484 0
-1 321.17236328125 0
-1 321.181091308594 30555
-1 321.189788818359 177138
-1 321.198486328125 379686
-1 321.207183837891 528926
-1 321.215881347656 538286
-1 321.224578857422 427222
-1 321.233306884766 296258
-1 321.242004394531 215200
-1 321.250701904297 159305
-1 321.259399414062 90886
-1 321.268096923828 21049
-1 321.276824951172 0
-1 321.285522460938 0
-1 321.294219970703 32605
-1 321.302917480469 84151
-1 321.311645507812 124881
-1 321.320343017578 126035
-1 321.329040527344 85169
-1 321.337768554688 27977
-1 321.346466064453 0
-1 321.355163574219 0
-1 321.363891601562 0
-1 321.372589111328 0
-1 322.166595458984 0
-1 322.175323486328 0
-1 322.18408203125 0
-1 322.192810058594 0
-1 322.201568603516 55140
-1 322.210296630859 93879
-1 322.219055175781 92722
-1 322.227783203125 59756
-1 322.236541748047 29948
-1 322.245269775391 0
-1 322.254028320312 0
-1 322.262786865234 0
-1 322.271514892578 0
-1 323.165435791016 0
-1 323.174224853516 0
-1 323.183013916016 0
-1 323.191772460938 0
-1 323.200561523438 45226
-1 323.209350585938 56912
-1 323.218139648438 174047
-1 323.226928710938 240934
-1 323.235717773438 216355
-1 323.244506835938 133070
-1 323.253265380859 51698
-1 323.262054443359 0
-1 323.270843505859 0
-1 323.279632568359 0
-1 323.288421630859 0
-1 325.106201171875 0
-1 325.115081787109 0
-1 325.123931884766 0
-1 325.132781982422 0
-1 325.141662597656 43049
-1 325.150512695312 60772
-1 325.159393310547 79129
-1 325.168243408203 93762
-1 325.177124023438 107462
-1 325.185974121094 95114
-1 325.194854736328 51630
-1 325.203704833984 45609
-1 325.212585449219 281112
-1 325.221435546875 719336
-1 325.230316162109 1.14365e+06
-1 325.239166259766 1.26186e+06
-1 325.248046875 985192
-1 325.256896972656 525386
-1 325.265777587891 178748
-1 325.274627685547 60043
-1 325.283508300781 47621
-1 325.292388916016 0
-1 325.301239013672 0
-1 325.310119628906 0
-1 325.319000244141 0
-1 325.700744628906 0
-1 325.709625244141 0
-1 325.718505859375 0
-1 325.727386474609 0
-1 325.736267089844 6777
-1 325.745178222656 60845
-1 325.754058837891 89059
-1 325.762939453125 79744
-1 325.771820068359 46547
-1 325.780731201172 0
-1 325.789611816406 0
-1 325.798492431641 0
-1 325.807403564453 0
-1 326.172180175781 0
-1 326.181091308594 0
-1 326.190002441406 0
-1 326.198913574219 0
-1 326.207824707031 17788
-1 326.216705322266 66518
-1 326.225616455078 162491
-1 326.234527587891 243252
-1 326.243438720703 244629
-1 326.252349853516 161766
-1 326.261260986328 56986
-1 326.270172119141 0
-1 326.279083251953 0
-1 326.287994384766 0
-1 326.296905517578 0
-1 326.305816650391 0
-1 327.189727783203 0
-1 327.198669433594 0
-1 327.207641601562 0
-1 327.216583251953 0
-1 327.225524902344 18575
-1 327.234466552734 78455
-1 327.243408203125 170547
-1 327.252380371094 252092
-1 327.261322021484 311818
-1 327.270263671875 396301
-1 327.279205322266 533203
-1 327.288177490234 636216
-1 327.297119140625 586119
-1 327.306060791016 379133
-1 327.315032958984 144308
-1 327.323974609375 22213
-1 327.332916259766 0
-1 327.341888427734 0
-1 327.350830078125 0
-1 327.359771728516 0
-1 328.239013671875 0
-1 328.248016357422 0
-1 328.256988525391 0
-1 328.265991210938 0
-1 328.274963378906 54265
-1 328.283966064453 78699
-1 328.29296875 95937
-1 328.301940917969 92854
-1 328.310943603516 70483
-1 328.319946289062 44926
-1 328.328918457031 0
-1 328.337921142578 0
-1 328.346923828125 0
-1 328.355926513672 0
-1 328.761047363281 0
-1 328.770050048828 0
-1 328.779052734375 0
-1 328.7880859375 0
-1 328.797088623047 0
-1 328.806091308594 269699
-1 328.815124511719 1.36392e+06
-1 328.824127197266 3.10982e+06
-1 328.833129882812 4.54371e+06
-1 328.842163085938 4.63056e+06
-1 328.851165771484 3.3011e+06
-1 328.860198974609 1.52294e+06
-1 328.869201660156 322853
-1 328.878204345703 0
-1 328.887237548828 0
-1 328.896240234375 0
-1 328.9052734375 0
-1 328.914276123047 0
-1 329.094696044922 0
-1 329.103729248047 0
-1 329.112762451172 0
-1 329.121795654297 0
-1 329.130798339844 15200
-1 329.139831542969 77327
-1 329.148864746094 522510
-1 329.157897949219 1.29561e+06
-1 329.166931152344 1.97419e+06
-1 329.175964355469 2.0754e+06
-1 329.184967041016 1.52931e+06
-1 329.194000244141 751013
-1 329.203033447266 216706
-1 329.212066650391 45722
-1 329.221099853516 0
-1 329.230133056641 0
-1 329.239166259766 0
-1 329.248199462891 0
-1 329.437927246094 0
-1 329.446960449219 0
-1 329.455993652344 0
-1 329.465057373047 0
-1 329.474090576172 44194
-1 329.483123779297 179274
-1 329.492156982422 387327
-1 329.501220703125 551855
-1 329.51025390625 548651
-1 329.519287109375 375201
-1 329.528350830078 158648
-1 329.537384033203 35455
-1 329.546417236328 0
-1 329.555480957031 0
-1 329.564514160156 0
-1 329.573547363281 0
-1 329.781677246094 0
-1 329.790740966797 0
-1 329.799774169922 0
-1 329.808837890625 0
-1 329.817901611328 14086
-1 329.826965332031 111724
-1 329.835998535156 188767
-1 329.845062255859 189525
-1 329.854125976562 114289
-1 329.863159179688 25478
-1 329.872222900391 0
-1 329.881286621094 0
-1 329.890350341797 0
-1 329.8994140625 0
-1 331.207641601562 0
-1 331.216766357422 0
-1 331.225860595703 0
-1 331.234985351562 0
-1 331.244079589844 20456
-1 331.253204345703 262584
-1 331.262329101562 1.41536e+06
-1 331.271423339844 3.40984e+06
-1 331.280548095703 5.19179e+06
-1 331.289672851562 5.48599e+06
-1 331.298797607422 4.0619e+06
-1 331.307891845703 1.97336e+06
-1 331.317016601562 478363
-1 331.326141357422 0
-1 331.335235595703 0
-1 331.344360351562 0
-1 331.353485107422 0
-1 331.362609863281 0
-1 332.148193359375 0
-1 332.157318115234 0
-1 332.166473388672 0
-1 332.175628662109 0
-1 332.184783935547 50908
-1 332.193939208984 82270
-1 332.203094482422 96315
-1 332.212249755859 82720
-1 332.221405029297 37444
-1 332.230560302734 0
-1 332.239715576172 0
-1 332.248870849609 0
-1 332.258026123047 55009
-1 332.267181396484 286034
-1 332.276336669922 700246
-1 332.285491943359 1.04871e+06
-1 332.294647216797 1.07356e+06
-1 332.303802490234 756539
-1 332.312957763672 336132
-1 332.322113037109 65049
-1 332.331268310547 2712
-1 332.340423583984 0
-1 332.349578857422 0
-1 332.358734130859 0
-1 332.367919921875 0
-1 333.230621337891 0
-1 333.239807128906 0
-1 333.2490234375 0
-1 333.258209228516 0
-1 333.267395019531 42505
-1 333.276611328125 63282
-1 333.285797119141 90173
-1 333.294982910156 111271
-1 333.30419921875 95139
-1 333.313385009766 46718
-1 333.322601318359 0
-1 333.331787109375 0
-1 333.341003417969 0
-1 333.350189208984 0
-1 334.457000732422 0
-1 334.466247558594 0
-1 334.475494384766 0
-1 334.484741210938 0
-1 334.493988037109 29098
-1 334.503234863281 102961
-1 334.512481689453 150439
-1 334.521728515625 143612
-1 334.531005859375 92650
-1 334.540252685547 38883
-1 334.549499511719 0
-1 334.558746337891 0
-1 334.567993164062 0
-1 334.577239990234 0
-1 334.780853271484 0
-1 334.790130615234 0
-1 334.799377441406 0
-1 334.808654785156 0
-1 334.817901611328 2620
-1 334.827178955078 60759
-1 334.83642578125 145602
-1 334.845703125 192813
-1 334.854949951172 167232
-1 334.864227294922 92648
-1 334.873474121094 24216
-1 334.882751464844 0
-1 334.891998291016 0
-1 334.901275634766 0
-1 334.910552978516 0
-1 335.160858154297 0
-1 335.170104980469 0
-1 335.179382324219 0
-1 335.188659667969 0
-1 335.197937011719 41609
-1 335.207214355469 69748
-1 335.216491699219 87562
-1 335.225769042969 93006
-1 335.235076904297 95833
-1 335.244354248047 103466
-1 335.253631591797 105345
-1 335.262908935547 84582
-1 335.272186279297 40219
-1 335.281463623047 0
-1 335.290740966797 0
-1 335.300018310547 0
-1 335.309295654297 0
-1 336.174194335938 0
-1 336.183502197266 0
-1 336.192810058594 0
-1 336.2021484375 0
-1 336.211456298828 0
-1 336.220764160156 84653
-1 336.230102539062 248041
-1 336.239410400391 378591
-1 336.248748779297 382270
-1 336.258056640625 258686
-1 336.267364501953 100190
-1 336.276702880859 0
-1 336.286010742188 0
-1 336.295349121094 0
-1 336.304656982422 0
-1 336.313995361328 0
-1 336.687255859375 0
-1 336.696594238281 0
-1 336.705932617188 0
-1 336.715270996094 0
-1 336.724609375 6897
-1 336.733947753906 92032
-1 336.743286132812 154273
-1 336.752624511719 150994
-1 336.761962890625 90036
-1 336.771301269531 20931
-1 336.780639648438 0
-1 336.790008544922 0
-1 336.799346923828 0
-1 336.808685302734 0
-1 337.126617431641 0
-1 337.135955810547 0
-1 337.145324707031 0
-1 337.154693603516 0
-1 337.164031982422 15009
-1 337.173400878906 59751
-1 337.182769775391 88889
-1 337.192108154297 80380
-1 337.201477050781 42180
-1 337.210845947266 0
-1 337.22021484375 0
-1 337.229553222656 0
-1 337.238922119141 0
-1 338.271118164062 0
-1 338.280517578125 0
-1 338.289916992188 0
-1 338.29931640625 0
-1 338.308746337891 55427
-1 338.318145751953 590901
-1 338.327545166016 1.54031e+06
-1 338.336944580078 2.43536e+06
-1 338.346374511719 2.653e+06
-1 338.355773925781 2.0247e+06
-1 338.365173339844 1.01737e+06
-1 338.374572753906 258159
-1 338.384002685547 0
-1 338.393402099609 0
-1 338.402801513672 0
-1 338.412231445312 0
-1 338.421630859375 0
-1 339.119140625 0
-1 339.128601074219 0
-1 339.138031005859 0
-1 339.1474609375 0
-1 339.156921386719 53252
-1 339.166351318359 129284
-1 339.17578125 194562
-1 339.185241699219 201661
-1 339.194671630859 154978
-1 339.204132080078 106975
-1 339.213562011719 99368
-1 339.223022460938 128781
-1 339.232452392578 179044
-1 339.241912841797 214949
-1 339.251342773438 206444
-1 339.260803222656 171622
-1 339.270233154297 170098
-1 339.279693603516 218408
-1 339.289123535156 256971
-1 339.298583984375 231752
-1 339.308044433594 131611
-1 339.317474365234 35965
-1 339.326934814453 256341
-1 339.336364746094 518399
-1 339.345825195312 662369
-1 339.355285644531 593476
-1 339.364715576172 365833
-1 339.374176025391 133950
-1 339.383636474609 6092
-1 339.393096923828 0
-1 339.402526855469 0
-1 339.411987304688 0
-1 339.421447753906 0
-1 340.131530761719 0
-1 340.141021728516 0
-1 340.150512695312 0
-1 340.159973144531 0
-1 340.169464111328 48468
-1 340.178955078125 66381
-1 340.188446044922 72751
-1 340.197906494141 73190
-1 340.207397460938 69003
-1 340.216888427734 55768
-1 340.226379394531 0
-1 340.235870361328 0
-1 340.245361328125 0
-1 340.254852294922 0
-1 341.129425048828 0
-1 341.138946533203 0
-1 341.148468017578 0
-1 341.157989501953 0
-1 341.167510986328 32167
-1 341.177032470703 67727
-1 341.186553955078 118976
-1 341.196105957031 205863
-1 341.205627441406 299445
-1 341.215148925781 314996
-1 341.224670410156 225070
-1 341.234191894531 112746
-1 341.243743896484 80377
-1 341.253265380859 90608
-1 341.262786865234 69743
-1 341.272308349609 546531
-1 341.281860351562 2.34732e+06
-1 341.291381835938 5.41498e+06
-1 341.300903320312 8.15764e+06
-1 341.310455322266 8.62247e+06
-1 341.319976806641 6.43135e+06
-1 341.329498291016 3.18738e+06
-1 341.339050292969 843168
-1 341.348571777344 27206
-1 341.358123779297 0
-1 341.367645263672 0
-1 341.377197265625 0
-1 341.38671875 0
-1 342.227355957031 0
-1 342.236938476562 0
-1 342.246520996094 0
-1 342.256072998047 0
-1 342.265655517578 17059
-1 342.275238037109 126363
-1 342.284790039062 567880
-1 342.294372558594 1.34853e+06
-1 342.303955078125 2.07346e+06
-1 342.313507080078 2.22816e+06
-1 342.323089599609 1.68284e+06
-1 342.332672119141 830639
-1 342.342254638672 187023
-1 342.351806640625 6626
-1 342.361389160156 0
-1 342.370971679688 0
-1 342.380554199219 0
-1 342.39013671875 0
-1 343.234497070312 0
-1 343.244110107422 0
-1 343.253723144531 0
-1 343.263336181641 0
-1 343.27294921875 43199
-1 343.282562255859 145086
-1 343.292175292969 146460
-1 343.301788330078 64184
-1 343.311401367188 178041
-1 343.321014404297 258910
-1 343.330627441406 197077
-1 343.340270996094 67607
-1 343.349884033203 0
-1 343.359497070312 0
-1 343.369110107422 0
-1 343.378723144531 0
-1 343.388336181641 0
-1 344.101287841797 0
-1 344.110931396484 0
-1 344.120574951172 0
-1 344.130218505859 0
-1 344.139892578125 27580
-1 344.149536132812 176263
-1 344.1591796875 497246
-1 344.168823242188 873308
-1 344.178497314453 1.05704e+06
-1 344.188140869141 899450
-1 344.197784423828 508680
-1 344.207458496094 140662
-1 344.217102050781 0
-1 344.226745605469 0
-1 344.236419677734 0
-1 344.246063232422 0
-1 344.255706787109 0
-1 344.390930175781 0
-1 344.400604248047 0
-1 344.410278320312 0
-1 344.419921875 0
-1 344.429595947266 26434
-1 344.439239501953 103489
-1 344.448913574219 175144
-1 344.458587646484 188071
-1 344.468231201172 129206
-1 344.477905273438 18946
-1 344.487579345703 169522
-1 344.497253417969 463748
-1 344.506896972656 721915
-1 344.516571044922 779040
-1 344.526245117188 594385
-1 344.535919189453 303425
-1 344.545562744141 80541
-1 344.555236816406 0
-1 344.564910888672 0
-1 344.574584960938 0
-1 344.584259033203 0
-1 344.593933105469 0
-1 344.777709960938 0
-1 344.787414550781 0
-1 344.797088623047 0
-1 344.806762695312 0
-1 344.816436767578 0
-1 344.826110839844 65224
-1 344.835784912109 141576
-1 344.845489501953 173918
-1 344.855163574219 144804
-1 344.864837646484 75148
-1 344.87451171875 9735
-1 344.884216308594 0
-1 344.893890380859 0
-1 344.903564453125 0
-1 344.913238525391 0
-1 345.126373291016 0
-1 345.136077880859 0
-1 345.145782470703 0
-1 345.155456542969 0
-1 345.165161132812 33474
-1 345.174865722656 68230
-1 345.184539794922 81240
-1 345.194244384766 71212
-1 345.203948974609 44238
-1 345.213623046875 0
-1 345.223327636719 0
-1 345.233032226562 0
-1 345.242736816406 0
-1 345.252410888672 0
-1 345.262115478516 0
-1 345.271820068359 24305
-1 345.281524658203 154812
-1 345.291229248047 315292
-1 345.300903320312 403943
-1 345.310607910156 356638
-1 345.3203125 212707
-1 345.330017089844 73304
-1 345.339721679688 940
-1 345.349426269531 0
-1 345.359130859375 0
-1 345.368835449219 0
-1 345.378540039062 0
-1 348.239166259766 0
-1 348.248992919922 0
-1 348.2587890625 0
-1 348.268615722656 0
-1 348.278442382812 29212
-1 348.288269042969 158607
-1 348.298095703125 371947
-1 348.307922363281 539790
-1 348.317749023438 540882
-1 348.327575683594 369790
-1 348.33740234375 145129
-1 348.347229003906 0
-1 348.357055664062 0
-1 348.366912841797 0
-1 348.376739501953 0
-1 348.386566162109 0
-1 350.182525634766 0
-1 350.192443847656 0
-1 350.202362060547 0
-1 350.212249755859 0
-1 350.22216796875 0
-1 350.232086181641 155082
-1 350.241973876953 556996
-1 350.251892089844 979581
-1 350.261810302734 1.13936e+06
-1 350.271697998047 918123
-1 350.281616210938 492118
-1 350.291534423828 145291
-1 350.301452636719 0
-1 350.311340332031 0
-1 350.321258544922 0
-1 350.331176757812 0
-1 350.341094970703 0
-1 350.430328369141 0
-1 350.440246582031 0
-1 350.450164794922 0
-1 350.460083007812 0
-1 350.470001220703 0
-1 350.479919433594 191082
-1 350.489837646484 1.08318e+06
-1 350.499755859375 2.51036e+06
-1 350.509674072266 3.67528e+06
-1 350.519592285156 3.73672e+06
-1 350.529510498047 2.65585e+06
-1 350.539428710938 1.2304e+06
-1 350.549346923828 282524
-1 350.559265136719 0
-1 350.569213867188 0
-1 350.579132080078 0
-1 350.589050292969 0
-1 350.598968505859 0
-1 350.688293457031 0
-1 350.6982421875 0
-1 350.708160400391 0
-1 350.718078613281 0
-1 350.72802734375 0
-1 350.737945556641 93732
-1 350.747863769531 287576
-1 350.7578125 446028
-1 350.767730712891 452069
-1 350.777679443359 296689
-1 350.78759765625 104150
-1 350.797515869141 9227
-1 350.807464599609 0
-1 350.8173828125 250159
-1 350.827331542969 911052
-1 350.837249755859 1.74814e+06
-1 350.847198486328 2.2295e+06
-1 350.857116699219 1.99418e+06
-1 350.867065429688 1.22171e+06
-1 350.877014160156 445046
-1 350.886932373047 39896
-1 350.896881103516 0
-1 350.906799316406 0
-1 350.916748046875 0
-1 350.926696777344 0
-1 351.105621337891 0
-1 351.115570068359 0
-1 351.125518798828 0
-1 351.135467529297 0
-1 351.145416259766 13808
-1 351.155364990234 196079
-1 351.165313720703 524335
-1 351.175262451172 828895
-1 351.185211181641 900958
-1 351.195159912109 695114
-1 351.205108642578 370157
-1 351.215057373047 126076
-1 351.225006103516 42847
-1 351.234954833984 70377
-1 351.244903564453 127990
-1 351.254852294922 170164
-1 351.264801025391 169572
-1 351.274749755859 121823
-1 351.284729003906 53673
-1 351.294677734375 0
-1 351.304626464844 0
-1 351.314575195312 0
-1 351.324523925781 0
-1 351.444030761719 0
-1 351.453979492188 0
-1 351.463928222656 0
-1 351.473907470703 0
-1 351.483856201172 28249
-1 351.493835449219 72884
-1 351.503784179688 163204
-1 351.513732910156 218380
-1 351.523712158203 190054
-1 351.533660888672 104272
-1 351.543640136719 26782
-1 351.553588867188 0
-1 351.563568115234 0
-1 351.573516845703 0
-1 351.58349609375 0
-1 351.792877197266 0
-1 351.802856445312 0
-1 351.812805175781 0
-1 351.822784423828 0
-1 351.832763671875 47032
-1 351.842742919922 79722
-1 351.852722167969 86310
-1 351.862701416016 61572
-1 351.872680664062 26159
-1 351.882659912109 0
-1 351.892639160156 0
-1 351.902618408203 0
-1 351.91259765625 0
-1 352.202178955078 0
-1 352.212188720703 0
-1 352.22216796875 0
-1 352.232147216797 0
-1 352.242156982422 35756
-1 352.252136230469 82452
-1 352.262145996094 91866
-1 352.272125244141 68778
-1 352.282135009766 41946
-1 352.292114257812 0
-1 352.302124023438 0
-1 352.312133789062 0
-1 352.322113037109 0
-1 353.183441162109 0
-1 353.193481445312 0
-1 353.203521728516 0
-1 353.213531494141 0
-1 353.223571777344 0
-1 353.233612060547 446474
-1 353.24365234375 2.04078e+06
-1 353.253692626953 4.47836e+06
-1 353.263732910156 6.37075e+06
-1 353.273773193359 6.34333e+06
-1 353.283813476562 4.41766e+06
-1 353.293853759766 1.98881e+06
-1 353.303863525391 424068
-1 353.313903808594 0
-1 353.323944091797 0
-1 353.333984375 0
-1 353.344024658203 0
-1 353.354064941406 0
-1 354.18896484375 0
-1 354.199035644531 0
-1 354.209106445312 0
-1 354.219177246094 0
-1 354.229278564453 13460
-1 354.239349365234 149975
-1 354.249420166016 552237
-1 354.259521484375 1.08889e+06
-1 354.269592285156 1.42039e+06
-1 354.279663085938 1.30154e+06
-1 354.289733886719 836478
-1 354.299835205078 368772
-1 354.309906005859 148460
-1 354.320007324219 101686
-1 354.330078125 63059
-1 354.340148925781 7399
-1 354.350250244141 0
-1 354.360321044922 0
-1 354.370422363281 0
-1 354.380493164062 0
-1 355.016693115234 0
-1 355.026794433594 0
-1 355.036926269531 0
-1 355.047027587891 0
-1 355.057159423828 51775
-1 355.067260742188 98558
-1 355.077362060547 100656
-1 355.087493896484 66017
-1 355.097595214844 31202
-1 355.107727050781 0
-1 355.117828369141 0
-1 355.127960205078 0
-1 355.138061523438 0
-1 355.208892822266 0
-1 355.219024658203 0
-1 355.229125976562 0
-1 355.2392578125 0
-1 355.249389648438 25581
-1 355.259490966797 61200
-1 355.269622802734 142283
-1 355.279754638672 233394
-1 355.289886474609 260004
-1 355.299987792969 204109
-1 355.310119628906 120383
-1 355.320251464844 65841
-1 355.330383300781 42122
-1 355.340484619141 0
-1 355.350616455078 0
-1 355.360748291016 0
-1 355.370880126953 0
-1 355.786437988281 0
-1 355.796600341797 0
-1 355.806732177734 0
-1 355.81689453125 0
-1 355.827026367188 29183
-1 355.837188720703 66512
-1 355.847320556641 93992
-1 355.857482910156 91408
-1 355.867614746094 66232
-1 355.877777099609 41260
-1 355.887908935547 0
-1 355.898071289062 0
-1 355.908233642578 0
-1 355.918365478516 0
-1 356.111297607422 0
-1 356.121459960938 0
-1 356.131622314453 0
-1 356.141784667969 0
-1 356.151947021484 39314
-1 356.162109375 61291
-1 356.172271728516 92333
-1 356.182434082031 107689
-1 356.192596435547 91100
-1 356.202758789062 50058
-1 356.212921142578 0
-1 356.223083496094 0
-1 356.233245849609 0
-1 356.243408203125 0
-1 356.253570556641 0
-1 356.263732910156 24793
-1 356.273895263672 87505
-1 356.284088134766 136774
-1 356.294250488281 135287
-1 356.304412841797 85329
-1 356.314575195312 23401
-1 356.324737548828 0
-1 356.334899902344 0
-1 356.345092773438 0
-1 356.355255126953 0
-1 356.650329589844 0
-1 356.660522460938 0
-1 356.670715332031 0
-1 356.680877685547 0
-1 356.691070556641 0
-1 356.701263427734 98090
-1 356.71142578125 319685
-1 356.721618652344 522607
-1 356.731811523438 572596
-1 356.742004394531 437377
-1 356.752166748047 219595
-1 356.762359619141 53120
-1 356.772552490234 0
-1 356.782745361328 0
-1 356.792938232422 0
-1 356.803131103516 0
-1 357.139556884766 0
-1 357.149780273438 0
-1 357.159973144531 0
-1 357.170196533203 0
-1 357.180389404297 49433
-1 357.190582275391 85827
-1 357.200805664062 135613
-1 357.210998535156 185341
-1 357.221221923828 214723
-1 357.231414794922 216032
-1 357.241607666016 200531
-1 357.251831054688 184748
-1 357.262023925781 179275
-1 357.272247314453 190620
-1 357.282440185547 219752
-1 357.292663574219 247516
-1 357.302886962891 236567
-1 357.313079833984 169157
-1 357.323303222656 77684
-1 357.33349609375 22615
-1 357.343719482422 0
-1 357.353942871094 0
-1 357.364135742188 0
-1 357.374359130859 0
-1 359.230072021484 0
-1 359.240386962891 0
-1 359.250671386719 0
-1 359.260955810547 0
-1 359.271240234375 6598
-1 359.281555175781 444939
-1 359.291839599609 1.94816e+06
-1 359.302124023438 4.30078e+06
-1 359.312438964844 6.20029e+06
-1 359.322723388672 6.27005e+06
-1 359.333038330078 4.4434e+06
-1 359.343322753906 2.04264e+06
-1 359.353607177734 447670
-1 359.363922119141 14817
-1 359.374206542969 0
-1 359.384521484375 0
-1 359.394805908203 0
-1 359.405120849609 0
-1 360.240875244141 0
-1 360.251220703125 0
-1 360.261535644531 0
-1 360.271881103516 0
-1 360.2822265625 53062
-1 360.292572021484 361288
-1 360.302886962891 964303
-1 360.313232421875 1.57221e+06
-1 360.323577880859 1.76031e+06
-1 360.333923339844 1.37916e+06
-1 360.344268798828 710204
-1 360.354583740234 171723
-1 360.364929199219 314
-1 360.375274658203 0
-1 360.385620117188 0
-1 360.395965576172 0
-1 360.406311035156 0
-1 361.255950927734 0
-1 361.266326904297 0
-1 361.276702880859 0
-1 361.287078857422 0
-1 361.297454833984 44144
-1 361.307861328125 140777
-1 361.318237304688 220543
-1 361.32861328125 228175
-1 361.338989257812 155773
-1 361.349365234375 55738
-1 361.359771728516 0
-1 361.370147705078 0
-1 361.380523681641 0
-1 361.390930175781 0
-1 361.765075683594 0
-1 361.775482177734 0
-1 361.785888671875 0
-1 361.796295166016 0
-1 361.806701660156 17077
-1 361.817108154297 143276
-1 361.827514648438 270124
-1 361.837921142578 315445
-1 361.848327636719 251150
-1 361.858734130859 132183
-1 361.869140625 39532
-1 361.879547119141 0
-1 361.889953613281 0
-1 361.900360107422 0
-1 361.910766601562 0
-1 362.108581542969 0
-1 362.119018554688 0
-1 362.129425048828 0
-1 362.139831542969 0
-1 362.150268554688 42056
-1 362.160675048828 108334
-1 362.171081542969 129335
-1 362.181518554688 88011
-1 362.191925048828 24494
-1 362.202362060547 0
-1 362.212768554688 0
-1 362.223205566406 0
-1 362.233612060547 0
-1 363.1943359375 0
-1 363.204803466797 0
-1 363.215270996094 0
-1 363.225738525391 0
-1 363.236206054688 39689
-1 363.246673583984 82777
-1 363.257141113281 93208
-1 363.267608642578 61332
-1 363.278045654297 11274
-1 363.288513183594 0
-1 363.298980712891 0
-1 363.309478759766 0
-1 363.319946289062 0
-1 363.760009765625 0
-1 363.7705078125 0
-1 363.781005859375 0
-1 363.791473388672 0
-1 363.801971435547 7587
-1 363.812469482422 123720
-1 363.822967529297 481233
-1 363.833435058594 961541
-1 363.843933105469 1.26524e+06
-1 363.854431152344 1.16155e+06
-1 363.864929199219 723031
-1 363.875427246094 252191
-1 363.885894775391 579
-1 363.896392822266 0
-1 363.906890869141 0
-1 363.917388916016 0
-1 363.927886962891 0
-1 364.106353759766 0
-1 364.116882324219 0
-1 364.127380371094 0
-1 364.137878417969 0
-1 364.148376464844 34237
-1 364.158874511719 189299
-1 364.169403076172 380457
-1 364.179901123047 492894
-1 364.190399169922 443631
-1 364.200897216797 267382
-1 364.21142578125 105005
-1 364.221923828125 47598
-1 364.232421875 34309
-1 364.242950439453 99677
-1 364.253448486328 583940
-1 364.263946533203 1.20219e+06
-1 364.274475097656 1.54709e+06
-1 364.284973144531 1.36551e+06
-1 364.295501708984 807419
-1 364.305999755859 266608
-1 364.316528320312 34845
-1 364.327026367188 0
-1 364.337524414062 0
-1 364.348052978516 0
-1 364.358551025391 0
-1 364.432159423828 0
-1 364.442687988281 0
-1 364.453216552734 0
-1 364.463714599609 0
-1 364.474243164062 0
-1 364.484771728516 68440
-1 364.495269775391 192359
-1 364.505798339844 309943
-1 364.516326904297 339941
-1 364.52685546875 259221
-1 364.537353515625 129563
-1 364.547882080078 32372
-1 364.558410644531 0
-1 364.568908691406 0
-1 364.579437255859 0
-1 364.589965820312 0
-1 364.695220947266 0
-1 364.705749511719 0
-1 364.716278076172 0
-1 364.726806640625 0
-1 364.737335205078 0
-1 364.747863769531 115702
-1 364.758392333984 380126
-1 364.768951416016 639000
-1 364.779479980469 713900
-1 364.790008544922 547069
-1 364.800537109375 264671
-1 364.811065673828 55516
-1 364.821594238281 28113
-1 364.832122802734 112204
-1 364.842681884766 188385
-1 364.853210449219 192265
-1 364.863739013672 127546
-1 364.874267578125 43461
-1 364.884826660156 0
-1 364.895355224609 0
-1 364.905883789062 0
-1 364.916412353516 0
-1 365.211669921875 0
-1 365.222229003906 0
-1 365.232757568359 0
-1 365.243316650391 0
-1 365.253875732422 32620
-1 365.264434814453 69388
-1 365.274963378906 89421
-1 365.285522460938 76490
-1 365.296081542969 31748
-1 365.306640625 0
-1 365.317199707031 0
-1 365.327758789062 0
-1 365.338317871094 0
-1 365.602355957031 0
-1 365.612915039062 0
-1 365.623474121094 0
-1 365.634063720703 0
-1 365.644622802734 51634
-1 365.655181884766 70342
-1 365.665771484375 76172
-1 365.676330566406 59119
-1 365.686920166016 21671
-1 365.697479248047 0
-1 365.708038330078 0
-1 365.718627929688 0
-1 365.729187011719 0
-1 366.1630859375 0
-1 366.173675537109 0
-1 366.184265136719 0
-1 366.194854736328 0
-1 366.205444335938 35597
-1 366.216033935547 72701
-1 366.226654052734 92792
-1 366.237243652344 91069
-1 366.247833251953 70437
-1 366.258422851562 44980
-1 366.269012451172 0
-1 366.279632568359 0
-1 366.290222167969 0
-1 366.300811767578 0
-1 367.139495849609 0
-1 367.150115966797 0
-1 367.160766601562 0
-1 367.17138671875 0
-1 367.182037353516 45450
-1 367.192657470703 83456
-1 367.203308105469 120956
-1 367.213928222656 125260
-1 367.224578857422 88913
-1 367.235198974609 33769
-1 367.245849609375 20502
-1 367.256500244141 116357
-1 367.267120361328 246894
-1 367.277770996094 345075
-1 367.288421630859 343500
-1 367.299041748047 224607
-1 367.309692382812 49134
-1 367.320343017578 84593
-1 367.330963134766 174350
-1 367.341613769531 183525
-1 367.352264404297 126366
-1 367.362915039062 46362
-1 367.373565673828 78797
-1 367.384185791016 275281
-1 367.394836425781 515960
-1 367.405487060547 644377
-1 367.416137695312 564763
-1 367.426788330078 341571
-1 367.437438964844 128251
-1 367.448089599609 16206
-1 367.458709716797 0
-1 367.469360351562 0
-1 367.480010986328 0
-1 367.490661621094 0
-1 367.575866699219 0
-1 367.586547851562 0
-1 367.597198486328 0
-1 367.607849121094 0
-1 367.618499755859 42470
-1 367.629150390625 108293
-1 367.639801025391 258282
-1 367.650451660156 405026
-1 367.6611328125 436285
-1 367.671783447266 329402
-1 367.682434082031 171288
-1 367.693084716797 72908
-1 367.703765869141 49406
-1 367.714416503906 0
-1 367.725067138672 0
-1 367.735748291016 0
-1 367.746398925781 0
-1 367.831695556641 0
-1 367.842346191406 0
-1 367.85302734375 0
-1 367.863677978516 0
-1 367.874359130859 42337
-1 367.885009765625 95981
-1 367.895690917969 153936
-1 367.906341552734 180237
-1 367.917022705078 150513
-1 367.927703857422 80375
-1 367.938354492188 12977
-1 367.949035644531 0
-1 367.959686279297 0
-1 367.970367431641 0
-1 367.981048583984 0
-1 369.157653808594 0
-1 369.168365478516 0
-1 369.179107666016 0
-1 369.189819335938 0
-1 369.200561523438 734
-1 369.211273193359 378811
-1 369.221984863281 1.17757e+06
-1 369.232727050781 2.02834e+06
-1 369.243438720703 2.35975e+06
-1 369.254180908203 1.92091e+06
-1 369.264892578125 1.04329e+06
-1 369.275634765625 297676
-1 369.286346435547 0
-1 369.297088623047 0
-1 369.307800292969 0
-1 369.318542480469 0
-1 369.329254150391 48564
-1 369.339996337891 83657
-1 369.350738525391 142195
-1 369.361450195312 144777
-1 369.372192382812 92499
-1 369.382934570312 28213
-1 369.393646240234 0
-1 369.404388427734 0
-1 369.415130615234 0
-1 369.425842285156 0
-1 370.167602539062 0
-1 370.178375244141 0
-1 370.189147949219 0
-1 370.199890136719 0
-1 370.210662841797 39426
-1 370.221435546875 117757
-1 370.232208251953 272125
-1 370.242980957031 375497
-1 370.253753662109 344311
-1 370.264526367188 195699
-1 370.275299072266 28351
-1 370.286071777344 0
-1 370.296844482422 0
-1 370.3076171875 0
-1 370.318389892578 0
-1 371.041198730469 0
-1 371.052001953125 0
-1 371.062805175781 0
-1 371.073608398438 0
-1 371.084411621094 45559
-1 371.095245361328 96667
-1 371.106048583984 110928
-1 371.116851806641 82647
-1 371.127655029297 35539
-1 371.138458251953 0
-1 371.149261474609 0
-1 371.160095214844 0
-1 371.1708984375 0
-1 371.181701660156 0
-1 371.192504882812 0
-1 371.203308105469 47506
-1 371.214141845703 96594
-1 371.224945068359 176685
-1 371.235748291016 222069
-1 371.24658203125 196736
-1 371.257385253906 137979
-1 371.268188476562 96603
-1 371.279022216797 87188
-1 371.289825439453 112461
-1 371.300659179688 142197
-1 371.311462402344 197887
-1 371.322265625 278540
-1 371.333099365234 306990
-1 371.343902587891 239741
-1 371.354736328125 115826
-1 371.365539550781 12616
-1 371.376373291016 0
-1 371.387176513672 0
-1 371.398010253906 0
-1 371.408813476562 0
-1 375.18115234375 0
-1 375.192138671875 0
-1 375.203125 0
-1 375.214111328125 0
-1 375.22509765625 27401
-1 375.236083984375 65944
-1 375.247100830078 90931
-1 375.258087158203 87023
-1 375.269073486328 51892
-1 375.280059814453 0
-1 375.291046142578 22941
-1 375.302032470703 86909
-1 375.313018798828 115158
-1 375.324005126953 95589
-1 375.335021972656 46761
-1 375.346008300781 0
-1 375.356994628906 0
-1 375.367980957031 0
-1 375.378997802734 0
-1 376.249053955078 0
-1 376.260070800781 0
-1 376.271118164062 0
-1 376.282135009766 0
-1 376.293182373047 45017
-1 376.30419921875 68174
-1 376.315246582031 222437
-1 376.326293945312 509481
-1 376.337310791016 772999
-1 376.348358154297 820370
-1 376.359405517578 611677
-1 376.370422363281 302185
-1 376.381469726562 81540
-1 376.392517089844 6095
-1 376.403533935547 0
-1 376.414581298828 0
-1 376.425628662109 0
-1 376.436676025391 0
-1 377.288238525391 0
-1 377.29931640625 0
-1 377.310424804688 0
-1 377.321502685547 0
-1 377.332580566406 9028
-1 377.343658447266 81256
-1 377.354736328125 116915
-1 377.365814208984 87737
-1 377.376892089844 32859
-1 377.387969970703 0
-1 377.399047851562 0
-1 377.41015625 0
-1 377.421234130859 0
-1 378.198303222656 0
-1 378.209442138672 0
-1 378.220550537109 0
-1 378.231658935547 0
-1 378.242797851562 28000
-1 378.25390625 70245
-1 378.265045166016 242091
-1 378.276153564453 504382
-1 378.287292480469 701192
-1 378.298400878906 689290
-1 378.309539794922 478085
-1 378.320648193359 214864
-1 378.331787109375 36944
-1 378.342895507812 0
-1 378.354034423828 0
-1 378.365142822266 0
-1 378.376281738281 0
-1 378.721435546875 0
-1 378.732574462891 0
-1 378.743713378906 0
-1 378.754852294922 0
-1 378.765991210938 20881
-1 378.777130126953 101621
-1 378.788269042969 163171
-1 378.799438476562 154431
-1 378.810577392578 79431
-1 378.821716308594 0
-1 378.832855224609 0
-1 378.844024658203 0
-1 378.855163574219 0
-1 378.866302490234 0
-1 379.145141601562 0
-1 379.156311035156 0
-1 379.16748046875 0
-1 379.178649902344 0
-1 379.189788818359 57698
-1 379.200958251953 145485
-1 379.212127685547 192783
-1 379.223297119141 166509
-1 379.234466552734 94215
-1 379.24560546875 40415
-1 379.256774902344 45494
-1 379.267944335938 79872
-1 379.279113769531 123645
-1 379.290283203125 150075
-1 379.301452636719 134439
-1 379.312622070312 81069
-1 379.323791503906 27984
-1 379.3349609375 0
-1 379.346130371094 0
-1 379.357299804688 0
-1 379.368469238281 0
-1 381.207000732422 0
-1 381.21826171875 0
-1 381.2294921875 0
-1 381.240753173828 0
-1 381.252014160156 0
-1 381.263275146484 662534
-1 381.274505615234 2.50401e+06
-1 381.285766601562 4.9577e+06
-1 381.297027587891 6.53007e+06
-1 381.308288574219 6.05989e+06
-1 381.319549560547 3.90904e+06
-1 381.330810546875 1.58666e+06
-1 381.342041015625 269715
-1 381.353302001953 10761
-1 381.364562988281 0
-1 381.375823974609 0
-1 381.387084960938 0
-1 381.398345947266 0
-1 382.210357666016 0
-1 382.221649169922 0
-1 382.232940673828 0
-1 382.244232177734 0
-1 382.255523681641 24457
-1 382.266845703125 176773
-1 382.278137207031 593109
-1 382.289428710938 1.15203e+06
-1 382.300720214844 1.50624e+06
-1 382.312042236328 1.3935e+06
-1 382.323333740234 902712
-1 382.334625244141 376716
-1 382.345947265625 75619
-1 382.357238769531 7546
-1 382.368530273438 0
-1 382.379852294922 0
-1 382.391143798828 0
-1 382.402435302734 0
-1 383.138275146484 0
-1 383.149627685547 0
-1 383.160949707031 0
-1 383.172302246094 0
-1 383.183654785156 4296
-1 383.194976806641 66949
-1 383.206329345703 84583
-1 383.217651367188 81686
-1 383.22900390625 91771
-1 383.240356445312 120187
-1 383.251678466797 145972
-1 383.263031005859 142178
-1 383.274383544922 102471
-1 383.285705566406 78901
-1 383.297058105469 111792
-1 383.308410644531 108513
-1 383.319732666016 38304
-1 383.331085205078 0
-1 383.342437744141 0
-1 383.353790283203 0
-1 383.365142822266 0
-1 385.15283203125 0
-1 385.164276123047 0
-1 385.175689697266 0
-1 385.187133789062 0
-1 385.198547363281 0
-1 385.209991455078 74160
-1 385.221405029297 171759
-1 385.232849121094 205774
-1 385.244262695312 154318
-1 385.255706787109 62234
-1 385.267120361328 0
-1 385.278564453125 0
-1 385.290008544922 0
-1 385.301422119141 0
-1 385.312866210938 23828
-1 385.324310302734 68819
-1 385.335723876953 125408
-1 385.34716796875 150122
-1 385.358612060547 115284
-1 385.370025634766 38468
-1 385.381469726562 0
-1 385.392913818359 0
-1 385.404357910156 0
-1 385.415771484375 0
-1 387.160278320312 0
-1 387.171813964844 0
-1 387.183319091797 0
-1 387.194854736328 0
-1 387.206359863281 61572
-1 387.217864990234 76852
-1 387.229400634766 80790
-1 387.240905761719 83178
-1 387.25244140625 91315
-1 387.263946533203 94300
-1 387.275482177734 83713
-1 387.286987304688 143491
-1 387.298522949219 285006
-1 387.310028076172 380895
-1 387.321563720703 351113
-1 387.333099365234 216580
-1 387.344604492188 69818
-1 387.356140136719 0
-1 387.36767578125 0
-1 387.379180908203 0
-1 387.390716552734 0
-1 387.402252197266 0
-1 388.245056152344 0
-1 388.256622314453 0
-1 388.268188476562 0
-1 388.279754638672 0
-1 388.291320800781 22779
-1 388.302886962891 75187
-1 388.314453125 114040
-1 388.326019287109 115239
-1 388.337585449219 77142
-1 388.349151611328 26832
-1 388.360748291016 0
-1 388.372314453125 0
-1 388.383880615234 0
-1 388.395446777344 0
-1 391.199157714844 0
-1 391.210876464844 0
-1 391.222564697266 0
-1 391.234252929688 0
-1 391.245971679688 37194
-1 391.257659912109 196768
-1 391.269348144531 427268
-1 391.281066894531 593903
-1 391.292755126953 576029
-1 391.304443359375 383424
-1 391.316162109375 154315
-1 391.327850341797 44545
-1 391.339569091797 0
-1 391.351257324219 0
-1 391.362976074219 0
-1 391.374664306641 0
-1 392.21875 0
-1 392.230499267578 0
-1 392.242248535156 0
-1 392.253997802734 0
-1 392.265747070312 40411
-1 392.277465820312 112643
-1 392.289215087891 138658
-1 392.300964355469 106575
-1 392.312713623047 45959
-1 392.324462890625 0
-1 392.336212158203 0
-1 392.347961425781 0
-1 392.359710693359 0
-1 393.230560302734 0
-1 393.242340087891 0
-1 393.254150390625 0
-1 393.265930175781 0
-1 393.277709960938 50093
-1 393.289489746094 96134
-1 393.301300048828 123867
-1 393.313079833984 114418
-1 393.324890136719 76979
-1 393.336669921875 41626
-1 393.348449707031 0
-1 393.360229492188 0
-1 393.372039794922 0
-1 393.383819580078 0
-1 395.064056396484 0
-1 395.075927734375 0
-1 395.087799072266 0
-1 395.099670410156 0
-1 395.111541748047 0
-1 395.123413085938 69593
-1 395.135284423828 202994
-1 395.147155761719 283731
-1 395.159027099609 277318
-1 395.1708984375 221582
-1 395.182769775391 181499
-1 395.194641113281 149994
-1 395.206512451172 84974
-1 395.218414306641 0
-1 395.230285644531 46544
-1 395.242156982422 114432
-1 395.254028320312 198071
-1 395.265930175781 298693
-1 395.277801513672 343082
-1 395.289672851562 279163
-1 395.301544189453 138276
-1 395.313446044922 5175
-1 395.325317382812 0
-1 395.337188720703 0
-1 395.349090576172 0
-1 395.360961914062 0
-1 395.586853027344 0
-1 395.598754882812 0
-1 395.610656738281 0
-1 395.622528076172 0
-1 395.634429931641 42972
-1 395.646331787109 83032
-1 395.658233642578 106355
-1 395.670135498047 117648
-1 395.682037353516 116338
-1 395.693939208984 87262
-1 395.705810546875 32031
-1 395.717712402344 0
-1 395.729614257812 0
-1 395.741516113281 0
-1 395.75341796875 0
-1 397.173522949219 0
-1 397.185485839844 0
-1 397.197448730469 0
-1 397.209411621094 0
-1 397.221374511719 57221
-1 397.233337402344 279142
-1 397.245300292969 936393
-1 397.257293701172 1.86482e+06
-1 397.269256591797 2.48124e+06
-1 397.281219482422 2.29849e+06
-1 397.293182373047 1.438e+06
-1 397.30517578125 510719
-1 397.317138671875 6017
-1 397.3291015625 0
-1 397.341094970703 0
-1 397.353057861328 0
-1 397.365020751953 0
-1 398.192535400391 0
-1 398.204559326172 0
-1 398.216552734375 0
-1 398.228576660156 0
-1 398.240600585938 11800
-1 398.252593994141 194169
-1 398.264617919922 413645
-1 398.276641845703 510643
-1 398.288665771484 409646
-1 398.300659179688 192893
-1 398.312683105469 12644
-1 398.32470703125 0
-1 398.336730957031 0
-1 398.348724365234 0
-1 398.360748291016 0
-1 399.203430175781 0
-1 399.215484619141 0
-1 399.227569580078 0
-1 399.239624023438 0
-1 399.251678466797 59336
-1 399.263732910156 180610
-1 399.275787353516 257382
-1 399.287841796875 244056
-1 399.299926757812 171477
-1 399.311981201172 109110
-1 399.324035644531 82921
-1 399.336090087891 70726
-1 399.348175048828 64807
-1 399.360229492188 63604
-1 399.372283935547 54585
-1 399.384368896484 0
-1 399.396423339844 0
-1 399.408508300781 0
-1 399.420562744141 0
-1 401.224670410156 0
-1 401.23681640625 0
-1 401.248962402344 0
-1 401.261138916016 0
-1 401.273284912109 58246
-1 401.285430908203 124625
-1 401.297576904297 161996
-1 401.309722900391 162383
-1 401.321899414062 169677
-1 401.334045410156 205855
-1 401.34619140625 213750
-1 401.358337402344 152974
-1 401.370513916016 51157
-1 401.382659912109 0
-1 401.394805908203 0
-1 401.406982421875 0
-1 401.419128417969 0
-1 402.967651367188 0
-1 402.979888916016 0
-1 402.992126464844 0
-1 403.004333496094 0
-1 403.016571044922 0
-1 403.02880859375 80719
-1 403.041046142578 167666
-1 403.053283691406 196481
-1 403.065490722656 147035
-1 403.077728271484 55578
-1 403.089965820312 0
-1 403.102203369141 0
-1 403.114440917969 0
-1 403.126678466797 0
-1 403.947723388672 0
-1 403.959991455078 0
-1 403.972259521484 0
-1 403.984527587891 0
-1 403.996795654297 33917
-1 404.009094238281 85457
-1 404.021362304688 148321
-1 404.033630371094 170627
-1 404.0458984375 127513
-1 404.058197021484 50882
-1 404.070465087891 0
-1 404.082733154297 0
-1 404.095031738281 0
-1 404.107299804688 0
-1 406.240203857422 0
-1 406.252593994141 0
-1 406.264953613281 0
-1 406.27734375 0
-1 406.289703369141 28148
-1 406.302093505859 93698
-1 406.314483642578 145156
-1 406.326873779297 150759
-1 406.339233398438 105621
-1 406.351623535156 35972
-1 406.364013671875 0
-1 406.376403808594 0
-1 406.388763427734 0
-1 406.401153564453 0
-1 409.064575195312 0
-1 409.077087402344 0
-1 409.089569091797 0
-1 409.102081298828 0
-1 409.114593505859 3865
-1 409.127105712891 77003
-1 409.139617919922 239520
-1 409.152130126953 412252
-1 409.164642333984 471896
-1 409.177154541016 365377
-1 409.189666748047 165121
-1 409.202178955078 23894
-1 409.214691162109 0
-1 409.227203369141 0
-1 409.239715576172 0
-1 409.252227783203 0
-1 409.264739990234 0
-1 409.277282714844 12635
-1 409.289794921875 68353
-1 409.302307128906 99157
-1 409.314819335938 108259
-1 409.327331542969 112342
-1 409.33984375 117309
-1 409.352386474609 120282
-1 409.364898681641 137796
-1 409.377410888672 165360
-1 409.389953613281 158227
-1 409.402465820312 101954
-1 409.414978027344 29880
-1 409.427520751953 0
-1 409.440032958984 0
-1 409.452545166016 0
-1 409.465087890625 0
-1 409.590362548828 0
-1 409.602905273438 0
-1 409.615417480469 0
-1 409.627960205078 0
-1 409.640502929688 27751
-1 409.653015136719 84610
-1 409.665557861328 114959
-1 409.678100585938 98031
-1 409.690643310547 48240
-1 409.703155517578 0
-1 409.715698242188 0
-1 409.728240966797 0
-1 409.740783691406 0
-1 410.079528808594 0
-1 410.092071533203 0
-1 410.104614257812 0
-1 410.1171875 0
-1 410.129730224609 36806
-1 410.142303466797 105015
-1 410.154846191406 161417
-1 410.167388916016 174456
-1 410.179962158203 137675
-1 410.192504882812 73827
-1 410.205078125 15785
-1 410.217651367188 0
-1 410.230194091797 0
-1 410.242767333984 0
-1 410.255310058594 0
-1 411.173858642578 0
-1 411.186462402344 0
-1 411.199066162109 0
-1 411.211669921875 0
-1 411.224273681641 58103
-1 411.236877441406 94227
-1 411.249481201172 105121
-1 411.262084960938 71451
-1 411.274719238281 10572
-1 411.287322998047 0
-1 411.299926757812 0
-1 411.312530517578 0
-1 411.325134277344 0
-1 413.172515869141 0
-1 413.185211181641 0
-1 413.197906494141 0
-1 413.210601806641 0
-1 413.223297119141 0
-1 413.235992431641 79443
-1 413.248687744141 256944
-1 413.261383056641 409507
-1 413.274108886719 422740
-1 413.286804199219 287290
-1 413.299499511719 106219
-1 413.312194824219 4914
-1 413.324890136719 0
-1 413.337615966797 0
-1 413.350311279297 0
-1 413.363006591797 0
-1 414.190063476562 0
-1 414.202789306641 0
-1 414.215545654297 0
-1 414.228271484375 0
-1 414.241027832031 0
-1 414.253784179688 81608
-1 414.266510009766 144222
-1 414.279266357422 142655
-1 414.292022705078 90566
-1 414.304748535156 33693
-1 414.317504882812 0
-1 414.330261230469 0
-1 414.343017578125 0
-1 414.355743408203 0
-1 414.598114013672 0
-1 414.610870361328 0
-1 414.623657226562 0
-1 414.636413574219 0
-1 414.649169921875 0
-1 414.661926269531 76163
-1 414.674713134766 284069
-1 414.687469482422 548073
-1 414.700225830078 699566
-1 414.713012695312 626025
-1 414.725769042969 384539
-1 414.738525390625 138052
-1 414.751312255859 6202
-1 414.764068603516 0
-1 414.77685546875 0
-1 414.789611816406 0
-1 414.802368164062 0
-1 415.109069824219 0
-1 415.121856689453 0
-1 415.134643554688 0
-1 415.147399902344 0
-1 415.160217285156 190
-1 415.173004150391 127086
-1 415.185791015625 435695
-1 415.198577880859 765607
-1 415.211364746094 848893
-1 415.224151611328 576660
-1 415.236938476562 193803
-1 415.249725341797 250136
-1 415.262512207031 279793
-1 415.275299072266 160671
-1 415.288116455078 35983
-1 415.300903320312 0
-1 415.313690185547 96759
-1 415.326477050781 243611
-1 415.339294433594 348363
-1 415.352081298828 329470
-1 415.364868164062 193845
-1 415.377685546875 34419
-1 415.390472412109 0
-1 415.403259277344 0
-1 415.416076660156 0
-1 415.428863525391 0
-1 415.620941162109 0
-1 415.633758544922 0
-1 415.646545410156 0
-1 415.659362792969 0
-1 415.672180175781 59503
-1 415.684997558594 94789
-1 415.697814941406 105276
-1 415.710601806641 81064
-1 415.723419189453 34391
-1 415.736236572266 0
-1 415.749053955078 0
-1 415.761871337891 0
-1 415.774688720703 0
-1 416.120941162109 0
-1 416.133758544922 0
-1 416.146606445312 0
-1 416.159423828125 0
-1 416.172271728516 42111
-1 416.185089111328 84123
-1 416.197937011719 163863
-1 416.210784912109 202430
-1 416.223602294922 142120
-1 416.236450195312 33473
-1 416.249267578125 0
-1 416.262115478516 0
-1 416.274963378906 0
-1 416.287811279297 0
-1 416.300628662109 0
-1 416.3134765625 0
-1 416.326324462891 41826
-1 416.339172363281 78340
-1 416.351989746094 89022
-1 416.364837646484 70003
-1 416.377685546875 37627
-1 416.390533447266 0
-1 416.403381347656 0
-1 416.416229248047 0
-1 416.429077148438 0
-1 419.204803466797 0
-1 419.2177734375 0
-1 419.230743408203 0
-1 419.243743896484 0
-1 419.256713867188 32786
-1 419.269683837891 65357
-1 419.282653808594 82668
-1 419.295654296875 92237
-1 419.308624267578 112781
-1 419.321594238281 123464
-1 419.334594726562 100871
-1 419.347564697266 65225
-1 419.360534667969 45163
-1 419.37353515625 0
-1 419.386505126953 0
-1 419.399505615234 0
-1 419.412475585938 0
-1 420.948852539062 0
-1 420.9619140625 0
-1 420.974975585938 0
-1 420.988037109375 0
-1 421.001098632812 43581
-1 421.014129638672 373081
-1 421.027191162109 2.21255e+06
-1 421.040252685547 5.31634e+06
-1 421.053314208984 8.06303e+06
-1 421.066375732422 8.51213e+06
-1 421.079437255859 6.32317e+06
-1 421.092498779297 3.11473e+06
-1 421.105560302734 814395
-1 421.118621826172 6228
-1 421.131713867188 0
-1 421.144775390625 0
-1 421.157836914062 0
-1 421.1708984375 0
-1 421.654754638672 0
-1 421.667846679688 0
-1 421.680938720703 0
-1 421.694030761719 0
-1 421.707122802734 0
-1 421.72021484375 77927
-1 421.733306884766 264349
-1 421.746398925781 484706
-1 421.759490966797 596992
-1 421.772583007812 512230
-1 421.785675048828 294259
-1 421.798767089844 92568
-1 421.811859130859 0
-1 421.824981689453 0
-1 421.838073730469 0
-1 421.851165771484 0
-1 421.8642578125 0
-1 421.955963134766 0
-1 421.969055175781 0
-1 421.982177734375 0
-1 421.995269775391 0
-1 422.008392333984 25322
-1 422.021484375 181693
-1 422.034606933594 580297
-1 422.047698974609 1.1157e+06
-1 422.060821533203 1.46244e+06
-1 422.073913574219 1.35915e+06
-1 422.087036132812 881213
-1 422.100128173828 361945
-1 422.113250732422 61393
-1 422.126342773438 0
-1 422.139465332031 0
-1 422.152587890625 0
-1 422.165679931641 0
-1 422.178802490234 0
-1 422.191925048828 0
-1 422.205017089844 0
-1 422.218139648438 0
-1 422.231262207031 35227
-1 422.244384765625 125733
-1 422.257507324219 205794
-1 422.270599365234 215791
-1 422.283721923828 159573
-1 422.296844482422 88373
-1 422.309967041016 43875
-1 422.323089599609 0
-1 422.336212158203 0
-1 422.349334716797 0
-1 422.362457275391 0
-1 422.953552246094 0
-1 422.966705322266 0
-1 422.979858398438 0
-1 422.992980957031 0
-1 423.006134033203 59893
-1 423.019287109375 333670
-1 423.032440185547 915134
-1 423.045593261719 1.5512e+06
-1 423.058746337891 1.81692e+06
-1 423.071899414062 1.51056e+06
-1 423.085083007812 867011
-1 423.098236083984 317046
-1 423.111389160156 77896
-1 423.124542236328 52031
-1 423.1376953125 0
-1 423.150848388672 0
-1 423.164001464844 0
-1 423.177185058594 0
-1 423.229827880859 0
-1 423.242980957031 0
-1 423.256134033203 0
-1 423.269317626953 0
-1 423.282470703125 44719
-1 423.295623779297 80498
-1 423.308807373047 89211
-1 423.321960449219 70496
-1 423.335144042969 53415
-1 423.348297119141 0
-1 423.361480712891 0
-1 423.374633789062 0
-1 423.387817382812 0
-1 423.967864990234 0
-1 423.981048583984 0
-1 423.994262695312 0
-1 424.007446289062 0
-1 424.020660400391 25224
-1 424.033843994141 109801
-1 424.047058105469 209851
-1 424.060241699219 261376
-1 424.073455810547 221636
-1 424.086669921875 118234
-1 424.099853515625 35739
-1 424.113067626953 0
-1 424.126251220703 0
-1 424.139465332031 0
-1 424.152679443359 0
-1 424.972595214844 0
-1 424.98583984375 0
-1 424.999084472656 0
-1 425.012329101562 0
-1 425.025573730469 55323
-1 425.038818359375 108322
-1 425.052062988281 141127
-1 425.065307617188 133106
-1 425.078552246094 89947
-1 425.091796875 30421
-1 425.105041503906 0
-1 425.118316650391 58171
-1 425.131561279297 117752
-1 425.144805908203 130608
-1 425.158050537109 89416
-1 425.171295166016 25188
-1 425.1845703125 0
-1 425.197814941406 0
-1 425.211059570312 0
-1 425.224334716797 60180
-1 425.237579345703 64170
-1 425.250823974609 64947
-1 425.264099121094 66914
-1 425.27734375 63549
-1 425.290618896484 44306
-1 425.303863525391 0
-1 425.317138671875 0
-1 425.330383300781 27703
-1 425.343658447266 74191
-1 425.356903076172 127282
-1 425.370178222656 174388
-1 425.383422851562 187583
-1 425.396697998047 154061
-1 425.409973144531 93389
-1 425.423217773438 38501
-1 425.436492919922 0
-1 425.449768066406 0
-1 425.463012695312 0
-1 425.476287841797 0
-1 426.153717041016 0
-1 426.167022705078 0
-1 426.180328369141 0
-1 426.193603515625 0
-1 426.206909179688 52423
-1 426.22021484375 64546
-1 426.233520507812 72896
-1 426.246826171875 67024
-1 426.260131835938 44774
-1 426.273406982422 0
-1 426.286712646484 0
-1 426.300018310547 0
-1 426.313323974609 0
-1 427.206237792969 0
-1 427.219604492188 0
-1 427.232940673828 0
-1 427.246307373047 0
-1 427.259643554688 0
-1 427.273010253906 137826
-1 427.286346435547 351525
-1 427.299713134766 517516
-1 427.313049316406 521551
-1 427.326416015625 362028
-1 427.339752197266 150445
-1 427.353118896484 16200
-1 427.366485595703 51151
-1 427.379821777344 138616
-1 427.393188476562 202504
-1 427.406555175781 189148
-1 427.419891357422 114102
-1 427.433258056641 39497
-1 427.446624755859 0
-1 427.459991455078 0
-1 427.473327636719 0
-1 427.486694335938 0
-1 429.013977050781 0
-1 429.027404785156 0
-1 429.040832519531 0
-1 429.054260253906 0
-1 429.067687988281 48889
-1 429.081146240234 75374
-1 429.094573974609 88609
-1 429.108001708984 75704
-1 429.121459960938 39848
-1 429.134887695312 0
-1 429.148315429688 0
-1 429.161773681641 0
-1 429.175201416016 0
-1 429.188629150391 45233
-1 429.202087402344 110287
-1 429.215515136719 158825
-1 429.228973388672 196854
-1 429.242401123047 205417
-1 429.255859375 159204
-1 429.269287109375 86089
-1 429.282745361328 46565
-1 429.296203613281 0
-1 429.309631347656 0
-1 429.323089599609 0
-1 429.336547851562 0
-1 430.616943359375 0
-1 430.630462646484 0
-1 430.643981933594 0
-1 430.657470703125 0
-1 430.670989990234 62509
-1 430.684509277344 118656
-1 430.698028564453 154766
-1 430.711517333984 141006
-1 430.725036621094 80704
-1 430.738555908203 10604
-1 430.752075195312 0
-1 430.765594482422 0
-1 430.779113769531 0
-1 430.792633056641 0
-1 431.1171875 0
-1 431.130737304688 0
-1 431.144256591797 0
-1 431.157806396484 0
-1 431.171325683594 33426
-1 431.184875488281 77888
-1 431.198394775391 129067
-1 431.211944580078 145010
-1 431.225463867188 112759
-1 431.239013671875 69676
-1 431.252563476562 53496
-1 431.266082763672 0
-1 431.279632568359 0
-1 431.293182373047 0
-1 431.306701660156 50410
-1 431.320251464844 70158
-1 431.333801269531 74561
-1 431.347320556641 65449
-1 431.360870361328 46086
-1 431.374420166016 0
-1 431.387969970703 0
-1 431.401519775391 0
-1 431.415069580078 0
-1 432.1474609375 0
-1 432.161041259766 0
-1 432.174621582031 0
-1 432.188201904297 0
-1 432.201782226562 14968
-1 432.215362548828 66196
-1 432.228942871094 199142
-1 432.242553710938 258523
-1 432.256134033203 210640
-1 432.269714355469 104833
-1 432.283294677734 17534
-1 432.296875 0
-1 432.310485839844 0
-1 432.324066162109 0
-1 432.337646484375 0
-1 434.273803710938 0
-1 434.287506103516 0
-1 434.301177978516 0
-1 434.314849853516 0
-1 434.328552246094 62912
-1 434.342224121094 127378
-1 434.355895996094 147339
-1 434.369598388672 104525
-1 434.383270263672 34732
-1 434.39697265625 0
-1 434.41064453125 0
-1 434.424346923828 0
-1 434.438018798828 0
-1 437.092010498047 0
-1 437.105804443359 0
-1 437.11962890625 0
-1 437.133453369141 0
-1 437.147277832031 0
-1 437.161071777344 139452
-1 437.174896240234 396734
-1 437.188720703125 597937
-1 437.202545166016 611369
-1 437.216369628906 441688
-1 437.230163574219 212136
-1 437.243988037109 68860
-1 437.2578125 51342
-1 437.271636962891 0
-1 437.285461425781 0
-1 437.299285888672 0
-1 437.313110351562 0
-1 437.562072753906 0
-1 437.575897216797 0
-1 437.589721679688 0
-1 437.603576660156 0
-1 437.617401123047 23595
-1 437.631256103516 70805
-1 437.645080566406 118196
-1 437.658935546875 174181
-1 437.672760009766 3.25679e+06
-1 437.686614990234 1.01953e+07
-1 437.700469970703 1.82719e+07
-1 437.714294433594 2.21877e+07
-1 437.728149414062 1.89867e+07
-1 437.741973876953 1.11125e+07
-1 437.755828857422 3.85313e+06
-1 437.769683837891 345487
-1 437.783538818359 129958
-1 437.79736328125 62665
-1 437.811218261719 0
-1 437.825073242188 0
-1 437.838928222656 0
-1 437.852783203125 0
-1 438.102172851562 0
-1 438.116027832031 0
-1 438.129913330078 0
-1 438.143768310547 0
-1 438.157623291016 30399
-1 438.171508789062 1.12388e+06
-1 438.185363769531 3.8374e+06
-1 438.19921875 7.36034e+06
-1 438.213104248047 9.52929e+06
-1 438.226959228516 8.71723e+06
-1 438.240844726562 5.52431e+06
-1 438.254699707031 2.17742e+06
-1 438.2685546875 343893
-1 438.282440185547 12921
-1 438.296325683594 0
-1 438.310180664062 0
-1 438.324066162109 0
-1 438.337921142578 0
-1 438.601623535156 0
-1 438.615509033203 0
-1 438.629425048828 0
-1 438.643310546875 0
-1 438.657196044922 0
-1 438.671081542969 253279
-1 438.684967041016 975646
-1 438.698852539062 1.95401e+06
-1 438.712738037109 2.61968e+06
-1 438.726623535156 2.47154e+06
-1 438.740539550781 1.60004e+06
-1 438.754425048828 621751
-1 438.768310546875 64747
-1 438.782196044922 0
-1 438.796112060547 0
-1 438.809997558594 0
-1 438.823883056641 0
-1 439.115875244141 0
-1 439.129760742188 0
-1 439.143676757812 0
-1 439.157592773438 0
-1 439.171508789062 37574
-1 439.185424804688 169691
-1 439.199340820312 368486
-1 439.213256835938 534186
-1 439.227172851562 544748
-1 439.241088867188 384954
-1 439.255004882812 177188
-1 439.268920898438 50067
-1 439.282836914062 0
-1 439.296752929688 0
-1 439.310668945312 0
-1 439.324584960938 0
-1 439.463836669922 0
-1 439.477752685547 0
-1 439.491668701172 0
-1 439.505615234375 0
-1 439.51953125 6540
-1 439.533477783203 97803
-1 439.547393798828 174147
-1 439.561309814453 185520
-1 439.575256347656 127862
-1 439.589202880859 37763
-1 439.603118896484 0
-1 439.617065429688 0
-1 439.630981445312 0
-1 439.644927978516 0
-1 439.658874511719 0
-1 439.672790527344 0
-1 439.686737060547 0
-1 439.70068359375 39773
-1 439.714599609375 158132
-1 439.728546142578 247249
-1 439.742492675781 228769
-1 439.756439208984 125587
-1 439.770355224609 25309
-1 439.784301757812 0
-1 439.798248291016 0
-1 439.812194824219 0
-1 439.826141357422 0
-1 439.840087890625 0
-1 439.854034423828 0
-1 439.867980957031 60504
-1 439.881927490234 91747
-1 439.895874023438 106245
-1 439.909820556641 88564
-1 439.923767089844 50390
-1 439.937713623047 33901
-1 439.95166015625 125748
-1 439.965606689453 249622
-1 439.979553222656 327654
-1 439.993499755859 356547
-1 440.007476806641 383691
-1 440.021423339844 427337
-1 440.035369873047 442178
-1 440.04931640625 376455
-1 440.063293457031 239330
-1 440.077239990234 97690
-1 440.091186523438 9058
-1 440.105163574219 0
-1 440.119110107422 0
-1 440.133056640625 0
-1 440.147033691406 0
-1 440.160980224609 0
-1 440.174957275391 0
-1 440.188903808594 0
-1 440.202880859375 62818
-1 440.216827392578 143998
-1 440.230804443359 189908
-1 440.244750976562 159037
-1 440.258728027344 82158
-1 440.272674560547 24090
-1 440.286651611328 0
-1 440.300628662109 0
-1 440.314575195312 0
-1 440.328552246094 0
-1 440.426330566406 0
-1 440.440307617188 0
-1 440.454284667969 0
-1 440.46826171875 0
-1 440.482238769531 65373
-1 440.496215820312 86475
-1 440.510192871094 96902
-1 440.524169921875 91659
-1 440.538146972656 67625
-1 440.552124023438 35148
-1 440.566101074219 0
-1 440.580078125 0
-1 440.594055175781 0
-1 440.608032226562 0
-1 440.943786621094 0
-1 440.957763671875 0
-1 440.971771240234 0
-1 440.985778808594 0
-1 440.999786376953 59338
-1 441.013763427734 150797
-1 441.027770996094 211475
-1 441.041778564453 192892
-1 441.055786132812 104611
-1 441.069793701172 10495
-1 441.083770751953 0
-1 441.097778320312 0
-1 441.111785888672 0
-1 441.125793457031 0
-1 441.251861572266 0
-1 441.265899658203 0
-1 441.279907226562 0
-1 441.293914794922 0
-1 441.307922363281 20329
-1 441.321929931641 84943
-1 441.335968017578 106999
-1 441.349975585938 100505
-1 441.363983154297 99386
-1 441.378021240234 102206
-1 441.392028808594 85426
-1 441.406036376953 49387
-1 441.420074462891 0
-1 441.43408203125 0
-1 441.448120117188 0
-1 441.462127685547 0
-1 442.924011230469 0
-1 442.938110351562 0
-1 442.952209472656 0
-1 442.966278076172 0
-1 442.980377197266 629
-1 442.994476318359 201222
-1 443.008575439453 1.03261e+06
-1 443.022674560547 2.31623e+06
-1 443.036773681641 3.34081e+06
-1 443.050872802734 3.36858e+06
-1 443.064971923828 2.378e+06
-1 443.079071044922 1.0909e+06
-1 443.093170166016 245200
-1 443.107269287109 0
-1 443.121368408203 0
-1 443.135467529297 0
-1 443.149566650391 0
-1 443.163665771484 0
-1 443.177764892578 0
-1 443.191864013672 0
-1 443.205993652344 0
-1 443.220092773438 33178
-1 443.234191894531 70891
-1 443.248291015625 207703
-1 443.262390136719 367085
-1 443.276519775391 425254
-1 443.290618896484 344366
-1 443.304718017578 190655
-1 443.31884765625 72935
-1 443.332946777344 68069
-1 443.347076416016 92677
-1 443.361175537109 108483
-1 443.375274658203 116660
-1 443.389404296875 111790
-1 443.403503417969 91019
-1 443.417633056641 73102
-1 443.431732177734 87852
-1 443.445861816406 109768
-1 443.459991455078 99165
-1 443.474090576172 57831
-1 443.488220214844 0
-1 443.502319335938 0
-1 443.516448974609 0
-1 443.530578613281 0
-1 443.615295410156 0
-1 443.629425048828 0
-1 443.6435546875 0
-1 443.657684326172 0
-1 443.671813964844 53523
-1 443.685943603516 100278
-1 443.700073242188 124321
-1 443.714202880859 108408
-1 443.728332519531 63966
-1 443.742462158203 0
-1 443.756591796875 0
-1 443.770721435547 0
-1 443.784851074219 0
-1 443.940338134766 0
-1 443.954498291016 0
-1 443.968627929688 0
-1 443.982757568359 0
-1 443.996917724609 16853
-1 444.011047363281 129497
-1 444.025207519531 316969
-1 444.039337158203 470649
-1 444.053497314453 475396
-1 444.067626953125 325377
-1 444.081787109375 127681
-1 444.095916748047 0
-1 444.110076904297 0
-1 444.124237060547 0
-1 444.138366699219 0
-1 444.152526855469 0
-1 444.931793212891 0
-1 444.945983886719 0
-1 444.960174560547 0
-1 444.974365234375 0
-1 444.988555908203 5146
-1 445.002746582031 72316
-1 445.016937255859 295227
-1 445.031127929688 541533
-1 445.045318603516 637360
-1 445.059509277344 505260
-1 445.07373046875 214268
-1 445.087921142578 65067
-1 445.102111816406 230716
-1 445.116302490234 285858
-1 445.130493164062 288078
-1 445.144683837891 186675
-1 445.158905029297 18134
-1 445.173095703125 44103
-1 445.187286376953 1.75022e+06
-1 445.201477050781 5.62929e+06
-1 445.215698242188 1.01458e+07
-1 445.229888916016 1.23259e+07
-1 445.244110107422 1.05083e+07
-1 445.25830078125 6.08208e+06
-1 445.272491455078 2.04024e+06
-1 445.286712646484 159269
-1 445.300903320312 144085
-1 445.315124511719 54984
-1 445.329315185547 0
-1 445.343536376953 0
-1 445.357727050781 0
-1 445.371948242188 0
-1 445.442993164062 0
-1 445.457214355469 0
-1 445.471405029297 0
-1 445.485626220703 0
-1 445.499847412109 40834
-1 445.514068603516 438235
-1 445.528289794922 2.31258e+06
-1 445.54248046875 5.34186e+06
-1 445.556701660156 7.85892e+06
-1 445.570922851562 8.02905e+06
-1 445.585144042969 5.72648e+06
-1 445.599365234375 2.65988e+06
-1 445.613586425781 605222
-1 445.627807617188 11891
-1 445.642028808594 0
-1 445.65625 0
-1 445.670471191406 0
-1 445.684692382812 0
-1 445.784271240234 0
-1 445.798492431641 0
-1 445.812744140625 0
-1 445.826965332031 0
-1 445.841186523438 62892
-1 445.855438232422 620614
-1 445.869659423828 1.84837e+06
-1 445.883880615234 3.25678e+06
-1 445.898132324219 3.90484e+06
-1 445.912353515625 3.29426e+06
-1 445.926605224609 1.88952e+06
-1 445.940826416016 628558
-1 445.955078125 66484
-1 445.969299316406 46761
-1 445.983551025391 0
-1 445.997772216797 0
-1 446.012023925781 0
-1 446.026245117188 0
-1 446.111694335938 0
-1 446.125946044922 0
-1 446.140197753906 0
-1 446.154449462891 0
-1 446.168701171875 37360
-1 446.182922363281 125496
-1 446.197174072266 435374
-1 446.21142578125 907507
-1 446.225677490234 1.26644e+06
-1 446.239929199219 1.23766e+06
-1 446.254180908203 830393
-1 446.268432617188 338830
-1 446.282684326172 41398
-1 446.296936035156 0
-1 446.311187744141 0
-1 446.325439453125 0
-1 446.339691162109 0
-1 446.468017578125 0
-1 446.482269287109 0
-1 446.496551513672 0
-1 446.510803222656 0
-1 446.525054931641 45956
-1 446.539337158203 106219
-1 446.553588867188 170408
-1 446.56787109375 181578
-1 446.582122802734 121140
-1 446.596405029297 30943
-1 446.610656738281 0
-1 446.624938964844 0
-1 446.639190673828 0
-1 446.653472900391 0
-1 447.110443115234 0
-1 447.124755859375 0
-1 447.139038085938 0
-1 447.1533203125 0
-1 447.167633056641 3299
-1 447.181915283203 112826
-1 447.196228027344 288507
-1 447.210510253906 418880
-1 447.224792480469 403447
-1 447.239105224609 257495
-1 447.25341796875 86288
-1 447.267700195312 0
-1 447.282012939453 0
-1 447.296295166016 0
-1 447.310607910156 0
-1 447.324890136719 0
-1 447.625396728516 0
-1 447.639709472656 0
-1 447.654022216797 0
-1 447.668365478516 0
-1 447.682678222656 21946
-1 447.696990966797 112065
-1 447.711303710938 192225
-1 447.725616455078 199113
-1 447.739959716797 129377
-1 447.754272460938 37981
-1 447.768585205078 0
-1 447.782928466797 0
-1 447.797241210938 0
-1 447.811584472656 0
-1 448.600494384766 0
-1 448.614868164062 0
-1 448.629241943359 0
-1 448.643615722656 0
-1 448.657958984375 64962
-1 448.672332763672 170598
-1 448.686706542969 292289
-1 448.701080322266 348585
-1 448.715423583984 295083
-1 448.729797363281 173393
-1 448.744171142578 68745
-1 448.758544921875 25065
-1 448.772918701172 0
-1 448.787292480469 0
-1 448.801666259766 0
-1 448.816040039062 0
-1 448.859161376953 0
-1 448.87353515625 0
-1 448.887908935547 0
-1 448.902282714844 0
-1 448.916656494141 57911
-1 448.931060791016 144984
-1 448.945434570312 218498
-1 448.959808349609 229005
-1 448.974182128906 167828
-1 448.988555908203 79254
-1 449.002960205078 15166
-1 449.017333984375 0
-1 449.031707763672 0
-1 449.046112060547 0
-1 449.060485839844 0
-1 449.103637695312 0
-1 449.118041992188 0
-1 449.132415771484 0
-1 449.146820068359 0
-1 449.161193847656 0
-1 449.175598144531 91216
-1 449.189971923828 209312
-1 449.204376220703 271211
-1 449.218780517578 228179
-1 449.233154296875 113973
-1 449.24755859375 7701
-1 449.261962890625 0
-1 449.276336669922 0
-1 449.290740966797 0
-1 449.305145263672 0
-1 449.319519042969 0
-1 449.333923339844 0
-1 449.348327636719 64786
-1 449.362731933594 89041
-1 449.377136230469 93896
-1 449.391540527344 75803
-1 449.405944824219 39815
-1 449.420349121094 0
-1 449.434753417969 0
-1 449.449157714844 0
-1 449.463562011719 0
-1 452.096710205078 0
-1 452.111267089844 0
-1 452.125793457031 0
-1 452.140319824219 0
-1 452.154846191406 38418
-1 452.169372558594 181112
-1 452.183929443359 385716
-1 452.198455810547 523100
-1 452.212982177734 484572
-1 452.2275390625 302132
-1 452.242065429688 124978
-1 452.256622314453 61798
-1 452.271148681641 0
-1 452.285675048828 0
-1 452.300231933594 0
-1 452.314758300781 0
-1 452.445678710938 0
-1 452.460235595703 0
-1 452.474761962891 0
-1 452.489318847656 0
-1 452.503875732422 56919
-1 452.518432617188 182100
-1 452.532989501953 275448
-1 452.547546386719 273760
-1 452.562072753906 183549
-1 452.576629638672 71816
-1 452.591186523438 0
-1 452.605743408203 0
-1 452.620300292969 0
-1 452.634857177734 0
-1 452.6494140625 0
-1 452.765899658203 0
-1 452.780487060547 0
-1 452.795043945312 0
-1 452.809600830078 0
-1 452.824157714844 27076
-1 452.838745117188 75300
-1 452.853302001953 132058
-1 452.867889404297 153764
-1 452.882446289062 112261
-1 452.897003173828 31194
-1 452.911590576172 0
-1 452.926147460938 0
-1 452.940734863281 0
-1 452.955291748047 0
-1 453.057342529297 0
-1 453.071899414062 0
-1 453.086486816406 0
-1 453.10107421875 0
-1 453.115631103516 4440
-1 453.130218505859 165065
-1 453.144805908203 452948
-1 453.159393310547 714095
-1 453.173980712891 766843
-1 453.188568115234 581750
-1 453.203155517578 315718
-1 453.217712402344 141477
-1 453.232299804688 60415
-1 453.246887207031 0
-1 453.261474609375 0
-1 453.276062011719 0
-1 453.290649414062 0
-1 454.079498291016 0
-1 454.094116210938 0
-1 454.108764648438 0
-1 454.123382568359 0
-1 454.138031005859 15078
-1 454.152648925781 121786
-1 454.167266845703 200974
-1 454.181915283203 202804
-1 454.196533203125 135134
-1 454.211181640625 55635
-1 454.225799560547 0
-1 454.240447998047 0
-1 454.255065917969 0
-1 454.269714355469 0
-1 455.105133056641 0
-1 455.119812011719 0
-1 455.134490966797 0
-1 455.149169921875 0
-1 455.163848876953 22266
-1 455.178527832031 70519
-1 455.193206787109 235123
-1 455.207885742188 300193
-1 455.222564697266 221939
-1 455.237274169922 76540
-1 455.251953125 0
-1 455.266632080078 0
-1 455.281311035156 0
-1 455.295989990234 13251
-1 455.310699462891 75603
-1 455.325378417969 189224
-1 455.340057373047 253523
-1 455.354736328125 220795
-1 455.369445800781 117909
-1 455.384124755859 15285
-1 455.398803710938 0
-1 455.413513183594 0
-1 455.428192138672 0
-1 455.442901611328 0
-1 455.457580566406 0
-1 455.472290039062 0
-1 455.486968994141 39307
-1 455.501678466797 174161
-1 455.516357421875 338237
-1 455.531066894531 433625
-1 455.545776367188 386289
-1 455.560455322266 224477
-1 455.575164794922 53511
-1 455.589874267578 0
-1 455.604553222656 0
-1 455.619262695312 0
-1 455.633972167969 0
-1 455.766326904297 0
-1 455.781036376953 0
-1 455.795745849609 0
-1 455.810455322266 0
-1 455.825164794922 39971
-1 455.839874267578 100573
-1 455.854583740234 157776
-1 455.869293212891 165333
-1 455.884002685547 114297
-1 455.898712158203 46565
-1 455.913452148438 0
-1 455.928161621094 0
-1 455.94287109375 0
-1 455.957580566406 0
-1 456.252105712891 0
-1 456.266815185547 0
-1 456.281555175781 0
-1 456.296295166016 0
-1 456.31103515625 42576
-1 456.325775146484 78963
-1 456.340484619141 103897
-1 456.355224609375 105696
-1 456.369964599609 84178
-1 456.384704589844 50945
-1 456.399444580078 0
-1 456.414184570312 0
-1 456.428924560547 0
-1 456.443664550781 0
-1 457.773315429688 0
-1 457.788116455078 0
-1 457.802917480469 0
-1 457.817749023438 0
-1 457.832550048828 33499
-1 457.847351074219 118485
-1 457.862152099609 211715
-1 457.876983642578 249103
-1 457.891784667969 199828
-1 457.906585693359 101195
-1 457.921417236328 19294
-1 457.936218261719 0
-1 457.951049804688 0
-1 457.965850830078 0
-1 457.980682373047 0
-1 458.114044189453 0
-1 458.128875732422 0
-1 458.143676757812 0
-1 458.158508300781 0
-1 458.17333984375 23350
-1 458.188171386719 139527
-1 458.203002929688 257236
-1 458.217803955078 283931
-1 458.232635498047 193822
-1 458.247467041016 54933
-1 458.262298583984 0
-1 458.277130126953 0
-1 458.291961669922 0
-1 458.306793212891 0
-1 458.455139160156 0
-1 458.470001220703 0
-1 458.484832763672 0
-1 458.499664306641 0
-1 458.514526367188 47059
-1 458.529357910156 93146
-1 458.544189453125 105826
-1 458.559051513672 76618
-1 458.573883056641 34706
-1 458.588745117188 0
-1 458.603576660156 0
-1 458.618438720703 0
-1 458.633270263672 0
-1 458.885803222656 0
-1 458.900665283203 0
-1 458.915496826172 0
-1 458.930358886719 0
-1 458.945251464844 16015
-1 458.960113525391 74967
-1 458.974975585938 430765
-1 458.989837646484 1.13252e+06
-1 459.004699707031 1.84905e+06
-1 459.019561767578 2.08828e+06
-1 459.034423828125 1.66274e+06
-1 459.049285888672 886012
-1 459.064147949219 252856
-1 459.079040527344 0
-1 459.093902587891 0
-1 459.108764648438 0
-1 459.123657226562 0
-1 459.138519287109 0
-1 459.183135986328 0
-1 459.197998046875 0
-1 459.212890625 0
-1 459.227752685547 0
-1 459.242645263672 40020
-1 459.257507324219 75494
-1 459.272399902344 106790
-1 459.287261962891 112541
-1 459.302154541016 96904
-1 459.317047119141 79433
-1 459.331909179688 57642
-1 459.346801757812 0
-1 459.361694335938 0
-1 459.376556396484 0
-1 459.391448974609 0
-1 459.912841796875 0
-1 459.927764892578 0
-1 459.942687988281 0
-1 459.957580566406 0
-1 459.972503662109 27213
-1 459.987426757812 117700
-1 460.002319335938 226899
-1 460.017242431641 281912
-1 460.032165527344 236539
-1 460.047088623047 119944
-1 460.061981201172 10369
-1 460.076904296875 0
-1 460.091827392578 0
-1 460.106750488281 0
-1 460.121673583984 0
-1 460.898498535156 0
-1 460.913452148438 0
-1 460.928405761719 0
-1 460.943359375 0
-1 460.958343505859 24076
-1 460.973297119141 118300
-1 460.988250732422 292486
-1 461.003204345703 462966
-1 461.018188476562 513848
-1 461.033142089844 406055
-1 461.048095703125 218497
-1 461.063079833984 68410
-1 461.078033447266 6936
-1 461.092987060547 0
-1 461.107971191406 0
-1 461.122924804688 0
-1 461.137908935547 0
-1 464.146453857422 0
-1 464.161560058594 0
-1 464.176696777344 0
-1 464.191802978516 0
-1 464.206909179688 53184
-1 464.222045898438 88102
-1 464.237152099609 112856
-1 464.252288818359 89468
-1 464.267395019531 21530
-1 464.282531738281 14929
-1 464.297637939453 68769
-1 464.312774658203 89788
-1 464.327911376953 87531
-1 464.343017578125 89516
-1 464.358154296875 102702
-1 464.373291015625 101557
-1 464.388397216797 76938
-1 464.403533935547 44269
-1 464.418670654297 0
-1 464.433807373047 0
-1 464.448913574219 0
-1 464.464050292969 0
-1 465.26708984375 0
-1 465.282257080078 0
-1 465.297424316406 0
-1 465.312591552734 0
-1 465.327758789062 47314
-1 465.342956542969 72855
-1 465.358123779297 134013
-1 465.373291015625 190279
-1 465.388488769531 186747
-1 465.403656005859 110871
-1 465.418823242188 10453
-1 465.434020996094 0
-1 465.449188232422 0
-1 465.46435546875 0
-1 465.479553222656 0
-1 465.87451171875 0
-1 465.889709472656 0
-1 465.904937744141 0
-1 465.920135498047 0
-1 465.935333251953 47261
-1 465.950531005859 175136
-1 465.965728759766 402849
-1 465.98095703125 586862
-1 465.996154785156 590959
-1 466.011352539062 414316
-1 466.026550292969 191145
-1 466.041778564453 50930
-1 466.056976318359 0
-1 466.072204589844 0
-1 466.08740234375 0
-1 466.102630615234 0
-1 466.117828369141 0
-1 466.133026123047 0
-1 466.148254394531 0
-1 466.163482666016 0
-1 466.178680419922 21146
-1 466.193908691406 89796
-1 466.209106445312 404086
-1 466.224334716797 758960
-1 466.239562988281 913034
-1 466.254760742188 757342
-1 466.269989013672 414588
-1 466.285217285156 106179
-1 466.300445556641 0
-1 466.315643310547 0
-1 466.330871582031 49157
-1 466.346099853516 75020
-1 466.361328125 93299
-1 466.376556396484 91554
-1 466.391784667969 71588
-1 466.407012939453 40550
-1 466.422241210938 0
-1 466.437469482422 19213
-1 466.452697753906 127652
-1 466.467926025391 288872
-1 466.483154296875 392381
-1 466.498382568359 361373
-1 466.513610839844 223853
-1 466.528839111328 82300
-1 466.544067382812 12239
-1 466.559295654297 0
-1 466.574554443359 0
-1 466.589782714844 0
-1 466.605010986328 0
-1 466.635498046875 0
-1 466.650726318359 0
-1 466.665954589844 0
-1 466.681213378906 0
-1 466.696441650391 38688
-1 466.711700439453 175386
-1 466.726928710938 291042
-1 466.7421875 309801
-1 466.757415771484 219786
-1 466.772674560547 84548
-1 466.787902832031 0
-1 466.803161621094 0
-1 466.818389892578 0
-1 466.833648681641 0
-1 466.848907470703 0
-1 467.092956542969 0
-1 467.108215332031 0
-1 467.123504638672 0
-1 467.138763427734 0
-1 467.154022216797 41450
-1 467.169281005859 138781
-1 467.184539794922 348044
-1 467.199798583984 575970
-1 467.215087890625 662986
-1 467.230346679688 536846
-1 467.24560546875 292183
-1 467.260894775391 96137
-1 467.276153564453 27700
-1 467.291412353516 0
-1 467.306701660156 0
-1 467.321960449219 0
-1 467.337219238281 0
-1 467.612243652344 0
-1 467.627532958984 0
-1 467.642822265625 0
-1 467.658111572266 0
-1 467.673400878906 29435
-1 467.688690185547 128815
-1 467.703979492188 237285
-1 467.719268798828 271808
-1 467.734558105469 203164
-1 467.749847412109 87473
-1 467.765167236328 8392
-1 467.780456542969 0
-1 467.795745849609 0
-1 467.81103515625 0
-1 467.826324462891 0
-1 468.117095947266 0
-1 468.132415771484 0
-1 468.147735595703 0
-1 468.163024902344 0
-1 468.178344726562 28564
-1 468.193664550781 74894
-1 468.208984375 115820
-1 468.224304199219 120162
-1 468.239624023438 82165
-1 468.254943847656 29704
-1 468.270263671875 0
-1 468.285552978516 0
-1 468.300872802734 0
-1 468.316192626953 0
-1 471.225250244141 0
-1 471.24072265625 0
-1 471.256195068359 0
-1 471.271636962891 0
-1 471.287109375 64798
-1 471.302581787109 127800
-1 471.318054199219 141562
-1 471.333526611328 103243
-1 471.348999023438 48865
-1 471.364471435547 0
-1 471.379943847656 0
-1 471.395416259766 0
-1 471.410888671875 0
-1 474.192718505859 0
-1 474.208312988281 0
-1 474.223937988281 0
-1 474.239562988281 0
-1 474.255157470703 52790
-1 474.270782470703 106699
-1 474.286376953125 130402
-1 474.302001953125 106254
-1 474.317626953125 50222
-1 474.333221435547 0
-1 474.348846435547 0
-1 474.364471435547 0
-1 474.380096435547 0
-1 474.864654541016 0
-1 474.880279541016 0
-1 474.895935058594 0
-1 474.911590576172 0
-1 474.927215576172 11469
-1 474.94287109375 90013
-1 474.958526611328 194721
-1 474.974182128906 270610
-1 474.989807128906 262309
-1 475.005462646484 170204
-1 475.021118164062 53691
-1 475.036773681641 0
-1 475.052429199219 0
-1 475.068084716797 0
-1 475.083740234375 0
-1 476.794586181641 0
-1 476.810333251953 0
-1 476.826080322266 0
-1 476.841796875 0
-1 476.857543945312 53531
-1 476.873291015625 99396
-1 476.889038085938 113975
-1 476.90478515625 85693
-1 476.920532226562 31998
-1 476.936279296875 0
-1 476.952026367188 0
-1 476.9677734375 0
-1 476.983520507812 0
-1 477.282867431641 0
-1 477.298614501953 0
-1 477.314392089844 0
-1 477.330139160156 0
-1 477.345916748047 40763
-1 477.361694335938 70085
-1 477.37744140625 82883
-1 477.393218994141 68491
-1 477.408996582031 32128
-1 477.424743652344 0
-1 477.440521240234 0
-1 477.456298828125 0
-1 477.472076416016 0
-1 479.179992675781 0
-1 479.195861816406 0
-1 479.211730957031 0
-1 479.227569580078 0
-1 479.243438720703 0
-1 479.259307861328 82078
-1 479.275146484375 154232
-1 479.291015625 171412
-1 479.306884765625 137900
-1 479.32275390625 93849
-1 479.338623046875 67085
-1 479.354461669922 52256
-1 479.370330810547 0
-1 479.386199951172 0
-1 479.402069091797 0
-1 479.417938232422 0
-1 482.159027099609 0
-1 482.175018310547 0
-1 482.191009521484 0
-1 482.20703125 0
-1 482.223052978516 28817
-1 482.239044189453 69448
-1 482.255065917969 91753
-1 482.271057128906 82124
-1 482.287078857422 50364
-1 482.303100585938 0
-1 482.319091796875 0
-1 482.335113525391 0
-1 482.351135253906 0
-1 483.281311035156 0
-1 483.29736328125 0
-1 483.313415527344 0
-1 483.329498291016 0
-1 483.345550537109 39791
-1 483.361602783203 84192
-1 483.377685546875 97836
-1 483.393737792969 75131
-1 483.409820556641 35492
-1 483.425872802734 0
-1 483.441955566406 0
-1 483.4580078125 0
-1 483.474090576172 0
-1 485.311309814453 0
-1 485.327484130859 0
-1 485.343627929688 0
-1 485.359802246094 0
-1 485.3759765625 51384
-1 485.392150878906 85432
-1 485.408294677734 88886
-1 485.424468994141 68745
-1 485.440643310547 45836
-1 485.456817626953 0
-1 485.472991943359 0
-1 485.489135742188 0
-1 485.505310058594 0
-1 487.191558837891 0
-1 487.207794189453 0
-1 487.224060058594 0
-1 487.240325927734 0
-1 487.256591796875 41470
-1 487.272827148438 96860
-1 487.289093017578 153934
-1 487.305358886719 171157
-1 487.321624755859 147139
-1 487.337890625 111722
-1 487.354156494141 83466
-1 487.370422363281 66054
-1 487.386688232422 51095
-1 487.402954101562 0
-1 487.419219970703 0
-1 487.435485839844 0
-1 487.451751708984 0
-1 488.086853027344 0
-1 488.103149414062 0
-1 488.119476318359 0
-1 488.135772705078 0
-1 488.152069091797 26844
-1 488.168365478516 102009
-1 488.184692382812 197006
-1 488.200988769531 246454
-1 488.21728515625 221250
-1 488.233612060547 146222
-1 488.249908447266 67562
-1 488.266204833984 13594
-1 488.282531738281 0
-1 488.298828125 0
-1 488.315155029297 0
-1 488.331451416016 46559
-1 488.347778320312 76154
-1 488.364105224609 90097
-1 488.380401611328 79253
-1 488.396728515625 55804
-1 488.413024902344 0
-1 488.429351806641 0
-1 488.445678710938 0
-1 488.462005615234 0
-1 488.592590332031 0
-1 488.608917236328 0
-1 488.625244140625 0
-1 488.641571044922 0
-1 488.657897949219 36454
-1 488.674224853516 123958
-1 488.690551757812 198949
-1 488.706878662109 201326
-1 488.723205566406 126507
-1 488.739532470703 28039
-1 488.755889892578 0
-1 488.772216796875 0
-1 488.788543701172 0
-1 488.804901123047 0
-1 489.409912109375 0
-1 489.42626953125 0
-1 489.442657470703 0
-1 489.459014892578 0
-1 489.475372314453 7485
-1 489.491760253906 177699
-1 489.508117675781 558611
-1 489.524505615234 989046
-1 489.540863037109 1.17835e+06
-1 489.557250976562 980628
-1 489.573608398438 548030
-1 489.589996337891 173278
-1 489.606384277344 13351
-1 489.622741699219 0
-1 489.639129638672 0
-1 489.655517578125 0
-1 489.671875 0
-1 489.737426757812 0
-1 489.753814697266 0
-1 489.770172119141 0
-1 489.786560058594 0
-1 489.802947998047 0
-1 489.8193359375 79187
-1 489.835723876953 314791
-1 489.852111816406 653900
-1 489.868499755859 902559
-1 489.884887695312 879508
-1 489.901306152344 599774
-1 489.917694091797 260207
-1 489.93408203125 46059
-1 489.950469970703 0
-1 489.966857910156 0
-1 489.983276367188 0
-1 489.999664306641 0
-1 490.081665039062 0
-1 490.098052978516 0
-1 490.114440917969 0
-1 490.130859375 0
-1 490.147247314453 13771
-1 490.163665771484 109681
-1 490.180084228516 282045
-1 490.196472167969 433977
-1 490.212890625 447407
-1 490.229278564453 303227
-1 490.245697021484 101965
-1 490.262115478516 0
-1 490.278533935547 0
-1 490.294921875 0
-1 490.311340332031 0
-1 490.327758789062 0
-1 490.442657470703 0
-1 490.459075927734 0
-1 490.475494384766 0
-1 490.491943359375 0
-1 490.508361816406 59153
-1 490.524780273438 108890
-1 490.541198730469 137062
-1 490.5576171875 122327
-1 490.574035644531 73163
-1 490.590484619141 23541
-1 490.606903076172 0
-1 490.623321533203 0
-1 490.639770507812 0
-1 490.656188964844 0
-1 490.754791259766 0
-1 490.771209716797 0
-1 490.787658691406 0
-1 490.804077148438 0
-1 490.820526123047 21134
-1 490.836975097656 68913
-1 490.853393554688 113677
-1 490.869842529297 125344
-1 490.886291503906 92583
-1 490.902709960938 39072
-1 490.919158935547 0
-1 490.935607910156 0
-1 490.952056884766 0
-1 490.968505859375 0
-1 491.281097412109 0
-1 491.297576904297 0
-1 491.314025878906 0
-1 491.330505371094 0
-1 491.346954345703 53038
-1 491.363433837891 95478
-1 491.3798828125 123616
-1 491.396362304688 111174
-1 491.412811279297 60642
-1 491.429290771484 0
-1 491.445770263672 0
-1 491.462219238281 0
-1 491.478698730469 0
-1 491.791809082031 0
-1 491.808288574219 0
-1 491.824768066406 0
-1 491.841278076172 0
-1 491.857757568359 48291
-1 491.874237060547 119665
-1 491.890747070312 160849
-1 491.9072265625 132864
-1 491.923736572266 60132
-1 491.940216064453 0
-1 491.956695556641 0
-1 491.973205566406 0
-1 491.989715576172 0
-1 492.121704101562 0
-1 492.138214111328 0
-1 492.154724121094 0
-1 492.171203613281 0
-1 492.187713623047 56687
-1 492.204223632812 100584
-1 492.220733642578 130809
-1 492.237243652344 129012
-1 492.253753662109 92241
-1 492.270263671875 41462
-1 492.286773681641 0
-1 492.303283691406 0
-1 492.319793701172 0
-1 492.336303710938 0
-1 492.352844238281 0
-1 492.369354248047 37852
-1 492.385864257812 95688
-1 492.402374267578 125772
-1 492.418884277344 105448
-1 492.435424804688 57838
-1 492.451934814453 0
-1 492.468444824219 0
-1 492.484985351562 0
-1 492.501495361328 17111
-1 492.518035888672 84453
-1 492.534545898438 160771
-1 492.551055908203 204768
-1 492.567596435547 190917
-1 492.584106445312 134442
-1 492.600646972656 74945
-1 492.6171875 35716
-1 492.633697509766 0
-1 492.650238037109 0
-1 492.666778564453 0
-1 492.683288574219 0
-1 492.699829101562 97813
-1 492.716369628906 366853
-1 492.73291015625 714757
-1 492.749420166016 920271
-1 492.765960693359 825166
-1 492.782501220703 496391
-1 492.799041748047 157010
-1 492.815582275391 0
-1 492.832122802734 0
-1 492.848663330078 0
-1 492.865203857422 0
-1 492.881744384766 0
-1 493.129943847656 0
-1 493.146514892578 0
-1 493.163055419922 0
-1 493.179626464844 0
-1 493.196166992188 54594
-1 493.212738037109 155954
-1 493.229278564453 323837
-1 493.245849609375 463488
-1 493.262420654297 468206
-1 493.278961181641 330886
-1 493.295532226562 150315
-1 493.312103271484 29939
-1 493.328674316406 0
-1 493.34521484375 0
-1 493.361785888672 0
-1 493.378356933594 0
-1 493.660125732422 0
-1 493.676696777344 0
-1 493.693267822266 0
-1 493.709869384766 0
-1 493.726440429688 40122
-1 493.743011474609 81596
-1 493.759613037109 97975
-1 493.776184082031 76049
-1 493.792785644531 29784
-1 493.809387207031 0
-1 493.825958251953 0
-1 493.842559814453 0
-1 493.859130859375 0
-1 497.06005859375 0
-1 497.076812744141 0
-1 497.093566894531 0
-1 497.110321044922 0
-1 497.127075195312 952
-1 497.143829345703 272175
-1 497.160583496094 1.78225e+06
-1 497.177337646484 4.5444e+06
-1 497.194091796875 7.19662e+06
-1 497.210845947266 7.88447e+06
-1 497.227630615234 6.0699e+06
-1 497.244384765625 3.09872e+06
-1 497.261138916016 827013
-1 497.277893066406 37036
-1 497.294677734375 0
-1 497.311431884766 0
-1 497.328216552734 0
-1 497.344970703125 0
-1 497.563018798828 0
-1 497.579772949219 0
-1 497.596557617188 0
-1 497.613342285156 0
-1 497.630126953125 0
-1 497.646911621094 173924
-1 497.663696289062 1.06931e+06
-1 497.680480957031 2.57542e+06
-1 497.697265625 3.92372e+06
-1 497.714050292969 4.1795e+06
-1 497.730834960938 3.10601e+06
-1 497.747619628906 1.45305e+06
-1 497.764404296875 278478
-1 497.781188964844 10205
-1 497.797973632812 51364
-1 497.814758300781 138447
-1 497.831573486328 515872
-1 497.848358154297 3.45764e+06
-1 497.865142822266 8.52761e+06
-1 497.881927490234 1.30752e+07
-1 497.898742675781 1.38931e+07
-1 497.91552734375 1.03667e+07
-1 497.932312011719 5.11359e+06
-1 497.949127197266 1.32222e+06
-1 497.965911865234 53632
-1 497.982727050781 0
-1 497.99951171875 0
-1 498.016326904297 0
-1 498.033111572266 0
-1 498.066711425781 0
-1 498.083526611328 0
-1 498.100341796875 0
-1 498.117126464844 0
-1 498.133941650391 26579
-1 498.150756835938 91240
-1 498.167572021484 678700
-1 498.184356689453 3.16518e+06
-1 498.201171875 7.27099e+06
-1 498.217987060547 1.07261e+07
-1 498.234802246094 1.10066e+07
-1 498.251617431641 7.90324e+06
-1 498.268432617188 3.72319e+06
-1 498.285247802734 899408
-1 498.302062988281 772
-1 498.318878173828 0
-1 498.335693359375 0
-1 498.352508544922 0
-1 498.369323730469 0
-1 498.419769287109 0
-1 498.436614990234 0
-1 498.453430175781 0
-1 498.470245361328 0
-1 498.487060546875 49122
-1 498.50390625 465994
-1 498.520721435547 2.01361e+06
-1 498.537536621094 4.28392e+06
-1 498.554382324219 5.92596e+06
-1 498.571197509766 5.72819e+06
-1 498.588043212891 3.84971e+06
-1 498.604858398438 1.64199e+06
-1 498.621704101562 295473
-1 498.638519287109 35535
-1 498.655364990234 27452
-1 498.672180175781 193764
-1 498.689025878906 437036
-1 498.705871582031 549700
-1 498.722686767578 469729
-1 498.739532470703 276166
-1 498.756378173828 91372
-1 498.773223876953 3446
-1 498.7900390625 0
-1 498.806884765625 0
-1 498.82373046875 41737
-1 498.840576171875 267353
-1 498.857421875 865156
-1 498.874267578125 1.66085e+06
-1 498.89111328125 2.14598e+06
-1 498.907958984375 1.95169e+06
-1 498.9248046875 1.23206e+06
-1 498.941650390625 486305
-1 498.95849609375 64949
-1 498.975341796875 0
-1 498.9921875 0
-1 499.009033203125 0
-1 499.025909423828 0
-1 499.110168457031 0
-1 499.127014160156 0
-1 499.143890380859 0
-1 499.160736083984 0
-1 499.177612304688 36296
-1 499.194458007812 206287
-1 499.211303710938 421727
-1 499.228179931641 537643
-1 499.245056152344 466797
-1 499.261901855469 268482
-1 499.278778076172 84275
-1 499.295623779297 8633
-1 499.3125 0
-1 499.329376220703 0
-1 499.346221923828 0
-1 499.363098144531 0
-1 499.447448730469 0
-1 499.464324951172 0
-1 499.481201171875 0
-1 499.498077392578 0
-1 499.514953613281 49979
-1 499.531829833984 135762
-1 499.548706054688 226755
-1 499.565582275391 253256
-1 499.582458496094 196632
-1 499.599365234375 105325
-1 499.616241455078 39801
-1 499.633117675781 0
-1 499.649993896484 0
-1 499.666870117188 0
-1 499.683776855469 0
-1 501.274780273438 0
-1 501.291748046875 0
-1 501.308685302734 0
-1 501.325653076172 0
-1 501.342651367188 58513
-1 501.359619140625 96132
-1 501.376586914062 129038
-1 501.3935546875 132096
-1 501.410522460938 98917
-1 501.427490234375 50016
-1 501.444458007812 0
-1 501.461456298828 0
-1 501.478424072266 0
-1 501.495391845703 0
-1 501.784118652344 0
-1 501.801116943359 0
-1 501.818115234375 0
-1 501.835113525391 0
-1 501.852111816406 38642
-1 501.869110107422 82774
-1 501.886108398438 100425
-1 501.903106689453 72506
-1 501.920104980469 19508
-1 501.937103271484 0
-1 501.9541015625 0
-1 501.971099853516 0
-1 501.988098144531 0
-1 503.095062255859 0
-1 503.112121582031 0
-1 503.129180908203 0
-1 503.146240234375 0
-1 503.163299560547 26915
-1 503.180358886719 71144
-1 503.197418212891 106649
-1 503.214477539062 125110
-1 503.231567382812 109514
-1 503.248626708984 78321
-1 503.265686035156 70952
-1 503.282745361328 70729
-1 503.299835205078 69802
-1 503.31689453125 88791
-1 503.333953857422 115927
-1 503.351043701172 118236
-1 503.368103027344 82215
-1 503.385192871094 28524
-1 503.402252197266 0
-1 503.419342041016 0
-1 503.436401367188 0
-1 503.453491210938 0
-1 504.10302734375 0
-1 504.1201171875 0
-1 504.137237548828 0
-1 504.154357910156 0
-1 504.171478271484 55703
-1 504.188568115234 99145
-1 504.205688476562 115095
-1 504.222808837891 90314
-1 504.239929199219 43950
-1 504.257019042969 0
-1 504.274139404297 0
-1 504.291259765625 0
-1 504.308380126953 0
-1 506.455230712891 0
-1 506.472442626953 0
-1 506.489685058594 0
-1 506.506927490234 0
-1 506.524139404297 45522
-1 506.541381835938 73546
-1 506.558624267578 84869
-1 506.575866699219 73192
-1 506.593078613281 47886
-1 506.610321044922 0
-1 506.627563476562 0
-1 506.644805908203 0
-1 506.662048339844 0
-1 508.771911621094 0
-1 508.789245605469 0
-1 508.806610107422 0
-1 508.823944091797 0
-1 508.84130859375 41991
-1 508.858642578125 80911
-1 508.876007080078 116739
-1 508.893371582031 129571
-1 508.910705566406 111013
-1 508.928070068359 72481
-1 508.945434570312 35005
-1 508.962799072266 0
-1 508.980133056641 0
-1 508.997497558594 0
-1 509.014862060547 0
-1 509.292755126953 0
-1 509.310119628906 0
-1 509.327484130859 0
-1 509.344879150391 0
-1 509.362243652344 43962
-1 509.379638671875 80979
-1 509.397003173828 104558
-1 509.414398193359 99128
-1 509.431762695312 61417
-1 509.449157714844 0
-1 509.466522216797 0
-1 509.483917236328 0
-1 509.501312255859 0
-1 510.423980712891 0
-1 510.44140625 0
-1 510.458831787109 0
-1 510.476287841797 0
-1 510.493713378906 53139
-1 510.511138916016 144134
-1 510.528594970703 231159
-1 510.546020507812 252378
-1 510.5634765625 188941
-1 510.580902099609 82962
-1 510.598358154297 0
-1 510.615783691406 0
-1 510.633239746094 0
-1 510.650665283203 0
-1 510.668121337891 0
-1 510.772796630859 0
-1 510.790252685547 0
-1 510.807708740234 0
-1 510.825164794922 0
-1 510.842620849609 49039
-1 510.860076904297 81483
-1 510.877532958984 95133
-1 510.894989013672 78460
-1 510.912445068359 37664
-1 510.929901123047 0
-1 510.947357177734 0
-1 510.964813232422 0
-1 510.982269287109 0
-1 511.104522705078 0
-1 511.121978759766 0
-1 511.139465332031 0
-1 511.156921386719 0
-1 511.174407958984 54707
-1 511.191864013672 83248
-1 511.209350585938 103215
-1 511.226806640625 103616
-1 511.244293212891 83850
-1 511.261749267578 55147
-1 511.279235839844 0
-1 511.296722412109 0
-1 511.314208984375 0
-1 511.331665039062 0
-1 515.269592285156 0
-1 515.287231445312 0
-1 515.304931640625 0
-1 515.322631835938 0
-1 515.34033203125 0
-1 515.357971191406 100298
-1 515.375671386719 259040
-1 515.393371582031 385744
-1 515.411071777344 387901
-1 515.428771972656 261485
-1 515.446411132812 96104
-1 515.464111328125 0
-1 515.481811523438 0
-1 515.49951171875 0
-1 515.517211914062 0
-1 515.534912109375 0
-1 515.78271484375 0
-1 515.800415039062 0
-1 515.818115234375 0
-1 515.835815429688 0
-1 515.853576660156 35688
-1 515.871276855469 140352
-1 515.888977050781 242894
-1 515.906677246094 274345
-1 515.924438476562 216130
-1 515.942138671875 117195
-1 515.959838867188 41790
-1 515.9775390625 0
-1 515.995300292969 0
-1 516.013000488281 0
-1 516.030700683594 0
-1 516.598266601562 0
-1 516.615966796875 0
-1 516.633728027344 0
-1 516.651489257812 0
-1 516.669250488281 0
-1 516.68701171875 71395
-1 516.704772949219 645542
-1 516.722534179688 1.76891e+06
-1 516.740295410156 2.91609e+06
-1 516.757995605469 3.3006e+06
-1 516.775756835938 2.62702e+06
-1 516.793518066406 1.39756e+06
-1 516.811279296875 396003
-1 516.829040527344 3402
-1 516.846801757812 0
-1 516.864562988281 48847
-1 516.88232421875 96767
-1 516.900146484375 121822
-1 516.917907714844 106543
-1 516.935668945312 62108
-1 516.953430175781 0
-1 516.97119140625 0
-1 516.988952636719 0
-1 517.006713867188 0
-1 517.113342285156 0
-1 517.131164550781 0
-1 517.14892578125 0
-1 517.166687011719 0
-1 517.184509277344 13565
-1 517.202270507812 282623
-1 517.220031738281 886387
-1 517.237854003906 1.57518e+06
-1 517.255615234375 1.90501e+06
-1 517.273376464844 1.62759e+06
-1 517.291198730469 948567
-1 517.308959960938 315106
-1 517.326721191406 0
-1 517.344543457031 0
-1 517.3623046875 0
-1 517.380126953125 0
-1 517.397888183594 0
-1 517.611450195312 0
-1 517.629272460938 0
-1 517.647094726562 0
-1 517.664855957031 0
-1 517.682678222656 0
-1 517.700500488281 113397
-1 517.718322753906 396213
-1 517.736083984375 748041
-1 517.75390625 951496
-1 517.771728515625 859465
-1 517.78955078125 540475
-1 517.807373046875 204366
-1 517.825134277344 11192
-1 517.842956542969 0
-1 517.860778808594 0
-1 517.878601074219 0
-1 517.896423339844 0
-1 518.128112792969 0
-1 518.145935058594 0
-1 518.163757324219 0
-1 518.181579589844 0
-1 518.199462890625 29445
-1 518.21728515625 109637
-1 518.235107421875 205008
-1 518.2529296875 251630
-1 518.270751953125 218980
-1 518.288635253906 130249
-1 518.306457519531 34880
-1 518.324279785156 0
-1 518.342102050781 0
-1 518.359985351562 0
-1 518.377807617188 0
-1 519.03857421875 0
-1 519.056457519531 0
-1 519.074340820312 0
-1 519.092224121094 0
-1 519.110107421875 58698
-1 519.127990722656 115383
-1 519.145812988281 129357
-1 519.163696289062 88472
-1 519.181579589844 31303
-1 519.199462890625 0
-1 519.217346191406 0
-1 519.235229492188 0
-1 519.253173828125 0
-1 520.023132324219 0
-1 520.041076660156 0
-1 520.058959960938 0
-1 520.076904296875 0
-1 520.094848632812 49873
-1 520.11279296875 88710
-1 520.130737304688 104928
-1 520.148620605469 91935
-1 520.166564941406 53414
-1 520.184509277344 0
-1 520.202453613281 0
-1 520.220397949219 0
-1 520.238342285156 0
-1 522.307312011719 0
-1 522.325378417969 0
-1 522.343383789062 0
-1 522.361450195312 0
-1 522.379516601562 49027
-1 522.397521972656 103852
-1 522.415588378906 131859
-1 522.433654785156 117701
-1 522.451721191406 73087
-1 522.4697265625 26762
-1 522.48779296875 0
-1 522.505859375 0
-1 522.52392578125 0
-1 522.5419921875 0
-1 523.120239257812 0
-1 523.138366699219 0
-1 523.156433105469 0
-1 523.174560546875 0
-1 523.192626953125 39103
-1 523.210693359375 240089
-1 523.228820800781 1.76289e+06
-1 523.246887207031 4.51036e+06
-1 523.265014648438 7.10008e+06
-1 523.283081054688 7.70217e+06
-1 523.301208496094 5.84471e+06
-1 523.319274902344 2.91667e+06
-1 523.33740234375 736566
-1 523.35546875 1612
-1 523.373596191406 0
-1 523.391662597656 0
-1 523.409790039062 0
-1 523.427856445312 0
-1 523.627075195312 0
-1 523.645202636719 0
-1 523.663330078125 0
-1 523.681396484375 0
-1 523.699523925781 5334
-1 523.717651367188 285663
-1 523.735778808594 1.43171e+06
-1 523.75390625 3.17051e+06
-1 523.772033691406 4.48612e+06
-1 523.790100097656 4.41366e+06
-1 523.808227539062 3.02214e+06
-1 523.826354980469 1.32734e+06
-1 523.844482421875 259814
-1 523.862609863281 1671
-1 523.880737304688 0
-1 523.898864746094 0
-1 523.9169921875 0
-1 523.935119628906 0
-1 524.134582519531 0
-1 524.152770996094 0
-1 524.1708984375 0
-1 524.189025878906 0
-1 524.207153320312 0
-1 524.225341796875 128670
-1 524.243469238281 523445
-1 524.261596679688 995537
-1 524.27978515625 1.2239e+06
-1 524.297912597656 1.0317e+06
-1 524.316040039062 570402
-1 524.334228515625 154530
-1 524.352355957031 6864
-1 524.370483398438 0
-1 524.388671875 0
-1 524.406799316406 0
-1 524.424987792969 0
-1 524.661071777344 0
-1 524.67919921875 0
-1 524.697387695312 0
-1 524.715576171875 0
-1 524.733703613281 40499
-1 524.751892089844 164930
-1 524.770080566406 295712
-1 524.788269042969 336429
-1 524.806396484375 262210
-1 524.824584960938 133142
-1 524.8427734375 29275
-1 524.860961914062 0
-1 524.879150390625 0
-1 524.897277832031 0
-1 524.915466308594 0
-1 525.115539550781 0
-1 525.133728027344 0
-1 525.151916503906 0
-1 525.170104980469 0
-1 525.188293457031 38651
-1 525.206481933594 76716
-1 525.224670410156 539833
-1 525.242858886719 1.24061e+06
-1 525.261108398438 1.76665e+06
-1 525.279296875 1.73504e+06
-1 525.297485351562 1.17677e+06
-1 525.315673828125 501869
-1 525.333862304688 83579
-1 525.352111816406 0
-1 525.370300292969 0
-1 525.388488769531 0
-1 525.406677246094 0
-1 525.424926757812 0
-1 525.625244140625 0
-1 525.643432617188 0
-1 525.661682128906 0
-1 525.679870605469 0
-1 525.698120117188 0
-1 525.71630859375 151999
-1 525.734558105469 517961
-1 525.752746582031 922501
-1 525.77099609375 1.08948e+06
-1 525.789245605469 893206
-1 525.807434082031 491196
-1 525.82568359375 155577
-1 525.843933105469 18802
-1 525.862121582031 0
-1 525.88037109375 0
-1 525.898620605469 0
-1 525.916809082031 0
-1 526.135681152344 0
-1 526.153930664062 0
-1 526.172180175781 0
-1 526.1904296875 0
-1 526.208679199219 0
-1 526.226928710938 97892
-1 526.245178222656 276446
-1 526.263427734375 400822
-1 526.281677246094 374834
-1 526.299926757812 220448
-1 526.318176269531 49286
-1 526.33642578125 0
-1 526.354675292969 0
-1 526.372924804688 0
-1 526.391174316406 0
-1 526.646850585938 0
-1 526.665161132812 0
-1 526.683410644531 0
-1 526.70166015625 0
-1 526.719970703125 23754
-1 526.738220214844 73555
-1 526.756530761719 113640
-1 526.774780273438 120388
-1 526.793090820312 85692
-1 526.811340332031 31566
-1 526.829650878906 0
-1 526.847900390625 0
-1 526.8662109375 0
-1 526.884460449219 0
-1 529.287658691406 0
-1 529.306091308594 0
-1 529.324462890625 0
-1 529.342895507812 0
-1 529.361328125 65274
-1 529.379699707031 203210
-1 529.398132324219 399728
-1 529.416564941406 512015
-1 529.434936523438 443541
-1 529.453369140625 252139
-1 529.471801757812 80969
-1 529.490234375 10081
-1 529.508605957031 0
-1 529.527038574219 0
-1 529.545471191406 0
-1 529.563903808594 0
-1 529.785034179688 0
-1 529.803466796875 0
-1 529.821899414062 0
-1 529.84033203125 0
-1 529.858764648438 21425
-1 529.877197265625 186026
-1 529.895629882812 403427
-1 529.9140625 531002
-1 529.932556152344 472862
-1 529.950988769531 277484
-1 529.969421386719 82863
-1 529.987854003906 0
-1 530.006286621094 0
-1 530.024719238281 0
-1 530.043212890625 0
-1 530.061645507812 0
-1 530.301574707031 0
-1 530.320007324219 0
-1 530.338439941406 0
-1 530.35693359375 0
-1 530.375427246094 61323
-1 530.393859863281 116720
-1 530.412353515625 155661
-1 530.430786132812 149625
-1 530.449279785156 104127
-1 530.467712402344 50774
-1 530.486206054688 0
-1 530.504699707031 0
-1 530.523132324219 0
-1 530.541625976562 0
-1 532.189575195312 0
-1 532.208129882812 0
-1 532.226684570312 0
-1 532.245239257812 0
-1 532.263793945312 33061
-1 532.282348632812 79755
-1 532.300964355469 102444
-1 532.319519042969 84901
-1 532.338073730469 35894
-1 532.356628417969 0
-1 532.375183105469 0
-1 532.393798828125 0
-1 532.412353515625 0
-1 535.714721679688 0
-1 535.733459472656 0
-1 535.752197265625 0
-1 535.770935058594 0
-1 535.789672851562 55609
-1 535.808410644531 136639
-1 535.8271484375 273218
-1 535.845947265625 383608
-1 535.864685058594 381925
-1 535.883422851562 267713
-1 535.902160644531 133092
-1 535.920959472656 81035
-1 535.939697265625 70533
-1 535.958435058594 0
-1 535.977233886719 0
-1 535.995971679688 0
-1 536.014709472656 11253
-1 536.033508300781 116366
-1 536.05224609375 206822
-1 536.070983886719 214408
-1 536.089782714844 140013
-1 536.108520507812 44530
-1 536.127319335938 0
-1 536.146057128906 0
-1 536.164855957031 0
-1 536.18359375 0
-1 537.424499511719 0
-1 537.443298339844 0
-1 537.462158203125 0
-1 537.481018066406 0
-1 537.499816894531 37488
-1 537.518676757812 117941
-1 537.537536621094 159786
-1 537.556335449219 136778
-1 537.5751953125 68492
-1 537.594055175781 0
-1 537.612854003906 0
-1 537.631713867188 0
-1 537.650573730469 0
-1 537.820190429688 0
-1 537.839050292969 0
-1 537.85791015625 0
-1 537.876770019531 0
-1 537.895629882812 42950
-1 537.914489746094 90605
-1 537.933349609375 108042
-1 537.952209472656 87067
-1 537.971069335938 45996
-1 537.989929199219 0
-1 538.0087890625 0
-1 538.027648925781 0
-1 538.046569824219 0
-1 538.405212402344 0
-1 538.424072265625 0
-1 538.442932128906 0
-1 538.461853027344 0
-1 538.480712890625 47503
-1 538.499633789062 77468
-1 538.518493652344 106402
-1 538.537414550781 108580
-1 538.556274414062 77101
-1 538.5751953125 29948
-1 538.594116210938 0
-1 538.612976074219 0
-1 538.631896972656 0
-1 538.650756835938 0
-1 538.745300292969 0
-1 538.764221191406 0
-1 538.783081054688 0
-1 538.802001953125 0
-1 538.820922851562 34347
-1 538.83984375 81124
-1 538.858703613281 106162
-1 538.877624511719 96047
-1 538.896545410156 58798
-1 538.915466308594 0
-1 538.934387207031 0
-1 538.953308105469 0
-1 538.972229003906 0
-1 539.085693359375 0
-1 539.104614257812 0
-1 539.12353515625 0
-1 539.142456054688 0
-1 539.161376953125 69582
-1 539.180297851562 83183
-1 539.199279785156 82239
-1 539.218200683594 85072
-1 539.237121582031 96326
-1 539.256042480469 79510
-1 539.274963378906 25705
-1 539.293884277344 0
-1 539.312866210938 0
-1 539.331787109375 0
-1 539.350708007812 0
-1 540.298706054688 0
-1 540.317687988281 0
-1 540.336669921875 0
-1 540.355651855469 0
-1 540.374633789062 38314
-1 540.393676757812 108394
-1 540.412658691406 192094
-1 540.431640625 223151
-1 540.450622558594 174446
-1 540.469604492188 81570
-1 540.488586425781 4741
-1 540.507629394531 0
-1 540.526611328125 0
-1 540.545593261719 0
-1 540.564575195312 0
-1 543.119506835938 0
-1 543.138671875 0
-1 543.157775878906 0
-1 543.176940917969 0
-1 543.196044921875 54047
-1 543.215209960938 140963
-1 543.234313964844 370604
-1 543.253479003906 680863
-1 543.272644042969 855501
-1 543.291748046875 748646
-1 543.310913085938 436085
-1 543.330078125 133257
-1 543.349182128906 0
-1 543.368347167969 32546
-1 543.387512207031 208246
-1 543.406616210938 435262
-1 543.42578125 583163
-1 543.444946289062 550098
-1 543.464111328125 359350
-1 543.483215332031 142874
-1 543.502380371094 20382
-1 543.521545410156 0
-1 543.540710449219 17761
-1 543.559875488281 222856
-1 543.579040527344 548450
-1 543.598205566406 812621
-1 543.617370605469 828901
-1 543.636474609375 585612
-1 543.655639648438 258621
-1 543.6748046875 42303
-1 543.693969726562 0
-1 543.713134765625 0
-1 543.732299804688 0
-1 543.75146484375 0
-1 543.789794921875 0
-1 543.809020996094 0
-1 543.828186035156 0
-1 543.847351074219 0
-1 543.866516113281 21423
-1 543.885681152344 171604
-1 543.904846191406 433792
-1 543.924011230469 672331
-1 543.943237304688 721804
-1 543.96240234375 544820
-1 543.981567382812 270901
-1 544.000732421875 65643
-1 544.019958496094 0
-1 544.039123535156 0
-1 544.058288574219 0
-1 544.077453613281 0
-1 545.018737792969 0
-1 545.037963867188 0
-1 545.057189941406 0
-1 545.076477050781 0
-1 545.095703125 37109
-1 545.114929199219 73949
-1 545.134155273438 89217
-1 545.153442382812 78818
-1 545.172668457031 55546
-1 545.19189453125 39399
-1 545.211120605469 184309
-1 545.230407714844 532110
-1 545.249633789062 893507
-1 545.268859863281 1.03876e+06
-1 545.288146972656 895369
-1 545.307373046875 624147
-1 545.32666015625 420243
-1 545.345886230469 279715
-1 545.365112304688 146194
-1 545.384399414062 43097
-1 545.403625488281 0
-1 545.422912597656 0
-1 545.442138671875 0
-1 545.46142578125 0
-1 545.615478515625 0
-1 545.634765625 0
-1 545.654052734375 0
-1 545.67333984375 0
-1 545.692565917969 4992
-1 545.711853027344 111255
-1 545.731140136719 302269
-1 545.750366210938 501702
-1 545.769653320312 581596
-1 545.788940429688 476114
-1 545.808227539062 253594
-1 545.827514648438 55080
-1 545.846801757812 0
-1 545.866027832031 0
-1 545.885314941406 0
-1 545.904602050781 0
-1 545.923889160156 0
-1 545.943176269531 37746
-1 545.962463378906 315355
-1 545.981750488281 834028
-1 546.001037597656 1.34238e+06
-1 546.020324707031 1.49081e+06
-1 546.039611816406 1.15815e+06
-1 546.058898925781 582690
-1 546.078186035156 131673
-1 546.097473144531 0
-1 546.116760253906 0
-1 546.136047363281 0
-1 546.155334472656 0
-1 546.174682617188 0
-1 546.193969726562 74652
-1 546.213256835938 530059
-1 546.232543945312 1.36177e+06
-1 546.251831054688 2.16318e+06
-1 546.271118164062 2.39032e+06
-1 546.290466308594 1.879e+06
-1 546.309753417969 1.01197e+06
-1 546.329040527344 348007
-1 546.348327636719 120162
-1 546.36767578125 53937
-1 546.386962890625 0
-1 546.40625 0
-1 546.425598144531 0
-1 546.444885253906 19775
-1 546.464233398438 264418
-1 546.483520507812 764348
-1 546.502807617188 1.24319e+06
-1 546.522155761719 1.36943e+06
-1 546.541442871094 1.0521e+06
-1 546.560791015625 524551
-1 546.580078125 113488
-1 546.599426269531 2507
-1 546.618713378906 0
-1 546.638061523438 0
-1 546.657348632812 0
-1 546.676696777344 0
-1 546.695983886719 2948
-1 546.71533203125 150531
-1 546.734680175781 430892
-1 546.753967285156 692282
-1 546.773315429688 748764
-1 546.792663574219 559083
-1 546.811950683594 264401
-1 546.831298828125 48134
-1 546.850646972656 0
-1 546.869934082031 0
-1 546.889282226562 0
-1 546.908630371094 0
-1 546.927978515625 0
-1 546.947326660156 0
-1 546.966613769531 60949
-1 546.985961914062 136632
-1 547.005310058594 208233
-1 547.024658203125 218188
-1 547.044006347656 161307
-1 547.063354492188 78510
-1 547.082702636719 17034
-1 547.10205078125 0
-1 547.121398925781 0
-1 547.140747070312 0
-1 547.160095214844 0
-1 547.644104003906 0
-1 547.663452148438 0
-1 547.682861328125 0
-1 547.702209472656 0
-1 547.721618652344 48666
-1 547.740966796875 91725
-1 547.760375976562 103855
-1 547.779724121094 76824
-1 547.799133300781 33111
-1 547.818481445312 0
-1 547.837890625 0
-1 547.857238769531 0
-1 547.876647949219 0
-1 548.03173828125 0
-1 548.051147460938 0
-1 548.070556640625 0
-1 548.089965820312 0
-1 548.109375 52551
-1 548.128723144531 80972
-1 548.148132324219 100444
-1 548.167541503906 87028
-1 548.186950683594 37691
-1 548.206359863281 0
-1 548.225769042969 0
-1 548.245178222656 0
-1 548.264587402344 0
-1 551.304565429688 0
-1 551.324157714844 0
-1 551.343688964844 0
-1 551.36328125 0
-1 551.382873535156 46021
-1 551.402404785156 98982
-1 551.421997070312 122605
-1 551.441589355469 101341
-1 551.461181640625 55387
-1 551.480712890625 0
-1 551.500305175781 0
-1 551.519897460938 0
-1 551.539489746094 0
-1 553.148620605469 0
-1 553.168273925781 0
-1 553.187927246094 0
-1 553.207580566406 0
-1 553.227294921875 43014
-1 553.246948242188 149706
-1 553.2666015625 254835
-1 553.286315917969 274692
-1 553.305969238281 179549
-1 553.325622558594 24286
-1 553.345336914062 0
-1 553.364990234375 0
-1 553.384643554688 0
-1 553.404357910156 0
-1 553.660278320312 0
-1 553.679992675781 0
-1 553.699645996094 0
-1 553.719360351562 0
-1 553.739074707031 45026
-1 553.7587890625 87708
-1 553.778442382812 105506
-1 553.798156738281 87828
-1 553.81787109375 51308
-1 553.837524414062 0
-1 553.857238769531 0
-1 553.876892089844 0
-1 553.896606445312 0
-1 554.152893066406 0
-1 554.172607421875 0
-1 554.192321777344 0
-1 554.212036132812 0
-1 554.231811523438 53811
-1 554.251525878906 117991
-1 554.271240234375 163973
-1 554.290954589844 151394
-1 554.310668945312 82993
-1 554.330444335938 8502
-1 554.350158691406 0
-1 554.369873046875 0
-1 554.389587402344 0
-1 554.409362792969 0
-1 555.377563476562 0
-1 555.397338867188 0
-1 555.417114257812 0
-1 555.436950683594 0
-1 555.456726074219 27506
-1 555.476501464844 93471
-1 555.496276855469 128836
-1 555.51611328125 112218
-1 555.535888671875 64326
-1 555.5556640625 0
-1 555.575500488281 0
-1 555.595275878906 0
-1 555.615051269531 0
-1 557.321655273438 0
-1 557.341491699219 0
-1 557.361389160156 0
-1 557.381286621094 0
-1 557.401184082031 57462
-1 557.421081542969 102539
-1 557.440979003906 132964
-1 557.460876464844 112490
-1 557.480773925781 48026
-1 557.500671386719 0
-1 557.520568847656 0
-1 557.540466308594 0
-1 557.560363769531 0
-1 557.819213867188 0
-1 557.839111328125 0
-1 557.859008789062 0
-1 557.878967285156 0
-1 557.898864746094 64376
-1 557.918762207031 114003
-1 557.938720703125 141138
-1 557.958618164062 119011
-1 557.978576660156 58972
-1 557.998474121094 0
-1 558.018432617188 0
-1 558.038330078125 0
-1 558.058288574219 0
-1 561.401306152344 0
-1 561.421447753906 0
-1 561.441528320312 0
-1 561.461669921875 0
-1 561.481750488281 58547
-1 561.501892089844 166513
-1 561.522033691406 286248
-1 561.542114257812 340756
-1 561.562255859375 294667
-1 561.582336425781 189132
-1 561.602478027344 96116
-1 561.622619628906 50206
-1 561.642700195312 0
-1 561.662841796875 0
-1 561.682983398438 0
-1 561.703063964844 0
-1 562.105773925781 0
-1 562.125915527344 0
-1 562.146057128906 0
-1 562.166198730469 0
-1 562.186401367188 40054
-1 562.20654296875 107095
-1 562.226684570312 145800
-1 562.246826171875 123974
-1 562.266967773438 64588
-1 562.287170410156 0
-1 562.307312011719 0
-1 562.327453613281 0
-1 562.347595214844 0
-1 563.397338867188 0
-1 563.417541503906 0
-1 563.437805175781 0
-1 563.4580078125 0
-1 563.478210449219 38055
-1 563.498474121094 303862
-1 563.518676757812 799691
-1 563.538879394531 1.27598e+06
-1 563.559143066406 1.4063e+06
-1 563.579345703125 1.08492e+06
-1 563.599548339844 542898
-1 563.619812011719 117515
-1 563.640014648438 11563
-1 563.660278320312 0
-1 563.680480957031 0
-1 563.70068359375 0
-1 563.720947265625 0
-1 564.409484863281 0
-1 564.429748535156 0
-1 564.450012207031 0
-1 564.470336914062 0
-1 564.490600585938 44039
-1 564.510864257812 204944
-1 564.531127929688 394309
-1 564.551391601562 507229
-1 564.571716308594 463454
-1 564.591979980469 286077
-1 564.612243652344 81360
-1 564.632507324219 0
-1 564.65283203125 0
-1 564.673095703125 0
-1 564.693359375 0
-1 564.713684082031 0
-1 565.444702148438 0
-1 565.465026855469 0
-1 565.4853515625 0
-1 565.505676269531 0
-1 565.526000976562 67671
-1 565.546325683594 116709
-1 565.566650390625 126819
-1 565.586975097656 75978
-1 565.607360839844 0
-1 565.627685546875 0
-1 565.648010253906 0
-1 565.668334960938 0
-1 565.688659667969 0
-1 567.217163085938 0
-1 567.237609863281 0
-1 567.258056640625 0
-1 567.278442382812 0
-1 567.298889160156 42136
-1 567.3193359375 85134
-1 567.339721679688 109702
-1 567.360168457031 103058
-1 567.380615234375 76760
-1 567.401000976562 48652
-1 567.421447753906 0
-1 567.44189453125 0
-1 567.462341308594 0
-1 567.482788085938 0
-1 572.129638671875 0
-1 572.150268554688 0
-1 572.170959472656 0
-1 572.191650390625 0
-1 572.212341308594 24092
-1 572.233032226562 85199
-1 572.253723144531 144846
-1 572.274475097656 165054
-1 572.295166015625 130868
-1 572.315856933594 63896
-1 572.336547851562 0
-1 572.357238769531 0
-1 572.3779296875 0
-1 572.398620605469 0
-1 572.460754394531 0
-1 572.4814453125 0
-1 572.502136230469 0
-1 572.522888183594 0
-1 572.543579101562 0
-1 572.564270019531 89075
-1 572.585021972656 209661
-1 572.605712890625 284836
-1 572.626403808594 267591
-1 572.647155761719 172171
-1 572.667846679688 60939
-1 572.688598632812 0
-1 572.709289550781 0
-1 572.730041503906 0
-1 572.750732421875 0
-1 572.792175292969 0
-1 572.812927246094 0
-1 572.833618164062 0
-1 572.854370117188 0
-1 572.875061035156 15888
-1 572.895812988281 80306
-1 572.916564941406 156578
-1 572.937255859375 189759
-1 572.9580078125 153990
-1 572.978759765625 75311
-1 572.999450683594 13048
-1 573.020202636719 0
-1 573.040954589844 0
-1 573.061706542969 0
-1 573.082397460938 0
-1 573.165405273438 0
-1 573.186096191406 0
-1 573.206848144531 0
-1 573.227600097656 0
-1 573.248352050781 60586
-1 573.269104003906 79435
-1 573.289855957031 85878
-1 573.310607910156 73859
-1 573.331359863281 51601
-1 573.352111816406 0
-1 573.372863769531 0
-1 573.393615722656 0
-1 573.414367675781 0
-1 574.162353515625 0
-1 574.183166503906 0
-1 574.203979492188 0
-1 574.224792480469 0
-1 574.245544433594 46849
-1 574.266357421875 79914
-1 574.287170410156 137108
-1 574.307983398438 159720
-1 574.328796386719 122948
-1 574.349609375 56906
-1 574.370422363281 0
-1 574.391235351562 0
-1 574.412048339844 0
-1 574.432861328125 0
-1 578.113403320312 0
-1 578.134399414062 0
-1 578.155456542969 0
-1 578.176452636719 0
-1 578.197448730469 60110
-1 578.218505859375 939608
-1 578.239501953125 2.90395e+06
-1 578.260559082031 5.20178e+06
-1 578.281555175781 6.3287e+06
-1 578.302551269531 5.41556e+06
-1 578.323608398438 3.15164e+06
-1 578.344604492188 1.07772e+06
-1 578.365661621094 110204
-1 578.386657714844 39690
-1 578.40771484375 0
-1 578.4287109375 0
-1 578.449768066406 0
-1 578.470764160156 0
-1 578.491821289062 0
-1 578.512878417969 0
-1 578.533874511719 122069
-1 578.554931640625 1.14972e+06
-1 578.575988769531 3.29814e+06
-1 578.596984863281 5.65392e+06
-1 578.618041992188 6.62738e+06
-1 578.639099121094 5.47649e+06
-1 578.66015625 3.08288e+06
-1 578.68115234375 1.01901e+06
-1 578.702209472656 83358
-1 578.723266601562 4074
-1 578.744323730469 0
-1 578.765380859375 0
-1 578.786376953125 0
-1 578.807434082031 0
-1 578.828491210938 0
-1 578.849548339844 0
-1 578.87060546875 67453
-1 578.891662597656 653050
-1 578.912719726562 1.78157e+06
-1 578.933776855469 2.91628e+06
-1 578.954833984375 3.26326e+06
-1 578.975891113281 2.558e+06
-1 578.996948242188 1.33913e+06
-1 579.018005371094 376477
-1 579.0390625 0
-1 579.060119628906 0
-1 579.081237792969 0
-1 579.102294921875 0
-1 579.123352050781 0
-1 579.144409179688 0
-1 579.165466308594 0
-1 579.186584472656 0
-1 579.207641601562 18017
-1 579.228698730469 344110
-1 579.249755859375 919374
-1 579.270874023438 1.43772e+06
-1 579.291931152344 1.52613e+06
-1 579.31298828125 1.1185e+06
-1 579.334106445312 523000
-1 579.355163574219 105697
-1 579.376220703125 23713
-1 579.397338867188 0
-1 579.418395996094 0
-1 579.439514160156 0
-1 579.460571289062 0
-1 579.481689453125 0
-1 579.502746582031 0
-1 579.523864746094 0
-1 579.544921875 13481
-1 579.566040039062 172473
-1 579.587097167969 420681
-1 579.608215332031 621435
-1 579.629333496094 635542
-1 579.650390625 460912
-1 579.671508789062 229074
-1 579.692565917969 68474
-1 579.713684082031 0
-1 579.734802246094 0
-1 579.755920410156 0
-1 579.776977539062 0
-1 583.147094726562 0
-1 583.168395996094 0
-1 583.189636230469 0
-1 583.2109375 0
-1 583.232238769531 10074
-1 583.253540039062 72185
-1 583.274841308594 120411
-1 583.296142578125 124639
-1 583.317443847656 83296
-1 583.338745117188 32488
-1 583.360046386719 0
-1 583.38134765625 0
-1 583.402648925781 0
-1 583.423950195312 0
-1 584.405090332031 0
-1 584.426452636719 0
-1 584.447814941406 0
-1 584.469177246094 0
-1 584.490539550781 66865
-1 584.511901855469 106193
-1 584.533264160156 123198
-1 584.554626464844 104639
-1 584.575988769531 67938
-1 584.597351074219 0
-1 584.618713378906 0
-1 584.640075683594 0
-1 584.661437988281 0
-1 585.131896972656 0
-1 585.1533203125 0
-1 585.174682617188 0
-1 585.196105957031 0
-1 585.217468261719 9940
-1 585.238891601562 84927
-1 585.260314941406 202957
-1 585.281677246094 283266
-1 585.303100585938 259700
-1 585.324523925781 151192
-1 585.345947265625 44313
-1 585.367309570312 0
-1 585.388732910156 0
-1 585.41015625 0
-1 585.431579589844 0
-1 585.453002929688 0
-1 585.474365234375 0
-1 585.495788574219 0
-1 585.517211914062 0
-1 585.538635253906 35117
-1 585.56005859375 93086
-1 585.581481933594 176925
-1 585.602905273438 247151
-1 585.624328613281 248549
-1 585.645751953125 171370
-1 585.667175292969 75950
-1 585.688598632812 42000
-1 585.710021972656 0
-1 585.7314453125 0
-1 585.752868652344 0
-1 585.774353027344 0
-1 585.817199707031 0
-1 585.838623046875 0
-1 585.860046386719 0
-1 585.881469726562 0
-1 585.902954101562 58963
-1 585.924377441406 126990
-1 585.94580078125 203880
-1 585.96728515625 240683
-1 585.988708496094 211437
-1 586.010131835938 141671
-1 586.031616210938 80306
-1 586.053039550781 46631
-1 586.074462890625 0
-1 586.095947265625 0
-1 586.117370605469 0
-1 586.138854980469 0
-1 586.160278320312 0
-1 586.181762695312 0
-1 586.203186035156 0
-1 586.224670410156 0
-1 586.24609375 0
-1 586.267578125 74461
-1 586.289001464844 166958
-1 586.310485839844 192727
-1 586.331970214844 140869
-1 586.353393554688 58329
-1 586.374877929688 0
-1 586.396362304688 0
-1 586.417785644531 0
-1 586.439270019531 0
-1 589.6728515625 0
-1 589.694458007812 0
-1 589.716125488281 0
-1 589.73779296875 0
-1 589.759399414062 49303
-1 589.781066894531 90675
-1 589.802734375 123798
-1 589.824401855469 124473
-1 589.846069335938 94625
-1 589.86767578125 59153
-1 589.889343261719 0
-1 589.911010742188 0
-1 589.932678222656 0
-1 589.954345703125 0
-1 591.430114746094 0
-1 591.451843261719 0
-1 591.473571777344 0
-1 591.495300292969 0
-1 591.51708984375 41144
-1 591.538818359375 152710
-1 591.560546875 285110
-1 591.582336425781 355363
-1 591.604064941406 312857
-1 591.625793457031 189551
-1 591.647583007812 68975
-1 591.669311523438 0
-1 591.691101074219 0
-1 591.712829589844 0
-1 591.734619140625 0
-1 591.799865722656 0
-1 591.821655273438 0
-1 591.843444824219 0
-1 591.865173339844 0
-1 591.886962890625 46759
-1 591.90869140625 127075
-1 591.930480957031 159789
-1 591.952270507812 127504
-1 591.974060058594 82983
-1 591.995788574219 64341
-1 592.017578125 0
-1 592.039367675781 0
-1 592.061157226562 0
-1 592.082885742188 0
-1 592.12646484375 0
-1 592.148254394531 0
-1 592.170043945312 0
-1 592.191833496094 0
-1 592.213623046875 33774
-1 592.235412597656 95183
-1 592.257202148438 150162
-1 592.278991699219 147502
-1 592.30078125 90582
-1 592.322570800781 27140
-1 592.344360351562 0
-1 592.366149902344 0
-1 592.387939453125 0
-1 592.409729003906 0
-1 592.431518554688 0
-1 592.453308105469 0
-1 592.475158691406 0
-1 592.496948242188 0
-1 592.518737792969 15850
-1 592.54052734375 76571
-1 592.562316894531 167279
-1 592.584167480469 242325
-1 592.60595703125 259488
-1 592.627746582031 202667
-1 592.649597167969 98660
-1 592.67138671875 3694
-1 592.693176269531 0
-1 592.715026855469 0
-1 592.73681640625 0
-1 592.758666992188 0
-1 592.80224609375 0
-1 592.824096679688 0
-1 592.845886230469 0
-1 592.867736816406 0
-1 592.889587402344 14704
-1 592.911376953125 79112
-1 592.933227539062 146673
-1 592.955017089844 158316
-1 592.976867675781 111339
-1 592.998718261719 52296
-1 593.0205078125 0
-1 593.042358398438 0
-1 593.064208984375 0
-1 593.085998535156 0
-1 593.129699707031 0
-1 593.151550292969 0
-1 593.17333984375 0
-1 593.195190429688 0
-1 593.217041015625 14703
-1 593.238891601562 98894
-1 593.2607421875 162008
-1 593.282592773438 170761
-1 593.304443359375 130443
-1 593.326293945312 79991
-1 593.34814453125 57188
-1 593.369995117188 0
-1 593.391845703125 0
-1 593.413696289062 0
-1 593.435546875 0
-1 593.479248046875 0
-1 593.501098632812 0
-1 593.52294921875 0
-1 593.544799804688 0
-1 593.566650390625 52270
-1 593.588500976562 106112
-1 593.610412597656 122269
-1 593.632263183594 86664
-1 593.654113769531 26431
-1 593.675964355469 0
-1 593.697875976562 0
-1 593.7197265625 0
-1 593.741577148438 0
-1 597.764221191406 0
-1 597.786315917969 0
-1 597.808410644531 0
-1 597.830505371094 0
-1 597.852600097656 30005
-1 597.874694824219 258830
-1 597.896789550781 797085
-1 597.918884277344 1.34246e+06
-1 597.941040039062 1.51183e+06
-1 597.963134765625 1.17843e+06
-1 597.985229492188 598694
-1 598.00732421875 145637
-1 598.029418945312 0
-1 598.051513671875 0
-1 598.073669433594 0
-1 598.095764160156 0
-1 598.117858886719 0
-1 598.140014648438 0
-1 598.162109375 0
-1 598.184204101562 27815
-1 598.206359863281 294571
-1 598.228454589844 823263
-1 598.250549316406 1.37636e+06
-1 598.272705078125 1.58416e+06
-1 598.294799804688 1.29124e+06
-1 598.316955566406 713300
-1 598.339050292969 218489
-1 598.361206054688 1278
-1 598.38330078125 0
-1 598.405456542969 0
-1 598.427551269531 0
-1 598.44970703125 0
-1 598.471862792969 0
-1 598.493957519531 0
-1 598.51611328125 0
-1 598.538269042969 40864
-1 598.560363769531 274571
-1 598.58251953125 538436
-1 598.604675292969 654192
-1 598.626770019531 538009
-1 598.64892578125 285376
-1 598.671081542969 80051
-1 598.693237304688 27230
-1 598.715393066406 0
-1 598.737487792969 0
-1 598.759643554688 0
-1 598.781799316406 0
-1 598.803955078125 0
-1 598.826110839844 0
-1 598.848266601562 0
-1 598.870422363281 0
-1 598.892578125 15217
-1 598.914733886719 126526
-1 598.936889648438 198724
-1 598.959045410156 189086
-1 598.981201171875 113354
-1 599.003356933594 28354
-1 599.025512695312 0
-1 599.047668457031 0
-1 599.069885253906 0
-1 599.092041015625 0
-1 599.136352539062 0
-1 599.158508300781 0
-1 599.180725097656 0
-1 599.202880859375 0
-1 599.225036621094 51496
-1 599.247253417969 98694
-1 599.269409179688 118610
-1 599.291564941406 98766
-1 599.313781738281 63187
-1 599.3359375 0
-1 599.358093261719 0
-1 599.380310058594 0
-1 599.402465820312 0
-1 601.805541992188 0
-1 601.827880859375 0
-1 601.850219726562 0
-1 601.872497558594 0
-1 601.894836425781 51190
-1 601.917175292969 339870
-1 601.939514160156 808943
-1 601.961791992188 1.19573e+06
-1 601.984130859375 1.22852e+06
-1 602.006469726562 883355
-1 602.02880859375 409332
-1 602.051147460938 82624
-1 602.073486328125 0
-1 602.095825195312 0
-1 602.118103027344 0
-1 602.140441894531 0
-1 602.162780761719 0
-1 602.185119628906 0
-1 602.207458496094 27902
-1 602.229797363281 77082
-1 602.252136230469 366546
-1 602.274536132812 836405
-1 602.296875 1.21092e+06
-1 602.319213867188 1.21762e+06
-1 602.341552734375 846945
-1 602.363891601562 363286
-1 602.38623046875 48262
-1 602.408569335938 0
-1 602.430969238281 0
-1 602.453308105469 0
-1 602.475646972656 0
-1 602.497985839844 0
-1 602.520385742188 0
-1 602.542724609375 0
-1 602.565063476562 0
-1 602.587463378906 134503
-1 602.609802246094 368634
-1 602.632141113281 545772
-1 602.654541015625 540895
-1 602.676879882812 356642
-1 602.699279785156 123812
-1 602.721618652344 5328
-1 602.744018554688 0
-1 602.766357421875 0
-1 602.788757324219 0
-1 602.811096191406 0
-1 602.83349609375 0
-1 602.855834960938 0
-1 602.878234863281 0
-1 602.900634765625 33369
-1 602.922973632812 122970
-1 602.945373535156 217432
-1 602.9677734375 262228
-1 602.990112304688 222915
-1 603.012512207031 124388
-1 603.034912109375 35005
-1 603.057312011719 0
-1 603.079711914062 0
-1 603.10205078125 0
-1 603.124450683594 0
-1 606.56494140625 0
-1 606.587524414062 0
-1 606.610107421875 0
-1 606.632690429688 0
-1 606.6552734375 26492
-1 606.677856445312 81038
-1 606.700439453125 127314
-1 606.723022460938 142112
-1 606.745666503906 119217
-1 606.768249511719 74511
-1 606.790832519531 0
-1 606.813415527344 0
-1 606.835998535156 0
-1 606.858642578125 0
-1 607.83154296875 0
-1 607.854187011719 0
-1 607.876892089844 0
-1 607.899536132812 0
-1 607.922180175781 25190
-1 607.94482421875 114687
-1 607.967529296875 205669
-1 607.990173339844 227831
-1 608.012817382812 162077
-1 608.035522460938 65002
-1 608.058166503906 0
-1 608.080810546875 0
-1 608.103515625 0
-1 608.126159667969 0
-1 608.171508789062 0
-1 608.194152832031 0
-1 608.216857910156 0
-1 608.239501953125 0
-1 608.26220703125 55117
-1 608.284912109375 145735
-1 608.307556152344 220540
-1 608.330261230469 225845
-1 608.352905273438 158410
-1 608.375610351562 65154
-1 608.398315429688 0
-1 608.420959472656 0
-1 608.443664550781 0
-1 608.466369628906 0
-1 608.51171875 0
-1 608.534423828125 0
-1 608.55712890625 0
-1 608.579833984375 0
-1 608.6025390625 39603
-1 608.625244140625 87450
-1 608.647888183594 120529
-1 608.670593261719 106453
-1 608.693298339844 52756
-1 608.715942382812 0
-1 608.738647460938 0
-1 608.761352539062 0
-1 608.784057617188 0
-1 610.650329589844 0
-1 610.673156738281 0
-1 610.695922851562 0
-1 610.71875 0
-1 610.741577148438 64110
-1 610.764404296875 132942
-1 610.787231445312 154700
-1 610.81005859375 120918
-1 610.832824707031 60248
-1 610.855651855469 0
-1 610.878479003906 0
-1 610.901306152344 0
-1 610.924133300781 0
-1 611.129638671875 0
-1 611.152465820312 0
-1 611.17529296875 0
-1 611.198181152344 0
-1 611.221008300781 55589
-1 611.243835449219 124286
-1 611.266723632812 150400
-1 611.28955078125 125166
-1 611.312377929688 86329
-1 611.335266113281 70834
-1 611.358093261719 0
-1 611.380920410156 0
-1 611.40380859375 0
-1 611.426635742188 0
-1 612.3876953125 0
-1 612.410583496094 0
-1 612.433532714844 0
-1 612.456420898438 0
-1 612.479309082031 74456
-1 612.502258300781 307668
-1 612.525146484375 697546
-1 612.548095703125 1.02474e+06
-1 612.570983886719 1.05455e+06
-1 612.593933105469 768411
-1 612.616821289062 377223
-1 612.639770507812 102466
-1 612.662658691406 0
-1 612.685607910156 0
-1 612.708557128906 0
-1 612.7314453125 0
-1 612.75439453125 0
-1 613.396911621094 0
-1 613.419860839844 0
-1 613.44287109375 0
-1 613.4658203125 0
-1 613.48876953125 2156
-1 613.511779785156 145041
-1 613.534729003906 336411
-1 613.557739257812 460045
-1 613.580688476562 431165
-1 613.603637695312 277680
-1 613.626647949219 113585
-1 613.649597167969 35418
-1 613.672607421875 0
-1 613.695556640625 0
-1 613.718566894531 0
-1 613.741577148438 0
-1 614.431701660156 0
-1 614.454711914062 0
-1 614.477722167969 0
-1 614.500732421875 0
-1 614.523803710938 59414
-1 614.546813964844 127516
-1 614.56982421875 166223
-1 614.592895507812 144516
-1 614.615905761719 80030
-1 614.638916015625 16906
-1 614.661987304688 0
-1 614.684997558594 0
-1 614.708068847656 33531
-1 614.731079101562 86078
-1 614.754150390625 130950
-1 614.777160644531 151497
-1 614.800231933594 146141
-1 614.8232421875 121120
-1 614.846313476562 83666
-1 614.869384765625 45249
-1 614.892395019531 0
-1 614.915466308594 0
-1 614.938537597656 0
-1 614.961547851562 0
-1 615.445983886719 0
-1 615.469055175781 0
-1 615.492126464844 0
-1 615.515197753906 0
-1 615.538330078125 53262
-1 615.561401367188 91762
-1 615.58447265625 101531
-1 615.607543945312 79377
-1 615.630676269531 47150
-1 615.653747558594 0
-1 615.676818847656 0
-1 615.699951171875 0
-1 615.723022460938 0
-1 617.1806640625 0
-1 617.203857421875 0
-1 617.22705078125 0
-1 617.250244140625 0
-1 617.273376464844 16890
-1 617.296569824219 83599
-1 617.319763183594 126823
-1 617.342956542969 103534
-1 617.366149902344 27257
-1 617.389343261719 0
-1 617.412536621094 0
-1 617.435729980469 0
-1 617.458923339844 0
-1 617.505310058594 0
-1 617.528503417969 0
-1 617.551696777344 0
-1 617.574890136719 0
-1 617.598083496094 67314
-1 617.621276855469 117657
-1 617.64453125 202961
-1 617.667724609375 248203
-1 617.69091796875 206056
-1 617.714111328125 108746
-1 617.7373046875 33194
-1 617.760559082031 0
-1 617.783752441406 0
-1 617.806945800781 0
-1 617.830200195312 0
-1 617.853393554688 0
-1 617.876586914062 0
-1 617.899841308594 0
-1 617.923034667969 0
-1 617.9462890625 31941
-1 617.969482421875 97417
-1 617.992736816406 138702
-1 618.015930175781 130170
-1 618.039184570312 78272
-1 618.062377929688 20177
-1 618.085632324219 0
-1 618.108825683594 0
-1 618.132080078125 0
-1 618.155334472656 0
-1 619.458435058594 0
-1 619.481750488281 0
-1 619.505065917969 0
-1 619.528381347656 0
-1 619.551696777344 48278
-1 619.575012207031 175038
-1 619.598327636719 318547
-1 619.621643066406 375561
-1 619.644958496094 304263
-1 619.668273925781 160710
-1 619.691589355469 45039
-1 619.714904785156 0
-1 619.738220214844 0
-1 619.761535644531 0
-1 619.784851074219 0
-1 620.461853027344 0
-1 620.485229492188 0
-1 620.508544921875 0
-1 620.531921386719 0
-1 620.555297851562 49221
-1 620.578674316406 118585
-1 620.60205078125 172879
-1 620.625427246094 174568
-1 620.648803710938 118943
-1 620.672180175781 40670
-1 620.695556640625 0
-1 620.718933105469 0
-1 620.742309570312 0
-1 620.765686035156 0
-1 620.7890625 0
-1 620.812438964844 0
-1 620.835815429688 0
-1 620.859191894531 0
-1 620.882629394531 0
-1 620.906005859375 158038
-1 620.929382324219 585902
-1 620.952758789062 1.13441e+06
-1 620.976135253906 1.46342e+06
-1 620.999572753906 1.32322e+06
-1 621.02294921875 816020
-1 621.046325683594 293622
-1 621.069763183594 9454
-1 621.093139648438 0
-1 621.116516113281 0
-1 621.139953613281 0
-1 621.163330078125 0
-1 621.186767578125 0
-1 621.210144042969 0
-1 621.233581542969 129222
-1 621.256958007812 586898
-1 621.280395507812 1.27876e+06
-1 621.303771972656 1.80692e+06
-1 621.327209472656 1.78814e+06
-1 621.3505859375 1.24129e+06
-1 621.3740234375 564154
-1 621.3974609375 138095
-1 621.420837402344 25072
-1 621.444274902344 0
-1 621.467712402344 0
-1 621.491088867188 0
-1 621.514526367188 0
-1 621.537963867188 0
-1 621.561401367188 40577
-1 621.584838867188 212981
-1 621.608215332031 534991
-1 621.631652832031 844167
-1 621.655090332031 920296
-1 621.678527832031 705118
-1 621.701965332031 358716
-1 621.725402832031 93054
-1 621.748840332031 17026
-1 621.772277832031 0
-1 621.795715332031 0
-1 621.819152832031 0
-1 621.842590332031 0
-1 621.866027832031 0
-1 621.889465332031 0
-1 621.912902832031 27396
-1 621.936340332031 197787
-1 621.959838867188 376282
-1 621.983276367188 450379
-1 622.006713867188 369159
-1 622.030151367188 194875
-1 622.053588867188 41715
-1 622.077087402344 0
-1 622.100524902344 0
-1 622.123962402344 0
-1 622.1474609375 0
-1 622.1708984375 0
-1 622.1943359375 0
-1 622.217834472656 0
-1 622.241271972656 0
-1 622.264770507812 26716
-1 622.288208007812 89789
-1 622.311706542969 139575
-1 622.335144042969 146930
-1 622.358642578125 108639
-1 622.382080078125 50583
-1 622.405578613281 0
-1 622.429016113281 0
-1 622.452514648438 0
-1 622.476013183594 0
-1 626.344177246094 0
-1 626.367858886719 0
-1 626.3916015625 0
-1 626.415283203125 0
-1 626.43896484375 36253
-1 626.462707519531 82537
-1 626.486389160156 101826
-1 626.510070800781 90015
-1 626.533813476562 64376
-1 626.557495117188 0
-1 626.581237792969 0
-1 626.604919433594 0
-1 626.628662109375 0
-1 633.634643554688 0
-1 633.658752441406 0
-1 633.682861328125 0
-1 633.706970214844 0
-1 633.731079101562 15941
-1 633.755187988281 94360
-1 633.779357910156 190915
-1 633.803466796875 259311
-1 633.827575683594 268437
-1 633.851684570312 224159
-1 633.875793457031 153318
-1 633.899963378906 76553
-1 633.924072265625 6413
-1 633.948181152344 0
-1 633.972351074219 0
-1 633.996459960938 0
-1 634.020568847656 0
-1 634.358581542969 0
-1 634.382751464844 0
-1 634.406921386719 0
-1 634.431091308594 0
-1 634.455200195312 27414
-1 634.479370117188 77776
-1 634.503540039062 183071
-1 634.527709960938 289419
-1 634.551879882812 318690
-1 634.576049804688 246221
-1 634.600219726562 125632
-1 634.624389648438 35736
-1 634.648498535156 0
-1 634.672668457031 0
-1 634.696899414062 0
-1 634.721069335938 0
-1 635.3984375 0
-1 635.422668457031 0
-1 635.446838378906 0
-1 635.471069335938 0
-1 635.495300292969 26845
-1 635.51953125 82626
-1 635.543762207031 116854
-1 635.567932128906 111886
-1 635.592163085938 77373
-1 635.616394042969 35865
-1 635.640625 0
-1 635.664855957031 0
-1 635.689086914062 0
-1 635.713317871094 0
-1 636.149658203125 0
-1 636.173950195312 0
-1 636.198181152344 0
-1 636.222473144531 0
-1 636.246704101562 56820
-1 636.27099609375 91676
-1 636.295227050781 108736
-1 636.319519042969 95225
-1 636.34375 58445
-1 636.368041992188 0
-1 636.392272949219 0
-1 636.416564941406 0
-1 636.440856933594 0
-1 637.0966796875 0
-1 637.120971679688 0
-1 637.145324707031 0
-1 637.169616699219 0
-1 637.193908691406 23573
-1 637.21826171875 202122
-1 637.242553710938 775052
-1 637.266906738281 1.62636e+06
-1 637.291198730469 2.29045e+06
-1 637.315551757812 2.30045e+06
-1 637.33984375 1.6516e+06
-1 637.364196777344 810814
-1 637.388488769531 254181
-1 637.412841796875 82056
-1 637.437133789062 72918
-1 637.461486816406 65783
-1 637.485778808594 459755
-1 637.510131835938 1.0512e+06
-1 637.534484863281 1.4849e+06
-1 637.558837890625 1.46583e+06
-1 637.583129882812 1.02441e+06
-1 637.607482910156 486092
-1 637.6318359375 147804
-1 637.656188964844 39301
-1 637.680480957031 0
-1 637.704833984375 19167
-1 637.729187011719 354041
-1 637.753540039062 936044
-1 637.777893066406 1.45658e+06
-1 637.80224609375 1.53622e+06
-1 637.826599121094 1.10906e+06
-1 637.850952148438 503002
-1 637.875305175781 239357
-1 637.899658203125 318466
-1 637.924011230469 297267
-1 637.948364257812 166646
-1 637.972717285156 11504
-1 637.9970703125 309400
-1 638.021423339844 591252
-1 638.045776367188 714440
-1 638.070190429688 606987
-1 638.094543457031 350163
-1 638.118896484375 118210
-1 638.143249511719 23046
-1 638.167663574219 0
-1 638.192016601562 0
-1 638.216369628906 66352
-1 638.240783691406 114502
-1 638.26513671875 413219
-1 638.289489746094 704029
-1 638.313903808594 767174
-1 638.338256835938 569457
-1 638.362670898438 271838
-1 638.387023925781 67643
-1 638.411437988281 0
-1 638.435791015625 0
-1 638.460205078125 0
-1 638.484558105469 12231
-1 638.508972167969 107733
-1 638.533325195312 171909
-1 638.557739257812 181280
-1 638.582153320312 161261
-1 638.606506347656 123356
-1 638.630920410156 64057
-1 638.655334472656 0
-1 638.679748535156 0
-1 638.7041015625 0
-1 638.728515625 0
-1 639.1435546875 0
-1 639.168029785156 0
-1 639.192443847656 0
-1 639.216857910156 0
-1 639.241271972656 70594
-1 639.265747070312 109671
-1 639.290161132812 148290
-1 639.314575195312 158520
-1 639.339050292969 124837
-1 639.363464355469 63366
-1 639.387939453125 0
-1 639.412353515625 0
-1 639.436767578125 0
-1 639.461242675781 0
-1 640.391174316406 0
-1 640.415649414062 0
-1 640.440124511719 0
-1 640.464660644531 0
-1 640.489135742188 0
-1 640.513671875 125447
-1 640.538146972656 535141
-1 640.562683105469 1.05039e+06
-1 640.587158203125 1.3541e+06
-1 640.611694335938 1.22394e+06
-1 640.63623046875 760755
-1 640.660705566406 285480
-1 640.685241699219 33596
-1 640.709716796875 0
-1 640.734252929688 33655
-1 640.7587890625 91805
-1 640.783325195312 118883
-1 640.807800292969 100142
-1 640.832336425781 48371
-1 640.856872558594 0
-1 640.881408691406 0
-1 640.905944824219 0
-1 640.930419921875 0
-1 641.102172851562 0
-1 641.126708984375 0
-1 641.151245117188 0
-1 641.17578125 0
-1 641.200378417969 61297
-1 641.224914550781 101769
-1 641.249450683594 166898
-1 641.273986816406 226212
-1 641.298522949219 218367
-1 641.323120117188 127478
-1 641.34765625 16231
-1 641.372192382812 0
-1 641.396728515625 0
-1 641.421325683594 0
-1 641.445861816406 0
-1 641.470458984375 0
-1 641.494995117188 0
-1 641.51953125 33736
-1 641.544128417969 232884
-1 641.568664550781 497074
-1 641.59326171875 649931
-1 641.617797851562 571200
-1 641.642395019531 323067
-1 641.666931152344 83541
-1 641.691528320312 0
-1 641.716125488281 0
-1 641.740661621094 58403
-1 641.765258789062 122730
-1 641.789855957031 143974
-1 641.814392089844 116172
-1 641.838989257812 64611
-1 641.863586425781 0
-1 641.888122558594 0
-1 641.912719726562 0
-1 641.937316894531 0
-1 641.9619140625 60749
-1 641.986511230469 86389
-1 642.011108398438 121620
-1 642.035705566406 132778
-1 642.060302734375 97036
-1 642.084899902344 32892
-1 642.109436035156 0
-1 642.134033203125 0
-1 642.15869140625 0
-1 642.183288574219 0
-1 642.404724121094 0
-1 642.429321289062 0
-1 642.453979492188 0
-1 642.478576660156 0
-1 642.503173828125 65687
-1 642.52783203125 107443
-1 642.552429199219 146510
-1 642.577087402344 192906
-1 642.601684570312 208195
-1 642.626281738281 158119
-1 642.650939941406 75763
-1 642.675537109375 0
-1 642.7001953125 0
-1 642.724853515625 0
-1 642.749450683594 0
-1 643.464416503906 0
-1 643.489074707031 0
-1 643.513793945312 0
-1 643.538452148438 0
-1 643.563110351562 56523
-1 643.587829589844 84934
-1 643.612487792969 89881
-1 643.63720703125 92458
-1 643.661865234375 102414
-1 643.686584472656 114468
-1 643.711242675781 124668
-1 643.735961914062 124513
-1 643.760620117188 103829
-1 643.785339355469 63043
-1 643.809997558594 0
-1 643.834716796875 0
-1 643.859375 0
-1 643.884094238281 0
-1 647.60498046875 0
-1 647.6298828125 0
-1 647.65478515625 0
-1 647.6796875 0
-1 647.704650878906 49931
-1 647.729553222656 76716
-1 647.754455566406 93691
-1 647.779357910156 85642
-1 647.804321289062 56006
-1 647.829223632812 0
-1 647.854187011719 0
-1 647.879089355469 0
-1 647.903991699219 0
-1 647.928955078125 0
-1 647.953857421875 0
-1 647.978820800781 0
-1 648.003784179688 67813
-1 648.028686523438 94981
-1 648.053649902344 113070
-1 648.078552246094 104487
-1 648.103515625 64141
-1 648.128479003906 0
-1 648.153381347656 0
-1 648.178344726562 0
-1 648.203308105469 0
-1 650.529663085938 0
-1 650.554748535156 0
-1 650.579833984375 0
-1 650.604919433594 0
-1 650.630004882812 63452
-1 650.655090332031 78374
-1 650.68017578125 91657
-1 650.705261230469 91498
-1 650.730346679688 75155
-1 650.755493164062 0
-1 650.780578613281 0
-1 650.8056640625 0
-1 650.830749511719 0
-1 651.232543945312 0
-1 651.257629394531 0
-1 651.282775878906 0
-1 651.307922363281 0
-1 651.3330078125 47761
-1 651.358154296875 79769
-1 651.38330078125 113655
-1 651.408447265625 132421
-1 651.43359375 132683
-1 651.458679199219 125315
-1 651.483825683594 107246
-1 651.508972167969 72188
-1 651.534118652344 0
-1 651.559265136719 0
-1 651.584411621094 0
-1 651.609558105469 0
-1 654.156616210938 0
-1 654.181884765625 0
-1 654.207153320312 0
-1 654.232482910156 0
-1 654.257751464844 58684
-1 654.283081054688 106523
-1 654.308349609375 153315
-1 654.333679199219 158998
-1 654.358947753906 119452
-1 654.38427734375 68464
-1 654.409606933594 0
-1 654.434875488281 0
-1 654.460205078125 0
-1 654.485534667969 0
-1 655.346923828125 0
-1 655.372314453125 0
-1 655.397644042969 0
-1 655.423034667969 0
-1 655.448425292969 31443
-1 655.473754882812 99604
-1 655.499145507812 213535
-1 655.524475097656 236485
-1 655.549865722656 163183
-1 655.575256347656 63695
-1 655.600646972656 0
-1 655.6259765625 0
-1 655.6513671875 0
-1 655.6767578125 0
-1 656.362548828125 0
-1 656.388000488281 0
-1 656.413391113281 0
-1 656.438842773438 0
-1 656.464233398438 35579
-1 656.489685058594 85045
-1 656.51513671875 127826
-1 656.54052734375 125723
-1 656.565979003906 79184
-1 656.591430664062 22137
-1 656.616821289062 0
-1 656.642272949219 0
-1 656.667724609375 0
-1 656.693176269531 0
-1 658.171142578125 0
-1 658.196655273438 0
-1 658.22216796875 0
-1 658.247741699219 0
-1 658.273254394531 43960
-1 658.298767089844 103373
-1 658.324340820312 159016
-1 658.349853515625 154773
-1 658.375366210938 92099
-1 658.400939941406 19651
-1 658.426452636719 0
-1 658.452026367188 0
-1 658.4775390625 0
-1 658.503112792969 0
-1 658.605285644531 0
-1 658.630798339844 0
-1 658.656372070312 0
-1 658.681945800781 0
-1 658.70751953125 49489
-1 658.733032226562 179386
-1 658.758605957031 1.49697e+06
-1 658.7841796875 3.92247e+06
-1 658.809753417969 6.26572e+06
-1 658.835266113281 6.89362e+06
-1 658.86083984375 5.32602e+06
-1 658.886413574219 2.74504e+06
-1 658.911987304688 766187
-1 658.937561035156 0
-1 658.963134765625 0
-1 658.988708496094 0
-1 659.014282226562 0
-1 659.039855957031 0
-1 659.116577148438 0
-1 659.142150878906 0
-1 659.167724609375 0
-1 659.193359375 0
-1 659.218933105469 11192
-1 659.244506835938 419791
-1 659.270080566406 1.84331e+06
-1 659.295715332031 3.91615e+06
-1 659.3212890625 5.3942e+06
-1 659.346862792969 5.1732e+06
-1 659.372436523438 3.42379e+06
-1 659.398071289062 1.40059e+06
-1 659.423645019531 201315
-1 659.449279785156 123921
-1 659.474853515625 76332
-1 659.50048828125 60842
-1 659.526062011719 0
-1 659.551696777344 0
-1 659.577270507812 0
-1 659.602905273438 0
-1 659.628479003906 0
-1 659.654113769531 0
-1 659.6796875 0
-1 659.705322265625 0
-1 659.73095703125 0
-1 659.756591796875 367236
-1 659.782165527344 1.1593e+06
-1 659.807800292969 2.02451e+06
-1 659.833435058594 2.36619e+06
-1 659.859069824219 1.92084e+06
-1 659.884643554688 1.03776e+06
-1 659.910278320312 302929
-1 659.935913085938 5408
-1 659.961547851562 0
-1 659.987182617188 0
-1 660.012817382812 0
-1 660.038452148438 0
-1 660.140991210938 0
-1 660.166625976562 0
-1 660.192260742188 0
-1 660.217895507812 0
-1 660.243591308594 0
-1 660.269226074219 186946
-1 660.294860839844 505665
-1 660.320495605469 748260
-1 660.34619140625 740454
-1 660.371826171875 496088
-1 660.3974609375 196804
-1 660.423095703125 8375
-1 660.448791503906 0
-1 660.474426269531 0
-1 660.500122070312 0
-1 660.525756835938 0
-1 660.679748535156 0
-1 660.705444335938 0
-1 660.731140136719 0
-1 660.756774902344 0
-1 660.782470703125 52634
-1 660.808166503906 110959
-1 660.833801269531 129575
-1 660.859497070312 103558
-1 660.885192871094 58537
-1 660.910888671875 0
-1 660.9365234375 0
-1 660.962219238281 0
-1 660.987915039062 0
-1 661.14208984375 0
-1 661.167785644531 0
-1 661.193481445312 0
-1 661.219177246094 0
-1 661.244873046875 72466
-1 661.270629882812 134235
-1 661.296325683594 165054
-1 661.322021484375 133633
-1 661.347717285156 63302
-1 661.373413085938 0
-1 661.399169921875 0
-1 661.424865722656 0
-1 661.450561523438 0
-1 662.377319335938 0
-1 662.403137207031 0
-1 662.428894042969 0
-1 662.454650878906 0
-1 662.480407714844 61505
-1 662.506225585938 96640
-1 662.531982421875 181675
-1 662.557800292969 259122
-1 662.583557128906 248891
-1 662.609313964844 148820
-1 662.635131835938 38174
-1 662.660888671875 0
-1 662.686706542969 0
-1 662.712463378906 0
-1 662.73828125 0
-1 663.073669433594 0
-1 663.099487304688 0
-1 663.125305175781 0
-1 663.151123046875 0
-1 663.176940917969 24434
-1 663.202758789062 118003
-1 663.228576660156 323761
-1 663.25439453125 2.36315e+06
-1 663.280212402344 5.85963e+06
-1 663.306030273438 9.00376e+06
-1 663.331848144531 9.57549e+06
-1 663.357727050781 7.13676e+06
-1 663.383544921875 3.49301e+06
-1 663.409362792969 842780
-1 663.435180664062 93623
-1 663.460998535156 115168
-1 663.486877441406 41874
-1 663.5126953125 0
-1 663.538513183594 0
-1 663.564392089844 0
-1 663.590209960938 0
-1 663.616027832031 0
-1 663.641906738281 0
-1 663.667724609375 0
-1 663.693603515625 18818
-1 663.719421386719 102429
-1 663.745300292969 1.14358e+06
-1 663.771118164062 3.57188e+06
-1 663.796997070312 6.47255e+06
-1 663.822875976562 7.94496e+06
-1 663.848693847656 6.86832e+06
-1 663.874572753906 4.08474e+06
-1 663.900390625 1.50183e+06
-1 663.92626953125 260697
-1 663.9521484375 115683
-1 663.97802734375 132173
-1 664.003845214844 58172
-1 664.029724121094 0
-1 664.055603027344 0
-1 664.081481933594 0
-1 664.107360839844 0
-1 664.133239746094 0
-1 664.159057617188 0
-1 664.184936523438 0
-1 664.210815429688 21487
-1 664.236694335938 223661
-1 664.262573242188 1.10582e+06
-1 664.288452148438 2.4131e+06
-1 664.314392089844 3.40087e+06
-1 664.340270996094 3.34701e+06
-1 664.366149902344 2.29869e+06
-1 664.392028808594 1.01861e+06
-1 664.417907714844 213560
-1 664.443786621094 57544
-1 664.469665527344 0
-1 664.49560546875 0
-1 664.521484375 0
-1 664.54736328125 0
-1 664.625061035156 0
-1 664.651000976562 0
-1 664.676879882812 0
-1 664.702758789062 0
-1 664.728698730469 73510
-1 664.754577636719 338964
-1 664.780517578125 809574
-1 664.806396484375 1.25692e+06
-1 664.832336425781 1.3601e+06
-1 664.858276367188 1.0325e+06
-1 664.884155273438 514238
-1 664.910095214844 120654
-1 664.935974121094 0
-1 664.9619140625 0
-1 664.987854003906 0
-1 665.013793945312 0
-1 665.039672851562 0
-1 665.143432617188 0
-1 665.169372558594 0
-1 665.195251464844 0
-1 665.22119140625 0
-1 665.247131347656 47621
-1 665.273071289062 171417
-1 665.299011230469 344455
-1 665.324951171875 444561
-1 665.350891113281 395271
-1 665.376831054688 233246
-1 665.40283203125 61255
-1 665.428771972656 0
-1 665.454711914062 0
-1 665.480651855469 0
-1 665.506591796875 0
-1 665.922058105469 0
-1 665.948059082031 0
-1 665.973999023438 0
-1 666 0
-1 666.026000976562 58082
-1 666.051940917969 85193
-1 666.077941894531 101335
-1 666.103942871094 91618
-1 666.129943847656 52463
-1 666.155883789062 0
-1 666.181884765625 0
-1 666.207885742188 0
-1 666.23388671875 0
-1 666.259887695312 0
-1 666.285888671875 55086
-1 666.311889648438 109793
-1 666.337890625 137729
-1 666.363891601562 119100
-1 666.389892578125 65604
-1 666.415893554688 0
-1 666.44189453125 0
-1 666.467895507812 0
-1 666.493957519531 0
-1 667.11865234375 0
-1 667.144653320312 0
-1 667.170715332031 0
-1 667.19677734375 0
-1 667.222839355469 29617
-1 667.248901367188 232766
-1 667.274963378906 1.2292e+06
-1 667.301025390625 2.84538e+06
-1 667.327087402344 4.20394e+06
-1 667.353149414062 4.32545e+06
-1 667.379211425781 3.10878e+06
-1 667.4052734375 1.44256e+06
-1 667.431335449219 311285
-1 667.457397460938 53821
-1 667.483459472656 0
-1 667.509521484375 0
-1 667.535583496094 0
-1 667.561645507812 0
-1 667.613830566406 0
-1 667.639892578125 0
-1 667.665954589844 0
-1 667.692077636719 0
-1 667.718139648438 0
-1 667.744201660156 84632
-1 667.770324707031 551423
-1 667.79638671875 1.42966e+06
-1 667.822448730469 2.29378e+06
-1 667.848571777344 2.53592e+06
-1 667.874633789062 1.96516e+06
-1 667.900756835938 1.00975e+06
-1 667.926818847656 270513
-1 667.952941894531 0
-1 667.979064941406 0
-1 668.005126953125 0
-1 668.03125 0
-1 668.057312011719 0
-1 668.135620117188 0
-1 668.161743164062 0
-1 668.187866210938 0
-1 668.213989257812 0
-1 668.240112304688 4469
-1 668.266235351562 179633
-1 668.292297363281 621350
-1 668.318420410156 1.11284e+06
-1 668.344543457031 1.33239e+06
-1 668.370666503906 1.11709e+06
-1 668.396789550781 638072
-1 668.422912597656 221699
-1 668.449035644531 34936
-1 668.475158691406 0
-1 668.501281738281 0
-1 668.527404785156 0
-1 668.553588867188 45783
-1 668.579711914062 172163
-1 668.605834960938 283498
-1 668.631958007812 300898
-1 668.658081054688 214736
-1 668.684265136719 86420
-1 668.710388183594 0
-1 668.736511230469 0
-1 668.762634277344 8680
-1 668.788818359375 141637
-1 668.81494140625 323567
-1 668.841125488281 431957
-1 668.867248535156 379181
-1 668.893432617188 207706
-1 668.919555664062 51415
-1 668.945739746094 0
-1 668.971862792969 0
-1 668.998046875 0
-1 669.024169921875 0
-1 669.128845214844 0
-1 669.154968261719 0
-1 669.18115234375 0
-1 669.207336425781 0
-1 669.233520507812 37020
-1 669.259704589844 212253
-1 669.285827636719 424629
-1 669.31201171875 545674
-1 669.338195800781 497737
-1 669.364379882812 316441
-1 669.390563964844 108412
-1 669.416748046875 0
-1 669.442932128906 0
-1 669.469116210938 57017
-1 669.495300292969 192572
-1 669.521484375 451804
-1 669.547668457031 697732
-1 669.573852539062 737351
-1 669.600036621094 518584
-1 669.626220703125 204121
-1 669.652465820312 57606
-1 669.678649902344 0
-1 669.704833984375 0
-1 669.731018066406 14100
-1 669.757263183594 247120
-1 669.783447265625 571066
-1 669.809631347656 783144
-1 669.835876464844 741011
-1 669.862060546875 486785
-1 669.888244628906 201381
-1 669.914489746094 37819
-1 669.940673828125 0
-1 669.966918945312 0
-1 669.993103027344 49498
-1 670.019348144531 205838
-1 670.045532226562 367984
-1 670.07177734375 435331
-1 670.098022460938 362194
-1 670.124206542969 203307
-1 670.150451660156 66510
-1 670.176696777344 0
-1 670.202880859375 0
-1 670.229125976562 0
-1 670.25537109375 21769
-1 670.281616210938 105240
-1 670.307800292969 167923
-1 670.334045410156 175965
-1 670.360290527344 131583
-1 670.386535644531 63597
-1 670.412780761719 0
-1 670.439025878906 0
-1 670.465270996094 49495
-1 670.491516113281 89598
-1 670.517761230469 123397
-1 670.544006347656 140845
-1 670.570251464844 122527
-1 670.596496582031 68633
-1 670.622680664062 0
-1 670.64892578125 0
-1 670.675170898438 0
-1 670.701477050781 0
-1 673.150085449219 0
-1 673.176513671875 0
-1 673.202941894531 0
-1 673.229309082031 0
-1 673.255737304688 66166
-1 673.282165527344 119938
-1 673.308532714844 123878
-1 673.3349609375 101238
-1 673.361389160156 111477
-1 673.387817382812 114766
-1 673.414184570312 81591
-1 673.440612792969 44499
-1 673.467041015625 0
-1 673.493469238281 62249
-1 673.519897460938 110354
-1 673.546325683594 143045
-1 673.57275390625 133613
-1 673.599182128906 77534
-1 673.625610351562 4426
-1 673.652038574219 0
-1 673.678466796875 0
-1 673.704895019531 0
-1 673.731323242188 0
-1 673.757751464844 41244
-1 673.7841796875 155366
-1 673.810607910156 233802
-1 673.837097167969 217560
-1 673.863525390625 127897
-1 673.889953613281 37739
-1 673.916442871094 0
-1 673.94287109375 0
-1 673.969299316406 0
-1 673.995788574219 0
-1 677.63427734375 0
-1 677.660949707031 0
-1 677.687622070312 0
-1 677.714294433594 0
-1 677.740966796875 5110
-1 677.767639160156 84226
-1 677.794311523438 133093
-1 677.820983886719 123923
-1 677.84765625 75143
-1 677.874328613281 0
-1 677.901000976562 0
-1 677.927673339844 0
-1 677.954345703125 0
-1 680.362426757812 0
-1 680.389221191406 0
-1 680.416076660156 0
-1 680.44287109375 0
-1 680.4697265625 62017
-1 680.49658203125 96575
-1 680.523376464844 134227
-1 680.550231933594 148246
-1 680.577087402344 127513
-1 680.603881835938 84666
-1 680.630737304688 45596
-1 680.657592773438 0
-1 680.684448242188 0
-1 680.711303710938 0
-1 680.738159179688 0
-1 681.167907714844 0
-1 681.19482421875 0
-1 681.2216796875 0
-1 681.24853515625 0
-1 681.275451660156 63988
-1 681.302307128906 85451
-1 681.329223632812 100008
-1 681.356079101562 105427
-1 681.382995605469 101852
-1 681.409851074219 86864
-1 681.436767578125 56803
-1 681.463623046875 0
-1 681.490539550781 0
-1 681.517456054688 0
-1 681.544311523438 0
-1 682.136474609375 0
-1 682.163391113281 0
-1 682.190307617188 0
-1 682.21728515625 0
-1 682.244201660156 30585
-1 682.271118164062 98056
-1 682.298095703125 142391
-1 682.325012207031 132570
-1 682.351989746094 84224
-1 682.37890625 34478
-1 682.405883789062 0
-1 682.432800292969 0
-1 682.459777832031 0
-1 682.486694335938 0
-1 682.621520996094 0
-1 682.6484375 0
-1 682.675415039062 0
-1 682.702392578125 0
-1 682.729370117188 49549
-1 682.756286621094 113049
-1 682.783264160156 160407
-1 682.810241699219 153580
-1 682.837219238281 96978
-1 682.864196777344 39033
-1 682.891174316406 0
-1 682.918151855469 0
-1 682.945129394531 0
-1 682.972106933594 0
-1 683.350036621094 0
-1 683.377014160156 0
-1 683.404052734375 0
-1 683.431030273438 0
-1 683.458068847656 52857
-1 683.485046386719 300808
-1 683.512084960938 662287
-1 683.5390625 910854
-1 683.566101074219 857801
-1 683.593139648438 540211
-1 683.6201171875 182471
-1 683.647155761719 0
-1 683.674194335938 0
-1 683.701232910156 0
-1 683.728210449219 0
-1 683.755249023438 0
-1 684.350280761719 0
-1 684.377319335938 0
-1 684.404418945312 0
-1 684.431457519531 0
-1 684.458557128906 57373
-1 684.485595703125 88904
-1 684.5126953125 168910
-1 684.539733886719 260707
-1 684.566833496094 280261
-1 684.593872070312 200961
-1 684.620971679688 84268
-1 684.648071289062 20547
-1 684.675109863281 0
-1 684.702209472656 0
-1 684.729309082031 0
-1 684.756408691406 0
-1 685.406982421875 0
-1 685.43408203125 0
-1 685.461181640625 0
-1 685.488342285156 0
-1 685.515441894531 44117
-1 685.542602539062 112512
-1 685.569763183594 144244
-1 685.596862792969 118162
-1 685.6240234375 56129
-1 685.651123046875 0
-1 685.678283691406 0
-1 685.705444335938 0
-1 685.732604980469 0
-1 694.364013671875 0
-1 694.391662597656 0
-1 694.419311523438 0
-1 694.447021484375 0
-1 694.474670410156 44700
-1 694.502319335938 81564
-1 694.529968261719 156309
-1 694.557678222656 198797
-1 694.585327148438 178163
-1 694.613037109375 107838
-1 694.640686035156 26085
-1 694.668334960938 0
-1 694.696044921875 0
-1 694.723693847656 0
-1 694.751403808594 0
-1 694.889831542969 0
-1 694.917541503906 0
-1 694.945190429688 0
-1 694.972900390625 0
-1 695.000610351562 65654
-1 695.0283203125 115530
-1 695.056030273438 140558
-1 695.083740234375 125251
-1 695.111389160156 79144
-1 695.139099121094 31126
-1 695.166809082031 0
-1 695.194519042969 0
-1 695.222229003906 0
-1 695.249938964844 0
-1 696.33203125 0
-1 696.359802246094 0
-1 696.387573242188 0
-1 696.415344238281 0
-1 696.443115234375 73490
-1 696.470886230469 94265
-1 696.498718261719 103631
-1 696.526489257812 87809
-1 696.554260253906 34063
-1 696.582092285156 7807
-1 696.60986328125 127657
-1 696.637634277344 220612
-1 696.665466308594 232368
-1 696.693237304688 160909
-1 696.721069335938 63868
-1 696.748840332031 0
-1 696.776672363281 0
-1 696.804443359375 0
-1 696.832275390625 0
-1 697.193908691406 0
-1 697.221740722656 0
-1 697.249572753906 0
-1 697.277404785156 0
-1 697.305236816406 53422
-1 697.333068847656 86908
-1 697.360900878906 111475
-1 697.388732910156 91506
-1 697.416564941406 30061
-1 697.444396972656 0
-1 697.472290039062 0
-1 697.500122070312 0
-1 697.527954101562 0
-1 697.89013671875 0
-1 697.918029785156 0
-1 697.945861816406 0
-1 697.973754882812 0
-1 698.001647949219 69985
-1 698.029479980469 147035
-1 698.057373046875 180495
-1 698.085266113281 144347
-1 698.113159179688 61732
-1 698.141052246094 0
-1 698.1689453125 0
-1 698.196838378906 0
-1 698.224670410156 0
-1 698.252563476562 0
-1 698.280456542969 0
-1 698.308349609375 0
-1 698.336303710938 58087
-1 698.364196777344 116868
-1 698.39208984375 137350
-1 698.419982910156 111613
-1 698.447875976562 66088
-1 698.475769042969 0
-1 698.503662109375 0
-1 698.531616210938 0
-1 698.559509277344 0
-1 707.036987304688 0
-1 707.065368652344 0
-1 707.093811035156 0
-1 707.122253417969 0
-1 707.150695800781 14925
-1 707.179077148438 123798
-1 707.20751953125 240274
-1 707.235961914062 298772
-1 707.264404296875 272078
-1 707.292846679688 192268
-1 707.3212890625 116381
-1 707.349670410156 74789
-1 707.378112792969 0
-1 707.406555175781 0
-1 707.434997558594 0
-1 707.463439941406 0
-1 707.491943359375 69706
-1 707.520385742188 99532
-1 707.548828125 111506
-1 707.577270507812 102446
-1 707.605712890625 83590
-1 707.634155273438 69254
-1 707.662658691406 72212
-1 707.691101074219 99289
-1 707.719543457031 136807
-1 707.747985839844 153060
-1 707.776489257812 129294
-1 707.804931640625 84685
-1 707.833435058594 66587
-1 707.861877441406 0
-1 707.890319824219 0
-1 707.918823242188 0
-1 707.947265625 0
-1 708.403137207031 0
-1 708.431640625 0
-1 708.460144042969 0
-1 708.488647460938 0
-1 708.517150878906 78110
-1 708.545654296875 108376
-1 708.574157714844 128771
-1 708.602661132812 136451
-1 708.631164550781 132671
-1 708.659729003906 114941
-1 708.688232421875 84257
-1 708.716735839844 48576
-1 708.745300292969 0
-1 708.773803710938 0
-1 708.802307128906 0
-1 708.830871582031 0
-1 708.887878417969 0
-1 708.916442871094 0
-1 708.944946289062 0
-1 708.973510742188 0
-1 709.002075195312 48390
-1 709.030578613281 119742
-1 709.059143066406 178516
-1 709.087646484375 181221
-1 709.1162109375 124107
-1 709.144775390625 53038
-1 709.17333984375 0
-1 709.201843261719 0
-1 709.230407714844 0
-1 709.258972167969 0
-1 709.373168945312 0
-1 709.401733398438 0
-1 709.430297851562 0
-1 709.458862304688 0
-1 709.487426757812 38155
-1 709.516052246094 109565
-1 709.544616699219 178349
-1 709.573181152344 194716
-1 709.601745605469 139671
-1 709.630310058594 51862
-1 709.658874511719 0
-1 709.6875 0
-1 709.716064453125 0
-1 709.74462890625 0
-1 709.801818847656 0
-1 709.830383300781 0
-1 709.859008789062 0
-1 709.887573242188 0
-1 709.916198730469 51014
-1 709.944763183594 119061
-1 709.973388671875 160348
-1 710.001953125 152910
-1 710.030578613281 106230
-1 710.059143066406 63018
-1 710.087768554688 0
-1 710.116394042969 0
-1 710.144958496094 0
-1 710.173583984375 0
-1 710.202209472656 0
-1 710.230834960938 0
-1 710.259399414062 79064
-1 710.288024902344 144216
-1 710.316650390625 178109
-1 710.345275878906 137931
-1 710.373901367188 49507
-1 710.402526855469 0
-1 710.43115234375 0
-1 710.459777832031 0
-1 710.488403320312 0
-1 711.348022460938 0
-1 711.376708984375 0
-1 711.405395507812 0
-1 711.43408203125 0
-1 711.462768554688 687
-1 711.491455078125 213234
-1 711.520141601562 666815
-1 711.548828125 1.18412e+06
-1 711.577514648438 1.42124e+06
-1 711.606201171875 1.18019e+06
-1 711.634948730469 623119
-1 711.663635253906 115376
-1 711.692321777344 63798
-1 711.721008300781 0
-1 711.749755859375 0
-1 711.778442382812 0
-1 711.80712890625 0
-1 712.180480957031 0
-1 712.209228515625 0
-1 712.237976074219 0
-1 712.266723632812 0
-1 712.29541015625 53123
-1 712.324157714844 89680
-1 712.352905273438 110635
-1 712.381652832031 98915
-1 712.410400390625 60233
-1 712.439147949219 0
-1 712.467895507812 17732
-1 712.496643066406 120309
-1 712.525390625 389933
-1 712.554138183594 707990
-1 712.582885742188 857077
-1 712.611633300781 724847
-1 712.640380859375 418899
-1 712.669189453125 152223
-1 712.697937011719 42894
-1 712.726684570312 0
-1 712.755432128906 0
-1 712.784240722656 0
-1 712.81298828125 0
-1 713.187133789062 0
-1 713.215942382812 0
-1 713.244750976562 0
-1 713.273498535156 0
-1 713.302307128906 46570
-1 713.331115722656 106501
-1 713.359924316406 120580
-1 713.388732910156 83552
-1 713.417541503906 24094
-1 713.446350097656 0
-1 713.475158691406 0
-1 713.503967285156 0
-1 713.532775878906 0
-1 714.571166992188 0
-1 714.600036621094 0
-1 714.62890625 0
-1 714.657775878906 0
-1 714.686645507812 40178
-1 714.715576171875 97023
-1 714.744445800781 1.93436e+06
-1 714.773315429688 6.21828e+06
-1 714.80224609375 1.13627e+07
-1 714.831115722656 1.40237e+07
-1 714.859985351562 1.21876e+07
-1 714.888916015625 7.2653e+06
-1 714.917785644531 2.60845e+06
-1 714.946716308594 297018
-1 714.9755859375 42342
-1 715.004516601562 0
-1 715.033386230469 0
-1 715.062316894531 0
-1 715.091186523438 0
-1 715.1201171875 0
-1 715.149047851562 0
-1 715.177917480469 0
-1 715.206848144531 35870
-1 715.235778808594 741081
-1 715.2646484375 3.24204e+06
-1 715.293579101562 6.90752e+06
-1 715.322509765625 9.61384e+06
-1 715.351440429688 9.38754e+06
-1 715.38037109375 6.41203e+06
-1 715.409301757812 2.82569e+06
-1 715.438232421875 572901
-1 715.467163085938 57088
-1 715.49609375 0
-1 715.525024414062 0
-1 715.553955078125 0
-1 715.582885742188 0
-1 715.61181640625 0
-1 715.640747070312 0
-1 715.669677734375 0
-1 715.698669433594 0
-1 715.727600097656 168391
-1 715.756530761719 1.04739e+06
-1 715.785461425781 2.64028e+06
-1 715.814453125 4.17282e+06
-1 715.843383789062 4.56559e+06
-1 715.872314453125 3.50368e+06
-1 715.901306152344 1.78504e+06
-1 715.930236816406 489578
-1 715.959228515625 27282
-1 715.988159179688 0
-1 716.017150878906 0
-1 716.046081542969 0
-1 716.075073242188 0
-1 716.10400390625 0
-1 716.132995605469 0
-1 716.161987304688 0
-1 716.19091796875 0
-1 716.219909667969 576
-1 716.248901367188 240931
-1 716.277893066406 774855
-1 716.306823730469 1.40786e+06
-1 716.335815429688 1.72194e+06
-1 716.364807128906 1.46494e+06
-1 716.393798828125 828084
-1 716.422790527344 246222
-1 716.451782226562 0
-1 716.480773925781 0
-1 716.509765625 0
-1 716.538757324219 0
-1 716.567749023438 0
-1 716.625732421875 0
-1 716.654724121094 0
-1 716.683776855469 0
-1 716.712768554688 0
-1 716.741760253906 31701
-1 716.770751953125 132240
-1 716.7998046875 263020
-1 716.828796386719 326511
-1 716.857788085938 249676
-1 716.886840820312 79637
-1 716.915832519531 0
-1 716.944885253906 0
-1 716.973876953125 0
-1 717.0029296875 0
-1 717.6708984375 0
-1 717.699951171875 0
-1 717.72900390625 0
-1 717.758117675781 0
-1 717.787170410156 51810
-1 717.816223144531 98849
-1 717.845336914062 122081
-1 717.874389648438 113525
-1 717.903442382812 88913
-1 717.932556152344 63210
-1 717.961608886719 0
-1 717.99072265625 0
-1 718.019775390625 0
-1 718.048889160156 0
-1 718.4853515625 0
-1 718.514465332031 0
-1 718.543579101562 0
-1 718.57275390625 0
-1 718.601867675781 78372
-1 718.630981445312 105468
-1 718.660095214844 121439
-1 718.689208984375 116334
-1 718.718322753906 87896
-1 718.747497558594 40711
-1 718.776611328125 0
-1 718.805725097656 0
-1 718.834838867188 0
-1 718.864013671875 0
-1 719.184631347656 0
-1 719.213745117188 0
-1 719.242919921875 0
-1 719.272094726562 0
-1 719.30126953125 63491
-1 719.330383300781 104824
-1 719.359558105469 130564
-1 719.388732910156 119567
-1 719.417907714844 71225
-1 719.447082519531 0
-1 719.476257324219 0
-1 719.505432128906 0
-1 719.534606933594 0
-1 719.563781738281 54121
-1 719.592956542969 83826
-1 719.622131347656 113544
-1 719.651306152344 123254
-1 719.680480957031 99968
-1 719.709716796875 54317
-1 719.738891601562 0
-1 719.76806640625 0
-1 719.797241210938 0
-1 719.826477050781 0
-1 727.1513671875 0
-1 727.181030273438 0
-1 727.210693359375 0
-1 727.240295410156 0
-1 727.269958496094 61617
-1 727.299621582031 105875
-1 727.329284667969 143262
-1 727.358947753906 143210
-1 727.388610839844 95246
-1 727.418212890625 38207
-1 727.447875976562 0
-1 727.4775390625 0
-1 727.507202148438 0
-1 727.536865234375 69736
-1 727.566528320312 102432
-1 727.59619140625 125192
-1 727.625915527344 623108
-1 727.655578613281 1.27712e+06
-1 727.685241699219 1.63317e+06
-1 727.714904785156 1.43393e+06
-1 727.744567871094 843528
-1 727.774291992188 276094
-1 727.803955078125 25906
-1 727.833618164062 0
-1 727.86328125 0
-1 727.893005371094 6720
-1 727.922668457031 158300
-1 727.952392578125 779281
-1 727.982055664062 1.61741e+06
-1 728.011779785156 2.16338e+06
-1 728.041442871094 2.02665e+06
-1 728.071166992188 1.31141e+06
-1 728.100830078125 511356
-1 728.130554199219 43961
-1 728.160278320312 0
-1 728.18994140625 0
-1 728.219665527344 0
-1 728.249389648438 68239
-1 728.279052734375 503761
-1 728.308776855469 1.19116e+06
-1 728.338500976562 1.74229e+06
-1 728.368225097656 1.77123e+06
-1 728.39794921875 1.26034e+06
-1 728.427673339844 574289
-1 728.457397460938 111610
-1 728.487121582031 16316
-1 728.516845703125 0
-1 728.546569824219 0
-1 728.576293945312 30512
-1 728.606018066406 165633
-1 728.6357421875 392088
-1 728.665466308594 584590
-1 728.695190429688 605148
-1 728.724914550781 435675
-1 728.754699707031 193236
-1 728.784423828125 24674
-1 728.814147949219 0
-1 728.843933105469 0
-1 728.873657226562 0
-1 728.903381347656 0
-1 728.933166503906 51269
-1 728.962890625 169214
-1 728.99267578125 282199
-1 729.022399902344 320353
-1 729.052185058594 256689
-1 729.081909179688 128720
-1 729.111694335938 14169
-1 729.141479492188 0
-1 729.171203613281 0
-1 729.200988769531 0
-1 729.230773925781 0
-1 730.273742675781 0
-1 730.303588867188 0
-1 730.333435058594 0
-1 730.36328125 0
-1 730.393127441406 71909
-1 730.422973632812 100374
-1 730.452819824219 114135
-1 730.482666015625 99244
-1 730.512512207031 60122
-1 730.542358398438 0
-1 730.572204589844 0
-1 730.60205078125 0
-1 730.631896972656 0
-1 732.007141113281 0
-1 732.037109375 0
-1 732.067016601562 0
-1 732.096984863281 0
-1 732.126892089844 64850
-1 732.156860351562 113713
-1 732.186828613281 122407
-1 732.216735839844 93946
-1 732.246704101562 54904
-1 732.276672363281 0
-1 732.306640625 0
-1 732.336608886719 0
-1 732.366516113281 0
-1 733.626525878906 0
-1 733.656555175781 0
-1 733.686584472656 0
-1 733.716674804688 0
-1 733.746704101562 81115
-1 733.776733398438 179672
-1 733.806762695312 228380
-1 733.836853027344 182302
-1 733.866882324219 77905
-1 733.89697265625 0
-1 733.927001953125 0
-1 733.957092285156 0
-1 733.987121582031 0
-1 735.130737304688 0
-1 735.160888671875 0
-1 735.191040039062 0
-1 735.221130371094 0
-1 735.251281738281 57544
-1 735.281433105469 90854
-1 735.311584472656 106234
-1 735.341735839844 118637
-1 735.371887207031 120468
-1 735.401977539062 83046
-1 735.43212890625 23118
-1 735.462280273438 0
-1 735.492431640625 0
-1 735.522583007812 0
-1 735.552795410156 0
-1 737.638000488281 0
-1 737.668273925781 0
-1 737.698608398438 0
-1 737.728881835938 0
-1 737.759155273438 68641
-1 737.789428710938 103511
-1 737.819763183594 151926
-1 737.850036621094 163152
-1 737.88037109375 134796
-1 737.91064453125 103294
-1 737.940979003906 97713
-1 737.971252441406 104363
-1 738.001586914062 99991
-1 738.031860351562 85843
-1 738.062194824219 71331
-1 738.092468261719 0
-1 738.122802734375 0
-1 738.153137207031 0
-1 738.183410644531 0
-1 739.397705078125 0
-1 739.428100585938 0
-1 739.45849609375 0
-1 739.488891601562 0
-1 739.519287109375 71225
-1 739.549682617188 324062
-1 739.580078125 606884
-1 739.610473632812 740913
-1 739.640869140625 631042
-1 739.671325683594 362227
-1 739.701721191406 116122
-1 739.732116699219 3630
-1 739.762512207031 0
-1 739.79296875 0
-1 739.823364257812 0
-1 739.853820800781 0
-1 739.884216308594 0
-1 739.914611816406 72180
-1 739.945068359375 103751
-1 739.975524902344 123262
-1 740.005920410156 126086
-1 740.036376953125 110607
-1 740.066772460938 89454
-1 740.097229003906 75101
-1 740.127685546875 0
-1 740.158081054688 0
-1 740.188537597656 0
-1 740.218994140625 0
-1 740.401672363281 0
-1 740.43212890625 0
-1 740.462585449219 0
-1 740.493041992188 0
-1 740.523498535156 0
-1 740.554016113281 116247
-1 740.58447265625 238785
-1 740.614929199219 291299
-1 740.645385742188 239588
-1 740.675842285156 127197
-1 740.706359863281 33985
-1 740.73681640625 0
-1 740.767272949219 0
-1 740.797790527344 0
-1 740.828247070312 0
-1 742.38525390625 0
-1 742.415832519531 0
-1 742.446411132812 0
-1 742.476989746094 0
-1 742.507568359375 61549
-1 742.538208007812 136864
-1 742.568786621094 179371
-1 742.599365234375 175017
-1 742.629943847656 138019
-1 742.660522460938 88767
-1 742.691162109375 44819
-1 742.721740722656 0
-1 742.752319335938 56874
-1 742.782958984375 87987
-1 742.813537597656 120157
-1 742.844116210938 133865
-1 742.874755859375 106958
-1 742.905334472656 47137
-1 742.935974121094 0
-1 742.966613769531 68766
-1 742.997192382812 95235
-1 743.02783203125 108551
-1 743.058410644531 100276
-1 743.089050292969 63402
-1 743.119689941406 0
-1 743.150329589844 0
-1 743.180908203125 0
-1 743.211547851562 0
-1 744.161987304688 0
-1 744.192626953125 0
-1 744.223327636719 0
-1 744.254028320312 0
-1 744.284729003906 20354
-1 744.3154296875 87026
-1 744.346130371094 135172
-1 744.376831054688 137549
-1 744.407531738281 98453
-1 744.438232421875 44693
-1 744.468933105469 0
-1 744.499633789062 0
-1 744.530334472656 0
-1 744.56103515625 0
-1 746.099060058594 0
-1 746.1298828125 0
-1 746.160705566406 0
-1 746.191467285156 0
-1 746.222290039062 0
-1 746.253112792969 270282
-1 746.283935546875 790137
-1 746.314758300781 1.27531e+06
-1 746.345581054688 1.38968e+06
-1 746.376403808594 1.05025e+06
-1 746.4072265625 515856
-1 746.438049316406 119039
-1 746.468872070312 0
-1 746.499694824219 0
-1 746.530578613281 0
-1 746.561401367188 0
-1 746.592224121094 0
-1 746.623046875 0
-1 746.653930664062 0
-1 746.684753417969 0
-1 746.715576171875 26286
-1 746.746459960938 216127
-1 746.777282714844 608881
-1 746.808166503906 1.02571e+06
-1 746.838989257812 1.18089e+06
-1 746.869873046875 950722
-1 746.900695800781 502885
-1 746.931579589844 127914
-1 746.96240234375 0
-1 746.993286132812 0
-1 747.024169921875 0
-1 747.054992675781 0
-1 747.085876464844 0
-1 747.116760253906 0
-1 747.147644042969 0
-1 747.178527832031 0
-1 747.209350585938 0
-1 747.240234375 75136
-1 747.271118164062 239922
-1 747.302001953125 441801
-1 747.332885742188 542005
-1 747.36376953125 457852
-1 747.394653320312 253512
-1 747.425537109375 70577
-1 747.456420898438 0
-1 747.487365722656 0
-1 747.518249511719 0
-1 747.549133300781 0
-1 747.641845703125 0
-1 747.672729492188 0
-1 747.70361328125 0
-1 747.734558105469 0
-1 747.765441894531 64300
-1 747.79638671875 123962
-1 747.827270507812 140984
-1 747.858215332031 98203
-1 747.889099121094 32595
-1 747.919982910156 0
-1 747.950866699219 0
-1 747.981811523438 0
-1 748.012756347656 0
-1 749.189331054688 0
-1 749.220336914062 0
-1 749.251342773438 0
-1 749.282348632812 0
-1 749.313354492188 72756
-1 749.344360351562 87099
-1 749.375366210938 93698
-1 749.406372070312 88713
-1 749.437377929688 64473
-1 749.468383789062 0
-1 749.499389648438 0
-1 749.530456542969 0
-1 749.561462402344 0
-1 750.151245117188 0
-1 750.182250976562 0
-1 750.213317871094 0
-1 750.244384765625 0
-1 750.275451660156 60242
-1 750.306518554688 87020
-1 750.337585449219 110917
-1 750.36865234375 107706
-1 750.399780273438 76014
-1 750.430847167969 0
-1 750.4619140625 0
-1 750.492980957031 0
-1 750.524047851562 0
-1 755.302307128906 0
-1 755.333679199219 0
-1 755.365112304688 0
-1 755.396484375 0
-1 755.427856445312 36560
-1 755.459228515625 84807
-1 755.490661621094 119398
-1 755.522033691406 135252
-1 755.553405761719 134414
-1 755.584838867188 109632
-1 755.6162109375 59062
-1 755.647644042969 0
-1 755.679016113281 0
-1 755.71044921875 0
-1 755.741821289062 0
-1 756.08740234375 0
-1 756.118835449219 0
-1 756.150268554688 0
-1 756.181701660156 0
-1 756.213134765625 60357
-1 756.244567871094 95415
-1 756.276000976562 106534
-1 756.307495117188 100138
-1 756.338928222656 82167
-1 756.370361328125 0
-1 756.401794433594 0
-1 756.433227539062 0
-1 756.464721679688 0
-1 757.409118652344 0
-1 757.440673828125 0
-1 757.47216796875 0
-1 757.503662109375 0
-1 757.535217285156 52500
-1 757.566711425781 108008
-1 757.598266601562 140567
-1 757.629760742188 146485
-1 757.661315917969 140445
-1 757.692810058594 130214
-1 757.724365234375 105642
-1 757.755859375 63947
-1 757.787414550781 0
-1 757.818969726562 0
-1 757.850463867188 0
-1 757.882019042969 0
-1 760.031311035156 0
-1 760.06298828125 0
-1 760.094665527344 0
-1 760.126342773438 0
-1 760.158020019531 64609
-1 760.189697265625 128726
-1 760.221435546875 161540
-1 760.253112792969 145543
-1 760.284790039062 97140
-1 760.316467285156 41128
-1 760.34814453125 0
-1 760.3798828125 0
-1 760.411560058594 0
-1 760.443237304688 0
-1 769.333129882812 0
-1 769.365417480469 0
-1 769.397644042969 0
-1 769.429931640625 0
-1 769.462219238281 73222
-1 769.494445800781 100666
-1 769.526733398438 116367
-1 769.559020996094 104374
-1 769.591247558594 63006
-1 769.62353515625 0
-1 769.655822753906 0
-1 769.688110351562 0
-1 769.720397949219 0
-1 779.530090332031 0
-1 779.56298828125 0
-1 779.595886230469 0
-1 779.628784179688 0
-1 779.661743164062 66783
-1 779.694641113281 106440
-1 779.7275390625 136037
-1 779.760437011719 140559
-1 779.793395996094 112395
-1 779.826293945312 68334
-1 779.859191894531 0
-1 779.892150878906 0
-1 779.925048828125 0
-1 779.9580078125 0
-1 782.598937988281 0
-1 782.632019042969 0
-1 782.665161132812 0
-1 782.6982421875 0
-1 782.731323242188 76267
-1 782.764465332031 121626
-1 782.797546386719 173179
-1 782.830688476562 193857
-1 782.86376953125 160539
-1 782.896911621094 87506
-1 782.929992675781 19939
-1 782.963134765625 0
-1 782.996276855469 0
-1 783.029357910156 0
-1 783.0625 78676
-1 783.095642089844 130052
-1 783.128723144531 134700
-1 783.161865234375 83127
-1 783.195007324219 24368
-1 783.228149414062 0
-1 783.261291503906 0
-1 783.29443359375 0
-1 783.327575683594 0
-1 785.087036132812 0
-1 785.120300292969 0
-1 785.153564453125 0
-1 785.186828613281 0
-1 785.220092773438 68842
-1 785.253356933594 87775
-1 785.28662109375 101711
-1 785.319885253906 104451
-1 785.353149414062 91645
-1 785.386413574219 59746
-1 785.419677734375 0
-1 785.452941894531 0
-1 785.486267089844 0
-1 785.51953125 0
-1 790.468383789062 0
-1 790.502014160156 0
-1 790.535583496094 0
-1 790.569213867188 0
-1 790.602783203125 40284
-1 790.636413574219 92339
-1 790.670043945312 154195
-1 790.70361328125 190266
-1 790.737243652344 171237
-1 790.770874023438 105645
-1 790.804443359375 39725
-1 790.838073730469 0
-1 790.871704101562 0
-1 790.905334472656 0
-1 790.93896484375 0
-1 791.342651367188 0
-1 791.376281738281 0
-1 791.409912109375 0
-1 791.443603515625 0
-1 791.477233886719 56522
-1 791.510925292969 117793
-1 791.544555664062 146708
-1 791.578247070312 118464
-1 791.611938476562 51840
-1 791.645568847656 0
-1 791.679260253906 0
-1 791.712951660156 0
-1 791.74658203125 0
-1 793.703552246094 0
-1 793.737365722656 0
-1 793.771118164062 0
-1 793.804931640625 0
-1 793.838745117188 72533
-1 793.87255859375 109098
-1 793.906372070312 124748
-1 793.940185546875 101851
-1 793.973999023438 47367
-1 794.007873535156 0
-1 794.041687011719 0
-1 794.075500488281 0
-1 794.109313964844 0
-1 795.2607421875 0
-1 795.294616699219 0
-1 795.328552246094 0
-1 795.362487792969 0
-1 795.396362304688 55811
-1 795.430297851562 94529
-1 795.464172363281 124450
-1 795.498107910156 135063
-1 795.532043457031 120624
-1 795.565979003906 84305
-1 795.599853515625 36971
-1 795.6337890625 0
-1 795.667724609375 0
-1 795.70166015625 0
-1 795.735595703125 0
-1 797.94580078125 0
-1 797.979858398438 0
-1 798.013977050781 0
-1 798.048034667969 0
-1 798.082092285156 72079
-1 798.1162109375 123689
-1 798.150268554688 130854
-1 798.184387207031 85210
-1 798.218444824219 25616
-1 798.252563476562 0
-1 798.28662109375 0
-1 798.320739746094 0
-1 798.354858398438 0
-1 802.943969726562 0
-1 802.978332519531 0
-1 803.012756347656 0
-1 803.047180175781 0
-1 803.08154296875 41250
-1 803.115966796875 105782
-1 803.150390625 129878
-1 803.184753417969 112132
-1 803.219177246094 76858
-1 803.253601074219 0
-1 803.288024902344 0
-1 803.322448730469 0
-1 803.356872558594 0
-1 803.528991699219 0
-1 803.563415527344 0
-1 803.597839355469 0
-1 803.63232421875 0
-1 803.666748046875 44084
-1 803.701171875 85370
-1 803.735595703125 152526
-1 803.770080566406 196363
-1 803.804504394531 178691
-1 803.838989257812 101298
-1 803.873413085938 34754
-1 803.907897949219 75120
-1 803.942321777344 104330
-1 803.976806640625 96596
-1 804.01123046875 104422
-1 804.045715332031 223675
-1 804.080200195312 391146
-1 804.114685058594 483763
-1 804.149108886719 424253
-1 804.18359375 234445
-1 804.218078613281 45606
-1 804.252563476562 131996
-1 804.287048339844 196250
-1 804.321533203125 180573
-1 804.356018066406 118269
-1 804.390502929688 52733
-1 804.424987792969 0
-1 804.45947265625 0
-1 804.493957519531 0
-1 804.528442382812 0
-1 806.671508789062 0
-1 806.706176757812 0
-1 806.740783691406 0
-1 806.775451660156 0
-1 806.81005859375 43188
-1 806.8447265625 86943
-1 806.879333496094 115631
-1 806.914001464844 109752
-1 806.948669433594 70357
-1 806.983337402344 0
-1 807.017944335938 0
-1 807.052612304688 0
-1 807.087280273438 0
-1 815.646789550781 0
-1 815.682006835938 0
-1 815.717224121094 0
-1 815.75244140625 0
-1 815.787658691406 37610
-1 815.822875976562 98652
-1 815.858093261719 131285
-1 815.893310546875 115041
-1 815.928588867188 62121
-1 815.963806152344 0
-1 815.9990234375 0
-1 816.034301757812 0
-1 816.069519042969 0
-1 818.471252441406 0
-1 818.506591796875 0
-1 818.542053222656 0
-1 818.577453613281 0
-1 818.612854003906 51733
-1 818.648254394531 105997
-1 818.683654785156 130864
-1 818.719055175781 120518
-1 818.754455566406 81729
-1 818.789916992188 0
-1 818.825317382812 59109
-1 818.860717773438 95493
-1 818.896179199219 118068
-1 818.931579589844 117736
-1 818.966979980469 94968
-1 819.00244140625 54386
-1 819.037902832031 0
-1 819.073303222656 0
-1 819.108764648438 0
-1 819.144165039062 0
-1 820.101928710938 0
-1 820.137451171875 0
-1 820.172912597656 0
-1 820.208435058594 0
-1 820.243957519531 59692
-1 820.279479980469 95493
-1 820.315002441406 116860
-1 820.350524902344 107111
-1 820.386047363281 71530
-1 820.421569824219 0
-1 820.457092285156 0
-1 820.492614746094 0
-1 820.528137207031 0
-1 823.914001464844 0
-1 823.949768066406 0
-1 823.985473632812 0
-1 824.021240234375 0
-1 824.057006835938 58103
-1 824.0927734375 91749
-1 824.128540039062 106962
-1 824.164306640625 104780
-1 824.200073242188 99747
-1 824.23583984375 97225
-1 824.271606445312 92182
-1 824.307373046875 80995
-1 824.343139648438 0
-1 824.378967285156 0
-1 824.414733886719 0
-1 824.450500488281 0
-1 825.95556640625 0
-1 825.991455078125 0
-1 826.02734375 0
-1 826.063232421875 0
-1 826.09912109375 14538
-1 826.135009765625 92544
-1 826.1708984375 180095
-1 826.206787109375 208550
-1 826.242736816406 154445
-1 826.278625488281 56086
-1 826.314514160156 0
-1 826.350463867188 0
-1 826.386352539062 0
-1 826.422241210938 0
-1 826.601867675781 0
-1 826.637756347656 0
-1 826.673706054688 0
-1 826.709655761719 0
-1 826.74560546875 77140
-1 826.781494140625 99197
-1 826.817443847656 111865
-1 826.853393554688 103811
-1 826.889343261719 81941
-1 826.92529296875 0
-1 826.961242675781 0
-1 826.997192382812 0
-1 827.033142089844 0
-1 827.069091796875 40043
-1 827.105041503906 85036
-1 827.140991210938 108487
-1 827.177001953125 107358
-1 827.212951660156 81629
-1 827.248901367188 0
-1 827.284851074219 0
-1 827.320861816406 0
-1 827.356811523438 0
-1 830.314697265625 0
-1 830.350830078125 0
-1 830.387023925781 0
-1 830.423217773438 0
-1 830.459350585938 60594
-1 830.495544433594 110686
-1 830.53173828125 122811
-1 830.567932128906 94726
-1 830.604125976562 44605
-1 830.640319824219 0
-1 830.676513671875 0
-1 830.712707519531 0
-1 830.748901367188 0
-1 832.307495117188 0
-1 832.343811035156 0
-1 832.380126953125 0
-1 832.416442871094 0
-1 832.452758789062 76872
-1 832.489074707031 117862
-1 832.525329589844 134785
-1 832.561645507812 129543
-1 832.597961425781 103095
-1 832.63427734375 54444
-1 832.670654296875 0
-1 832.706970214844 0
-1 832.743286132812 0
-1 832.779602050781 0
-1 835.2919921875 0
-1 835.328491210938 0
-1 835.364990234375 0
-1 835.401489257812 0
-1 835.43798828125 67678
-1 835.474487304688 109107
-1 835.510986328125 122798
-1 835.547546386719 107368
-1 835.584045410156 70643
-1 835.620483398438 0
-1 835.656982421875 0
-1 835.693481445312 0
-1 835.730041503906 0
-1 836.424377441406 0
-1 836.4609375 0
-1 836.497497558594 0
-1 836.534118652344 0
-1 836.570678710938 41278
-1 836.607238769531 147364
-1 836.643859863281 1.16836e+06
-1 836.680419921875 2.87005e+06
-1 836.716979980469 4.37421e+06
-1 836.753601074219 4.64889e+06
-1 836.790161132812 3.47708e+06
-1 836.826782226562 1.70776e+06
-1 836.863403320312 454316
-1 836.899963378906 44405
-1 836.936584472656 173077
-1 836.973205566406 1.23572e+06
-1 837.009765625 3.17583e+06
-1 837.04638671875 5.00903e+06
-1 837.0830078125 5.49484e+06
-1 837.11962890625 4.27743e+06
-1 837.15625 2.22898e+06
-1 837.19287109375 638010
-1 837.2294921875 47928
-1 837.26611328125 62158
-1 837.302734375 717308
-1 837.33935546875 2.13116e+06
-1 837.3759765625 3.59722e+06
-1 837.41259765625 4.12036e+06
-1 837.44921875 3.34143e+06
-1 837.485900878906 1.83863e+06
-1 837.522521972656 569396
-1 837.559143066406 23832
-1 837.595825195312 42839
-1 837.632446289062 418018
-1 837.669067382812 1.30253e+06
-1 837.705749511719 2.27337e+06
-1 837.742370605469 2.65718e+06
-1 837.779052734375 2.18133e+06
-1 837.815734863281 1.20845e+06
-1 837.852355957031 371647
-1 837.889038085938 30018
-1 837.925720214844 0
-1 837.962341308594 76238
-1 837.9990234375 482961
-1 838.035705566406 993312
-1 838.072387695312 1.26162e+06
-1 838.109069824219 1.1037e+06
-1 838.145751953125 648459
-1 838.182434082031 207651
-1 838.219116210938 2409
-1 838.255798339844 14808
-1 838.29248046875 201448
-1 838.329162597656 701337
-1 838.365844726562 1.33316e+06
-1 838.402587890625 1.67015e+06
-1 838.439270019531 1.45238e+06
-1 838.475952148438 851342
-1 838.5126953125 284933
-1 838.549377441406 12222
-1 838.586120605469 0
-1 838.622802734375 0
-1 838.659484863281 69700
-1 838.696228027344 182527
-1 838.732971191406 242939
-1 838.769653320312 216883
-1 838.806396484375 233360
-1 838.843139648438 517989
-1 838.879821777344 833520
-1 838.916564941406 918511
-1 838.953308105469 700108
-1 838.990051269531 334829
-1 839.026794433594 54771
-1 839.063537597656 0
-1 839.100280761719 0
-1 839.137023925781 0
-1 839.173767089844 0
-1 839.210510253906 0
-1 839.247253417969 0
-1 839.283996582031 45097
-1 839.32080078125 162347
-1 839.357543945312 347754
-1 839.394287109375 490630
-1 839.431030273438 480513
-1 839.467834472656 322918
-1 839.504577636719 130093
-1 839.541381835938 22038
-1 839.578125 0
-1 839.614929199219 0
-1 839.651672363281 0
-1 839.6884765625 0
-1 839.725280761719 0
-1 839.762023925781 0
-1 839.798828125 21543
-1 839.835632324219 102332
-1 839.872436523438 197084
-1 839.909240722656 250822
-1 839.945983886719 233577
-1 839.982788085938 168886
-1 840.019592285156 108666
-1 840.056396484375 85265
-1 840.093200683594 0
-1 840.130065917969 0
-1 840.166870117188 0
-1 840.203674316406 0
-1 841.530639648438 0
-1 841.567504882812 0
-1 841.604431152344 0
-1 841.641357421875 0
-1 841.678283691406 78343
-1 841.715148925781 129730
-1 841.752075195312 148983
-1 841.789001464844 124411
-1 841.825927734375 77824
-1 841.862854003906 0
-1 841.899780273438 0
-1 841.936706542969 0
-1 841.9736328125 0
-1 843.526977539062 0
-1 843.564025878906 0
-1 843.601013183594 0
-1 843.638061523438 0
-1 843.675109863281 87915
-1 843.712158203125 98716
-1 843.749206542969 104339
-1 843.786254882812 91870
-1 843.823303222656 59102
-1 843.8603515625 0
-1 843.8974609375 0
-1 843.934509277344 0
-1 843.971557617188 140681
-1 844.008605957031 441656
-1 844.045715332031 727739
-1 844.082763671875 799434
-1 844.119812011719 590010
-1 844.156921386719 243629
-1 844.193969726562 0
-1 844.231079101562 50980
-1 844.268127441406 95055
-1 844.305236816406 264504
-1 844.342346191406 564671
-1 844.37939453125 820875
-1 844.41650390625 835462
-1 844.45361328125 586654
-1 844.49072265625 250902
-1 844.527770996094 29365
-1 844.564880371094 0
-1 844.601989746094 17971
-1 844.639099121094 179602
-1 844.676208496094 444942
-1 844.713317871094 664958
-1 844.750427246094 693028
-1 844.787536621094 517017
-1 844.82470703125 265620
-1 844.86181640625 105234
-1 844.89892578125 80040
-1 844.93603515625 95879
-1 844.973205566406 189690
-1 845.010314941406 357700
-1 845.047424316406 493248
-1 845.084594726562 494965
-1 845.121704101562 361717
-1 845.158874511719 193898
-1 845.195983886719 105521
-1 845.233154296875 89246
-1 845.270324707031 0
-1 845.307434082031 39434
-1 845.344604492188 135213
-1 845.381774902344 205527
-1 845.4189453125 191082
-1 845.4560546875 107507
-1 845.493225097656 16440
-1 845.530395507812 0
-1 845.567565917969 0
-1 845.604736328125 0
-1 845.641906738281 0
-1 849.109741210938 0
-1 849.147155761719 0
-1 849.1845703125 0
-1 849.221984863281 0
-1 849.259399414062 60471
-1 849.296813964844 293295
-1 849.334228515625 678053
-1 849.371643066406 991133
-1 849.409057617188 1.00519e+06
-1 849.446472167969 695833
-1 849.483947753906 278597
-1 849.521362304688 399
-1 849.558776855469 44986
-1 849.59619140625 171381
-1 849.633666992188 568778
-1 849.671081542969 1.16506e+06
-1 849.708557128906 1.6038e+06
-1 849.745971679688 1.56564e+06
-1 849.783447265625 1.07304e+06
-1 849.820861816406 475475
-1 849.858337402344 122329
-1 849.895751953125 39929
-1 849.933227539062 81244
-1 849.970703125 378629
-1 850.008178710938 864932
-1 850.045593261719 1.22387e+06
-1 850.083068847656 1.1916e+06
-1 850.120544433594 797597
-1 850.158020019531 322838
-1 850.195495605469 29993
-1 850.232971191406 12922
-1 850.270446777344 107115
-1 850.307922363281 298874
-1 850.345397949219 533991
-1 850.382934570312 661595
-1 850.42041015625 585957
-1 850.457885742188 362133
-1 850.495361328125 135815
-1 850.532897949219 11060
-1 850.570373535156 0
-1 850.607849121094 25707
-1 850.645385742188 149927
-1 850.682861328125 310338
-1 850.720397949219 403362
-1 850.757873535156 366778
-1 850.79541015625 240750
-1 850.832946777344 120816
-1 850.870422363281 61848
-1 850.907958984375 0
-1 850.945495605469 0
-1 850.983032226562 49468
-1 851.020568847656 114145
-1 851.05810546875 146863
-1 851.095642089844 123927
-1 851.133178710938 70801
-1 851.170715332031 0
-1 851.208251953125 0
-1 851.245788574219 0
-1 851.283325195312 0
-1 854.483825683594 0
-1 854.521545410156 0
-1 854.559326171875 0
-1 854.597106933594 0
-1 854.634887695312 62418
-1 854.672607421875 107318
-1 854.710388183594 114463
-1 854.748168945312 92344
-1 854.785949707031 82122
-1 854.82373046875 0
-1 854.861511230469 0
-1 854.899291992188 0
-1 854.937072753906 0
-1 855.126037597656 0
-1 855.163879394531 0
-1 855.20166015625 0
-1 855.239501953125 0
-1 855.277282714844 83383
-1 855.315124511719 181186
-1 855.352905273438 235604
-1 855.390747070312 207455
-1 855.428588867188 131208
-1 855.466369628906 69578
-1 855.504211425781 0
-1 855.542053222656 0
-1 855.579895019531 0
-1 855.61767578125 0
-1 856.185485839844 0
-1 856.223388671875 0
-1 856.26123046875 0
-1 856.299133300781 0
-1 856.336975097656 87268
-1 856.374877929688 150195
-1 856.412780761719 164985
-1 856.45068359375 114503
-1 856.488525390625 43390
-1 856.526428222656 0
-1 856.564331054688 0
-1 856.602233886719 0
-1 856.64013671875 0
-1 857.740356445312 0
-1 857.7783203125 0
-1 857.816284179688 0
-1 857.854309082031 0
-1 857.892272949219 88604
-1 857.930236816406 114414
-1 857.96826171875 123866
-1 858.006225585938 103982
-1 858.044250488281 64595
-1 858.082214355469 0
-1 858.120239257812 0
-1 858.158203125 0
-1 858.196228027344 0
-1 858.690490722656 0
-1 858.728576660156 0
-1 858.7666015625 0
-1 858.804626464844 0
-1 858.842651367188 76473
-1 858.880737304688 116989
-1 858.918762207031 126965
-1 858.956848144531 96639
-1 858.994873046875 46085
-1 859.032958984375 0
-1 859.071044921875 0
-1 859.109069824219 0
-1 859.147155761719 0
-1 863.50341796875 0
-1 863.541809082031 0
-1 863.580139160156 0
-1 863.618530273438 0
-1 863.656921386719 87046
-1 863.695251464844 125868
-1 863.733642578125 128506
-1 863.772033691406 94602
-1 863.810363769531 46669
-1 863.848754882812 0
-1 863.887145996094 0
-1 863.925537109375 0
-1 863.963928222656 0
-1 866.464599609375 0
-1 866.503173828125 0
-1 866.541748046875 0
-1 866.580322265625 0
-1 866.618896484375 81893
-1 866.657409667969 119860
-1 866.695983886719 128993
-1 866.734558105469 94849
-1 866.773132324219 19389
-1 866.811706542969 135936
-1 866.850341796875 495241
-1 866.888916015625 877166
-1 866.927490234375 1.03833e+06
-1 866.966064453125 867713
-1 867.004638671875 503917
-1 867.043273925781 194686
-1 867.081848144531 62361
-1 867.120422363281 0
-1 867.159057617188 0
-1 867.197631835938 0
-1 867.236267089844 0
-1 867.274841308594 37407
-1 867.3134765625 110689
-1 867.352111816406 480045
-1 867.390686035156 866781
-1 867.429321289062 1.00463e+06
-1 867.467956542969 795253
-1 867.506591796875 410870
-1 867.545227050781 170644
-1 867.583801269531 171076
-1 867.622436523438 179057
-1 867.661071777344 188732
-1 867.69970703125 183960
-1 867.738342285156 153247
-1 867.777038574219 76137
-1 867.815673828125 26256
-1 867.854309082031 247545
-1 867.892944335938 438499
-1 867.931579589844 493220
-1 867.970275878906 393262
-1 868.008911132812 221268
-1 868.047607421875 82137
-1 868.086242675781 0
-1 868.124938964844 0
-1 868.16357421875 0
-1 868.202270507812 0
-1 868.240905761719 0
-1 868.279602050781 0
-1 868.318298339844 8182
-1 868.35693359375 238878
-1 868.395629882812 499162
-1 868.434326171875 598308
-1 868.473022460938 472585
-1 868.51171875 237302
-1 868.550415039062 68865
-1 868.589111328125 0
-1 868.627807617188 85879
-1 868.66650390625 121987
-1 868.705200195312 125998
-1 868.743896484375 127234
-1 868.782592773438 109886
-1 868.821350097656 16075
-1 868.860046386719 176122
-1 868.898742675781 413321
-1 868.9375 507322
-1 868.976196289062 399698
-1 869.014953613281 193865
-1 869.053649902344 60254
-1 869.092407226562 0
-1 869.131103515625 0
-1 869.169860839844 0
-1 869.208618164062 0
-1 871.382019042969 0
-1 871.420959472656 0
-1 871.459838867188 0
-1 871.498718261719 0
-1 871.53759765625 64587
-1 871.576477050781 96565
-1 871.615417480469 111710
-1 871.654296875 99941
-1 871.693176269531 65278
-1 871.732116699219 0
-1 871.77099609375 0
-1 871.809936523438 0
-1 871.848876953125 0
-1 872.19921875 0
-1 872.238159179688 0
-1 872.277099609375 0
-1 872.316040039062 0
-1 872.35498046875 42742
-1 872.393920898438 110838
-1 872.432861328125 140418
-1 872.471862792969 117695
-1 872.510803222656 64181
-1 872.549743652344 0
-1 872.588745117188 0
-1 872.627685546875 0
-1 872.666625976562 0
-1 873.095458984375 0
-1 873.134460449219 0
-1 873.173461914062 0
-1 873.212524414062 0
-1 873.251525878906 82991
-1 873.29052734375 138242
-1 873.329528808594 184495
-1 873.368530273438 175099
-1 873.407592773438 100720
-1 873.446594238281 15369
-1 873.485595703125 0
-1 873.524658203125 0
-1 873.563659667969 0
-1 873.602722167969 0
-1 873.641723632812 79709
-1 873.680786132812 140296
-1 873.719787597656 176527
-1 873.758850097656 187749
-1 873.797912597656 190256
-1 873.8369140625 184988
-1 873.8759765625 158078
-1 873.9150390625 114110
-1 873.9541015625 78876
-1 873.9931640625 0
-1 874.0322265625 0
-1 874.0712890625 0
-1 874.1103515625 0
-1 874.383911132812 0
-1 874.422973632812 0
-1 874.462036132812 0
-1 874.501159667969 0
-1 874.540222167969 47123
-1 874.579345703125 91313
-1 874.618469238281 109501
-1 874.657531738281 93908
-1 874.696655273438 33843
-1 874.735778808594 14518
-1 874.774841308594 142644
-1 874.81396484375 236784
-1 874.853088378906 247928
-1 874.892211914062 179831
-1 874.931335449219 91845
-1 874.970458984375 42440
-1 875.009582519531 0
-1 875.048706054688 0
-1 875.087829589844 0
-1 875.127014160156 0
-1 875.401000976562 0
-1 875.440124511719 0
-1 875.479309082031 0
-1 875.518493652344 0
-1 875.5576171875 48498
-1 875.596801757812 96956
-1 875.635986328125 114172
-1 875.675109863281 99710
-1 875.714294433594 77258
-1 875.753479003906 0
-1 875.792663574219 0
-1 875.831848144531 0
-1 875.871032714844 0
-1 877.087036132812 0
-1 877.126281738281 0
-1 877.165588378906 0
-1 877.204833984375 0
-1 877.244140625 70146
-1 877.283386230469 326506
-1 877.322692871094 2.13477e+06
-1 877.361999511719 5.21664e+06
-1 877.401245117188 7.996e+06
-1 877.440551757812 8.53016e+06
-1 877.479858398438 6.39906e+06
-1 877.519165039062 3.17025e+06
-1 877.558410644531 821987
-1 877.597717285156 0
-1 877.637023925781 0
-1 877.676330566406 0
-1 877.715637207031 0
-1 877.754943847656 60231
-1 877.794250488281 561230
-1 877.833618164062 2.53094e+06
-1 877.872924804688 5.4131e+06
-1 877.912231445312 7.49398e+06
-1 877.951538085938 7.28008e+06
-1 877.990905761719 4.95454e+06
-1 878.030212402344 2.16536e+06
-1 878.069519042969 425317
-1 878.10888671875 16909
-1 878.148193359375 0
-1 878.187561035156 0
-1 878.226867675781 0
-1 878.266235351562 51452
-1 878.305603027344 414414
-1 878.344909667969 1.51407e+06
-1 878.38427734375 2.9445e+06
-1 878.423645019531 3.75496e+06
-1 878.463012695312 3.34878e+06
-1 878.502380371094 2.06438e+06
-1 878.541748046875 776044
-1 878.581115722656 64410
-1 878.620483398438 0
-1 878.659851074219 0
-1 878.69921875 0
-1 878.738586425781 0
-1 878.777954101562 45377
-1 878.817321777344 231789
-1 878.856750488281 637252
-1 878.896118164062 1.09187e+06
-1 878.935485839844 1.28101e+06
-1 878.974914550781 1.03906e+06
-1 879.014282226562 541048
-1 879.0537109375 139614
-1 879.093078613281 33472
-1 879.132507324219 0
-1 879.171875 0
-1 879.211303710938 0
-1 879.250732421875 6002
-1 879.290161132812 373231
-1 879.329528808594 2.26026e+06
-1 879.368957519531 5.70084e+06
-1 879.408386230469 9.03365e+06
-1 879.447814941406 9.93361e+06
-1 879.487243652344 7.64481e+06
-1 879.526672363281 3.8638e+06
-1 879.566101074219 1.05125e+06
-1 879.605529785156 53974
-1 879.644958496094 1.59252e+06
-1 879.684387207031 5.55372e+06
-1 879.723876953125 1.07402e+07
-1 879.763305664062 1.39204e+07
-1 879.802734375 1.27192e+07
-1 879.842224121094 8.05985e+06
-1 879.881652832031 3.21915e+06
-1 879.921142578125 585783
-1 879.960571289062 620806
-1 880.000061035156 2.9017e+06
-1 880.039489746094 6.95913e+06
-1 880.078979492188 1.06778e+07
-1 880.118408203125 1.13928e+07
-1 880.157897949219 8.55735e+06
-1 880.197387695312 4.26851e+06
-1 880.236877441406 1.13743e+06
-1 880.2763671875 72359
-1 880.315795898438 889149
-1 880.355285644531 2.90255e+06
-1 880.394775390625 5.43386e+06
-1 880.434265136719 6.80954e+06
-1 880.473754882812 5.99473e+06
-1 880.513244628906 3.64312e+06
-1 880.552795410156 1.36822e+06
-1 880.59228515625 207782
-1 880.631774902344 217190
-1 880.671264648438 988604
-1 880.710815429688 2.32216e+06
-1 880.750305175781 3.46756e+06
-1 880.789794921875 3.58006e+06
-1 880.829345703125 2.5866e+06
-1 880.868835449219 1.22008e+06
-1 880.908386230469 263412
-1 880.947875976562 43278
-1 880.987426757812 224859
-1 881.026977539062 645150
-1 881.066467285156 1.14202e+06
-1 881.106018066406 1.3615e+06
-1 881.145568847656 1.13027e+06
-1 881.185119628906 630623
-1 881.224670410156 196371
-1 881.264221191406 9975
-1 881.303771972656 16574
-1 881.343322753906 178107
-1 881.382873535156 438046
-1 881.422424316406 632214
-1 881.461975097656 627674
-1 881.501525878906 431225
-1 881.541076660156 174340
-1 881.580688476562 0
-1 881.620239257812 0
-1 881.659790039062 0
-1 881.699401855469 33647
-1 881.738952636719 96905
-1 881.778564453125 134328
-1 881.818115234375 120783
-1 881.857727050781 70609
-1 881.897277832031 0
-1 881.936889648438 0
-1 881.976501464844 0
-1 882.01611328125 0
-1 884.198059082031 0
-1 884.23779296875 0
-1 884.277526855469 0
-1 884.317321777344 0
-1 884.357055664062 70570
-1 884.396789550781 118069
-1 884.436584472656 140644
-1 884.476318359375 117329
-1 884.51611328125 60303
-1 884.555847167969 0
-1 884.595642089844 0
-1 884.635437011719 0
-1 884.675170898438 0
-1 885.192504882812 0
-1 885.232360839844 0
-1 885.272155761719 0
-1 885.311950683594 0
-1 885.351806640625 73741
-1 885.3916015625 114342
-1 885.431457519531 129139
-1 885.471252441406 104773
-1 885.511108398438 50668
-1 885.550964355469 0
-1 885.590759277344 0
-1 885.630615234375 0
-1 885.670471191406 0
-1 889.227355957031 0
-1 889.267395019531 0
-1 889.307495117188 0
-1 889.347595214844 0
-1 889.3876953125 58695
-1 889.427795410156 105286
-1 889.467895507812 122559
-1 889.507995605469 92611
-1 889.548095703125 38824
-1 889.588195800781 0
-1 889.628295898438 0
-1 889.66845703125 0
-1 889.708557128906 0
-1 892.483154296875 0
-1 892.5234375 0
-1 892.563720703125 0
-1 892.604064941406 0
-1 892.644348144531 42162
-1 892.684692382812 118569
-1 892.725036621094 198979
-1 892.765319824219 215209
-1 892.8056640625 144554
-1 892.846008300781 36457
-1 892.886352539062 0
-1 892.926635742188 0
-1 892.966979980469 0
-1 893.00732421875 86035
-1 893.047668457031 138618
-1 893.088012695312 178294
-1 893.128356933594 170254
-1 893.168701171875 132957
-1 893.209045410156 118546
-1 893.249450683594 122610
-1 893.289794921875 101991
-1 893.330139160156 53600
-1 893.370483398438 0
-1 893.410888671875 0
-1 893.451232910156 0
-1 893.491638183594 0
-1 893.774291992188 0
-1 893.814697265625 0
-1 893.855102539062 0
-1 893.8955078125 0
-1 893.935913085938 25926
-1 893.976318359375 100460
-1 894.016723632812 125825
-1 894.05712890625 94022
-1 894.097534179688 42383
-1 894.137939453125 0
-1 894.178344726562 0
-1 894.218811035156 0
-1 894.259216308594 0
-1 894.299621582031 0
-1 894.340087890625 0
-1 894.380493164062 20021
-1 894.420959472656 101300
-1 894.461364746094 180796
-1 894.501831054688 203939
-1 894.542236328125 159057
-1 894.582702636719 83159
-1 894.623168945312 0
-1 894.663635253906 0
-1 894.704040527344 0
-1 894.744506835938 0
-1 895.149230957031 0
-1 895.189758300781 0
-1 895.230224609375 0
-1 895.270690917969 0
-1 895.311218261719 85248
-1 895.351684570312 128592
-1 895.392211914062 158079
-1 895.432739257812 154190
-1 895.473205566406 131261
-1 895.513732910156 101367
-1 895.554260253906 67643
-1 895.594787597656 0
-1 895.63525390625 0
-1 895.67578125 0
-1 895.71630859375 68159
-1 895.7568359375 107222
-1 895.79736328125 122738
-1 895.837890625 104129
-1 895.87841796875 67923
-1 895.919006347656 0
-1 895.959533691406 0
-1 896.000061035156 0
-1 896.040588378906 0
-1 896.202819824219 0
-1 896.243347167969 0
-1 896.283935546875 0
-1 896.324523925781 0
-1 896.365051269531 75534
-1 896.405639648438 115034
-1 896.446228027344 119387
-1 896.48681640625 96118
-1 896.52734375 64911
-1 896.567932128906 0
-1 896.608520507812 0
-1 896.649108886719 0
-1 896.689697265625 0
-1 896.730285644531 0
-1 896.770874023438 0
-1 896.8115234375 56105
-1 896.852111816406 92162
-1 896.892700195312 109860
-1 896.933288574219 99512
-1 896.973937988281 64331
-1 897.014526367188 0
-1 897.055114746094 0
-1 897.095764160156 0
-1 897.136352539062 0
-1 898.559814453125 0
-1 898.600524902344 0
-1 898.641235351562 0
-1 898.681945800781 0
-1 898.722717285156 86373
-1 898.763427734375 125758
-1 898.804138183594 149088
-1 898.844909667969 152207
-1 898.885620117188 138828
-1 898.926391601562 118493
-1 898.967102050781 98438
-1 899.007873535156 81015
-1 899.048583984375 93675
-1 899.08935546875 135032
-1 899.130126953125 147155
-1 899.1708984375 111367
-1 899.211669921875 54248
-1 899.252380371094 0
-1 899.293151855469 0
-1 899.333923339844 0
-1 899.374694824219 0
-1 900.885192871094 0
-1 900.926086425781 0
-1 900.966979980469 0
-1 901.007873535156 0
-1 901.048767089844 90090
-1 901.089660644531 103904
-1 901.130493164062 100775
-1 901.171447753906 94526
-1 901.212341308594 87992
-1 901.253234863281 0
-1 901.294128417969 0
-1 901.335021972656 0
-1 901.375915527344 0
-1 901.662353515625 0
-1 901.703308105469 0
-1 901.744201660156 0
-1 901.78515625 0
-1 901.826110839844 70837
-1 901.867065429688 132096
-1 901.907958984375 170551
-1 901.948913574219 164402
-1 901.989868164062 115020
-1 902.030822753906 45284
-1 902.07177734375 0
-1 902.112731933594 0
-1 902.153686523438 0
-1 902.194702148438 0
-1 902.235656738281 0
-1 902.276611328125 0
-1 902.317565917969 0
-1 902.358581542969 60030
-1 902.399536132812 121954
-1 902.440490722656 188421
-1 902.481506347656 185979
-1 902.5224609375 126697
-1 902.5634765625 68156
-1 902.6044921875 0
-1 902.645446777344 0
-1 902.686462402344 0
-1 902.727478027344 0
-1 902.768432617188 0
-1 902.809448242188 0
-1 902.850463867188 36417
-1 902.891479492188 92222
-1 902.932495117188 139290
-1 902.973510742188 150071
-1 903.014526367188 125692
-1 903.055541992188 97932
-1 903.096557617188 86883
-1 903.137634277344 0
-1 903.178649902344 0
-1 903.219665527344 0
-1 903.260681152344 0
-1 903.3017578125 0
-1 903.3427734375 0
-1 903.383850097656 86816
-1 903.424865722656 137212
-1 903.465942382812 141327
-1 903.506958007812 101063
-1 903.548034667969 54668
-1 903.589111328125 0
-1 903.630187988281 0
-1 903.671203613281 0
-1 903.712280273438 0
-1 904.616455078125 0
-1 904.657592773438 0
-1 904.69873046875 0
-1 904.739868164062 0
-1 904.781005859375 69928
-1 904.822143554688 104229
-1 904.86328125 111487
-1 904.904479980469 97209
-1 904.945617675781 75727
-1 904.986755371094 0
-1 905.027893066406 0
-1 905.069091796875 0
-1 905.110229492188 0
-1 908.039978027344 0
-1 908.081359863281 0
-1 908.122680664062 0
-1 908.1640625 0
-1 908.205444335938 72987
-1 908.246826171875 105627
-1 908.288208007812 141130
-1 908.32958984375 162028
-1 908.370971679688 157938
-1 908.412353515625 127565
-1 908.453735351562 82478
-1 908.4951171875 0
-1 908.536560058594 0
-1 908.577941894531 62228
-1 908.619323730469 97599
-1 908.660766601562 109641
-1 908.7021484375 97381
-1 908.743530273438 84554
-1 908.784973144531 0
-1 908.826416015625 0
-1 908.867797851562 0
-1 908.909240722656 0
-1 914.234680175781 0
-1 914.276489257812 0
-1 914.318298339844 0
-1 914.360046386719 0
-1 914.40185546875 59631
-1 914.443664550781 99423
-1 914.485473632812 124502
-1 914.527282714844 119790
-1 914.569091796875 91173
-1 914.610900878906 59707
-1 914.652709960938 0
-1 914.694519042969 0
-1 914.736328125 0
-1 914.778198242188 0
-1 917.670959472656 0
-1 917.712951660156 0
-1 917.755004882812 0
-1 917.797058105469 0
-1 917.839050292969 70871
-1 917.881103515625 102892
-1 917.923156738281 108407
-1 917.965209960938 92535
-1 918.007263183594 72529
-1 918.049255371094 0
-1 918.09130859375 0
-1 918.133361816406 0
-1 918.175415039062 0
-1 918.301635742188 0
-1 918.343688964844 0
-1 918.3857421875 0
-1 918.427856445312 0
-1 918.469909667969 57294
-1 918.512023925781 100667
-1 918.554077148438 138454
-1 918.59619140625 129860
-1 918.638244628906 69812
-1 918.680358886719 0
-1 918.722473144531 0
-1 918.764526367188 0
-1 918.806640625 0
-1 920.704162597656 0
-1 920.746398925781 0
-1 920.788635253906 0
-1 920.830871582031 0
-1 920.873107910156 55325
-1 920.915344238281 102189
-1 920.957580566406 131931
-1 920.999877929688 132229
-1 921.042114257812 99139
-1 921.084350585938 44972
-1 921.126647949219 0
-1 921.168884277344 0
-1 921.211120605469 0
-1 921.25341796875 0
-1 921.380249023438 0
-1 921.422546386719 0
-1 921.464782714844 0
-1 921.507080078125 0
-1 921.549377441406 82501
-1 921.591674804688 98273
-1 921.633972167969 99204
-1 921.67626953125 99086
-1 921.718566894531 99411
-1 921.760864257812 85446
-1 921.803161621094 0
-1 921.845458984375 0
-1 921.887817382812 0
-1 921.930114746094 0
-1 922.522827148438 0
-1 922.565185546875 0
-1 922.607543945312 0
-1 922.64990234375 0
-1 922.692260742188 89970
-1 922.734680175781 136850
-1 922.777038574219 154284
-1 922.819396972656 136952
-1 922.861755371094 91246
-1 922.904174804688 36004
-1 922.946533203125 0
-1 922.988952636719 0
-1 923.031311035156 0
-1 923.07373046875 0
-1 923.116088867188 0
-1 923.158508300781 0
-1 923.200927734375 68201
-1 923.243347167969 117981
-1 923.285705566406 142334
-1 923.328125 119863
-1 923.370544433594 65809
-1 923.412963867188 0
-1 923.455383300781 0
-1 923.497802734375 0
-1 923.540222167969 0
-1 923.582702636719 61819
-1 923.625122070312 92457
-1 923.667541503906 109008
-1 923.7099609375 107710
-1 923.75244140625 100633
-1 923.794860839844 98601
-1 923.837341308594 88734
-1 923.879760742188 0
-1 923.922241210938 0
-1 923.964660644531 0
-1 924.007141113281 0
-1 924.559326171875 0
-1 924.601867675781 0
-1 924.644348144531 0
-1 924.686828613281 0
-1 924.729370117188 14565
-1 924.771850585938 126952
-1 924.814392089844 237213
-1 924.85693359375 272036
-1 924.8994140625 205944
-1 924.941955566406 100577
-1 924.984497070312 63830
-1 925.026977539062 0
-1 925.069519042969 0
-1 925.112060546875 0
-1 925.154602050781 0
-1 925.197143554688 62624
-1 925.239685058594 94229
-1 925.2822265625 155325
-1 925.324768066406 238789
-1 925.367309570312 284048
-1 925.409912109375 249862
-1 925.452453613281 159864
-1 925.494995117188 78610
-1 925.53759765625 0
-1 925.580139160156 0
-1 925.622680664062 0
-1 925.665283203125 0
-1 925.707885742188 0
-1 925.750427246094 64905
-1 925.793029785156 125751
-1 925.835571289062 180106
-1 925.878173828125 183104
-1 925.920776367188 126945
-1 925.96337890625 52752
-1 926.005981445312 0
-1 926.048583984375 0
-1 926.091186523438 0
-1 926.1337890625 0
-1 926.176391601562 0
-1 926.218994140625 0
-1 926.261596679688 0
-1 926.30419921875 0
-1 926.346862792969 89246
-1 926.389465332031 107657
-1 926.432067871094 109489
-1 926.474731445312 94121
-1 926.517333984375 62478
-1 926.559997558594 0
-1 926.602600097656 0
-1 926.645263671875 0
-1 926.687927246094 0
-1 926.730529785156 0
-1 926.773193359375 0
-1 926.815856933594 67661
-1 926.858520507812 105512
-1 926.901184082031 113884
-1 926.94384765625 95350
-1 926.986511230469 70102
-1 927.029174804688 0
-1 927.071838378906 0
-1 927.114501953125 0
-1 927.157165527344 0
-1 927.199829101562 78454
-1 927.242553710938 105819
-1 927.285217285156 112672
-1 927.327880859375 92596
-1 927.37060546875 42380
-1 927.413269042969 0
-1 927.455993652344 0
-1 927.498657226562 0
-1 927.541381835938 0
-1 936.22802734375 0
-1 936.271362304688 0
-1 936.314636230469 0
-1 936.357971191406 0
-1 936.401245117188 62965
-1 936.444580078125 94305
-1 936.487915039062 125292
-1 936.53125 132231
-1 936.574584960938 110773
-1 936.617919921875 77602
-1 936.661254882812 0
-1 936.70458984375 0
-1 936.747924804688 0
-1 936.791259765625 0
-1 936.834594726562 0
-1 936.8779296875 0
-1 936.921264648438 0
-1 936.964660644531 82099
-1 937.007995605469 130407
-1 937.051391601562 148587
-1 937.0947265625 144688
-1 937.138122558594 136387
-1 937.181457519531 125295
-1 937.224853515625 102318
-1 937.268188476562 69610
-1 937.311584472656 0
-1 937.35498046875 69431
-1 937.398376464844 116872
-1 937.441772460938 160725
-1 937.485107421875 173245
-1 937.528503417969 141214
-1 937.571899414062 80425
-1 937.615295410156 0
-1 937.658752441406 0
-1 937.7021484375 0
-1 937.745544433594 0
-1 937.832336425781 0
-1 937.875793457031 0
-1 937.919189453125 0
-1 937.962646484375 0
-1 938.006042480469 44522
-1 938.049499511719 96207
-1 938.092895507812 142889
-1 938.136352539062 143207
-1 938.179809570312 95988
-1 938.223205566406 50158
-1 938.2666015625 0
-1 938.31005859375 0
-1 938.353454589844 0
-1 938.396911621094 0
-1 954.238647460938 0
-1 954.283203125 0
-1 954.327758789062 0
-1 954.372375488281 0
-1 954.416931152344 72936
-1 954.461486816406 127136
-1 954.506103515625 174027
-1 954.550659179688 189126
-1 954.59521484375 166531
-1 954.639831542969 117113
-1 954.684448242188 58033
-1 954.72900390625 0
-1 954.773620605469 0
-1 954.818237304688 0
-1 954.86279296875 0
-1 955.487548828125 0
-1 955.5322265625 0
-1 955.576904296875 0
-1 955.621520996094 0
-1 955.666198730469 43483
-1 955.710876464844 115117
-1 955.755493164062 190556
-1 955.800170898438 227057
-1 955.844848632812 213632
-1 955.889526367188 171220
-1 955.934204101562 125403
-1 955.978881835938 81494
-1 956.023559570312 0
-1 956.068237304688 0
-1 956.112976074219 0
-1 956.157653808594 0
-1 956.202331542969 0
-1 956.2470703125 0
-1 956.291748046875 0
-1 956.33642578125 65886
-1 956.381164550781 110541
-1 956.425903320312 176769
-1 956.470581054688 218616
-1 956.515319824219 203559
-1 956.56005859375 131654
-1 956.604736328125 38223
-1 956.649475097656 0
-1 956.694213867188 0
-1 956.738952636719 38557
-1 956.78369140625 108144
-1 956.828430175781 204960
-1 956.873168945312 233345
-1 956.917907714844 177615
-1 956.962646484375 88494
-1 957.007446289062 0
-1 957.052185058594 0
-1 957.096923828125 0
-1 957.141723632812 0
-1 957.231201171875 0
-1 957.276000976562 0
-1 957.32080078125 0
-1 957.365539550781 0
-1 957.410339355469 53694
-1 957.455139160156 101294
-1 957.499877929688 115736
-1 957.544677734375 101827
-1 957.589477539062 78142
-1 957.63427734375 0
-1 957.679077148438 0
-1 957.723876953125 0
-1 957.768676757812 0
-1 964.253784179688 0
-1 964.299072265625 0
-1 964.344299316406 0
-1 964.389587402344 0
-1 964.434875488281 68093
-1 964.480163574219 178571
-1 964.525390625 296146
-1 964.570678710938 317790
-1 964.615966796875 231179
-1 964.661254882812 121488
-1 964.706604003906 117072
-1 964.751892089844 134268
-1 964.797180175781 104555
-1 964.842468261719 80370
-1 964.887756347656 0
-1 964.93310546875 0
-1 964.978393554688 0
-1 965.023742675781 0
-1 966.838989257812 0
-1 966.884460449219 0
-1 966.929870605469 0
-1 966.975341796875 0
-1 967.020812988281 71291
-1 967.066284179688 99043
-1 967.111755371094 99474
-1 967.1572265625 94990
-1 967.202697753906 92535
-1 967.248168945312 80419
-1 967.293640136719 0
-1 967.339111328125 0
-1 967.384582519531 0
-1 967.430053710938 0
-1 973.416564941406 0
-1 973.462463378906 0
-1 973.508422851562 0
-1 973.554321289062 0
-1 973.600219726562 47047
-1 973.646179199219 109935
-1 973.692077636719 140388
-1 973.738037109375 132303
-1 973.783996582031 105026
-1 973.829895019531 78228
-1 973.875854492188 0
-1 973.921813964844 0
-1 973.967712402344 0
-1 974.013671875 0
-1 977.14599609375 0
-1 977.192199707031 0
-1 977.238342285156 0
-1 977.284545898438 0
-1 977.330749511719 68127
-1 977.376892089844 92007
-1 977.423095703125 105661
-1 977.469299316406 100276
-1 977.515502929688 80360
-1 977.561706542969 0
-1 977.60791015625 0
-1 977.654113769531 0
-1 977.700317382812 0
-1 977.74658203125 82172
-1 977.792785644531 150164
-1 977.838989257812 168510
-1 977.885192871094 119741
-1 977.931457519531 38270
-1 977.977661132812 0
-1 978.02392578125 0
-1 978.070129394531 0
-1 978.116394042969 0
-1 978.856689453125 0
-1 978.903015136719 0
-1 978.949279785156 0
-1 978.99560546875 0
-1 979.041931152344 81925
-1 979.088256835938 91223
-1 979.134521484375 115671
-1 979.180847167969 126087
-1 979.227172851562 108134
-1 979.273498535156 90711
-1 979.31982421875 103144
-1 979.366149902344 105196
-1 979.412475585938 66868
-1 979.458862304688 0
-1 979.505187988281 0
-1 979.551513671875 0
-1 979.597839355469 0
-1 980.479064941406 0
-1 980.525512695312 0
-1 980.571899414062 0
-1 980.618347167969 0
-1 980.664733886719 70379
-1 980.711181640625 111515
-1 980.757629394531 152810
-1 980.804016113281 181433
-1 980.850463867188 188614
-1 980.896911621094 166035
-1 980.943359375 115954
-1 980.989807128906 61070
-1 981.036254882812 0
-1 981.082702636719 0
-1 981.129150390625 0
-1 981.175598144531 0
-1 981.222045898438 0
-1 981.2685546875 0
-1 981.315002441406 0
-1 981.361511230469 46298
-1 981.407958984375 112472
-1 981.454406738281 162963
-1 981.500915527344 176838
-1 981.547424316406 157571
-1 981.593872070312 122655
-1 981.640380859375 81914
-1 981.686889648438 0
-1 981.7333984375 0
-1 981.779907226562 0
-1 981.826354980469 0
-1 982.198547363281 0
-1 982.245056152344 0
-1 982.291625976562 0
-1 982.338134765625 0
-1 982.384704589844 49590
-1 982.431274414062 122042
-1 982.477783203125 164528
-1 982.524353027344 141565
-1 982.570922851562 65739
-1 982.617492675781 0
-1 982.6640625 0
-1 982.710632324219 0
-1 982.757202148438 0
-1 985.276916503906 0
-1 985.32373046875 0
-1 985.370483398438 0
-1 985.417236328125 0
-1 985.463989257812 68492
-1 985.5107421875 98815
-1 985.557495117188 115309
-1 985.604309082031 92914
-1 985.651062011719 54167
-1 985.697875976562 0
-1 985.74462890625 0
-1 985.791442871094 0
-1 985.838195800781 0
-1 986.962158203125 0
-1 987.009033203125 0
-1 987.055908203125 0
-1 987.102783203125 0
-1 987.149719238281 67297
-1 987.196594238281 94655
-1 987.243469238281 117158
-1 987.290344238281 130750
-1 987.337280273438 121937
-1 987.384155273438 84240
-1 987.431091308594 0
-1 987.477966308594 0
-1 987.52490234375 0
-1 987.57177734375 0
-1 989.59228515625 0
-1 989.639343261719 0
-1 989.686401367188 0
-1 989.733459472656 0
-1 989.780517578125 61221
-1 989.827575683594 135285
-1 989.874694824219 162325
-1 989.921752929688 145785
-1 989.968872070312 108384
-1 990.015930175781 71515
-1 990.063049316406 0
-1 990.110107421875 50565
-1 990.1572265625 105733
-1 990.204345703125 168072
-1 990.251403808594 189726
-1 990.298522949219 156964
-1 990.345642089844 106182
-1 990.392761230469 84088
-1 990.439880371094 0
-1 990.486999511719 0
-1 990.534118652344 0
-1 990.581237792969 0
-1 997.927001953125 0
-1 997.974670410156 0
-1 998.022338867188 0
-1 998.070007324219 0
-1 998.11767578125 76786
-1 998.165344238281 95777
-1 998.213012695312 111723
-1 998.260681152344 116121
-1 998.308349609375 99453
-1 998.356079101562 67267
-1 998.403747558594 0
-1 998.451416015625 0
-1 998.499145507812 0
-1 998.546813964844 0
-1 998.594543457031 0
-1 998.642211914062 0
-1 998.68994140625 0
-1 998.737670898438 8778
-1 998.785400390625 97867
-1 998.833068847656 193352
-1 998.880798339844 239276
-1 998.928527832031 201248
-1 998.976257324219 111771
-1 999.023986816406 47021
-1 999.071716308594 82477
-1 999.119506835938 213281
-1 999.167236328125 340841
-1 999.214965820312 379073
-1 999.2626953125 304559
-1 999.310485839844 168214
-1 999.358215332031 55726
-1 999.406005859375 23184
-1 999.453735351562 93470
-1 999.501525878906 199303
-1 999.549255371094 257649
-1 999.597045898438 229730
-1 999.644836425781 141621
-1 999.692626953125 65104
-1 999.740417480469 60219
-1 999.788208007812 125820
-1 999.835998535156 213399
-1 999.8837890625 246366
-1 999.931579589844 192392
-1 999.979370117188 93776
-1 1000.02716064453 26747
-1 1000.07495117188 0
-1 1000.12280273438 0
-1 1000.17059326172 0
-1 1000.21844482422 0
-1 1002.51770019531 0
-1 1002.56567382812 0
-1 1002.61370849609 0
-1 1002.66168212891 0
-1 1002.70965576172 74763
-1 1002.75769042969 129427
-1 1002.8056640625 181342
-1 1002.85369873047 191598
-1 1002.90173339844 154371
-1 1002.94970703125 87283
-1 1002.99774169922 0
-1 1003.04577636719 0
-1 1003.09375 0
-1 1003.14178466797 0
-1 1005.93334960938 0
-1 1005.98156738281 0
-1 1006.02978515625 0
-1 1006.07800292969 0
-1 1006.12628173828 71668
-1 1006.17449951172 120319
-1 1006.22277832031 148145
-1 1006.27099609375 134226
-1 1006.31927490234 86044
-1 1006.36755371094 0
-1 1006.41577148438 0
-1 1006.46405029297 0
-1 1006.51232910156 0
-1 1008.10717773438 0
-1 1008.15557861328 0
-1 1008.20397949219 0
-1 1008.25238037109 0
-1 1008.30078125 82982
-1 1008.34918212891 109671
-1 1008.39758300781 123104
-1 1008.44598388672 109710
-1 1008.49438476562 80249
-1 1008.54278564453 0
-1 1008.59124755859 0
-1 1008.6396484375 0
-1 1008.68804931641 0
-1 1009.02716064453 0
-1 1009.07562255859 0
-1 1009.12408447266 0
-1 1009.17254638672 0
-1 1009.22100830078 84765
-1 1009.26947021484 124502
-1 1009.31793212891 121228
-1 1009.36639404297 96790
-1 1009.41491699219 79014
-1 1009.46337890625 0
-1 1009.51184082031 0
-1 1009.56036376953 0
-1 1009.60882568359 0
-1 1012.47613525391 0
-1 1012.52484130859 0
-1 1012.57354736328 0
-1 1012.62225341797 0
-1 1012.67095947266 87294
-1 1012.71966552734 99838
-1 1012.76837158203 98980
-1 1012.81713867188 98808
-1 1012.86584472656 73977
-1 1012.91455078125 0
-1 1012.96331787109 0
-1 1013.01202392578 0
-1 1013.06079101562 0
-1 1013.93872070312 0
-1 1013.98754882812 0
-1 1014.03637695312 0
-1 1014.08520507812 0
-1 1014.13397216797 80582
-1 1014.18280029297 102640
-1 1014.23162841797 121209
-1 1014.28045654297 117782
-1 1014.32928466797 89557
-1 1014.37811279297 0
-1 1014.42700195312 0
-1 1014.47583007812 0
-1 1014.52465820312 0
-1 1018.19830322266 0
-1 1018.24743652344 0
-1 1018.29656982422 0
-1 1018.34564208984 0
-1 1018.39477539062 50011
-1 1018.44390869141 100812
-1 1018.49304199219 133089
-1 1018.54217529297 116517
-1 1018.59136962891 60434
-1 1018.64050292969 0
-1 1018.68963623047 0
-1 1018.73876953125 0
-1 1018.78796386719 0
-1 1019.13214111328 0
-1 1019.18133544922 0
-1 1019.23052978516 0
-1 1019.27972412109 0
-1 1019.32891845703 77165
-1 1019.37811279297 227685
-1 1019.42730712891 367140
-1 1019.47650146484 394331
-1 1019.52569580078 287089
-1 1019.57489013672 126549
-1 1019.62414550781 11174
-1 1019.67333984375 81185
-1 1019.72259521484 221583
-1 1019.77178955078 315142
-1 1019.82104492188 299648
-1 1019.87023925781 189946
-1 1019.91949462891 60474
-1 1019.96875 50590
-1 1020.01800537109 205202
-1 1020.06726074219 365473
-1 1020.11651611328 424807
-1 1020.16577148438 333233
-1 1020.21502685547 144102
-1 1020.26428222656 5619
-1 1020.31353759766 0
-1 1020.36279296875 0
-1 1020.41204833984 0
-1 1020.46136474609 0
-1 1021.20092773438 0
-1 1021.25024414062 0
-1 1021.29962158203 0
-1 1021.34893798828 0
-1 1021.39831542969 74135
-1 1021.44763183594 110599
-1 1021.49700927734 121620
-1 1021.54632568359 106447
-1 1021.595703125 78026
-1 1021.64508056641 0
-1 1021.69445800781 0
-1 1021.74377441406 0
-1 1021.79315185547 0
-1 1032.79309082031 0
-1 1032.84326171875 0
-1 1032.89343261719 0
-1 1032.94360351562 0
-1 1032.99377441406 94188
-1 1033.04406738281 136420
-1 1033.09423828125 138028
-1 1033.14440917969 105032
-1 1033.19458007812 65896
-1 1033.24487304688 0
-1 1033.29504394531 0
-1 1033.34521484375 25651
-1 1033.3955078125 108683
-1 1033.44567871094 192726
-1 1033.49584960938 218075
-1 1033.54614257812 177276
-1 1033.59631347656 150877
-1 1033.64660644531 193959
-1 1033.69677734375 218488
-1 1033.7470703125 186511
-1 1033.79736328125 127711
-1 1033.84753417969 84104
-1 1033.89782714844 0
-1 1033.94812011719 0
-1 1033.99829101562 0
-1 1034.04858398438 0
-1 1039.14428710938 0
-1 1039.19482421875 0
-1 1039.24548339844 0
-1 1039.29614257812 0
-1 1039.34680175781 90281
-1 1039.3974609375 112948
-1 1039.44812011719 133416
-1 1039.49877929688 133329
-1 1039.54943847656 110241
-1 1039.60009765625 78947
-1 1039.65075683594 0
-1 1039.70141601562 0
-1 1039.75219726562 0
-1 1039.80285644531 0
-1 1045.19653320312 0
-1 1045.24755859375 0
-1 1045.29858398438 0
-1 1045.34973144531 0
-1 1045.40087890625 93455
-1 1045.45190429688 144684
-1 1045.50305175781 193765
-1 1045.55407714844 202246
-1 1045.60522460938 152428
-1 1045.65637207031 76595
-1 1045.70751953125 0
-1 1045.75854492188 0
-1 1045.80969238281 0
-1 1045.86083984375 0
-1 1046.27001953125 0
-1 1046.32116699219 0
-1 1046.37231445312 0
-1 1046.42346191406 0
-1 1046.47473144531 76430
-1 1046.52587890625 153151
-1 1046.57702636719 181435
-1 1046.62817382812 150241
-1 1046.67944335938 95391
-1 1046.73059082031 0
-1 1046.78173828125 0
-1 1046.8330078125 0
-1 1046.88415527344 0
-1 1049.8603515625 0
-1 1049.91186523438 0
-1 1049.96325683594 0
-1 1050.0146484375 0
-1 1050.06616210938 50983
-1 1050.11755371094 144893
-1 1050.16906738281 203738
-1 1050.22045898438 187499
-1 1050.27197265625 111983
-1 1050.32336425781 44471
-1 1050.37487792969 0
-1 1050.42626953125 0
-1 1050.47778320312 66666
-1 1050.52917480469 108288
-1 1050.58068847656 148448
-1 1050.63220214844 165591
-1 1050.68371582031 148377
-1 1050.73510742188 102366
-1 1050.78662109375 0
-1 1050.83813476562 0
-1 1050.8896484375 0
-1 1050.94116210938 0
-1 1055.17712402344 0
-1 1055.22888183594 0
-1 1055.28076171875 0
-1 1055.33264160156 0
-1 1055.38439941406 82575
-1 1055.43627929688 266963
-1 1055.48803710938 382105
-1 1055.53991699219 354064
-1 1055.591796875 217433
-1 1055.6435546875 65799
-1 1055.69543457031 25688
-1 1055.74731445312 178987
-1 1055.79919433594 321262
-1 1055.85107421875 363507
-1 1055.90295410156 282182
-1 1055.95471191406 143853
-1 1056.00659179688 27596
-1 1056.05847167969 21916
-1 1056.1103515625 116834
-1 1056.16223144531 182861
-1 1056.21423339844 182880
-1 1056.26611328125 127907
-1 1056.31799316406 69612
-1 1056.36987304688 0
-1 1056.42175292969 59524
-1 1056.4736328125 104538
-1 1056.52563476562 143092
-1 1056.57751464844 147808
-1 1056.62939453125 128440
-1 1056.68139648438 110889
-1 1056.73327636719 100589
-1 1056.78515625 101322
-1 1056.83715820312 107959
-1 1056.88903808594 103066
-1 1056.94104003906 113322
-1 1056.99291992188 176008
-1 1057.044921875 249585
-1 1057.09692382812 263875
-1 1057.14880371094 193140
-1 1057.20080566406 91161
-1 1057.25280761719 0
-1 1057.3046875 0
-1 1057.35668945312 0
-1 1057.40869140625 0
-1 1062.67822265625 0
-1 1062.73059082031 0
-1 1062.78295898438 0
-1 1062.83532714844 0
-1 1062.8876953125 76980
-1 1062.94006347656 109896
-1 1062.99243164062 141516
-1 1063.04479980469 150500
-1 1063.09729003906 122307
-1 1063.14965820312 64616
-1 1063.20190429688 0
-1 1063.25439453125 0
-1 1063.30676269531 0
-1 1063.35913085938 0
-1 1065.35388183594 0
-1 1065.40649414062 0
-1 1065.458984375 0
-1 1065.51159667969 0
-1 1065.56420898438 65433
-1 1065.61669921875 116785
-1 1065.66931152344 129577
-1 1065.72192382812 107070
-1 1065.77453613281 62731
-1 1065.8271484375 0
-1 1065.87976074219 0
-1 1065.93237304688 0
-1 1065.98498535156 0
-1 1067.09069824219 0
-1 1067.14331054688 0
-1 1067.19604492188 0
-1 1067.24877929688 0
-1 1067.30151367188 80418
-1 1067.35424804688 133074
-1 1067.40686035156 187346
-1 1067.45959472656 206641
-1 1067.51232910156 176860
-1 1067.56506347656 114243
-1 1067.61779785156 46810
-1 1067.67053222656 0
-1 1067.72326660156 0
-1 1067.77600097656 0
-1 1067.82873535156 0
-1 1071.26574707031 0
-1 1071.31872558594 0
-1 1071.37182617188 0
-1 1071.4248046875 0
-1 1071.47778320312 37736
-1 1071.53076171875 105863
-1 1071.58386230469 151457
-1 1071.63684082031 152877
-1 1071.68994140625 111183
-1 1071.74291992188 44457
-1 1071.79602050781 0
-1 1071.84899902344 0
-1 1071.90209960938 0
-1 1071.955078125 0
-1 1073.3359375 0
-1 1073.38903808594 0
-1 1073.44226074219 0
-1 1073.49536132812 0
-1 1073.54858398438 99360
-1 1073.60168457031 137901
-1 1073.65490722656 157553
-1 1073.70812988281 143634
-1 1073.76135253906 93741
-1 1073.814453125 0
-1 1073.86767578125 0
-1 1073.9208984375 0
-1 1073.97412109375 0
-1 1074.02734375 61599
-1 1074.08044433594 140150
-1 1074.13366699219 185636
-1 1074.18688964844 173971
-1 1074.24011230469 111201
-1 1074.29333496094 28099
-1 1074.34655761719 0
-1 1074.39990234375 0
-1 1074.453125 77277
-1 1074.50634765625 108375
-1 1074.5595703125 118852
-1 1074.61279296875 106532
-1 1074.66613769531 73825
-1 1074.71936035156 0
-1 1074.77258300781 0
-1 1074.82592773438 0
-1 1074.87915039062 0
-1 1078.2431640625 0
-1 1078.29675292969 0
-1 1078.35021972656 0
-1 1078.40380859375 0
-1 1078.45727539062 71014
-1 1078.51086425781 118412
-1 1078.564453125 138389
-1 1078.61791992188 115666
-1 1078.67150878906 55722
-1 1078.72509765625 0
-1 1078.77856445312 0
-1 1078.83215332031 0
-1 1078.8857421875 0
-1 1087.12902832031 0
-1 1087.18322753906 0
-1 1087.23742675781 0
-1 1087.29150390625 0
-1 1087.34582519531 100073
-1 1087.40002441406 183713
-1 1087.45422363281 257983
-1 1087.50842285156 257878
-1 1087.56262207031 190672
-1 1087.61682128906 118679
-1 1087.67102050781 75095
-1 1087.72521972656 0
-1 1087.77954101562 5469
-1 1087.83374023438 153397
-1 1087.88793945312 314726
-1 1087.94226074219 402863
-1 1087.99645996094 357198
-1 1088.05078125 199963
-1 1088.10498046875 24472
-1 1088.15930175781 0
-1 1088.21350097656 0
-1 1088.26782226562 0
-1 1088.32202148438 0
-1 1088.37634277344 98983
-1 1088.4306640625 117117
-1 1088.48486328125 112542
-1 1088.53918457031 106455
-1 1088.59350585938 133134
-1 1088.64782714844 183922
-1 1088.70202636719 223952
-1 1088.75634765625 233022
-1 1088.81066894531 200233
-1 1088.86499023438 132722
-1 1088.91931152344 82133
-1 1088.9736328125 0
-1 1089.02795410156 0
-1 1089.08227539062 0
-1 1089.13659667969 0
-1 1089.68017578125 0
-1 1089.73461914062 0
-1 1089.78894042969 0
-1 1089.84338378906 0
-1 1089.89770507812 69746
-1 1089.9521484375 106565
-1 1090.00659179688 125855
-1 1090.06091308594 109469
-1 1090.11535644531 61267
-1 1090.16979980469 0
-1 1090.22412109375 0
-1 1090.27856445312 0
-1 1090.3330078125 0
-1 1091.5859375 0
-1 1091.64038085938 0
-1 1091.69494628906 0
-1 1091.74951171875 0
-1 1091.80395507812 101922
-1 1091.85852050781 180577
-1 1091.9130859375 200074
-1 1091.96765136719 176481
-1 1092.02221679688 189184
-1 1092.07666015625 237816
-1 1092.13122558594 266930
-1 1092.18579101562 250905
-1 1092.24035644531 188396
-1 1092.294921875 99154
-1 1092.34948730469 0
-1 1092.40417480469 0
-1 1092.45874023438 0
-1 1092.51330566406 0
-1 1102.90417480469 0
-1 1102.95947265625 0
-1 1103.01489257812 0
-1 1103.07019042969 0
-1 1103.12561035156 37421
-1 1103.18103027344 110697
-1 1103.23645019531 150794
-1 1103.29174804688 132306
-1 1103.34716796875 65208
-1 1103.40258789062 0
-1 1103.4580078125 0
-1 1103.51342773438 0
-1 1103.56884765625 0
-1 1111.14465332031 0
-1 1111.20068359375 0
-1 1111.25671386719 0
-1 1111.31262207031 0
-1 1111.36865234375 61080
-1 1111.42468261719 112731
-1 1111.48071289062 129366
-1 1111.53674316406 107732
-1 1111.5927734375 78526
-1 1111.64880371094 0
-1 1111.70483398438 0
-1 1111.76086425781 0
-1 1111.81689453125 0
-1 1112.26538085938 0
-1 1112.32141113281 0
-1 1112.37756347656 0
-1 1112.43359375 0
-1 1112.48974609375 94763
-1 1112.54577636719 120594
-1 1112.60192871094 147682
-1 1112.65795898438 169998
-1 1112.71411132812 177522
-1 1112.77026367188 164090
-1 1112.82629394531 129649
-1 1112.88244628906 80003
-1 1112.93859863281 0
-1 1112.99475097656 0
-1 1113.05078125 0
-1 1113.10693359375 0
-1 1114.39929199219 0
-1 1114.45556640625 0
-1 1114.51184082031 0
-1 1114.56799316406 0
-1 1114.62426757812 88488
-1 1114.68054199219 107368
-1 1114.73681640625 125259
-1 1114.79309082031 134927
-1 1114.84936523438 130904
-1 1114.90563964844 107430
-1 1114.9619140625 71386
-1 1115.01818847656 0
-1 1115.07446289062 0
-1 1115.13073730469 78456
-1 1115.18701171875 118503
-1 1115.24328613281 152598
-1 1115.29968261719 164388
-1 1115.35595703125 143619
-1 1115.41223144531 91866
-1 1115.46862792969 0
-1 1115.52490234375 0
-1 1115.58117675781 0
-1 1115.63757324219 0
-1 1115.69384765625 77732
-1 1115.75024414062 126876
-1 1115.80651855469 145720
-1 1115.86291503906 125406
-1 1115.91931152344 89138
-1 1115.9755859375 0
-1 1116.03198242188 0
-1 1116.08837890625 0
-1 1116.14465332031 0
-1 1116.20104980469 94197
-1 1116.25744628906 136272
-1 1116.31384277344 151922
-1 1116.37023925781 115449
-1 1116.42663574219 53000
-1 1116.48303222656 0
-1 1116.53942871094 0
-1 1116.59582519531 0
-1 1116.65222167969 0
-1 1120.27111816406 0
-1 1120.32775878906 0
-1 1120.38439941406 0
-1 1120.44116210938 0
-1 1120.49780273438 80406
-1 1120.55456542969 107822
-1 1120.61120605469 116934
-1 1120.66796875 104254
-1 1120.72473144531 73462
-1 1120.78137207031 0
-1 1120.83813476562 0
-1 1120.89489746094 0
-1 1120.95153808594 0
-1 1121.46240234375 0
-1 1121.51916503906 0
-1 1121.57592773438 0
-1 1121.63269042969 0
-1 1121.689453125 65359
-1 1121.74633789062 113076
-1 1121.80310058594 141979
-1 1121.85986328125 117187
-1 1121.91662597656 42191
-1 1121.97351074219 0
-1 1122.0302734375 0
-1 1122.08715820312 0
-1 1122.14392089844 0
-1 1122.20080566406 86682
-1 1122.25756835938 117620
-1 1122.314453125 131068
-1 1122.37133789062 112189
-1 1122.42810058594 70087
-1 1122.48498535156 0
-1 1122.54187011719 0
-1 1122.5986328125 0
-1 1122.65551757812 0
-1 1126.3037109375 0
-1 1126.36083984375 0
-1 1126.41796875 0
-1 1126.47509765625 0
-1 1126.5322265625 93735
-1 1126.58947753906 136201
-1 1126.64660644531 149725
-1 1126.70373535156 123574
-1 1126.76098632812 80195
-1 1126.81811523438 0
-1 1126.87524414062 0
-1 1126.93249511719 0
-1 1126.98962402344 0
-1 1131.5791015625 0
-1 1131.63659667969 0
-1 1131.69421386719 0
-1 1131.75170898438 0
-1 1131.80932617188 90714
-1 1131.86682128906 110234
-1 1131.92443847656 131631
-1 1131.98205566406 127296
-1 1132.03955078125 100869
-1 1132.09716796875 0
-1 1132.15478515625 0
-1 1132.21228027344 0
-1 1132.26989746094 0
-1 1144.46252441406 0
-1 1144.52111816406 0
-1 1144.57958984375 0
-1 1144.63818359375 0
-1 1144.69665527344 96649
-1 1144.75524902344 113203
-1 1144.81384277344 118626
-1 1144.87231445312 105802
-1 1144.93090820312 74560
-1 1144.98950195312 0
-1 1145.04809570312 0
-1 1145.10668945312 0
-1 1145.16528320312 0
-1 1154.47766113281 0
-1 1154.53698730469 0
-1 1154.59619140625 0
-1 1154.65551757812 0
-1 1154.71484375 95454
-1 1154.77416992188 118330
-1 1154.83349609375 134769
-1 1154.89282226562 136754
-1 1154.9521484375 120936
-1 1155.01147460938 98193
-1 1155.07080078125 0
-1 1155.13012695312 0
-1 1155.18957519531 0
-1 1155.24890136719 0
-1 1160.25109863281 0
-1 1160.31091308594 0
-1 1160.37060546875 0
-1 1160.43041992188 0
-1 1160.49011230469 87607
-1 1160.54992675781 108403
-1 1160.60961914062 124956
-1 1160.66943359375 123323
-1 1160.72924804688 98506
-1 1160.78894042969 0
-1 1160.84875488281 0
-1 1160.90856933594 0
-1 1160.96838378906 0
-1 1166.85095214844 0
-1 1166.91125488281 0
-1 1166.97143554688 0
-1 1167.03173828125 0
-1 1167.09204101562 67095
-1 1167.15222167969 108791
-1 1167.21252441406 129072
-1 1167.27282714844 118888
-1 1167.33312988281 78949
-1 1167.39343261719 0
-1 1167.45373535156 0
-1 1167.51403808594 0
-1 1167.57434082031 0
-1 1177.40625 0
-1 1177.46728515625 0
-1 1177.52844238281 0
-1 1177.58947753906 0
-1 1177.65051269531 99750
-1 1177.71166992188 104343
-1 1177.77270507812 105620
-1 1177.83386230469 113652
-1 1177.89501953125 122946
-1 1177.9560546875 119920
-1 1178.01721191406 105301
-1 1178.07836914062 91857
-1 1178.13940429688 0
-1 1178.20056152344 0
-1 1178.26171875 0
-1 1178.32287597656 0
-1 1190.64770507812 0
-1 1190.70983886719 0
-1 1190.77185058594 0
-1 1190.833984375 0
-1 1190.89611816406 83675
-1 1190.95825195312 148630
-1 1191.02038574219 170198
-1 1191.08251953125 127100
-1 1191.14465332031 55204
-1 1191.20678710938 0
-1 1191.26904296875 0
-1 1191.33117675781 0
-1 1191.39331054688 0
-1 1195.6943359375 0
-1 1195.7568359375 0
-1 1195.8193359375 0
-1 1195.8818359375 0
-1 1195.9443359375 93607
-1 1196.0068359375 126679
-1 1196.06945800781 146440
-1 1196.13195800781 132298
-1 1196.19445800781 95478
-1 1196.25708007812 0
-1 1196.31958007812 0
-1 1196.38208007812 0
-1 1196.44470214844 0
-1 1199.2021484375 0
-1 1199.26489257812 0
-1 1199.32763671875 0
-1 1199.39050292969 0
-1 1199.45324707031 91600
-1 1199.51611328125 126451
-1 1199.57885742188 137209
-1 1199.64172363281 119245
-1 1199.70446777344 88214
-1 1199.76733398438 0
-1 1199.830078125 0
-1 1199.89294433594 0
-1 1199.95581054688 0
-1 1210.7734375 0
-1 1210.83715820312 0
-1 1210.90075683594 0
-1 1210.96447753906 0
-1 1211.02819824219 47109
-1 1211.09191894531 122198
-1 1211.15563964844 182537
-1 1211.21936035156 183319
-1 1211.28308105469 147905
-1 1211.34680175781 113413
-1 1211.41052246094 86409
-1 1211.47424316406 0
-1 1211.53796386719 0
-1 1211.60180664062 0
-1 1211.66552734375 0
-1 1225.5556640625 0
-1 1225.62048339844 0
-1 1225.68530273438 0
-1 1225.75024414062 0
-1 1225.81506347656 84581
-1 1225.88000488281 143192
-1 1225.94482421875 187175
-1 1226.009765625 186094
-1 1226.07470703125 135742
-1 1226.13952636719 57864
-1 1226.20446777344 0
-1 1226.26940917969 0
-1 1226.33422851562 0
-1 1226.39916992188 0
-1 1229.26086425781 0
-1 1229.32604980469 0
-1 1229.39123535156 0
-1 1229.45642089844 0
-1 1229.52160644531 97753
-1 1229.58666992188 163631
-1 1229.65185546875 204027
-1 1229.71704101562 178735
-1 1229.78234863281 92761
-1 1229.84753417969 0
-1 1229.91271972656 0
-1 1229.97790527344 0
-1 1230.04309082031 0
-1 1240.14794921875 0
-1 1240.21398925781 0
-1 1240.28002929688 0
-1 1240.34606933594 0
-1 1240.412109375 74411
-1 1240.47814941406 129784
-1 1240.54418945312 152890
-1 1240.61022949219 141200
-1 1240.67626953125 108517
-1 1240.74230957031 88760
-1 1240.80847167969 0
-1 1240.87451171875 0
-1 1240.94055175781 0
-1 1241.00671386719 0
-1 1244.8486328125 0
-1 1244.9150390625 0
-1 1244.9814453125 0
-1 1245.0478515625 0
-1 1245.1142578125 69846
-1 1245.18078613281 105940
-1 1245.24719238281 131841
-1 1245.31359863281 133342
-1 1245.38000488281 114345
-1 1245.44641113281 81986
-1 1245.51293945312 0
-1 1245.57934570312 0
-1 1245.64587402344 0
-1 1245.71228027344 0
-1 1246.64331054688 0
-1 1246.70983886719 0
-1 1246.7763671875 0
-1 1246.84289550781 0
-1 1246.90954589844 56062
-1 1246.97607421875 108965
-1 1247.04260253906 141147
-1 1247.10925292969 134952
-1 1247.17578125 100545
-1 1247.24230957031 0
-1 1247.30895996094 0
-1 1247.37561035156 0
-1 1247.44213867188 0
-1 1250.64526367188 0
-1 1250.71215820312 0
-1 1250.77893066406 0
-1 1250.84582519531 0
-1 1250.91271972656 67395
-1 1250.97961425781 103670
-1 1251.04650878906 148749
-1 1251.11340332031 146479
-1 1251.18029785156 81316
-1 1251.24719238281 0
-1 1251.31408691406 0
-1 1251.38098144531 0
-1 1251.44799804688 0
-1 1252.05053710938 0
-1 1252.11743164062 0
-1 1252.18444824219 0
-1 1252.25146484375 0
-1 1252.31848144531 90990
-1 1252.38537597656 119083
-1 1252.45239257812 121936
-1 1252.51940917969 115356
-1 1252.58642578125 107183
-1 1252.65344238281 83939
-1 1252.72045898438 0
-1 1252.78747558594 0
-1 1252.8544921875 0
-1 1252.92163085938 0
-1 1252.98864746094 0
-1 1253.0556640625 0
-1 1253.12280273438 0
-1 1253.18981933594 77196
-1 1253.2568359375 124651
-1 1253.32397460938 141469
-1 1253.39099121094 129731
-1 1253.45812988281 99993
-1 1253.52514648438 0
-1 1253.59228515625 0
-1 1253.65942382812 0
-1 1253.72644042969 0
-1 1254.06213378906 0
-1 1254.12927246094 0
-1 1254.19641113281 0
-1 1254.26354980469 0
-1 1254.33068847656 3807
-1 1254.39782714844 435834
-1 1254.46496582031 1.48044e+06
-1 1254.53210449219 2.73953e+06
-1 1254.59936523438 3.4401e+06
-1 1254.66650390625 3.06825e+06
-1 1254.73364257812 1.85529e+06
-1 1254.80090332031 639701
-1 1254.86804199219 279717
-1 1254.93530273438 1.11091e+06
-1 1255.00244140625 2.66398e+06
-1 1255.06970214844 3.92292e+06
-1 1255.13696289062 4.01661e+06
-1 1255.2041015625 2.87191e+06
-1 1255.27136230469 1.27867e+06
-1 1255.33862304688 324458
-1 1255.40588378906 578203
-1 1255.47314453125 1.7504e+06
-1 1255.54028320312 3.09146e+06
-1 1255.60754394531 3.6922e+06
-1 1255.6748046875 3.15878e+06
-1 1255.74206542969 1.86792e+06
-1 1255.80944824219 667348
-1 1255.87670898438 239667
-1 1255.94396972656 645317
-1 1256.01123046875 1.40868e+06
-1 1256.07849121094 1.93329e+06
-1 1256.14587402344 1.86917e+06
-1 1256.21313476562 1.2763e+06
-1 1256.28039550781 540494
-1 1256.34777832031 97167
-1 1256.4150390625 135445
-1 1256.482421875 506077
-1 1256.54968261719 884496
-1 1256.61706542969 1.01371e+06
-1 1256.68444824219 837322
-1 1256.75170898438 487747
-1 1256.81909179688 185336
-1 1256.88647460938 83893
-1 1256.95385742188 129413
-1 1257.02124023438 257039
-1 1257.08862304688 315621
-1 1257.15600585938 242275
-1 1257.22338867188 94426
-1 1257.29077148438 59664
-1 1257.35815429688 126402
-1 1257.42553710938 171038
-1 1257.49291992188 229470
-1 1257.56030273438 271280
-1 1257.62780761719 255380
-1 1257.69519042969 187240
-1 1257.76257324219 97209
-1 1257.830078125 0
-1 1257.8974609375 0
-1 1257.96496582031 0
-1 1258.03234863281 0
-1 1262.97094726562 0
-1 1263.03881835938 0
-1 1263.10668945312 0
-1 1263.17456054688 0
-1 1263.24243164062 93333
-1 1263.31030273438 133035
-1 1263.37817382812 143837
-1 1263.44604492188 119554
-1 1263.51391601562 65825
-1 1263.58178710938 0
-1 1263.64978027344 0
-1 1263.71765136719 0
-1 1263.78552246094 0
-1 1269.23645019531 0
-1 1269.30480957031 0
-1 1269.37316894531 0
-1 1269.44152832031 0
-1 1269.50988769531 68738
-1 1269.57824707031 105196
-1 1269.64660644531 128282
-1 1269.71508789062 133299
-1 1269.78344726562 107589
-1 1269.85180664062 61124
-1 1269.92028808594 0
-1 1269.98864746094 0
-1 1270.05712890625 0
-1 1270.12548828125 0
-1 1273.48510742188 0
-1 1273.55383300781 0
-1 1273.62255859375 0
-1 1273.69128417969 0
-1 1273.76000976562 57976
-1 1273.82873535156 126138
-1 1273.8974609375 169350
-1 1273.96618652344 154507
-1 1274.03491210938 83287
-1 1274.10363769531 0
-1 1274.17236328125 0
-1 1274.2412109375 0
-1 1274.30993652344 0
-1 1289.78430175781 0
-1 1289.85437011719 0
-1 1289.92443847656 0
-1 1289.99438476562 0
-1 1290.064453125 66581
-1 1290.13452148438 109023
-1 1290.20458984375 151797
-1 1290.27465820312 174191
-1 1290.3447265625 159218
-1 1290.41479492188 108032
-1 1290.48486328125 0
-1 1290.55493164062 0
-1 1290.625 0
-1 1290.69506835938 0
-1 1293.22229003906 0
-1 1293.29260253906 0
-1 1293.36291503906 0
-1 1293.43322753906 0
-1 1293.50354003906 89596
-1 1293.57385253906 108885
-1 1293.64428710938 121093
-1 1293.71459960938 120788
-1 1293.78491210938 109535
-1 1293.85522460938 98504
-1 1293.92565917969 107087
-1 1293.99597167969 136923
-1 1294.06640625 164443
-1 1294.13671875 170329
-1 1294.20715332031 159038
-1 1294.27746582031 156559
-1 1294.34790039062 165159
-1 1294.41833496094 158288
-1 1294.48864746094 128178
-1 1294.55908203125 90350
-1 1294.62951660156 0
-1 1294.69995117188 0
-1 1294.77038574219 0
-1 1294.8408203125 0
-1 1299.50207519531 0
-1 1299.57287597656 0
-1 1299.64367675781 0
-1 1299.71447753906 0
-1 1299.78540039062 102920
-1 1299.85620117188 159116
-1 1299.92700195312 175778
-1 1299.99792480469 129116
-1 1300.06872558594 52910
-1 1300.1396484375 0
-1 1300.21044921875 0
-1 1300.28137207031 0
-1 1300.35229492188 0
-1 1301.84216308594 0
-1 1301.9130859375 0
-1 1301.98413085938 0
-1 1302.05517578125 0
-1 1302.12622070312 55935
-1 1302.197265625 113051
-1 1302.26831054688 146822
-1 1302.33935546875 134409
-1 1302.41040039062 77535
-1 1302.4814453125 0
-1 1302.55249023438 0
-1 1302.62353515625 0
-1 1302.69458007812 0
-1 1304.82958984375 0
-1 1304.90075683594 0
-1 1304.97204589844 0
-1 1305.04333496094 0
-1 1305.11462402344 67948
-1 1305.18591308594 109050
-1 1305.25720214844 140741
-1 1305.32849121094 147450
-1 1305.39978027344 123787
-1 1305.47106933594 80130
-1 1305.54235839844 0
-1 1305.61364746094 0
-1 1305.68493652344 0
-1 1305.75634765625 0
-1 1315.7275390625 0
-1 1315.79968261719 0
-1 1315.87182617188 0
-1 1315.94409179688 0
-1 1316.01623535156 96203
-1 1316.08837890625 124369
-1 1316.16052246094 155796
-1 1316.23278808594 178408
-1 1316.30493164062 188494
-1 1316.37707519531 190961
-1 1316.44934082031 182831
-1 1316.521484375 151023
-1 1316.59375 91482
-1 1316.666015625 0
-1 1316.73815917969 0
-1 1316.81042480469 0
-1 1316.88269042969 0
-1 1318.03930664062 0
-1 1318.11157226562 0
-1 1318.18395996094 0
-1 1318.25634765625 0
-1 1318.32873535156 88586
-1 1318.40100097656 168951
-1 1318.47338867188 216315
-1 1318.54577636719 210982
-1 1318.6181640625 178365
-1 1318.69055175781 139819
-1 1318.76293945312 89439
-1 1318.83532714844 0
-1 1318.90771484375 0
-1 1318.98022460938 0
-1 1319.05261230469 0
-1 1319.48718261719 0
-1 1319.55969238281 0
-1 1319.63208007812 0
-1 1319.70458984375 0
-1 1319.77709960938 72184
-1 1319.849609375 109558
-1 1319.92199707031 139291
-1 1319.99450683594 152069
-1 1320.06701660156 145957
-1 1320.13952636719 111691
-1 1320.21203613281 60807
-1 1320.28454589844 0
-1 1320.35705566406 0
-1 1320.4296875 0
-1 1320.50219726562 0
-1 1330.78991699219 0
-1 1330.86328125 0
-1 1330.93664550781 0
-1 1331.01013183594 0
-1 1331.08349609375 23018
-1 1331.15698242188 116962
-1 1331.23034667969 190977
-1 1331.30383300781 204145
-1 1331.37719726562 162396
-1 1331.45068359375 107801
-1 1331.52404785156 0
-1 1331.59753417969 0
-1 1331.67102050781 0
-1 1331.74450683594 0
-1 1335.056640625 0
-1 1335.13037109375 0
-1 1335.2041015625 0
-1 1335.27795410156 0
-1 1335.35168457031 98808
-1 1335.42541503906 148278
-1 1335.49926757812 170793
-1 1335.57299804688 151314
-1 1335.64685058594 98961
-1 1335.72058105469 0
-1 1335.79443359375 0
-1 1335.8681640625 0
-1 1335.94201660156 0
-1 1336.97607421875 0
-1 1337.04992675781 0
-1 1337.12377929688 0
-1 1337.19775390625 0
-1 1337.27172851562 94679
-1 1337.34558105469 116834
-1 1337.41955566406 113985
-1 1337.49353027344 112366
-1 1337.5673828125 106740
-1 1337.64135742188 0
-1 1337.71533203125 0
-1 1337.78930664062 0
-1 1337.86328125 0
-1 1348.50463867188 0
-1 1348.57946777344 0
-1 1348.65441894531 0
-1 1348.72924804688 0
-1 1348.80419921875 107822
-1 1348.87902832031 134480
-1 1348.95397949219 134466
-1 1349.02880859375 116988
-1 1349.10375976562 87428
-1 1349.17858886719 0
-1 1349.25354003906 0
-1 1349.32849121094 0
-1 1349.40344238281 0
-1 1350.22802734375 0
-1 1350.30310058594 0
-1 1350.37805175781 0
-1 1350.453125 0
-1 1350.52807617188 89151
-1 1350.60314941406 127147
-1 1350.67822265625 171762
-1 1350.75317382812 166206
-1 1350.82824707031 98793
-1 1350.9033203125 0
-1 1350.97839355469 0
-1 1351.05346679688 0
-1 1351.12854003906 0
-1 1355.11645507812 0
-1 1355.19189453125 0
-1 1355.26721191406 0
-1 1355.34265136719 0
-1 1355.41809082031 73143
-1 1355.49353027344 126969
-1 1355.56896972656 163718
-1 1355.64440917969 173486
-1 1355.71997070312 157405
-1 1355.79541015625 124928
-1 1355.87084960938 93863
-1 1355.9462890625 0
-1 1356.02185058594 0
-1 1356.09729003906 0
-1 1356.17272949219 0
-1 1388.21228027344 0
-1 1388.29040527344 0
-1 1388.36865234375 0
-1 1388.44677734375 0
-1 1388.52502441406 88003
-1 1388.60327148438 121263
-1 1388.68151855469 188832
-1 1388.759765625 245328
-1 1388.83801269531 228633
-1 1388.91625976562 137614
-1 1388.99450683594 32105
-1 1389.07275390625 0
-1 1389.15100097656 0
-1 1389.22924804688 0
-1 1389.30749511719 0
-1 1401.60046386719 0
-1 1401.67980957031 0
-1 1401.75915527344 0
-1 1401.83850097656 0
-1 1401.91784667969 36732
-1 1401.99719238281 120069
-1 1402.07653808594 172896
-1 1402.15588378906 162029
-1 1402.23522949219 97644
-1 1402.31481933594 0
-1 1402.39416503906 0
-1 1402.4736328125 0
-1 1402.55297851562 0
-1 1413.97705078125 0
-1 1414.05749511719 0
-1 1414.13781738281 0
-1 1414.21826171875 0
-1 1414.29870605469 73458
-1 1414.37902832031 108983
-1 1414.45947265625 137687
-1 1414.53991699219 148393
-1 1414.62036132812 139925
-1 1414.70080566406 117123
-1 1414.78125 85686
-1 1414.86169433594 0
-1 1414.94213867188 0
-1 1415.02258300781 0
-1 1415.10302734375 0
-1 1433.79479980469 0
-1 1433.87683105469 0
-1 1433.958984375 0
-1 1434.041015625 0
-1 1434.12316894531 59966
-1 1434.20520019531 133107
-1 1434.28735351562 154900
-1 1434.36950683594 110379
-1 1434.45153808594 29941
-1 1434.53369140625 0
-1 1434.61584472656 0
-1 1434.69799804688 0
-1 1434.78015136719 0
-1 1449.59997558594 0
-1 1449.68334960938 0
-1 1449.76684570312 0
-1 1449.85034179688 0
-1 1449.93371582031 86328
-1 1450.01721191406 116640
-1 1450.10070800781 124852
-1 1450.18420410156 111410
-1 1450.26770019531 92314
-1 1450.35119628906 0
-1 1450.43469238281 0
-1 1450.51818847656 0
-1 1450.60168457031 0
-1 1464.56591796875 0
-1 1464.65063476562 0
-1 1464.7353515625 0
-1 1464.82006835938 0
-1 1464.90478515625 42442
-1 1464.98962402344 123064
-1 1465.07434082031 184959
-1 1465.1591796875 196502
-1 1465.24389648438 151540
-1 1465.32873535156 70013
-1 1465.41345214844 0
-1 1465.49829101562 71872
-1 1465.58312988281 133324
-1 1465.66796875 154560
-1 1465.75280761719 139706
-1 1465.83764648438 111245
-1 1465.92248535156 78381
-1 1466.00732421875 0
-1 1466.09216308594 0
-1 1466.17700195312 0
-1 1466.26184082031 0
-1 1489.53649902344 0
-1 1489.62341308594 0
-1 1489.71032714844 0
-1 1489.79724121094 0
-1 1489.88415527344 87872
-1 1489.97119140625 138545
-1 1490.05810546875 186214
-1 1490.14501953125 204329
-1 1490.23205566406 182360
-1 1490.31896972656 128909
-1 1490.40600585938 64710
-1 1490.49291992188 0
-1 1490.57995605469 0
-1 1490.6669921875 0
-1 1490.75390625 0
-1 1491.18908691406 0
-1 1491.27612304688 0
-1 1491.36315917969 0
-1 1491.45031738281 0
-1 1491.53735351562 96399
-1 1491.62438964844 126261
-1 1491.71154785156 167887
-1 1491.79858398438 188702
-1 1491.8857421875 168983
-1 1491.97277832031 110015
-1 1492.05993652344 39335
-1 1492.14709472656 0
-1 1492.23425292969 0
-1 1492.32141113281 0
-1 1492.40856933594 0
-1 1512.21350097656 0
-1 1512.30236816406 0
-1 1512.39123535156 0
-1 1512.48022460938 0
-1 1512.56909179688 90061
-1 1512.65808105469 111454
-1 1512.74694824219 120893
-1 1512.8359375 116991
-1 1512.92492675781 105640
-1 1513.01391601562 100265
-1 1513.10278320312 111762
-1 1513.19177246094 139659
-1 1513.28076171875 172216
-1 1513.36975097656 190421
-1 1513.45874023438 181738
-1 1513.5478515625 157991
-1 1513.63684082031 145416
-1 1513.72583007812 142492
-1 1513.81481933594 129925
-1 1513.90393066406 109191
-1 1513.99291992188 93329
-1 1514.08203125 0
-1 1514.17114257812 0
-1 1514.26013183594 0
-1 1514.34924316406 0
-1 1517.56140136719 0
-1 1517.65075683594 0
-1 1517.74011230469 0
-1 1517.82946777344 0
-1 1517.9189453125 88870
-1 1518.00830078125 130586
-1 1518.09777832031 140554
-1 1518.18713378906 110219
-1 1518.27661132812 53669
-1 1518.36596679688 0
-1 1518.45544433594 0
-1 1518.544921875 0
-1 1518.63439941406 0
-1 1523.83654785156 0
-1 1523.92651367188 0
-1 1524.01635742188 0
-1 1524.10632324219 0
-1 1524.1962890625 100977
-1 1524.28625488281 146752
-1 1524.37622070312 161612
-1 1524.46618652344 135016
-1 1524.55615234375 80047
-1 1524.64611816406 0
-1 1524.73620605469 0
-1 1524.826171875 0
-1 1524.91613769531 0
-1 1587.35290527344 0
-1 1587.44848632812 0
-1 1587.54406738281 0
-1 1587.63977050781 0
-1 1587.7353515625 99113
-1 1587.8310546875 140559
-1 1587.92663574219 155957
-1 1588.02233886719 151372
-1 1588.11804199219 137332
-1 1588.21362304688 121443
-1 1588.30932617188 100487
-1 1588.40502929688 0
-1 1588.50073242188 0
-1 1588.59643554688 0
-1 1588.69213867188 0
-1 1592.81640625 0
-1 1592.91247558594 0
-1 1593.00854492188 0
-1 1593.10473632812 0
-1 1593.20080566406 86855
-1 1593.29699707031 118300
-1 1593.39306640625 137499
-1 1593.4892578125 142266
-1 1593.58544921875 126667
-1 1593.681640625 88849
-1 1593.77770996094 0
-1 1593.87390136719 0
-1 1593.97009277344 0
-1 1594.06640625 0
-1 1621.35070800781 0
-1 1621.44934082031 0
-1 1621.54809570312 0
-1 1621.64672851562 0
-1 1621.74548339844 99717
-1 1621.84423828125 150687
-1 1621.94299316406 184074
-1 1622.04174804688 179285
-1 1622.14050292969 137616
-1 1622.2392578125 78993
-1 1622.33801269531 0
-1 1622.43676757812 0
-1 1622.53564453125 0
-1 1622.63439941406 0
-1 1622.73315429688 105794
-1 1622.83203125 127132
-1 1622.93090820312 139739
-1 1623.02966308594 147750
-1 1623.12854003906 154988
-1 1623.22741699219 166145
-1 1623.32629394531 171512
-1 1623.42517089844 154052
-1 1623.52404785156 115784
-1 1623.62292480469 77114
-1 1623.72180175781 0
-1 1623.82080078125 0
-1 1623.91967773438 0
-1 1624.0185546875 0
-1 1636.55651855469 0
-1 1636.65661621094 0
-1 1636.75671386719 0
-1 1636.85681152344 0
-1 1636.95690917969 97086
-1 1637.05712890625 123839
-1 1637.1572265625 132596
-1 1637.25732421875 120449
-1 1637.35754394531 98806
-1 1637.4580078125 0
-1 1637.55822753906 0
-1 1637.65844726562 0
-1 1637.75854492188 0
-1 1647.72290039062 0
-1 1647.82409667969 0
-1 1647.92517089844 0
-1 1648.0263671875 0
-1 1648.12744140625 99670
-1 1648.22863769531 132065
-1 1648.32983398438 147002
-1 1648.43090820312 131727
-1 1648.53210449219 90686
-1 1648.63330078125 0
-1 1648.73449707031 0
-1 1648.83569335938 0
-1 1648.93688964844 0
-1 1753.90515136719 0
-1 1754.01623535156 0
-1 1754.12719726562 0
-1 1754.23828125 0
