# Supplementary material for: Isotope pattern deconvolution for peptide mass spectrometry by non-negative least squares/least absolute deviation template matching
Source: BMC Bioinformatics. 2012 Nov 8;13:291. doi: 10.1186/1471-2105-13-291 (PMC3608065; doi:10.1186/1471-2105-13-291)
Supplement: Additional file 3 — Evaluation and results. [file 1471-2105-13-291-S3.zip]

Archive with 728 entries (628 files):
- eval/
- eval/results/
- eval/results/ESI/
- eval/results/ESI/FT/
- eval/results/ESI/FT/Lys_250/
- eval/results/ESI/FT/Lys_250/iso_wave/
- eval/results/ESI/FT/Lys_250/iso_wave/lists/
- eval/results/ESI/FT/Lys_250/iso_wave/lists/3.query
- eval/results/ESI/FT/Lys_250/iso_wave/lists/6.query
- eval/results/ESI/FT/Lys_250/iso_wave/lists/1.5.query
- eval/results/ESI/FT/Lys_250/iso_wave/lists/0.query
- eval/results/ESI/FT/Lys_250/iso_wave/lists/8.query
- eval/results/ESI/FT/Lys_250/iso_wave/lists/2.query
- eval/results/ESI/FT/Lys_250/iso_wave/lists/4.query
- eval/results/ESI/FT/Lys_250/iso_wave/lists/1.query
- eval/results/ESI/FT/Lys_250/iso_wave/lists/20.query
- eval/results/ESI/FT/Lys_250/iso_wave/lists/2.5.query
- eval/results/ESI/FT/Lys_250/iso_wave/lists/12.query
- eval/results/ESI/FT/Lys_250/iso_wave/lists/0.5.query
- eval/results/ESI/FT/Lys_250/iso_wave/lists/30.query
- eval/results/ESI/FT/Lys_250/iso_wave/lists/15.query
- eval/results/ESI/FT/Lys_250/iso_wave/lists/10.query
- eval/results/ESI/FT/Lys_250/iso_wave/lists/5.query
- eval/results/ESI/FT/Lys_250/iso_wave/lists/50.query
- eval/results/ESI/FT/Lys_250/iso_wave/lists/-1.query
- eval/results/ESI/FT/Lys_250/iso_wave/listsppm/
- eval/results/ESI/FT/Lys_250/iso_wave/listsppm/3.query
- eval/results/ESI/FT/Lys_250/iso_wave/listsppm/6.query
- eval/results/ESI/FT/Lys_250/iso_wave/listsppm/1.5.query
- eval/results/ESI/FT/Lys_250/iso_wave/listsppm/0.query
- eval/results/ESI/FT/Lys_250/iso_wave/listsppm/8.query
- eval/results/ESI/FT/Lys_250/iso_wave/listsppm/2.query
- eval/results/ESI/FT/Lys_250/iso_wave/listsppm/4.query
- eval/results/ESI/FT/Lys_250/iso_wave/listsppm/1.query
- eval/results/ESI/FT/Lys_250/iso_wave/listsppm/20.query
- eval/results/ESI/FT/Lys_250/iso_wave/listsppm/2.5.query
- eval/results/ESI/FT/Lys_250/iso_wave/listsppm/12.query
- eval/results/ESI/FT/Lys_250/iso_wave/listsppm/0.5.query
- eval/results/ESI/FT/Lys_250/iso_wave/listsppm/30.query
- eval/results/ESI/FT/Lys_250/iso_wave/listsppm/15.query
- eval/results/ESI/FT/Lys_250/iso_wave/listsppm/10.query
- eval/results/ESI/FT/Lys_250/iso_wave/listsppm/5.query
- eval/results/ESI/FT/Lys_250/iso_wave/listsppm/50.query
- eval/results/ESI/FT/Lys_250/iso_wave/listsppm/-1.query
- eval/results/ESI/FT/Lys_250/iso_wave/iso_wave.mas
- eval/results/ESI/FT/Lys_250/iso_wave/iso_wave.man
- eval/results/ESI/FT/Lys_250/L1/
- eval/results/ESI/FT/Lys_250/L1/L1.txt
- eval/results/ESI/FT/Lys_250/L1/L1.mas
- eval/results/ESI/FT/Lys_250/L1/L1.ppm
- eval/results/ESI/FT/Lys_250/L1/L1.man
- eval/results/ESI/FT/Lys_250/L1/.directory
- eval/results/ESI/FT/Lys_250/L2/
- eval/results/ESI/FT/Lys_250/L2/L2.txt
- eval/results/ESI/FT/Lys_250/L2/L2.mas
- eval/results/ESI/FT/Lys_250/L2/L2.ppm
- eval/results/ESI/FT/Lys_250/L2/L2.man
- eval/results/ESI/FT/Lys_250/L2/.directory
- eval/results/ESI/FT/Lys_250/L2reg/
- eval/results/ESI/FT/Lys_250/L2reg/L2reg.ppm
- eval/results/ESI/FT/Lys_250/L2reg/L2reg.mas
- eval/results/ESI/FT/Lys_250/L2reg/L2reg.txt
- eval/results/ESI/FT/Lys_250/L2reg/L2reg.man
- eval/results/ESI/FT/Lys_1000/
- eval/results/ESI/FT/Lys_1000/iso_wave/
- eval/results/ESI/FT/Lys_1000/iso_wave/lists/
- eval/results/ESI/FT/Lys_1000/iso_wave/lists/3.query
- eval/results/ESI/FT/Lys_1000/iso_wave/lists/6.query
- eval/results/ESI/FT/Lys_1000/iso_wave/lists/1.5.query
- eval/results/ESI/FT/Lys_1000/iso_wave/lists/0.query
- eval/results/ESI/FT/Lys_1000/iso_wave/lists/8.query
- eval/results/ESI/FT/Lys_1000/iso_wave/lists/2.query
- eval/results/ESI/FT/Lys_1000/iso_wave/lists/4.query
- eval/results/ESI/FT/Lys_1000/iso_wave/lists/1.query
- eval/results/ESI/FT/Lys_1000/iso_wave/lists/20.query
- eval/results/ESI/FT/Lys_1000/iso_wave/lists/2.5.query
- eval/results/ESI/FT/Lys_1000/iso_wave/lists/12.query
- eval/results/ESI/FT/Lys_1000/iso_wave/lists/0.5.query
- eval/results/ESI/FT/Lys_1000/iso_wave/lists/30.query
- eval/results/ESI/FT/Lys_1000/iso_wave/lists/15.query
- eval/results/ESI/FT/Lys_1000/iso_wave/lists/10.query
- eval/results/ESI/FT/Lys_1000/iso_wave/lists/5.query
- eval/results/ESI/FT/Lys_1000/iso_wave/lists/50.query
- eval/results/ESI/FT/Lys_1000/iso_wave/lists/-1.query
- eval/results/ESI/FT/Lys_1000/iso_wave/listsppm/
- eval/results/ESI/FT/Lys_1000/iso_wave/listsppm/3.query
- eval/results/ESI/FT/Lys_1000/iso_wave/listsppm/6.query
- eval/results/ESI/FT/Lys_1000/iso_wave/listsppm/1.5.query
- eval/results/ESI/FT/Lys_1000/iso_wave/listsppm/0.query
- eval/results/ESI/FT/Lys_1000/iso_wave/listsppm/8.query
- eval/results/ESI/FT/Lys_1000/iso_wave/listsppm/2.query
- eval/results/ESI/FT/Lys_1000/iso_wave/listsppm/4.query
- eval/results/ESI/FT/Lys_1000/iso_wave/listsppm/1.query
- eval/results/ESI/FT/Lys_1000/iso_wave/listsppm/20.query
- eval/results/ESI/FT/Lys_1000/iso_wave/listsppm/2.5.query
- eval/results/ESI/FT/Lys_1000/iso_wave/listsppm/12.query
- eval/results/ESI/FT/Lys_1000/iso_wave/listsppm/0.5.query
- eval/results/ESI/FT/Lys_1000/iso_wave/listsppm/30.query
- eval/results/ESI/FT/Lys_1000/iso_wave/listsppm/15.query
- eval/results/ESI/FT/Lys_1000/iso_wave/listsppm/10.query
- eval/results/ESI/FT/Lys_1000/iso_wave/listsppm/5.query
- eval/results/ESI/FT/Lys_1000/iso_wave/listsppm/50.query
- eval/results/ESI/FT/Lys_1000/iso_wave/listsppm/-1.query
- eval/results/ESI/FT/Lys_1000/iso_wave/iso_wave.mas
- eval/results/ESI/FT/Lys_1000/iso_wave/iso_wave.man
- eval/results/ESI/FT/Lys_1000/L1/
- eval/results/ESI/FT/Lys_1000/L1/L1.txt
- eval/results/ESI/FT/Lys_1000/L1/L1.mas
- eval/results/ESI/FT/Lys_1000/L1/L1.ppm
- eval/results/ESI/FT/Lys_1000/L1/L1.man
- eval/results/ESI/FT/Lys_1000/L2/
- eval/results/ESI/FT/Lys_1000/L2/L2.txt
- eval/results/ESI/FT/Lys_1000/L2/L2.mas
- eval/results/ESI/FT/Lys_1000/L2/L2.ppm
- eval/results/ESI/FT/Lys_1000/L2/L2.man
- eval/results/ESI/FT/Lys_1000/L2reg/
- eval/results/ESI/FT/Lys_1000/L2reg/L2reg.ppm
- eval/results/ESI/FT/Lys_1000/L2reg/L2reg.mas
- eval/results/ESI/FT/Lys_1000/L2reg/L2reg.txt
- eval/results/ESI/FT/Lys_1000/L2reg/L2reg.man
- eval/results/ESI/IT/
- eval/results/ESI/IT/Lys_250/
- eval/results/ESI/IT/Lys_250/iso_wave/
- eval/results/ESI/IT/Lys_250/iso_wave/lists/
- eval/results/ESI/IT/Lys_250/iso_wave/lists/3.query
- eval/results/ESI/IT/Lys_250/iso_wave/lists/6.query
- eval/results/ESI/IT/Lys_250/iso_wave/lists/1.5.query
- eval/results/ESI/IT/Lys_250/iso_wave/lists/0.query
- eval/results/ESI/IT/Lys_250/iso_wave/lists/8.query
- eval/results/ESI/IT/Lys_250/iso_wave/lists/2.query
- eval/results/ESI/IT/Lys_250/iso_wave/lists/4.query
- eval/results/ESI/IT/Lys_250/iso_wave/lists/1.query
- eval/results/ESI/IT/Lys_250/iso_wave/lists/20.query
- eval/results/ESI/IT/Lys_250/iso_wave/lists/2.5.query
- eval/results/ESI/IT/Lys_250/iso_wave/lists/12.query
- eval/results/ESI/IT/Lys_250/iso_wave/lists/0.5.query
- eval/results/ESI/IT/Lys_250/iso_wave/lists/30.query
- eval/results/ESI/IT/Lys_250/iso_wave/lists/15.query
- eval/results/ESI/IT/Lys_250/iso_wave/lists/10.query
- eval/results/ESI/IT/Lys_250/iso_wave/lists/5.query
- eval/results/ESI/IT/Lys_250/iso_wave/lists/50.query
- eval/results/ESI/IT/Lys_250/iso_wave/lists/-1.query
- eval/results/ESI/IT/Lys_250/iso_wave/listsppm/
- eval/results/ESI/IT/Lys_250/iso_wave/listsppm/3.query
- eval/results/ESI/IT/Lys_250/iso_wave/listsppm/6.query
- eval/results/ESI/IT/Lys_250/iso_wave/listsppm/1.5.query
- eval/results/ESI/IT/Lys_250/iso_wave/listsppm/0.query
- eval/results/ESI/IT/Lys_250/iso_wave/listsppm/8.query
- eval/results/ESI/IT/Lys_250/iso_wave/listsppm/2.query
- eval/results/ESI/IT/Lys_250/iso_wave/listsppm/4.query
- eval/results/ESI/IT/Lys_250/iso_wave/listsppm/1.query
- eval/results/ESI/IT/Lys_250/iso_wave/listsppm/20.query
- eval/results/ESI/IT/Lys_250/iso_wave/listsppm/2.5.query
- eval/results/ESI/IT/Lys_250/iso_wave/listsppm/12.query
- eval/results/ESI/IT/Lys_250/iso_wave/listsppm/0.5.query
- eval/results/ESI/IT/Lys_250/iso_wave/listsppm/30.query
- eval/results/ESI/IT/Lys_250/iso_wave/listsppm/15.query
- eval/results/ESI/IT/Lys_250/iso_wave/listsppm/10.query
- eval/results/ESI/IT/Lys_250/iso_wave/listsppm/5.query
- eval/results/ESI/IT/Lys_250/iso_wave/listsppm/50.query
- eval/results/ESI/IT/Lys_250/iso_wave/listsppm/-1.query
- eval/results/ESI/IT/Lys_250/iso_wave/iso_wave.mas
- eval/results/ESI/IT/Lys_250/iso_wave/iso_wave.man
- eval/results/ESI/IT/Lys_250/L1/
- eval/results/ESI/IT/Lys_250/L1/L1.txt
- eval/results/ESI/IT/Lys_250/L1/L1.mas
- eval/results/ESI/IT/Lys_250/L1/L1.ppm
- eval/results/ESI/IT/Lys_250/L1/L1.man
- eval/results/ESI/IT/Lys_250/L2/
- eval/results/ESI/IT/Lys_250/L2/L2.txt
- eval/results/ESI/IT/Lys_250/L2/L2.mas
- eval/results/ESI/IT/Lys_250/L2/L2.ppm
- eval/results/ESI/IT/Lys_250/L2/L2.man
- eval/results/ESI/IT/Lys_250/L2reg/
- eval/results/ESI/IT/Lys_250/L2reg/L2reg.ppm
- eval/results/ESI/IT/Lys_250/L2reg/L2reg.mas
- eval/results/ESI/IT/Lys_250/L2reg/L2reg.txt
- eval/results/ESI/IT/Lys_250/L2reg/L2reg.man
- eval/results/ESI/IT/Lys_1000/
- eval/results/ESI/IT/Lys_1000/iso_wave/
- eval/results/ESI/IT/Lys_1000/iso_wave/lists/
- eval/results/ESI/IT/Lys_1000/iso_wave/lists/3.query
- eval/results/ESI/IT/Lys_1000/iso_wave/lists/6.query
- eval/results/ESI/IT/Lys_1000/iso_wave/lists/1.5.query
- eval/results/ESI/IT/Lys_1000/iso_wave/lists/0.query
- eval/results/ESI/IT/Lys_1000/iso_wave/lists/8.query
- eval/results/ESI/IT/Lys_1000/iso_wave/lists/2.query
- eval/results/ESI/IT/Lys_1000/iso_wave/lists/4.query
- eval/results/ESI/IT/Lys_1000/iso_wave/lists/1.query
- eval/results/ESI/IT/Lys_1000/iso_wave/lists/20.query
- eval/results/ESI/IT/Lys_1000/iso_wave/lists/2.5.query
- eval/results/ESI/IT/Lys_1000/iso_wave/lists/12.query
- eval/results/ESI/IT/Lys_1000/iso_wave/lists/0.5.query
- eval/results/ESI/IT/Lys_1000/iso_wave/lists/30.query
- eval/results/ESI/IT/Lys_1000/iso_wave/lists/15.query
- eval/results/ESI/IT/Lys_1000/iso_wave/lists/10.query
- eval/results/ESI/IT/Lys_1000/iso_wave/lists/5.query
- eval/results/ESI/IT/Lys_1000/iso_wave/lists/50.query
- eval/results/ESI/IT/Lys_1000/iso_wave/lists/-1.query
- eval/results/ESI/IT/Lys_1000/iso_wave/listsppm/
- eval/results/ESI/IT/Lys_1000/iso_wave/listsppm/3.query
- eval/results/ESI/IT/Lys_1000/iso_wave/listsppm/6.query
- eval/results/ESI/IT/Lys_1000/iso_wave/listsppm/1.5.query
- eval/results/ESI/IT/Lys_1000/iso_wave/listsppm/0.query
- eval/results/ESI/IT/Lys_1000/iso_wave/listsppm/8.query
- eval/results/ESI/IT/Lys_1000/iso_wave/listsppm/2.query
- eval/results/ESI/IT/Lys_1000/iso_wave/listsppm/4.query
- eval/results/ESI/IT/Lys_1000/iso_wave/listsppm/1.query
- eval/results/ESI/IT/Lys_1000/iso_wave/listsppm/20.query
- eval/results/ESI/IT/Lys_1000/iso_wave/listsppm/2.5.query
- eval/results/ESI/IT/Lys_1000/iso_wave/listsppm/12.query
- eval/results/ESI/IT/Lys_1000/iso_wave/listsppm/0.5.query
- eval/results/ESI/IT/Lys_1000/iso_wave/listsppm/30.query
- eval/results/ESI/IT/Lys_1000/iso_wave/listsppm/15.query
- eval/results/ESI/IT/Lys_1000/iso_wave/listsppm/10.query
- eval/results/ESI/IT/Lys_1000/iso_wave/listsppm/5.query
- eval/results/ESI/IT/Lys_1000/iso_wave/listsppm/50.query
- eval/results/ESI/IT/Lys_1000/iso_wave/listsppm/-1.query
- eval/results/ESI/IT/Lys_1000/iso_wave/iso_wave.mas
- eval/results/ESI/IT/Lys_1000/iso_wave/iso_wave.man
- eval/results/ESI/IT/Lys_1000/L1/
- eval/results/ESI/IT/Lys_1000/L1/L1.txt
- eval/results/ESI/IT/Lys_1000/L1/L1.mas
- eval/results/ESI/IT/Lys_1000/L1/L1.ppm
- eval/results/ESI/IT/Lys_1000/L1/L1.man
- eval/results/ESI/IT/Lys_1000/L2/
- eval/results/ESI/IT/Lys_1000/L2/L2.txt
- eval/results/ESI/IT/Lys_1000/L2/L2.mas
- eval/results/ESI/IT/Lys_1000/L2/L2.ppm
- eval/results/ESI/IT/Lys_1000/L2/L2.man
- eval/results/ESI/IT/Lys_1000/L2reg/
- eval/results/ESI/IT/Lys_1000/L2reg/L2reg.ppm
- eval/results/ESI/IT/Lys_1000/L2reg/L2reg.mas
- eval/results/ESI/IT/Lys_1000/L2reg/L2reg.txt
- eval/results/ESI/IT/Lys_1000/L2reg/L2reg.man
- eval/results/MALDI/
- eval/results/MALDI/Lys_500/
- eval/results/MALDI/Lys_500/iso_wave/
- eval/results/MALDI/Lys_500/iso_wave/lists/
- eval/results/MALDI/Lys_500/iso_wave/lists/3.query
- eval/results/MALDI/Lys_500/iso_wave/lists/6.query
- eval/results/MALDI/Lys_500/iso_wave/lists/1.5.query
- eval/results/MALDI/Lys_500/iso_wave/lists/0.query
- eval/results/MALDI/Lys_500/iso_wave/lists/8.query
- eval/results/MALDI/Lys_500/iso_wave/lists/2.query
- eval/results/MALDI/Lys_500/iso_wave/lists/4.query
- eval/results/MALDI/Lys_500/iso_wave/lists/1.query
- eval/results/MALDI/Lys_500/iso_wave/lists/20.query
- eval/results/MALDI/Lys_500/iso_wave/lists/2.5.query
- eval/results/MALDI/Lys_500/iso_wave/lists/12.query
- eval/results/MALDI/Lys_500/iso_wave/lists/0.5.query
- eval/results/MALDI/Lys_500/iso_wave/lists/30.query
- eval/results/MALDI/Lys_500/iso_wave/lists/15.query
- eval/results/MALDI/Lys_500/iso_wave/lists/10.query
- eval/results/MALDI/Lys_500/iso_wave/lists/5.query
- eval/results/MALDI/Lys_500/iso_wave/lists/50.query
- eval/results/MALDI/Lys_500/iso_wave/lists/-1.query
- eval/results/MALDI/Lys_500/iso_wave/listsppm/
- eval/results/MALDI/Lys_500/iso_wave/listsppm/3.query
- eval/results/MALDI/Lys_500/iso_wave/listsppm/6.query
- eval/results/MALDI/Lys_500/iso_wave/listsppm/1.5.query
- eval/results/MALDI/Lys_500/iso_wave/listsppm/0.query
- eval/results/MALDI/Lys_500/iso_wave/listsppm/8.query
- eval/results/MALDI/Lys_500/iso_wave/listsppm/2.query
- eval/results/MALDI/Lys_500/iso_wave/listsppm/4.query
- eval/results/MALDI/Lys_500/iso_wave/listsppm/1.query
- eval/results/MALDI/Lys_500/iso_wave/listsppm/20.query
- eval/results/MALDI/Lys_500/iso_wave/listsppm/2.5.query
- eval/results/MALDI/Lys_500/iso_wave/listsppm/12.query
- eval/results/MALDI/Lys_500/iso_wave/listsppm/0.5.query
- eval/results/MALDI/Lys_500/iso_wave/listsppm/30.query
- eval/results/MALDI/Lys_500/iso_wave/listsppm/15.query
- eval/results/MALDI/Lys_500/iso_wave/listsppm/10.query
- eval/results/MALDI/Lys_500/iso_wave/listsppm/5.query
- eval/results/MALDI/Lys_500/iso_wave/listsppm/50.query
- eval/results/MALDI/Lys_500/iso_wave/listsppm/-1.query
- eval/results/MALDI/Lys_500/iso_wave/iso_wave.mas
- eval/results/MALDI/Lys_500/iso_wave/iso_wave.man
- eval/results/MALDI/Lys_500/L1/
- eval/results/MALDI/Lys_500/L1/L1.txt
- eval/results/MALDI/Lys_500/L1/L1.mas
- eval/results/MALDI/Lys_500/L1/L1.ppm
- eval/results/MALDI/Lys_500/L1/L1.man
- eval/results/MALDI/Lys_500/L1/.directory
- eval/results/MALDI/Lys_500/pepex/
- eval/results/MALDI/Lys_500/pepex/lists/
- eval/results/MALDI/Lys_500/pepex/lists/lys500pepex_snr7.txt
- eval/results/MALDI/Lys_500/pepex/lists/lys500pepex_snr15.txt
- eval/results/MALDI/Lys_500/pepex/lists/lys500pepex_snr1.txt
- eval/results/MALDI/Lys_500/pepex/lists/lys500pepex_snr6.txt
- eval/results/MALDI/Lys_500/pepex/lists/lys500pepex_snr8.txt
- eval/results/MALDI/Lys_500/pepex/lists/lys500pepex_snr2.5.txt
- eval/results/MALDI/Lys_500/pepex/lists/lys500pepex_snr2.txt
- eval/results/MALDI/Lys_500/pepex/lists/lys500pepex_snr20.txt
- eval/results/MALDI/Lys_500/pepex/lists/lys500pepex_snr9.txt
- eval/results/MALDI/Lys_500/pepex/lists/lys500pepex_snr10.txt
- eval/results/MALDI/Lys_500/pepex/lists/lys500pepex_snr4.txt
- eval/results/MALDI/Lys_500/pepex/lists/lys500pepex_snr3.txt
- eval/results/MALDI/Lys_500/pepex/lists/lys500pepex_snr5.txt
- eval/results/MALDI/Lys_500/pepex/listsppm/
[truncated: 428 more entries]
