# Supplementary material for: Isotope pattern deconvolution for peptide mass spectrometry by non-negative least squares/least absolute deviation template matching
Source: BMC Bioinformatics. 2012 Nov 8;13:291. doi: 10.1186/1471-2105-13-291 (PMC3608065; doi:10.1186/1471-2105-13-291)
Supplement: Additional file 3 — Evaluation and results. [file 1471-2105-13-291-S3.zip › eval/results/ESI/FT/Lys_250/iso_wave/lists/4.query]

310.334686279297				1	2.77314e+07	-1
313.2978515625				1	1.40046e+08	-1
331.307891845703				1	9.96571e+07	-1
338.365173339844				1	2.22604e+07	-1
341.329498291016				1	2.18748e+08	-1
348.317749023438				2	2.31858e+07	-1
353.293853759766				1	3.99512e+07	-1
357.292663574219				3	3.98538e+06	-1
359.333038330078				1	1.80852e+08	-1
361.32861328125				3	6.76028e+06	-1
369.243438720703				2	2.64289e+07	-1
376.359405517578				1	4.51693e+07	-1
381.319549560547				1	5.54708e+07	-1
397.293182373047				1	3.75989e+07	-1
415.249725341797				2	2.39486e+07	-1
421.079437255859				1	3.88095e+07	-1
436.333221435547				3	1.37255e+06	-1
437.714294433594				2	4.83955e+07	-1
445.229888916016				3	2.44448e+07	-1
497.210845947266				3	1.45548e+07	-1
497.881927490234				3	2.47871e+07	-1
523.283081054688				2	1.91723e+07	-1
543.444946289062				2	1.79611e+07	-1
561.542114257812				2	4.62045e+06	-1
563.559143066406				2	2.18535e+07	-1
578.281555175781				3	1.29189e+07	-1
612.570983886719				1	2.19421e+07	-1
640.611694335938				1	5.03576e+07	-1
658.835266113281				2	2.20273e+07	-1
663.331848144531				2	2.70215e+07	-1
711.577514648438				1	2.86894e+07	-1
714.831115722656				2	3.71893e+07	-1
739.610473632812				2	2.09181e+07	-1
836.716979980469				3	1.54513e+07	-1
877.440551757812				2	2.16326e+07	-1
879.447814941406				3	2.74474e+07	-1
