# Supplementary material for: Isotope pattern deconvolution for peptide mass spectrometry by non-negative least squares/least absolute deviation template matching
Source: BMC Bioinformatics. 2012 Nov 8;13:291. doi: 10.1186/1471-2105-13-291 (PMC3608065; doi:10.1186/1471-2105-13-291)
Supplement: Additional file 3 — Evaluation and results. [file 1471-2105-13-291-S3.zip › eval/results/ESI/FT/Lys_250/iso_wave/lists/1.query]

303.283721923828				1	8.35147e+06	-1
310.334686279297				1	2.77314e+07	-1
313.2978515625				1	1.40046e+08	-1
325.265777587891				1	6.06885e+06	-1
327.297119140625				2	1.08603e+07	-1
331.307891845703				1	9.96571e+07	-1
338.365173339844				1	2.22604e+07	-1
341.329498291016				1	2.18748e+08	-1
345.300903320312				2	6.74493e+06	-1
348.33740234375				1	2.11138e+07	-1
350.509674072266				3	9.50925e+06	-1
353.293853759766				1	3.99512e+07	-1
355.299987792969				2	4.97186e+06	-1
357.292663574219				3	3.98538e+06	-1
359.333038330078				1	1.80852e+08	-1
361.32861328125				3	6.76028e+06	-1
362.327423095703				2	2.04804e+06	-1
364.274475097656				2	1.45458e+07	-1
367.277770996094				2	2.85825e+06	-1
369.264892578125				1	2.49237e+07	-1
371.257385253906				2	2.49475e+06	-1
376.359405517578				1	4.51693e+07	-1
381.319549560547				1	5.54708e+07	-1
387.310028076172				2	9.86967e+06	-1
395.289672851562				2	1.95209e+06	-1
397.293182373047				1	3.75989e+07	-1
399.275787353516				3	3.14187e+06	-1
413.261383056641				2	933890	-1
415.198577880859				1	2.74574e+07	-1
419.347564697266				3	907774	-1
421.079437255859				1	3.88095e+07	-1
423.058746337891				3	7.88333e+06	-1
432.269714355469				1	6.96233e+06	-1
434.342224121094				3	2.58025e+06	-1
436.333221435547				3	1.37255e+06	-1
437.714294433594				2	4.83955e+07	-1
443.022674560547				1	6.66304e+06	-1
445.229888916016				3	2.44448e+07	-1
453.188568115234				1	1.22818e+07	-1
459.019561767578				3	4.15624e+06	-1
497.227630615234				2	1.52351e+07	-1
497.881927490234				3	2.47871e+07	-1
515.393371582031				3	4.21093e+06	-1
516.420776367188				3	5.7189e+06	-1
516.757995605469				2	9.37128e+06	-1
522.939453125				3	1.01935e+07	-1
523.283081054688				2	1.91723e+07	-1
527.323547363281				2	4.07481e+06	-1
529.416564941406				2	1.38944e+07	-1
535.452392578125				2	2.30178e+06	-1
537.518676757812				2	3.97257e+06	-1
543.444946289062				2	1.79611e+07	-1
551.421997070312				2	2.6942e+06	-1
557.440979003906				2	9.28615e+06	-1
561.542114257812				2	4.62045e+06	-1
563.559143066406				1	2.20398e+07	-1
578.281555175781				3	1.29189e+07	-1
584.575988769531				3	1.67525e+06	-1
585.281677246094				3	3.65561e+06	-1
591.604064941406				1	6.88705e+06	-1
610.536254882812				2	1.93275e+06	-1
612.570983886719				1	2.19421e+07	-1
615.58447265625				2	1.45838e+06	-1
617.667724609375				1	2.10989e+06	-1
619.621643066406				3	3.9643e+06	-1
620.625427246094				3	4.12257e+06	-1
637.33984375				1	1.51926e+07	-1
640.611694335938				1	5.03576e+07	-1
658.835266113281				2	2.20273e+07	-1
661.579162597656				3	1.99568e+06	-1
663.331848144531				2	2.70215e+07	-1
668.292297363281				3	7.17171e+06	-1
668.631958007812				1	9.12706e+06	-1
683.566101074219				1	1.203e+07	-1
685.569763183594				3	614189	-1
687.554931640625				2	1.07534e+06	-1
689.603515625				1	7.01573e+06	-1
694.557678222656				2	6.36022e+06	-1
696.60986328125				1	7.6638e+06	-1
697.583679199219				2	3.0383e+06	-1
706.61083984375				2	2.13232e+06	-1
708.574157714844				2	8.39276e+06	-1
711.577514648438				1	2.86894e+07	-1
714.831115722656				2	3.71893e+07	-1
717.641845703125				1	7.39072e+06	-1
722.57861328125				2	7.32743e+06	-1
727.685241699219				3	4.56116e+06	-1
736.579162597656				2	2.83986e+06	-1
739.610473632812				1	2.39989e+07	-1
836.716979980469				3	1.54513e+07	-1
877.440551757812				2	2.16326e+07	-1
879.447814941406				3	2.74474e+07	-1
887.7060546875				2	5.63313e+06	-1
1254.59936523438				2	1.03946e+07	-1
