# Supplementary material for: Isotope pattern deconvolution for peptide mass spectrometry by non-negative least squares/least absolute deviation template matching
Source: BMC Bioinformatics. 2012 Nov 8;13:291. doi: 10.1186/1471-2105-13-291 (PMC3608065; doi:10.1186/1471-2105-13-291)
Supplement: Additional file 3 — Evaluation and results. [file 1471-2105-13-291-S3.zip › eval/results/ESI/FT/Lys_250/iso_wave/lists/15.query]

313.2978515625				1	1.40046e+08	-1
331.289672851562				2	1.11511e+08	-1
341.329498291016				1	2.18748e+08	-1
359.333038330078				1	1.80852e+08	-1
381.297027587891				3	6.10976e+07	-1
640.587158203125				3	3.69631e+07	-1
