# Supplementary material for: Isotope pattern deconvolution for peptide mass spectrometry by non-negative least squares/least absolute deviation template matching
Source: BMC Bioinformatics. 2012 Nov 8;13:291. doi: 10.1186/1471-2105-13-291 (PMC3608065; doi:10.1186/1471-2105-13-291)
Supplement: Additional file 3 — Evaluation and results. [file 1471-2105-13-291-S3.zip › eval/results/ESI/FT/Lys_250/iso_wave/lists/10.query]

313.2978515625				1	1.40046e+08	-1
331.307891845703				1	9.96571e+07	-1
341.329498291016				1	2.18748e+08	-1
353.263732910156				3	4.54391e+07	-1
359.333038330078				1	1.80852e+08	-1
376.348358154297				3	4.96941e+07	-1
381.297027587891				2	6.09786e+07	-1
397.269256591797				3	4.11394e+07	-1
421.053314208984				3	4.16259e+07	-1
437.714294433594				2	4.83955e+07	-1
497.210845947266				3	1.45548e+07	-1
497.881927490234				3	2.47871e+07	-1
640.587158203125				2	4.76189e+07	-1
879.447814941406				3	2.74474e+07	-1
