# Supplementary material for: Isotope pattern deconvolution for peptide mass spectrometry by non-negative least squares/least absolute deviation template matching
Source: BMC Bioinformatics. 2012 Nov 8;13:291. doi: 10.1186/1471-2105-13-291 (PMC3608065; doi:10.1186/1471-2105-13-291)
Supplement: Additional file 3 — Evaluation and results. [file 1471-2105-13-291-S3.zip › eval/results/ESI/FT/Lys_250/iso_wave/lists/-1.query]

303.283721923828				1	8.35147e+06	-1
308.295257568359				3	381899	-1
310.334686279297				1	2.77314e+07	-1
313.2978515625				1	1.40046e+08	-1
315.277191162109				3	3.7009e+06	-1
316.218627929688				2	1.46445e+06	-1
320.286712646484				1	2.98427e+06	-1
325.265777587891				1	6.06885e+06	-1
327.297119140625				2	1.08603e+07	-1
331.307891845703				1	9.96571e+07	-1
336.248748779297				2	776059	-1
338.365173339844				1	2.22604e+07	-1
341.329498291016				1	2.18748e+08	-1
345.3203125				1	6.01734e+06	-1
348.33740234375				1	2.11138e+07	-1
350.509674072266				3	9.50925e+06	-1
350.78759765625				2	4.4859e+06	-1
353.293853759766				1	3.99512e+07	-1
355.299987792969				2	4.97186e+06	-1
357.292663574219				3	3.98538e+06	-1
359.333038330078				1	1.80852e+08	-1
361.32861328125				3	6.76028e+06	-1
362.327423095703				2	2.04804e+06	-1
364.274475097656				2	1.45458e+07	-1
367.277770996094				2	2.85825e+06	-1
369.264892578125				1	2.49237e+07	-1
371.257385253906				2	2.49475e+06	-1
373.309661865234				2	2.22572e+06	-1
376.359405517578				1	4.51693e+07	-1
381.319549560547				1	5.54708e+07	-1
387.321563720703				1	8.95059e+06	-1
391.304443359375				1	1.51722e+06	-1
395.289672851562				2	1.95209e+06	-1
397.293182373047				1	3.75989e+07	-1
399.275787353516				3	3.14187e+06	-1
401.309722900391				3	1.73472e+06	-1
403.053283691406				3	1.03937e+06	-1
404.033630371094				3	1.11548e+06	-1
405.338134765625				1	1.98606e+06	-1
409.164642333984				2	2.41159e+06	-1
411.249481201172				2	599594	-1
413.261383056641				2	933890	-1
415.198577880859				1	2.74574e+07	-1
419.347564697266				3	907774	-1
421.079437255859				1	3.88095e+07	-1
423.058746337891				3	7.88333e+06	-1
425.383422851562				2	1.01143e+06	-1
427.326416015625				1	3.45601e+06	-1
429.215515136719				3	745447	-1
430.252471923828				2	860409	-1
432.269714355469				1	6.96233e+06	-1
434.355895996094				2	2.67515e+06	-1
436.333221435547				3	1.37255e+06	-1
437.714294433594				2	4.83955e+07	-1
443.022674560547				1	6.66304e+06	-1
445.229888916016				3	2.44448e+07	-1
448.385131835938				1	912239	-1
450.386871337891				1	1.37272e+06	-1
453.188568115234				1	1.22818e+07	-1
455.340057373047				2	3.77571e+06	-1
457.255554199219				3	617446	-1
459.034423828125				1	4.03389e+06	-1
464.373291015625				1	2.73444e+06	-1
467.215087890625				2	1.87976e+06	-1
471.333526611328				1	2.1107e+06	-1
473.319763183594				3	561149	-1
474.302001953125				2	572365	-1
475.365631103516				2	631355	-1
476.385650634766				2	732737	-1
476.889038085938				3	934015	-1
477.204040527344				1	574637	-1
482.976287841797				3	1.218e+06	-1
489.835723876953				3	309185	-1
490.409820556641				2	1.12505e+06	-1
491.412811279297				3	552501	-1
492.749420166016				2	2.59063e+06	-1
497.227630615234				2	1.52351e+07	-1
497.881927490234				3	2.47871e+07	-1
501.3935546875				2	1.71793e+06	-1
515.393371582031				3	4.21093e+06	-1
516.420776367188				3	5.7189e+06	-1
516.757995605469				2	9.37128e+06	-1
519.414184570312				2	804638	-1
522.939453125				3	1.01935e+07	-1
523.283081054688				2	1.91723e+07	-1
527.341796875				1	4.26379e+06	-1
529.416564941406				2	1.38944e+07	-1
535.452392578125				2	2.30178e+06	-1
537.518676757812				1	4.51651e+06	-1
540.431640625				2	854938	-1
543.444946289062				2	1.79611e+07	-1
546.290466308594				2	2.23519e+06	-1
550.425048828125				2	1.49825e+06	-1
551.421997070312				2	2.6942e+06	-1
555.318237304688				2	694863	-1
557.440979003906				2	9.28615e+06	-1
560.256896972656				3	520792	-1
561.542114257812				2	4.62045e+06	-1
563.559143066406				1	2.20398e+07	-1
571.881469726562				2	503957	-1
574.432861328125				1	422989	-1
578.281555175781				3	1.29189e+07	-1
584.554626464844				2	736290	-1
585.281677246094				3	3.65561e+06	-1
585.581481933594				2	2.33508e+06	-1
591.604064941406				1	6.88705e+06	-1
601.984130859375				3	2.09101e+06	-1
610.536254882812				2	1.93275e+06	-1
612.570983886719				1	2.19421e+07	-1
615.58447265625				2	1.45838e+06	-1
617.667724609375				1	2.10989e+06	-1
619.621643066406				1	5.3704e+06	-1
620.625427246094				3	4.12257e+06	-1
626.581237792969				1	1.8793e+06	-1
634.503540039062				1	1.9133e+06	-1
637.33984375				1	1.51926e+07	-1
640.611694335938				1	5.03576e+07	-1
647.6796875				1	807335	-1
654.38427734375				1	2.35283e+06	-1
658.835266113281				2	2.20273e+07	-1
661.579162597656				3	1.99568e+06	-1
663.331848144531				2	2.70215e+07	-1
668.292297363281				3	7.17171e+06	-1
668.631958007812				1	9.12706e+06	-1
674.922485351562				3	1.04819e+06	-1
676.356140136719				1	1.45611e+06	-1
680.523376464844				2	1.66563e+06	-1
683.566101074219				1	1.203e+07	-1
685.569763183594				3	614189	-1
687.554931640625				2	1.07534e+06	-1
689.603515625				1	7.01573e+06	-1
694.557678222656				2	6.36022e+06	-1
696.60986328125				1	7.6638e+06	-1
697.583679199219				2	3.0383e+06	-1
701.050170898438				2	812457	-1
702.427124023438				2	1.48215e+06	-1
702.934020996094				1	1.12088e+06	-1
706.639282226562				1	2.63697e+06	-1
708.574157714844				2	8.39276e+06	-1
711.577514648438				1	2.86894e+07	-1
714.831115722656				2	3.71893e+07	-1
717.641845703125				1	7.39072e+06	-1
722.57861328125				2	7.32743e+06	-1
725.582946777344				2	1.34011e+06	-1
727.625915527344				1	2.96446e+06	-1
730.572204589844				2	2.38169e+06	-1
734.64892578125				1	2.9876e+06	-1
736.579162597656				2	2.83986e+06	-1
739.610473632812				1	2.39989e+07	-1
746.345581054688				2	1.8949e+06	-1
755.584838867188				1	3.72649e+06	-1
767.465576171875				2	2.4757e+06	-1
801.638549804688				1	417438	-1
810.808837890625				2	452428	-1
813.467895507812				1	787838	-1
821.630676269531				2	967960	-1
836.716979980469				3	1.54513e+07	-1
841.899780273438				2	1.02127e+06	-1
842.453979492188				1	1.02455e+06	-1
844.41650390625				3	1.3832e+06	-1
844.750427246094				1	1.77692e+06	-1
849.221984863281				2	2.20955e+06	-1
856.26123046875				1	1.05305e+06	-1
859.642272949219				2	1.41915e+06	-1
867.429321289062				2	1.83135e+06	-1
873.719787597656				2	3.67889e+06	-1
874.344787597656				3	1.09831e+06	-1
877.440551757812				2	2.16326e+07	-1
879.447814941406				3	2.74474e+07	-1
887.7060546875				2	5.63313e+06	-1
888.386169433594				3	1.42251e+06	-1
896.283935546875				1	1.8078e+06	-1
901.744201660156				2	4.20492e+06	-1
909.779724121094				2	1.47596e+06	-1
915.740905761719				2	1.78791e+06	-1
918.259582519531				3	917854	-1
918.638244628906				1	2.15218e+06	-1
925.324768066406				2	1.20779e+06	-1
940.791564941406				1	1.1918e+06	-1
941.096984863281				2	1.62657e+06	-1
947.148742675781				2	674789	-1
956.425903320312				2	1.07524e+06	-1
963.801330566406				1	627083	-1
973.416564941406				1	1.63546e+06	-1
981.500915527344				2	1.06081e+06	-1
988.604736328125				1	1.16278e+06	-1
989.545227050781				3	568997	-1
995.643493652344				1	2.51408e+06	-1
998.880798339844				3	2.58667e+06	-1
1007.671875				1	626418	-1
1020.11651611328				1	810812	-1
1056.57751464844				2	2.5337e+06	-1
1067.40686035156				2	1.23059e+06	-1
1080.87060546875				1	1.59703e+06	-1
1091.5859375				1	668492	-1
1108.96423339844				1	1.3635e+06	-1
1137.23937988281				1	1.51844e+06	-1
1225.10168457031				1	649862	-1
1254.59936523438				2	1.03946e+07	-1
1269.16809082031				1	645015	-1
1296.18005371094				1	665286	-1
1296.39172363281				2	590043	-1
1301.06140136719				1	777162	-1
1388.21228027344				2	514093	-1
1471.28234863281				3	71054.8	-1
1473.50305175781				1	752155	-1
1480.19506835938				2	193725	-1
1488.23388671875				1	564140	-1
1491.36315917969				1	838680	-1
1521.77038574219				1	1.0116e+06	-1
