# Supplementary material for: Isotope pattern deconvolution for peptide mass spectrometry by non-negative least squares/least absolute deviation template matching
Source: BMC Bioinformatics. 2012 Nov 8;13:291. doi: 10.1186/1471-2105-13-291 (PMC3608065; doi:10.1186/1471-2105-13-291)
Supplement: Additional file 3 — Evaluation and results. [file 1471-2105-13-291-S3.zip › eval/results/ESI/FT/Lys_250/iso_wave/listsppm/6.query]

353.253692626953				2	4.45673e+07	-1
369.243438720703				3	2.6585e+07	-1
381.285766601562				1	5.54693e+07	-1
397.269256591797				2	4.13432e+07	-1
437.714294433594				2	4.83955e+07	-1
445.229888916016				3	2.44448e+07	-1
497.210845947266				3	1.45548e+07	-1
497.881927490234				3	2.47871e+07	-1
563.559143066406				3	1.83421e+07	-1
612.548095703125				3	1.65074e+07	-1
640.587158203125				3	3.69631e+07	-1
663.331848144531				2	2.70215e+07	-1
714.831115722656				2	3.71893e+07	-1
836.716979980469				3	1.54513e+07	-1
877.440551757812				2	2.16326e+07	-1
879.447814941406				3	2.74474e+07	-1
