# Supplementary material for: Isotope pattern deconvolution for peptide mass spectrometry by non-negative least squares/least absolute deviation template matching
Source: BMC Bioinformatics. 2012 Nov 8;13:291. doi: 10.1186/1471-2105-13-291 (PMC3608065; doi:10.1186/1471-2105-13-291)
Supplement: Additional file 3 — Evaluation and results. [file 1471-2105-13-291-S3.zip › eval/results/ESI/FT/Lys_250/iso_wave/listsppm/1.5.query]

350.509674072266				3	9.50925e+06	-1
353.253692626953				1	3.99498e+07	-1
364.263946533203				2	1.45456e+07	-1
369.264892578125				1	2.49237e+07	-1
371.24658203125				3	2.39567e+06	-1
381.285766601562				1	5.54693e+07	-1
395.289672851562				2	1.95209e+06	-1
397.293182373047				1	3.75989e+07	-1
399.275787353516				3	3.14187e+06	-1
415.198577880859				1	2.74574e+07	-1
432.242553710938				3	6.54334e+06	-1
437.714294433594				2	4.83955e+07	-1
445.229888916016				3	2.44448e+07	-1
453.173980712891				2	1.30976e+07	-1
497.227630615234				2	1.52351e+07	-1
497.881927490234				3	2.47871e+07	-1
516.757995605469				2	9.37128e+06	-1
522.939453125				3	1.01935e+07	-1
523.283081054688				2	1.91723e+07	-1
561.542114257812				3	3.71933e+06	-1
563.559143066406				3	1.83421e+07	-1
578.281555175781				3	1.29189e+07	-1
584.575988769531				3	1.67525e+06	-1
591.582336425781				3	5.48946e+06	-1
610.536254882812				3	1.3278e+06	-1
612.548095703125				3	1.65074e+07	-1
615.58447265625				3	1.31318e+06	-1
619.621643066406				3	3.9643e+06	-1
620.625427246094				3	4.12257e+06	-1
637.33984375				1	1.51926e+07	-1
640.587158203125				3	3.69631e+07	-1
658.835266113281				2	2.20273e+07	-1
661.579162597656				3	1.99568e+06	-1
663.331848144531				2	2.70215e+07	-1
668.292297363281				3	7.17171e+06	-1
689.603515625				3	4.65308e+06	-1
714.831115722656				2	3.71893e+07	-1
717.61279296875				3	5.39946e+06	-1
836.716979980469				3	1.54513e+07	-1
877.440551757812				2	2.16326e+07	-1
879.447814941406				3	2.74474e+07	-1
1254.59936523438				2	1.03946e+07	-1
