# Supplementary material for: Isotope pattern deconvolution for peptide mass spectrometry by non-negative least squares/least absolute deviation template matching
Source: BMC Bioinformatics. 2012 Nov 8;13:291. doi: 10.1186/1471-2105-13-291 (PMC3608065; doi:10.1186/1471-2105-13-291)
Supplement: Additional file 3 — Evaluation and results. [file 1471-2105-13-291-S3.zip › eval/results/ESI/FT/Lys_250/iso_wave/listsppm/0.5.query]

316.218627929688				2	1.46445e+06	-1
325.230316162109				1	6.06867e+06	-1
350.509674072266				3	9.50925e+06	-1
350.747863769531				2	4.48567e+06	-1
353.253692626953				1	3.99498e+07	-1
364.263946533203				2	1.45456e+07	-1
367.267120361328				2	2.85821e+06	-1
369.264892578125				1	2.49237e+07	-1
371.257385253906				2	2.49475e+06	-1
381.285766601562				1	5.54693e+07	-1
387.298522949219				1	8.95042e+06	-1
395.289672851562				2	1.95209e+06	-1
397.293182373047				1	3.75989e+07	-1
399.275787353516				3	3.14187e+06	-1
400.290832519531				2	745799	-1
413.261383056641				2	933890	-1
415.198577880859				1	2.74574e+07	-1
427.313049316406				2	3.61017e+06	-1
432.269714355469				1	6.96233e+06	-1
437.714294433594				2	4.83955e+07	-1
445.229888916016				3	2.44448e+07	-1
453.188568115234				1	1.22818e+07	-1
497.227630615234				2	1.52351e+07	-1
497.881927490234				3	2.47871e+07	-1
516.757995605469				2	9.37128e+06	-1
522.939453125				3	1.01935e+07	-1
523.283081054688				2	1.91723e+07	-1
527.341796875				1	4.26379e+06	-1
537.537536621094				3	3.761e+06	-1
561.542114257812				3	3.71933e+06	-1
563.559143066406				3	1.83421e+07	-1
578.281555175781				3	1.29189e+07	-1
585.281677246094				3	3.65561e+06	-1
591.582336425781				3	5.48946e+06	-1
601.984130859375				3	2.09101e+06	-1
610.536254882812				3	1.3278e+06	-1
612.548095703125				3	1.65074e+07	-1
615.58447265625				3	1.31318e+06	-1
619.621643066406				3	3.9643e+06	-1
620.625427246094				3	4.12257e+06	-1
637.33984375				1	1.51926e+07	-1
640.587158203125				3	3.69631e+07	-1
658.835266113281				2	2.20273e+07	-1
661.579162597656				3	1.99568e+06	-1
663.331848144531				2	2.70215e+07	-1
668.292297363281				3	7.17171e+06	-1
685.569763183594				3	614189	-1
689.603515625				3	4.65308e+06	-1
714.831115722656				2	3.71893e+07	-1
717.61279296875				3	5.39946e+06	-1
727.507202148438				1	2.96424e+06	-1
727.685241699219				3	4.56116e+06	-1
755.584838867188				3	2.25393e+06	-1
767.465576171875				2	2.4757e+06	-1
836.716979980469				3	1.54513e+07	-1
867.429321289062				2	1.83135e+06	-1
877.440551757812				2	2.16326e+07	-1
879.447814941406				3	2.74474e+07	-1
998.880798339844				3	2.58667e+06	-1
1254.59936523438				2	1.03946e+07	-1
