# Supplementary material for: Isotope pattern deconvolution for peptide mass spectrometry by non-negative least squares/least absolute deviation template matching
Source: BMC Bioinformatics. 2012 Nov 8;13:291. doi: 10.1186/1471-2105-13-291 (PMC3608065; doi:10.1186/1471-2105-13-291)
Supplement: Additional file 3 — Evaluation and results. [file 1471-2105-13-291-S3.zip › eval/results/ESI/FT/Lys_250/iso_wave/listsppm/-1.query]

316.218627929688				2	1.46445e+06	-1
325.230316162109				1	6.06867e+06	-1
336.248748779297				2	776059	-1
350.509674072266				3	9.50925e+06	-1
350.747863769531				2	4.48567e+06	-1
353.253692626953				1	3.99498e+07	-1
364.263946533203				2	1.45456e+07	-1
367.267120361328				2	2.85821e+06	-1
369.264892578125				1	2.49237e+07	-1
371.257385253906				2	2.49475e+06	-1
381.285766601562				1	5.54693e+07	-1
387.298522949219				1	8.95042e+06	-1
391.269348144531				1	1.51717e+06	-1
395.289672851562				2	1.95209e+06	-1
397.293182373047				1	3.75989e+07	-1
399.275787353516				3	3.14187e+06	-1
401.285430908203				3	1.73467e+06	-1
409.164642333984				2	2.41159e+06	-1
411.249481201172				2	599594	-1
413.261383056641				2	933890	-1
415.198577880859				1	2.74574e+07	-1
427.326416015625				1	3.45601e+06	-1
429.215515136719				3	745447	-1
430.252471923828				2	860409	-1
432.269714355469				1	6.96233e+06	-1
437.714294433594				2	4.83955e+07	-1
445.229888916016				3	2.44448e+07	-1
448.342071533203				1	912208	-1
453.188568115234				1	1.22818e+07	-1
455.325378417969				2	3.77564e+06	-1
457.255554199219				3	617446	-1
464.343017578125				1	2.73437e+06	-1
467.215087890625				2	1.87976e+06	-1
471.333526611328				1	2.1107e+06	-1
473.319763183594				3	561149	-1
474.302001953125				2	572365	-1
476.889038085938				3	934015	-1
477.204040527344				1	574637	-1
482.976287841797				3	1.218e+06	-1
489.835723876953				3	309185	-1
492.749420166016				2	2.59063e+06	-1
497.227630615234				2	1.52351e+07	-1
497.881927490234				3	2.47871e+07	-1
501.359619140625				2	1.71787e+06	-1
516.757995605469				2	9.37128e+06	-1
522.939453125				3	1.01935e+07	-1
523.283081054688				2	1.91723e+07	-1
527.341796875				1	4.26379e+06	-1
537.537536621094				3	3.761e+06	-1
546.290466308594				2	2.23519e+06	-1
555.318237304688				2	694863	-1
560.256896972656				3	520792	-1
561.542114257812				3	3.71933e+06	-1
563.559143066406				3	1.83421e+07	-1
571.881469726562				2	503957	-1
574.412048339844				1	422983	-1
578.281555175781				3	1.29189e+07	-1
585.281677246094				3	3.65561e+06	-1
591.582336425781				3	5.48946e+06	-1
601.984130859375				3	2.09101e+06	-1
610.536254882812				3	1.3278e+06	-1
612.548095703125				3	1.65074e+07	-1
615.58447265625				3	1.31318e+06	-1
619.621643066406				3	3.9643e+06	-1
620.625427246094				3	4.12257e+06	-1
626.557495117188				3	1.42945e+06	-1
637.33984375				1	1.51926e+07	-1
640.587158203125				3	3.69631e+07	-1
647.6796875				3	553659	-1
654.38427734375				1	2.35283e+06	-1
658.835266113281				2	2.20273e+07	-1
661.579162597656				3	1.99568e+06	-1
663.331848144531				2	2.70215e+07	-1
668.292297363281				3	7.17171e+06	-1
674.922485351562				3	1.04819e+06	-1
676.356140136719				1	1.45611e+06	-1
685.569763183594				3	614189	-1
689.603515625				3	4.65308e+06	-1
696.637634277344				3	3.21834e+06	-1
702.427124023438				2	1.48215e+06	-1
706.639282226562				3	1.42416e+06	-1
714.831115722656				2	3.71893e+07	-1
717.61279296875				3	5.39946e+06	-1
725.612487792969				3	888650	-1
727.507202148438				1	2.96424e+06	-1
727.685241699219				3	4.56116e+06	-1
746.345581054688				2	1.8949e+06	-1
755.584838867188				3	2.25393e+06	-1
767.465576171875				2	2.4757e+06	-1
801.604248046875				3	328708	-1
810.808837890625				2	452428	-1
813.467895507812				1	787838	-1
821.737487792969				3	863422	-1
836.716979980469				3	1.54513e+07	-1
841.899780273438				2	1.02127e+06	-1
842.453979492188				1	1.02455e+06	-1
844.41650390625				3	1.3832e+06	-1
859.604125976562				2	1.41911e+06	-1
867.429321289062				2	1.83135e+06	-1
874.344787597656				3	1.09831e+06	-1
877.440551757812				2	2.16326e+07	-1
879.447814941406				3	2.74474e+07	-1
888.386169433594				3	1.42251e+06	-1
918.259582519531				3	917854	-1
918.638244628906				1	2.15218e+06	-1
925.324768066406				2	1.20779e+06	-1
941.096984863281				2	1.62657e+06	-1
947.148742675781				2	674789	-1
956.425903320312				2	1.07524e+06	-1
973.416564941406				1	1.63546e+06	-1
981.500915527344				2	1.06081e+06	-1
988.604736328125				1	1.16278e+06	-1
989.545227050781				3	568997	-1
995.643493652344				1	2.51408e+06	-1
998.880798339844				3	2.58667e+06	-1
1007.671875				1	626418	-1
1020.11651611328				2	616181	-1
1056.57751464844				2	2.5337e+06	-1
1067.40686035156				2	1.23059e+06	-1
1080.87060546875				2	926228	-1
1091.5859375				1	668492	-1
1108.96423339844				2	701504	-1
1137.23937988281				2	697457	-1
1254.59936523438				2	1.03946e+07	-1
1269.09973144531				3	78197.4	-1
1296.39172363281				2	590043	-1
1388.21228027344				2	514093	-1
1471.28234863281				3	71054.8	-1
1473.50305175781				1	752155	-1
1480.19506835938				2	193725	-1
1491.45031738281				3	236955	-1
1521.77038574219				1	1.0116e+06	-1
