# Supplementary material for: Isotope pattern deconvolution for peptide mass spectrometry by non-negative least squares/least absolute deviation template matching
Source: BMC Bioinformatics. 2012 Nov 8;13:291. doi: 10.1186/1471-2105-13-291 (PMC3608065; doi:10.1186/1471-2105-13-291)
Supplement: Additional file 3 — Evaluation and results. [file 1471-2105-13-291-S3.zip › eval/results/ESI/FT/Lys_250/iso_wave/iso_wave.mas]

Thresh 	 MascotScore 	 !> 	 %SC 	 #Cand 	 #Hits 	 %Hits 	 Index 	 ppm
-1 	 6.05e+01 	 60 	 70 	 132 	 13 	 0.10 	 1 	 11
0 	 5.57e+01 	 60 	 70 	 114 	 12 	 0.11 	 1 	 11
0.5 	 6.09e+01 	 60 	 70 	 60 	 11 	 0.18 	 1 	 10
1 	 8.06e+01 	 60 	 70 	 50 	 11 	 0.22 	 1 	 10
1.5 	 8.03e+01 	 60 	 59 	 42 	 9 	 0.21 	 1 	 11
2 	 6.20e+01 	 60 	 59 	 37 	 9 	 0.24 	 1 	 11
2.5 	 6.64e+01 	 60 	 59 	 32 	 9 	 0.28 	 1 	 11
3 	 7.23e+01 	 60 	 53 	 26 	 8 	 0.31 	 1 	 12
4 	 5.57e+01 	 60 	 53 	 20 	 7 	 0.35 	 1 	 13
5 	 5.06e+01 	 60 	 53 	 18 	 6 	 0.33 	 1 	 12
6 	 5.24e+01 	 60 	 53 	 16 	 6 	 0.38 	 1 	 12
8 	 5.27e+01 	 60 	 44 	 9 	 5 	 0.56 	 1 	 10
10 	 2.97e+01 	 60 	 29 	 7 	 3 	 0.43 	 1 	 13
12 	 fail
15 	 fail
20 	 fail
30 	 fail
50 	 fail
