# Supplementary material for: Isotope pattern deconvolution for peptide mass spectrometry by non-negative least squares/least absolute deviation template matching
Source: BMC Bioinformatics. 2012 Nov 8;13:291. doi: 10.1186/1471-2105-13-291 (PMC3608065; doi:10.1186/1471-2105-13-291)
Supplement: Additional file 3 — Evaluation and results. [file 1471-2105-13-291-S3.zip › eval/results/ESI/FT/Lys_250/iso_wave/iso_wave.man]

snr	tpr	ppv
NA	0.500	0.098
NA	0.500	0.114
NA	0.500	0.217
NA	0.500	0.260
NA	0.500	0.310
NA	0.462	0.324
NA	0.462	0.375
NA	0.423	0.423
NA	0.385	0.500
NA	0.308	0.444
NA	0.269	0.438
NA	0.192	0.556
NA	0.115	0.429
NA	0.038	0.500
NA	0.000	0.000
NA	NA	NA
NA	NA	NA
NA	NA	NA
