# Supplementary material for: Isotope pattern deconvolution for peptide mass spectrometry by non-negative least squares/least absolute deviation template matching
Source: BMC Bioinformatics. 2012 Nov 8;13:291. doi: 10.1186/1471-2105-13-291 (PMC3608065; doi:10.1186/1471-2105-13-291)
Supplement: Additional file 3 — Evaluation and results. [file 1471-2105-13-291-S3.zip › eval/results/ESI/FT/Lys_250/L1/L1.txt]

"loc_init" "loc_most_intense" "charge" "amplitude" "localnoise" "ratio" "goodness_of_fit" "ratio_adj"
303.254173076859 303.254173076859 1 2103338.16299818 133198 15.7910641526013 0.5 7.89553207630064
303.690983641554 303.690983641554 2 444252.417351443 133198 3.33527843775014 0.5 1.66763921887507
304.259915000690 304.259915000690 1 722805.735974095 133198 5.42655096903929 0.5 2.71327548451964
310.311353349539 310.311353349539 1 6731386.23516046 133198 50.5366915055817 0.5 25.2683457527908
313.270803139541 313.270803139541 1 22333363.3452146 133198 167.670410555823 0.5 83.8352052779117
313.28109548 313.28109548 2 10679093.3124489 133198 80.174577039061 0.5 40.0872885195305
314.26413512 314.26413512 1 778699.659099026 133198 5.84618131727973 0.5 2.92309065863987
316.212545939896 316.212545939896 2 302695.878220509 133198 2.27252570023956 0.5 1.13626285011978
317.268903269627 317.268903269627 1 346513.386066383 133198 2.60149090877027 0.5 1.30074545438514
320.278478359609 320.278478359609 1 456903.733987387 133198 3.4302597185197 0.5 1.71512985925985
325.235929767502 325.235929767502 1 1066340.69032277 133198 8.00568094357852 0.5 4.00284047178926
327.289459836436 327.289459836436 1 2093903.77621324 133198 15.7202343594742 0.5 7.8601171797371
328.83628334846 328.83628334846 3 800894.348857181 133198 6.01281061920736 0.5 3.00640530960368
331.285413413581 331.285413413581 1 22894848.2813067 133198 171.885826223417 0.5 85.9429131117085
332.27632711 332.27632711 1 707315.873939959 135643 5.21454018224279 0.5 2.60727009112140
338.343155418327 338.343155418327 1 4897267.59572386 141965 34.4963025796771 0.5 17.2481512898385
339.288801076643 339.288801076643 1 461934.738150511 157484 2.93321694997911 0.5 1.46660847498956
341.207225393412 341.207225393412 1 414046.215566301 168307 2.46006533041585 0.5 1.23003266520793
341.30610230557 341.30610230557 1 48156872.0955118 170564 282.339016999553 0.5 141.169508499777
342.296494958561 342.296494958561 1 1733663.24467436 160204 10.8215977420936 0.5 5.41079887104678
345.300737081092 345.300737081092 1 1353965.04616061 147673 9.1686702793375 0.5 4.58433513966875
348.311821285469 348.311821285469 1 4523824.92281166 159304 28.3974346081182 0.5 14.1987173040591
350.258275328591 350.258275328591 2 1349392.22954123 158533 8.51174348268959 0.5 4.25587174134479
350.51959185 350.51959185 1 580224.457562169 160204 3.62178508378173 0.5 1.81089254189087
350.50967161 350.50967161 3 830399.254110254 160204 5.18338652037561 0.5 2.59169326018780
353.26723241799 353.26723241799 1 8759212.9447227 173189 50.5760351103286 0.5 25.2880175551643
355.294687544131 355.294687544131 1 597320.394645173 173189 3.44895111493902 0.5 1.72447555746951
357.299332102771 357.299332102771 1 713646.967345982 178050 4.00812674723944 0.5 2.00406337361972
359.316551882341 359.316551882341 1 38887782.949104 168294 231.070525087668 0.5 115.535262543834
360.305623957659 360.305623957659 1 728691.581024009 164029 4.44245579150034 0.5 2.22122789575017
363.84393877 363.84393877 3 329730.808155231 155019 2.12703480318691 0.5 1.06351740159345
364.2744704 364.2744704 2 2418624.4007283 142575 16.963874457151 0.5 8.4819372285755
367.281000439894 367.281000439894 1 546711.543305486 161778 3.37939363390254 0.5 1.68969681695127
369.241540575957 369.241540575957 1 5062049.99218956 158533 31.9305759191434 0.5 15.9652879595717
373.316759411099 373.316759411099 1 305112.074635932 131135 2.32670205998347 0.5 1.16335102999173
375.310171398213 375.310171398213 1 358944.10290276 122575 2.92836306671638 0.5 1.46418153335819
376.343613421711 376.343613421711 1 9382377.05135017 120452 77.8930781668231 0.5 38.9465390834115
378.289587494402 378.289587494402 2 1526229.69304598 120598 12.6555141299688 0.5 6.32775706498439
381.298157642306 381.298157642306 1 11608155.1879956 114302 101.556886038701 0.5 50.7784430193507
382.28943069 382.28943069 1 484196.375118868 113097 4.28124861949361 0.5 2.14062430974680
383.25168434 383.25168434 1 242059.880396246 116580 2.07634139986486 0.5 1.03817069993243
387.314769008774 387.314769008774 1 1431569.15914463 106442 13.4492884307382 0.5 6.7246442153691
391.287883781153 391.287883781153 1 294279.80845234 109343 2.6913456595515 0.5 1.34567282977575
395.280444053077 395.280444053077 1 356869.398042881 106907 3.33812938388395 0.5 1.66906469194197
397.271054255997 397.271054255997 1 7868962.49977892 102276 76.9385046323568 0.5 38.4692523161784
399.264425364475 399.264425364475 1 347299.800783857 100594 3.45249021595579 0.5 1.72624510797789
401.300894823646 401.300894823646 1 282083.654776969 102821 2.74344399273464 0.5 1.37172199636732
405.324659622803 405.324659622803 1 370591.847904774 100556 3.68542750213587 0.5 1.84271375106793
409.16464075 409.16464075 2 313041.339433078 102821 3.04452727976851 0.5 1.52226363988425
414.70100543535 414.70100543535 2 264941.103124438 107803 2.45764128200920 0.5 1.22882064100460
415.211632878944 415.211632878944 1 4148955.86660114 107011 38.7713026380572 0.5 19.3856513190286
415.343638091678 415.343638091678 1 1809768.03690188 107011 16.9119813561398 0.5 8.45599067806991
416.2107699 416.2107699 1 214945.680488717 105895 2.02980008960495 0.5 1.01490004480248
421.060480076597 421.060480076597 1 8021885.3709737 100700 79.6612251338003 0.5 39.8306125669002
421.759493329998 421.759493329998 2 223842.096656924 101134 2.21332189626559 0.5 1.10666094813279
422.348980325204 422.348980325204 1 261293.496593283 100463 2.60089283212012 0.5 1.30044641606006
423.055695847786 423.055695847786 1 1214472.80683359 102796 11.8143975138487 0.5 5.90719875692433
427.303418609354 427.303418609354 1 645535.212091244 105671 6.10891552167808 0.5 3.05445776083904
432.240015513294 432.240015513294 1 1290654.55759846 100463 12.8470636711870 0.5 6.42353183559351
433.353366240867 433.353366240867 1 508347.051911715 101134 5.02647034540031 0.5 2.51323517270015
434.346786649623 434.346786649623 1 397176.463891848 101134 3.92722985239235 0.5 1.96361492619618
436.329114429325 436.329114429325 1 303997.280551561 101134 3.00588605762217 0.5 1.50294302881109
437.18871578 437.18871578 1 382474.893713288 100556 3.8036009160397 0.5 1.90180045801985
437.20253479 437.20253479 2 443137.306541607 100556 4.40687086341548 0.5 2.20343543170774
437.71417457005 437.71417457005 2 6712815.42113265 100556 66.7569853726545 0.5 33.3784926863273
440.03537273 440.03537273 1 208037.795897298 98998 2.10143433096929 0.5 1.05071716548464
443.03676819 443.03676819 1 757503.671051156 98285 7.70721545557467 0.5 3.85360772778733
443.0508654 443.0508654 3 305647.032274787 98285 3.10980345194879 0.5 1.55490172597439
443.27651238 443.27651238 1 551030.691192772 97444 5.65484474357346 0.5 2.82742237178673
445.229675936607 445.229675936607 3 2634091.2808391 98381 26.7743901854942 0.5 13.3871950927471
445.55671173 445.55671173 1 327140.305167977 98381 3.32523866567708 0.5 1.66261933283854
448.361982181697 448.361982181697 1 190035.017214691 88726 2.14181882666514 0.5 1.07090941333257
450.377673639862 450.377673639862 1 288225.516434904 82670 3.48645840613165 0.5 1.74322920306583
453.168987348062 453.168987348062 1 2449171.49216663 81325 30.1158498883078 0.5 15.0579249441539
455.337126917806 455.337126917806 1 731583.817059444 71672 10.2073866650776 0.5 5.10369333253882
458.351295950001 458.351295950001 1 148616.560708774 72374 2.05345235455791 0.5 1.02672617727896
459.015274681085 459.015274681085 1 853883.327660472 72374 11.7982055387359 0.5 5.89910276936795
461.010788210839 461.010788210839 1 171011.22886128 65598 2.60695796916491 0.5 1.30347898458246
464.361893147552 464.361893147552 1 496582.928801137 79045 6.28228134355287 0.5 3.14114067177643
466.238961015388 466.238961015388 1 222067.205134895 78727 2.82072484833532 0.5 1.41036242416766
467.211114769095 467.211114769095 2 216765.284143419 77924 2.7817525299448 0.5 1.3908762649724
471.309090861832 471.309090861832 1 453502.268060035 62148 7.29713374621926 0.5 3.64856687310963
477.219812440000 477.219812440000 1 113323.382142874 45706 2.4793983753309 0.5 1.23969918766545
478.38815251 478.38815251 1 84949.95358339 40916 2.07620377317895 0.5 1.03810188658948
479.29101787 479.29101787 1 92072.2174408131 36172 2.54540023888126 0.5 1.27270011944063
482.983124028374 482.983124028374 1 177855.642047713 35920 4.95143769620581 0.5 2.47571884810290
483.281376495918 483.281376495918 1 119947.785396731 30972 3.87278139599416 0.5 1.93639069799708
489.870971203442 489.870971203442 1 114093.797668093 44883 2.54202699614761 0.5 1.27101349807381
490.410375058137 490.410375058137 1 97034.901074235 46133 2.10337288002590 0.5 1.05168644001295
492.352013443664 492.352013443664 1 101959.632194348 50305 2.02682898706586 0.5 1.01341449353293
492.749429419998 492.749429419998 2 396504.797470037 48467 8.18092305011733 0.5 4.09046152505866
497.205518367318 497.205518367318 2 2468044.93349767 50305 49.0616227710501 0.5 24.5308113855250
497.890269987708 497.890269987708 3 2282320.44897708 50305 45.3696540895952 0.5 22.6848270447976
498.55437846 498.55437846 1 271477.673639618 50305 5.39663400535966 0.5 2.69831700267983
501.383538653861 501.383538653861 2 239821.489679637 56337 4.25690913040518 0.5 2.12845456520259
502.37937273 502.37937273 1 196812.322557071 58780 3.34828721601005 0.5 1.67414360800503
507.404183010001 507.404183010001 1 134395.07545022 57063 2.35520521967334 0.5 1.17760260983667
515.395483013142 515.395483013142 2 1050621.96647492 84120 12.4895621311806 0.5 6.24478106559032
516.753943102955 516.753943102955 2 1210007.04576186 86445 13.9974208544376 0.5 6.99871042721879
521.429279602478 521.429279602478 1 207221.284738940 91061 2.27563155180527 0.5 1.13781577590264
523.275869633196 523.275869633196 2 2667584.18952512 104691 25.4805493263520 0.5 12.7402746631760
525.26531763214 525.26531763214 2 428215.933025966 104691 4.09028410298847 0.5 2.04514205149424
527.314481205365 527.314481205365 1 769226.921488906 105318 7.30385044806116 0.5 3.65192522403058
529.414834176157 529.414834176157 2 1993045.73343339 106891 18.6455897450056 0.5 9.3227948725028
535.442292274181 535.442292274181 2 237963.719594005 97175 2.44881625514798 0.5 1.22440812757399
537.537431453427 537.537431453427 1 743285.537750431 94721 7.84710399753414 0.5 3.92355199876707
540.43163382 540.43163382 1 199054.775896551 92341 2.15564890889801 0.5 1.07782445444900
543.27261848 543.27261848 3 401440.838383911 104889 3.82729207432534 0.5 1.91364603716267
543.44493854 543.44493854 1 454931.192025415 104889 4.33726312602289 0.5 2.16863156301145
543.42578782 543.42578782 2 1997404.42829687 104889 19.0430305208065 0.5 9.52151526040324
545.271111861099 545.271111861099 1 248666.705331232 104889 2.37076056908953 0.5 1.18538028454477
546.259986896843 546.259986896843 2 333403.034824586 104889 3.17862726143434 0.5 1.58931363071717
557.443512037697 557.443512037697 2 1253825.21935984 107215 11.694494421115 0.5 5.8472472105575
561.538403305075 561.538403305075 1 847561.290823848 89564 9.46319158170523 0.5 4.73159579085262
563.552810500384 563.552810500384 1 4128939.89657131 81177 50.8634206311062 0.5 25.4317103155531
564.543003023138 564.543003023138 1 322056.406106076 77727 4.14343028942422 0.5 2.07171514471211
565.564629356925 565.564629356925 1 613946.708953521 81055 7.57444585717748 0.5 3.78722292858874
565.92051409995 565.92051409995 1 173355.909517839 75828 2.28617277941973 0.5 1.14308638970986
578.280366850412 578.280366850412 3 1292115.76970974 60970 21.1926483468876 0.5 10.5963241734438
578.598010722178 578.598010722178 1 274774.214686280 63835 4.30444450045084 0.5 2.15222225022542
578.926123362215 578.926123362215 1 138594.731135942 63835 2.17114014468461 0.5 1.08557007234230
584.529192753113 584.529192753113 1 278836.621701375 55182 5.05303580336659 0.5 2.52651790168330
585.287393910442 585.287393910442 1 148412.461164566 55182 2.68950855649607 0.5 1.34475427824804
585.28170231 585.28170231 3 156903.538992325 55182 2.84338260650801 0.5 1.42169130325400
585.613031634769 585.613031634769 1 197846.264441881 55182 3.58534059008156 0.5 1.79267029504078
586.541596054689 586.541596054689 1 346066.402338724 55182 6.27136389291298 0.5 3.13568194645649
587.507466967755 587.507466967755 1 295646.929508711 46509 6.3567681418373 0.5 3.17838407091865
589.326647050002 589.326647050002 1 120681.708957643 37184 3.24552788719996 0.5 1.62276394359998
590.437875806376 590.437875806376 1 141752.441082680 37184 3.81218914271406 0.5 1.90609457135703
591.582276348368 591.582276348368 1 1279790.64018192 37184 34.4177775436188 0.5 17.2088887718094
592.57954773486 592.57954773486 1 100940.670097948 34027 2.96648749810292 0.5 1.48324374905146
593.600025053534 593.600025053534 1 182316.615019147 34027 5.35799850175293 0.5 2.67899925087647
601.974108368524 601.974108368524 1 297476.840622874 34936 8.51490842176764 0.5 4.25745421088382
602.312060702612 602.312060702612 1 254059.481394046 34936 7.27213995288658 0.5 3.63606997644329
610.536524855709 610.536524855709 1 308619.853669548 41486 7.43913256687914 0.5 3.71956628343957
611.523610688266 611.523610688266 1 122704.222761094 45483 2.69780407539288 0.5 1.34890203769644
612.558774276009 612.558774276009 1 3992719.55543986 41486 96.2425771450576 0.5 48.1212885725288
613.53473731 613.53473731 1 313735.321314584 41486 7.562438444646 0.5 3.781219222323
614.571810057741 614.571810057741 1 1007364.68540994 41486 24.282039372558 0.5 12.141019686279
616.872899217875 616.872899217875 1 204616.269786266 25115.75 8.14693050322075 0.5 4.07346525161037
617.663430667626 617.663430667626 1 350967.271691235 28643 12.2531603425352 0.5 6.12658017126759
619.614597255631 619.614597255631 1 981467.836233219 34056 28.8192340918845 0.5 14.4096170459423
620.423305613452 620.423305613452 1 181473.913808494 34056 5.32869138502744 0.5 2.66434569251372
620.598538814851 620.598538814851 1 136263.027354073 34460 3.95423759007757 0.5 1.97711879503878
620.640159029984 620.976159029984 3 99341.408438162 37893 2.62162954736131 0.5 1.31081477368065
620.982577383214 621.318577383214 3 213211.855920884 44724 4.76728056347562 0.5 2.38364028173781
626.571105987519 626.571105987519 1 369381.035107243 65322 5.65477228356822 0.5 2.82738614178411
634.530219074483 634.530219074483 1 325141.956852095 86433 3.76178030210793 0.5 1.88089015105397
637.309532796765 637.309532796765 1 2583562.19221703 91692 28.1765278564873 0.5 14.0882639282436
638.298164301994 638.298164301994 1 351126.972884178 95270 3.68559853977304 0.5 1.84279926988652
638.573849849423 638.573849849423 1 786416.539270657 95270 8.25460836853844 0.5 4.12730418426922
640.589360198334 640.589360198334 1 9452503.32446863 91625 103.165111317529 0.5 51.5825556587647
641.57371554507 641.57371554507 1 725114.370441963 94223 7.69572578289762 0.5 3.84786289144881
642.59883140018 642.59883140018 1 691336.083061318 98820 6.99591259928474 0.5 3.49795629964237
654.335275501383 654.335275501383 1 453183.272001204 101723 4.45507183234081 0.5 2.22753591617041
655.511597726449 655.511597726449 1 388255.747181171 104525 3.71447737078374 0.5 1.85723868539187
658.825667479719 658.825667479719 2 2939630.65831982 115639 25.4207547481370 0.5 12.7103773740685
661.564879064588 661.564879064588 1 431869.35023775 110638 3.90344502103933 0.5 1.95172251051967
662.568702652492 662.568702652492 1 361932.298483787 115639 3.12984631900818 0.5 1.56492315950409
663.308726809498 663.308726809498 1 390995.531311594 116813 3.3471919333601 0.5 1.67359596668005
663.32137904011 663.32137904011 2 3141925.86955030 116813 26.8970565737572 0.5 13.4485282868786
663.79699302 663.79699302 2 351004.886600877 116813 3.00484438034189 0.5 1.50242219017095
667.34363362198 667.34363362198 2 1505648.55561457 117210 12.8457346268627 0.5 6.42286731343134
668.622593657573 668.622593657573 1 1670686.45863786 119845 13.9403934969157 0.5 6.97019674845784
683.545910293557 683.545910293557 1 2274279.78986104 137256 16.5696201977403 0.5 8.28481009887014
689.597498678154 689.597498678154 1 1283161.18010715 154166 8.32324364715403 0.5 4.16162182357702
694.550499903515 694.550499903515 2 778036.48431261 158404 4.91172245847712 0.5 2.45586122923856
696.483988220473 696.483988220473 1 654562.836447289 159687 4.09903646788586 0.5 2.04951823394293
696.653873561089 696.653873561089 1 1019065.88959092 159687 6.3816459047444 0.5 3.1908229523722
706.623036254131 706.623036254131 1 440681.254920098 139912 3.14970306278302 0.5 1.57485153139151
708.567309478009 708.567309478009 2 1000332.36045233 132797 7.532793364702 0.5 3.766396682351
711.576934766946 711.576934766946 1 5486122.63330772 122568 44.7598282855861 0.5 22.3799141427931
714.828712300652 714.828712300652 2 4660507.95025731 124210 37.5211975707053 0.5 18.7605987853526
717.629006369197 717.629006369197 1 1375275.99494896 121812 11.2901519961002 0.5 5.6450759980501
718.618310581347 718.618310581347 1 307700.572542858 120492 2.55370126268016 0.5 1.27685063134008
722.590073253851 722.590073253851 2 849544.708802319 117210 7.24805655492124 0.5 3.62402827746062
725.600263001398 725.600263001398 1 262747.645207928 114591 2.29291694119021 0.5 1.14645847059511
727.541682513486 727.541682513486 1 581213.55097866 113153 5.13652798404514 0.5 2.56826399202257
727.680855592166 728.016855592166 3 514509.058814278 113658 4.52681781145435 0.5 2.26340890572717
734.652696235251 734.652696235251 1 574563.831571438 108325 5.30407414328583 0.5 2.65203707164292
736.583741818589 736.583741818589 2 278059.278546230 107682 2.58222617100564 0.5 1.29111308550282
739.608254248596 739.608254248596 1 4476940.01516231 96936 46.1844930176849 0.5 23.0922465088425
740.589537031121 740.589537031121 1 225398.995701521 88766 2.53924921368002 0.5 1.26962460684001
746.334705906939 746.334705906939 2 174944.271664637 68638 2.54879617215882 0.5 1.27439808607941
755.580637554603 755.580637554603 1 758975.323793778 25115.75 30.2190985255777 0.5 15.1095492627888
767.529880190001 767.529880190001 1 74414.6370803672 25115.75 2.96286740711972 0.5 1.48143370355986
767.470650560274 767.470650560274 2 234045.508570338 25115.75 9.31867487812778 0.5 4.65933743906389
768.494664824492 768.494664824492 1 111792.669607216 25115.75 4.45109819962437 0.5 2.22554909981218
795.476005736267 795.476005736267 1 144110.278935984 25115.75 5.73784493538853 0.5 2.86892246769426
801.60424932 801.60424932 1 106787.282832330 25115.75 4.25180545404097 0.5 2.12590272702049
803.01275667 803.01275667 1 94882.9999676458 25115.75 3.77782865204686 0.5 1.88891432602343
804.66646316 804.66646316 1 110778.899242632 25115.75 4.41073427003504 0.5 2.20536713501752
810.80886495 810.80886495 1 92176.999945016 25115.75 3.67008749270939 0.5 1.83504374635470
813.449767967051 813.449767967051 1 157174.298985411 25115.75 6.25799743130949 0.5 3.12899871565474
817.44567095 817.44567095 1 130078.904947396 25115.75 5.17917661019066 0.5 2.58958830509533
821.701898910006 821.701898910006 1 66318.1495495082 25115.75 2.64050046482818 0.5 1.32025023241409
822.088052733682 822.088052733682 1 193302.537021616 25115.75 7.6964668393982 0.5 3.8482334196991
836.754194495166 836.754194495166 1 304661.809358960 50099 6.0811954202471 0.5 3.04059771012355
836.73304742473 837.06904742473 3 2173303.96921072 53600 40.5467158434835 0.5 20.2733579217417
838.401887759628 838.401887759628 2 375899.283909152 57409 6.54774136301194 0.5 3.27387068150597
844.416504339997 844.416504339997 1 170382.602968610 62903 2.70865623211309 0.5 1.35432811605655
844.739481529462 844.739481529462 1 337589.677115392 66737 5.05850843033687 0.5 2.52925421516843
849.21484194328 849.21484194328 2 163015.818297481 65262 2.49786733930129 0.5 1.24893366965064
849.386239695126 849.722239695126 3 272255.934802709 65262 4.17173753183643 0.5 2.08586876591821
856.182885168378 856.182885168378 1 201025.199797247 73684 2.72820693498246 0.5 1.36410346749123
858.333186236824 858.333186236824 1 177093.764926065 82503 2.14651303499345 0.5 1.07325651749672
859.678925108047 859.678925108047 2 224297.815124872 80703 2.77929959387968 0.5 1.38964979693984
873.696553034291 873.696553034291 1 214045.945846928 97118 2.20397810752824 0.5 1.10198905376412
873.722142496532 873.722142496532 2 279961.976300878 97118 2.88269915258632 0.5 1.44134957629316
877.422837436602 877.422837436602 2 2508845.68127639 98512 25.4674119018636 0.5 12.7337059509318
879.431946018782 879.767946018782 3 4312345.53180781 98512 43.7748247097594 0.5 21.8874123548797
879.78243347999 880.11843347999 3 198974.3171314 98512 2.01979776201275 0.5 1.00989888100637
880.39756372576 880.39756372576 1 237802.435784819 98512 2.41394384222043 0.5 1.20697192111021
887.720332629012 887.720332629012 2 716875.621542087 73684 9.7290540896543 0.5 4.86452704482715
893.986888721702 893.986888721702 2 364490.800077878 53600 6.80020149399026 0.5 3.40010074699513
896.225968856925 896.225968856925 1 221006.209279903 48200 4.58519106389839 0.5 2.29259553194920
896.40563728069 896.40563728069 1 130060.117698406 48200 2.69834269083829 0.5 1.34917134541915
901.740339211857 901.740339211857 2 531914.779506079 53600 9.92378319974027 0.5 4.96189159987014
909.744180052596 909.744180052596 2 156503.500802594 42623 3.67180866674317 0.5 1.83590433337159
909.84477896841 909.84477896841 1 91517.9482428747 42623 2.14714938514123 0.5 1.07357469257062
915.749292011837 915.749292011837 2 196009.549601689 25115.75 7.80424831437203 0.5 3.90212415718602
918.23479619366 918.23479619366 2 98926.8212722878 25115.75 3.93883604002619 0.5 1.96941802001310
918.59222330124 918.59222330124 1 333199.714337969 25115.75 13.2665643804373 0.5 6.63328219021867
925.325138231143 925.829138231143 2 143495.955995608 25115.75 5.71338526604252 0.5 2.85669263302126
940.89959959877 940.89959959877 1 200601.98954631 25115.75 7.98709931203766 0.5 3.99354965601883
941.073240669993 941.577240669993 2 120196.347833628 25115.75 4.78569614021593 0.5 2.39284807010797
946.812754480015 947.148754480015 3 76762.6461280418 25115.75 3.05635492183358 0.5 1.52817746091679
973.397512030355 973.397512030355 1 285976.961447667 25115.75 11.3863596128990 0.5 5.69317980644948
981.978785864729 981.978785864729 1 167203.526750072 25115.75 6.65731768910236 0.5 3.32865884455118
