# Supplementary material for: Isotope pattern deconvolution for peptide mass spectrometry by non-negative least squares/least absolute deviation template matching
Source: BMC Bioinformatics. 2012 Nov 8;13:291. doi: 10.1186/1471-2105-13-291 (PMC3608065; doi:10.1186/1471-2105-13-291)
Supplement: Additional file 3 — Evaluation and results. [file 1471-2105-13-291-S3.zip › eval/results/ESI/FT/Lys_250/L1/L1.mas]

Thresh	MascotScore	!>	%SC	#Cand	#Hits	%Hits	Index	ppm
20	6.08e+01	60	29	7	5	0.71	1	3
15	6.24e+01	60	37	11	6	0.55	1	2
10	1.04e+02	60	63	18	10	0.56	1	3
9	1.04e+02	60	63	18	10	0.56	1	3
8	1.04e+02	60	63	18	10	0.56	1	3
7	1.04e+02	60	63	18	10	0.56	1	3
6	1.07e+02	60	63	22	11	0.50	1	3
5	1.00e+02	60	63	24	11	0.46	1	3
4	1.03e+02	60	63	28	11	0.39	1	3
3	8.94e+01	60	74	36	12	0.33	1	3
2.5	1.00e+02	60	80	42	13	0.31	1	4
2	9.09e+01	60	80	52	15	0.29	1	4
1	7.10e+01	60	80	94	17	0.18	1	4
0.5	7.10e+01	60	80	94	17	0.18	1	4
