# Supplementary material for: Isotope pattern deconvolution for peptide mass spectrometry by non-negative least squares/least absolute deviation template matching
Source: BMC Bioinformatics. 2012 Nov 8;13:291. doi: 10.1186/1471-2105-13-291 (PMC3608065; doi:10.1186/1471-2105-13-291)
Supplement: Additional file 3 — Evaluation and results. [file 1471-2105-13-291-S3.zip › eval/results/ESI/FT/Lys_250/L1/L1.ppm]

"loc_init" "loc_most_intense" "charge" "amplitude" "localnoise" "ratio" "goodness_of_fit" "ratio_adj"
303.690984 303.690984 2 444252.417351 133198.000000 3.335278 0.500000 1.667639
316.212546 316.212546 2 302695.878221 133198.000000 2.272526 0.500000 1.136263
325.235930 325.235930 1 1066340.690323 133198.000000 8.005681 0.500000 4.002840
328.836283 328.836283 3 800894.348857 133198.000000 6.012811 0.500000 3.006405
341.207225 341.207225 1 414046.215566 168307.000000 2.460065 0.500000 1.230033
350.258275 350.258275 2 1349392.229541 158533.000000 8.511743 0.500000 4.255872
350.509672 350.509672 3 830399.254110 160204.000000 5.183387 0.500000 2.591693
353.267232 353.267232 1 8759212.944723 173189.000000 50.576035 0.500000 25.288018
363.843939 363.843939 3 329730.808155 155019.000000 2.127035 0.500000 1.063517
367.281000 367.281000 1 546711.543305 161778.000000 3.379394 0.500000 1.689697
369.241541 369.241541 1 5062049.992190 158533.000000 31.930576 0.500000 15.965288
382.289431 382.289431 1 484196.375119 113097.000000 4.281249 0.500000 2.140624
383.251684 383.251684 1 242059.880396 116580.000000 2.076341 0.500000 1.038171
391.287884 391.287884 1 294279.808452 109343.000000 2.691346 0.500000 1.345673
395.280444 395.280444 1 356869.398043 106907.000000 3.338129 0.500000 1.669065
397.271054 397.271054 1 7868962.499779 102276.000000 76.938505 0.500000 38.469252
399.264425 399.264425 1 347299.800784 100594.000000 3.452490 0.500000 1.726245
401.300895 401.300895 1 282083.654777 102821.000000 2.743444 0.500000 1.371722
409.164641 409.164641 2 313041.339433 102821.000000 3.044527 0.500000 1.522264
414.701005 414.701005 2 264941.103124 107803.000000 2.457641 0.500000 1.228821
415.211633 415.211633 1 4148955.866601 107011.000000 38.771303 0.500000 19.385651
416.210770 416.210770 1 214945.680489 105895.000000 2.029800 0.500000 1.014900
421.759493 421.759493 2 223842.096657 101134.000000 2.213322 0.500000 1.106661
427.303419 427.303419 1 645535.212091 105671.000000 6.108916 0.500000 3.054458
432.240016 432.240016 1 1290654.557598 100463.000000 12.847064 0.500000 6.423532
436.329114 436.329114 1 303997.280552 101134.000000 3.005886 0.500000 1.502943
437.188716 437.188716 1 382474.893713 100556.000000 3.803601 0.500000 1.901800
437.202535 437.202535 2 443137.306542 100556.000000 4.406871 0.500000 2.203435
437.714175 437.714175 2 6712815.421133 100556.000000 66.756985 0.500000 33.378493
443.276512 443.276512 1 551030.691193 97444.000000 5.654845 0.500000 2.827422
445.229676 445.229676 3 2634091.280839 98381.000000 26.774390 0.500000 13.387195
453.168987 453.168987 1 2449171.492167 81325.000000 30.115850 0.500000 15.057925
455.337127 455.337127 1 731583.817059 71672.000000 10.207387 0.500000 5.103693
466.238961 466.238961 1 222067.205135 78727.000000 2.820725 0.500000 1.410362
467.211115 467.211115 2 216765.284143 77924.000000 2.781753 0.500000 1.390876
471.309091 471.309091 1 453502.268060 62148.000000 7.297134 0.500000 3.648567
477.219812 477.219812 1 113323.382143 45706.000000 2.479398 0.500000 1.239699
479.291018 479.291018 1 92072.217441 36172.000000 2.545400 0.500000 1.272700
483.281376 483.281376 1 119947.785397 30972.000000 3.872781 0.500000 1.936391
492.352013 492.352013 1 101959.632194 50305.000000 2.026829 0.500000 1.013414
492.749429 492.749429 2 396504.797470 48467.000000 8.180923 0.500000 4.090462
497.205518 497.205518 2 2468044.933498 50305.000000 49.061623 0.500000 24.530811
497.890270 497.890270 3 2282320.448977 50305.000000 45.369654 0.500000 22.684827
502.379373 502.379373 1 196812.322557 58780.000000 3.348287 0.500000 1.674144
516.753943 516.753943 2 1210007.045762 86445.000000 13.997421 0.500000 6.998710
523.275870 523.275870 2 2667584.189525 104691.000000 25.480549 0.500000 12.740275
525.265318 525.265318 2 428215.933026 104691.000000 4.090284 0.500000 2.045142
527.314481 527.314481 1 769226.921489 105318.000000 7.303850 0.500000 3.651925
543.272618 543.272618 3 401440.838384 104889.000000 3.827292 0.500000 1.913646
545.271112 545.271112 1 248666.705331 104889.000000 2.370761 0.500000 1.185380
546.259987 546.259987 2 333403.034825 104889.000000 3.178627 0.500000 1.589314
578.280367 578.280367 3 1292115.769710 60970.000000 21.192648 0.500000 10.596324
585.287394 585.287394 1 148412.461165 55182.000000 2.689509 0.500000 1.344754
585.281702 585.281702 3 156903.538992 55182.000000 2.843383 0.500000 1.421691
589.326647 589.326647 1 120681.708958 37184.000000 3.245528 0.500000 1.622764
590.437876 590.437876 1 141752.441083 37184.000000 3.812189 0.500000 1.906095
602.312061 602.312061 1 254059.481394 34936.000000 7.272140 0.500000 3.636070
620.423306 620.423306 1 181473.913808 34056.000000 5.328691 0.500000 2.664346
620.640159 620.976159 3 99341.408438 37893.000000 2.621630 0.500000 1.310815
620.982577 621.318577 3 213211.855921 44724.000000 4.767281 0.500000 2.383640
637.309533 637.309533 1 2583562.192217 91692.000000 28.176528 0.500000 14.088264
638.298164 638.298164 1 351126.972884 95270.000000 3.685599 0.500000 1.842799
654.335276 654.335276 1 453183.272001 101723.000000 4.455072 0.500000 2.227536
658.825667 658.825667 2 2939630.658320 115639.000000 25.420755 0.500000 12.710377
663.308727 663.308727 1 390995.531312 116813.000000 3.347192 0.500000 1.673596
663.321379 663.321379 2 3141925.869550 116813.000000 26.897057 0.500000 13.448528
663.796993 663.796993 2 351004.886601 116813.000000 3.004844 0.500000 1.502422
667.343634 667.343634 2 1505648.555615 117210.000000 12.845735 0.500000 6.422867
696.483988 696.483988 1 654562.836447 159687.000000 4.099036 0.500000 2.049518
714.828712 714.828712 2 4660507.950257 124210.000000 37.521198 0.500000 18.760599
727.680856 728.016856 3 514509.058814 113658.000000 4.526818 0.500000 2.263409
746.334706 746.334706 2 174944.271665 68638.000000 2.548796 0.500000 1.274398
767.529880 767.529880 1 74414.637080 25115.750000 2.962867 0.500000 1.481434
767.470651 767.470651 2 234045.508570 25115.750000 9.318675 0.500000 4.659337
768.494665 768.494665 1 111792.669607 25115.750000 4.451098 0.500000 2.225549
795.476006 795.476006 1 144110.278936 25115.750000 5.737845 0.500000 2.868922
813.449768 813.449768 1 157174.298985 25115.750000 6.257997 0.500000 3.128999
817.445671 817.445671 1 130078.904947 25115.750000 5.179177 0.500000 2.589588
836.733047 837.069047 3 2173303.969211 53600.000000 40.546716 0.500000 20.273358
838.401888 838.401888 2 375899.283909 57409.000000 6.547741 0.500000 3.273871
844.416504 844.416504 1 170382.602969 62903.000000 2.708656 0.500000 1.354328
849.386240 849.722240 3 272255.934803 65262.000000 4.171738 0.500000 2.085869
858.333186 858.333186 1 177093.764926 82503.000000 2.146513 0.500000 1.073257
877.422837 877.422837 2 2508845.681276 98512.000000 25.467412 0.500000 12.733706
879.431946 879.767946 3 4312345.531808 98512.000000 43.774825 0.500000 21.887412
879.782433 880.118433 3 198974.317131 98512.000000 2.019798 0.500000 1.009899
880.397564 880.397564 1 237802.435785 98512.000000 2.413944 0.500000 1.206972
893.986889 893.986889 2 364490.800078 53600.000000 6.800201 0.500000 3.400101
896.405637 896.405637 1 130060.117698 48200.000000 2.698343 0.500000 1.349171
918.592223 918.592223 1 333199.714338 25115.750000 13.266564 0.500000 6.633282
925.325138 925.829138 2 143495.955996 25115.750000 5.713385 0.500000 2.856693
941.073241 941.577241 2 120196.347834 25115.750000 4.785696 0.500000 2.392848
946.812754 947.148754 3 76762.646128 25115.750000 3.056355 0.500000 1.528177
973.397512 973.397512 1 285976.961448 25115.750000 11.386360 0.500000 5.693180
