# Supplementary material for: Isotope pattern deconvolution for peptide mass spectrometry by non-negative least squares/least absolute deviation template matching
Source: BMC Bioinformatics. 2012 Nov 8;13:291. doi: 10.1186/1471-2105-13-291 (PMC3608065; doi:10.1186/1471-2105-13-291)
Supplement: Additional file 3 — Evaluation and results. [file 1471-2105-13-291-S3.zip › eval/results/ESI/FT/Lys_250/L1/L1.man]

cutoff	tp	fp	tpr	fpr	ppv
50.000	0.000	0.000	0.000	NaN	NaN
20.000	7.000	0.000	0.269	0.000	1.000
15.000	11.000	0.000	0.423	0.000	1.000
10.000	18.000	0.000	0.692	0.000	1.000
9.000	18.000	0.000	0.692	0.000	1.000
8.000	18.000	0.000	0.692	0.000	1.000
7.000	18.000	0.000	0.692	0.000	1.000
6.000	20.000	2.000	0.769	0.091	0.909
5.000	20.000	4.000	0.769	0.167	0.833
4.000	20.000	8.000	0.769	0.286	0.714
3.000	22.000	14.000	0.846	0.389	0.611
2.500	23.000	19.000	0.885	0.452	0.548
2.000	24.000	28.000	0.923	0.538	0.462
1.000	25.000	69.000	0.962	0.734	0.266
