# Supplementary material for: Isotope pattern deconvolution for peptide mass spectrometry by non-negative least squares/least absolute deviation template matching
Source: BMC Bioinformatics. 2012 Nov 8;13:291. doi: 10.1186/1471-2105-13-291 (PMC3608065; doi:10.1186/1471-2105-13-291)
Supplement: Additional file 3 — Evaluation and results. [file 1471-2105-13-291-S3.zip › eval/results/ESI/FT/Lys_250/L2/L2.txt]

"loc_init" "loc_most_intense" "charge" "amplitude" "localnoise" "ratio" "goodness_of_fit" "ratio_adj"
303.254078230259 303.254078230259 1 2097817.80485146 133198 15.7496194000770 0.996501144476822 15.6945137572511
303.690337502528 303.690337502528 2 420873.597388714 133198 3.15975913593833 0.996501144476822 3.14870359523364
304.184599968902 304.184599968902 1 141010.145959217 133198 1.05865062507859 0.996501144476822 1.05494655949191
304.264804009796 304.264804009796 1 360931.464244342 133198 2.70973636424227 0.996501144476822 2.70025538819789
304.252128562244 304.252128562244 2 198876.091002658 133198 1.49308616497738 0.996501144476822 1.48786207220247
310.310675426423 310.310675426423 1 6077052.91106537 133198 45.6242054014727 0.996501144476822 45.4645728984132
311.30389267 311.30389267 2 173732.710162081 133198 1.30431921021398 0.996501144476822 1.29975558574133
313.27337583241 313.27337583241 1 28668032.0143664 133198 215.228697235442 0.996501144476822 214.475643119373
314.263964280523 314.263964280523 1 512036.376372681 133198 3.84417466007508 0.996501144476822 3.83072444833362
317.26679559 317.26679559 1 229192.500699876 133198 1.72069025585877 0.996501144476822 1.71466980925338
320.279515782412 320.279515782412 1 457113.909840112 133198 3.43183763900443 0.996501144476822 3.41983013492654
325.236611735988 325.236611735988 1 983799.836344246 133198 7.38599555807329 0.996501144476822 7.36015302672076
327.289134119316 327.289134119316 1 1967818.97657857 133198 14.7736375664692 0.996501144476822 14.7219467430724
328.836273915535 328.836273915535 3 801415.36992671 133198 6.01672224753157 0.996501144476822 5.99567060566437
331.284964308775 331.284964308775 1 20900822.4529243 133198 156.915437566062 0.996501144476822 156.366413120662
332.276327109862 332.276327109862 1 628568.877992823 135643 4.63399422006903 0.99650097262464 4.61777974743575
338.342825940018 338.342825940018 1 4527457.87838242 141965 31.8913667339304 0.996492884286561 31.7795200205348
339.28913682 339.28913682 1 398632.030285931 157484 2.53125416096829 0.996472801547985 2.52232592521007
341.205195623947 341.205195623947 1 251962.691249009 168294 1.49715789778013 0.996470253285645 1.49187330960957
341.305768152843 341.305768152843 1 45820997.9430367 170564 268.644015988349 0.99647027129697 267.695775494217
342.294373699988 342.294373699988 1 1485086.84832375 160204 9.26997358570164 0.996452944260358 9.23709247268815
342.303947220048 342.303947220048 3 298262.688692198 160204 1.86176805006241 0.996452944260358 1.85516425501455
344.17848856 344.17848856 3 243630.160110199 157548 1.54638687961890 0.996452306385922 1.54090077276118
345.300701684994 345.300701684994 1 1299666.93987776 147673 8.80097878337788 0.995880086658716 8.76471951347189
348.31129006787 348.31129006787 1 4311847.78585963 159304 27.0667891946193 0.995753546456752 26.9518513317394
350.258192883608 350.258192883608 2 1290040.047724 158533 8.1373597151634 0.995752823008837 8.10279890821234
350.50967161 350.50967161 3 810925.015457334 160204 5.06182751652477 0.9956862769361 5.03999219442126
350.51959185 350.51959185 1 461384.968030981 161778 2.8519636046371 0.995719145384947 2.83975476307823
353.266558821075 353.266558821075 1 8150844.45187357 173189 47.0632918480595 0.995690333611847 46.8604647610661
355.290397884611 355.290397884611 1 533286.064354875 173189 3.07921440943059 0.9956902913472 3.06594389244644
357.300155708185 357.300155708185 1 689895.323304999 178050 3.87472801631563 0.995691662487642 3.85803438025276
359.316112657131 359.316112657131 1 37374873.8648882 168294 222.080845810832 0.995688434877137 221.123329781579
360.302900069987 360.302900069987 1 1044208.50645567 164029 6.36599934435783 0.995687943841132 6.33854879767765
363.84393876952 363.84393876952 3 260528.623708856 155019 1.68062381842778 0.995398609876957 1.67289061258912
364.2744704 364.2744704 2 2389545.08096736 142575 16.7599164016648 0.995398454598817 16.6827948854225
364.768938488631 364.768938488631 2 163125.766491170 155654 1.04800240592063 0.995336999497583 1.04311557017529
367.282428304383 367.282428304383 1 324206.224172926 161778 2.00401923730622 0.995290578961763 1.99458146694902
369.241154893869 369.241154893869 1 4836212.2348471 158533 30.5060286176828 0.995281483227536 30.3620854099889
370.307603149734 370.307603149734 1 188176.812761843 149428 1.25931427016250 0.99528316418643 1.25337429151246
371.235759522915 371.235759522915 1 261581.52572912 155019 1.68741590210955 0.995283012049922 1.67945638163253
373.310429196769 373.310429196769 1 231509.607201709 131135 1.76542957411606 0.993716102869881 1.75433579628184
375.31302592 375.31302592 2 168690.845266842 122575 1.37622553756347 0.993715438987748 1.36757656420603
376.343223573870 376.343223573870 1 9160279.55742981 120452 76.0492109506676 0.993711193943402 75.5709522122416
377.332569439389 377.332569439389 2 145995.664602725 119765 1.21901778151150 0.99371158153218 1.21135208758164
378.288798110939 378.288798110939 2 1441432.75411447 120598 11.9523769392069 0.993710950533208 11.8772078493905
381.297850550061 381.297850550061 1 11318347.0437878 114302 99.0214260799268 0.993685856138375 98.3961905502749
382.289430689556 382.289430689556 1 227243.841041146 113097 2.00928266038132 0.993646784530103 1.99651725469999
383.251684336661 383.251684336661 1 198762.282105289 116580 1.70494323301843 0.993637818360331 1.69409607448465
387.17180703 387.17180703 1 161030.016609244 106442 1.5128428309243 0.993601611331784 1.50316307449812
387.279865428875 387.279865428875 2 124225.113964176 106442 1.16706858161417 0.993601611331784 1.15960122322654
387.313915307739 387.313915307739 1 1321690.10380244 106442 12.4169980252385 0.993601611331785 12.3375492457806
391.292756702879 391.292756702879 1 203884.06755248 109343 1.86462844034351 0.991733415515561 1.84921433180932
392.223238768577 392.223238768577 1 116661.524514611 107060 1.08968358410808 0.990967555509313 1.07984107762221
395.277795812717 395.277795812717 1 305385.253355316 106907 2.85655058467 0.991349445698325 2.83183983872183
397.270598409764 397.270598409764 1 7682671.79297363 102276 75.1170537855766 0.9913419193368 74.4666842747191
398.2646202 398.2646202 1 119738.105319123 100463 1.19186272875708 0.991337225708229 1.18153789095109
399.263871235165 399.263871235165 1 374501.352152047 100594 3.72289949849939 0.991320411754795 3.69058626377413
401.303826536343 401.303826536343 1 229145.518829005 102821 2.22858675590594 0.991281302363285 2.20915638182401
403.050063941905 403.050063941905 1 150496.652496020 100700 1.49450499002999 0.991241779021756 1.48141578507421
404.03235556796 404.03235556796 1 155678.539778125 98769 1.57618827545207 0.991237019227792 1.56237616790090
405.323980565443 405.323980565443 1 334838.817963112 100556 3.32987407974772 0.99173206526517 3.30234289818117
409.16464075 409.16464075 2 306997.362131780 102821 2.98574573415723 0.991745056462167 2.96109857170343
414.687874165806 414.687874165806 1 111049.204420221 107944 1.02876680890296 0.992907027385129 1.02146979410033
414.71300015 414.71300015 2 166678.820409428 107060 1.55687297225321 0.992385865517803 1.54501873207077
415.211357169987 415.211357169987 1 4196919.64160985 107011 39.2195161395544 0.991059470076133 38.8688728819091
415.343796603205 415.343796603205 1 1805702.25259472 107011 16.8739872778941 0.991059470090984 16.7231248899517
416.210769895507 416.210769895507 1 133751.073690735 105895 1.26305372010704 0.99092630854693 1.25159316036214
419.34756327 419.34756327 1 106219.238169474 103921 1.02211524301608 0.990925865288635 1.01284043161041
421.059743626154 421.059743626154 1 7387046.48539995 100700 73.35696609136 0.990842917562273 72.6852303054799
421.759520221388 421.759520221388 2 191946.950224905 101134 1.89794678569922 0.990831031842756 1.88054457205700
422.347099406686 422.347099406686 1 262121.959701302 100463 2.60913928213672 0.990828732987623 2.58521016910776
423.055622890716 423.055622890716 1 1048558.88003404 102796 10.2003860075687 0.99081202777545 10.1066651442515
425.382459191057 425.382459191057 1 200310.297338480 100731 1.98856655189048 0.990812350341753 1.9702962990896
427.302763385676 427.302763385676 1 600066.844985941 105671 5.67863316317571 0.990799531348641 5.62638707677535
430.248084757023 430.248084757023 1 117044.411635531 101134 1.15732010634931 0.991561944457018 1.14755457501092
432.239547498704 432.239547498704 1 1289353.39189374 100463 12.8341119804679 0.99163529727785 12.7267584490484
433.352720135913 433.352720135913 1 505475.261674978 101134 4.9980744524589 0.991656143833696 4.9563712381191
434.345453654156 434.345453654156 1 362398.198920299 101134 3.58334683608182 0.99164872388326 3.55342131723165
436.327784329454 436.327784329454 1 257481.294084612 101134 2.54594195903071 0.991658371223578 2.52470465632216
437.18871578 437.18871578 1 333230.467875737 100556 3.31387950868905 0.991662617870492 3.28625042889397
437.202534790085 437.202534790085 2 574448.407891139 100556 5.71272134821531 0.9916626178704 5.66509220733532
437.713631021428 437.713631021428 2 6562251.93713078 100556 65.2596755751102 0.991662617872923 64.7155807223514
439.208698520005 439.208698520005 1 105989.080965739 98903 1.07164677477669 0.99168751225425 1.06273872409359
440.035372723927 440.035372723927 1 166170.604015086 98998 1.67852485924045 0.991687735489636 1.66457251662322
441.322517370442 441.322517370442 1 125747.67503761 99021 1.26990916106291 0.991685923523496 1.25935103917961
443.036768190116 443.036768190116 1 733870.352885263 98285 7.46675843603056 0.99169290380152 7.40473135541163
443.050865400423 443.050865400423 3 302465.471075355 98285 3.07743268123676 0.991692884829757 3.05186809352506
443.276512378177 443.276512378177 1 475575.008218714 97444 4.88049554840435 0.991696183897325 4.83996881088047
445.114235949914 445.114235949914 1 180380.082123333 98285 1.83527580122433 0.991695179178753 1.82003416453759
445.229496880725 445.229496880725 3 2449954.09723756 98381 24.9027159435008 0.991693569166704 24.6958632559549
445.556711730000 445.556711730000 1 455944.929697644 98381 4.63448155332477 0.991692927175637 4.59598257755813
447.213998333437 447.213998333437 1 132997.295353687 94883 1.40169783157876 0.991694764694496 1.39005640126028
448.361847980276 448.361847980276 1 155584.721111927 88726 1.75354147726627 0.991897882789877 1.73933407868465
450.378580355805 450.378580355805 1 278642.912937634 82670 3.37054448938713 0.991999467215376 3.34357833769775
453.168692722404 453.168692722404 1 2421231.29300257 81325 29.7722876483563 0.992005184938545 29.5342637146512
455.336413700992 455.336413700992 1 661803.031952438 71672 9.23377374640638 0.993150641176354 9.17052831672088
458.351295977945 458.351295977945 1 106073.487099251 72374 1.46562974409665 0.993137833848496 1.45557234927608
459.014414590285 459.014414590285 1 756893.074255719 72374 10.4580798941017 0.993137833760302 10.3863148113204
461.012233959847 461.012233959847 1 143133.417063733 65598 2.18197836921451 0.99318220694621 2.16710209224536
464.362510136783 464.362510136783 1 495704.773981666 79045 6.27117178798995 0.993417705268884 6.22989308697195
465.365009924772 465.365009924772 1 111258.517790506 77878 1.42862577095593 0.993457667688137 1.41927922641304
466.237903254876 466.237903254876 1 192307.280516555 78727 2.44271063950811 0.993555412125053 2.42696837613873
466.495274134112 466.495274134112 1 99622.0280750606 73966 1.34686245132981 0.993623280133271 1.33827388677866
467.209957834516 467.209957834516 2 224067.937935403 77924 2.87546760863665 0.993635969422561 2.85716804485086
467.706141754085 467.706141754085 1 88158.3297233803 75454 1.16837185203409 0.993649385102865 1.16095197234517
471.309501938583 471.309501938583 1 382723.750276511 62148 6.1582633435752 0.992161793247447 6.10999360225159
473.316001760265 473.316001760265 1 71268.108922424 54964 1.29663250350091 0.992159637413703 1.28646643453228
474.286388887036 474.286388887036 1 72360.4971693853 53280 1.35811743936534 0.992163040010636 1.34747392733218
475.36561834 475.36561834 1 68299.0580816016 50224 1.35988885954129 0.992182218316229 1.3492575453232
476.873293394378 476.873293394378 1 56621.9211660603 48867 1.15869443931611 0.992149522702342 1.14959813492534
477.219812460708 477.219812460708 1 70728.9650855019 45706 1.54747659137754 0.992240949145441 1.53546964180880
478.388152517052 478.388152517052 1 78621.917132438 40916 1.92154455793426 0.992274550049627 1.90669976162452
479.29101787 479.29101787 1 79597.2850069031 36073 2.20656127870993 0.99285031168582 2.19078505332101
482.984124128648 482.984124128648 1 146715.653670677 35920 4.08451151644423 0.992880489152449 4.05543179239596
483.281300987073 483.281300987073 1 98253.1291843434 30972 3.17232110242617 0.992893992950756 3.14977856630986
489.871563203873 489.871563203873 1 114499.461819345 44883 2.55106525453613 0.994074451601377 2.53594879390233
490.409833112022 490.409833112022 1 93668.8231418532 46133 2.03040823579332 0.99406926295714 2.01836641845717
490.902723697013 490.902723697013 2 48427.0872602959 45915 1.05471169030373 0.994196926789215 1.04859112114863
492.352757767033 492.352757767033 1 95939.2884994378 50305 1.90715214192303 0.994249959344045 1.89618593956988
492.749429416071 492.749429416071 2 389047.991871253 48467 8.02706979741376 0.994258956122519 7.9809860374992
497.205255565533 497.205255565533 2 2375917.89731988 50305 47.2302534006536 0.994666196289804 46.9783364998317
497.697258003898 497.697258003898 1 64127.7590955697 50305 1.27477902982943 0.994666196289804 1.26797960871045
497.890916517261 497.890916517261 3 2259349.80680045 50305 44.9130266733018 0.994666196289804 44.6734694049956
498.554378458331 498.554378458331 1 214241.998747577 50305 4.2588609233193 0.994666196289803 4.23614499512529
501.37657752 501.37657752 2 72608.7561499986 56337 1.28882894279068 0.994661930075712 1.28194908377362
501.39354902 501.39354902 1 71948.1124652094 56440 1.27477165955368 0.994661345351565 1.26796609390771
501.886097610793 501.886097610793 2 69060.3235410748 55095 1.25347714930710 0.994655482242208 1.24677791842364
502.379372701649 502.379372701649 1 133863.320881559 58780 2.27736170264646 0.994653700869861 2.26518624575659
507.30053068 507.30053068 1 81965.9209489545 57063 1.43641100098057 0.994613077530312 1.42867316628368
507.40490294293 507.40490294293 1 115113.680051464 57063 2.01730858965466 0.99461307753027 2.00644150468467
515.395369753105 515.395369753105 2 1029282.14670296 84120 12.2358790620894 0.994810560441533 12.1723817072520
516.753677306412 516.753677306412 2 1225010.77664933 86445 14.1709847492548 0.994794430775768 14.097216707167
519.41996755532 519.41996755532 1 139966.296677188 89959 1.55588986846439 0.994789949554623 1.54778360376224
521.427712563634 521.427712563634 1 195146.565765714 91061 2.14303121825715 0.994784325139505 2.13185386420683
522.903293023675 522.903293023675 1 124869.832333586 102221 1.22156731330731 0.994904611965694 1.21534295383598
523.275365400675 523.275365400675 2 2674914.90324606 104691 25.5505717133856 0.99489992925509 25.4202619900745
525.26747862374 525.26747862374 2 465676.41105278 104691 4.44810357196683 0.994907556350759 4.4254518551806
527.313696470103 527.313696470103 1 706080.449826884 105318 6.7042713479831 0.994955529909464 6.67045185168935
529.415639277116 529.415639277116 2 1838347.85739973 106891 17.1983409024121 0.995738428561186 17.1250489440273
529.895644936953 529.895644936953 1 211953.088065592 112006 1.89233691110826 0.995756886505193 1.88430751082402
535.443109679612 535.443109679612 2 219430.102876327 97175 2.25809213147751 0.996311059036266 2.24976216291382
536.416382623036 536.416382623036 2 168206.826478584 97872 1.71864094407578 0.996305592309512 1.71229158375479
537.38682202 537.38682202 1 106897.143133563 96581 1.10681338082608 0.99632818934816 1.10274937166476
537.537508798955 537.537508798955 1 738947.57377907 94721 7.80130671951383 0.996332348175747 7.77269424269245
538.533973543553 538.533973543553 1 103969.958829312 92341 1.12593494579128 0.996341043612046 1.12181519892895
540.431633814115 540.431633814115 1 157186.239130654 92341 1.70223670017277 0.996341043612788 1.69600829032613
543.269933777717 543.269933777717 3 439678.486256855 104889 4.19184553439212 0.996533293607879 4.17731363668326
543.444938539752 543.444938539752 1 373986.098539714 104889 3.5655416539362 0.996533293740947 3.55318096836758
543.42578782 543.42578782 2 1946348.68327517 104889 18.5562707555145 0.996533293740947 18.4919416155417
543.921389750322 543.921389750322 2 209957.511328429 104889 2.00171144093688 0.996533293740767 1.99477209535541
545.270738191414 545.270738191414 1 250961.314334921 104889 2.39263711480633 0.996533293740767 2.38434254474436
546.006385889285 546.006385889285 2 195812.932995258 104889 1.86685861239270 0.996533293740767 1.86038676195602
546.263055493382 546.263055493382 2 293010.435766957 104889 2.79352873768419 0.996533293740766 2.78384439412391
550.42549349219 550.42549349219 1 200558.102712033 113036 1.77428520747402 0.996538125648182 1.76814285502145
551.412906578523 551.412906578523 1 229568.073125244 111627 2.05656403132973 0.9965871864554 2.04954536174827
557.44273272277 557.44273272277 2 1247568.54797564 107215 11.6361381147754 0.996611030225422 11.5967035944116
561.539060983471 561.539060983471 1 837220.068702036 89564 9.34772976533023 0.996853993468534 9.31832174643412
563.552924757794 563.552924757794 1 4100742.51217325 81177 50.5160638133122 0.996875182361448 50.3582103260782
564.544375928362 564.544375928362 1 342435.467533521 77727 4.40561796458787 0.9968920903076 4.39192570181471
565.4243634 565.4243634 2 128578.789342779 81055 1.58631533332650 0.996898069545872 1.5813946934842
565.56442996495 565.56442996495 1 573467.14563191 81055 7.0750372664476 0.996898069396366 7.05309099182895
565.924850425936 565.924850425936 1 127202.093094621 75828 1.67750821721028 0.996858006189171 1.67223749677419
568.444944703818 568.444944703818 1 113895.982846645 70516 1.61517929046805 0.996932167108581 1.61022419031521
571.877635052876 571.877635052876 1 90303.111446785 64918 1.39103347987900 0.996971708719404 1.38682102532087
574.429266694861 574.429266694861 1 79080.4247092463 51577 1.53324979563073 0.997054436108352 1.52873351039585
578.279890608183 578.279890608183 3 1294166.67443210 60970 21.2262862790241 0.997723088759569 21.1779559092028
578.594455218609 578.594455218609 1 209192.573404183 63835 3.27708268824600 0.997715691320036 3.26959681981628
578.921936700154 578.921936700154 1 111195.365241133 63835 1.7419184654364 0.997715691315906 1.73793938595882
584.529751640008 584.529751640008 1 274901.328940539 55182 4.98172101302125 0.99820258647122 4.97276680027584
585.289396021202 585.289396021202 3 251090.151753048 55182 4.55021840007697 0.998202586471018 4.54203977596485
585.602906070237 585.602906070237 1 123170.851048921 55182 2.23208385069264 0.998202586471018 2.22807187298158
586.540193050968 586.540193050968 1 341842.685342367 55182 6.19482232145206 0.998203847038083 6.18369547299083
587.506979822101 587.506979822101 1 234796.401130149 46509 5.04840785934227 0.998217686561081 5.03941001416942
589.323501051438 589.323501051438 1 97942.8104663904 37184 2.63400415410903 0.998249907544023 2.62939440330992
590.439078683515 590.439078683515 1 118440.120174389 37184 3.1852441957398 0.998259819888694 3.17970129714072
591.582424564726 591.582424564726 1 1286067.53031444 37184 34.5865837541534 0.998259819888682 34.526396868986
592.574812010488 592.574812010488 1 86713.2805565828 34027 2.54836690147773 0.998267610548547 2.54395213753918
593.599220843709 593.599220843709 1 180899.243608088 34027 5.31634418573744 0.998267610548512 5.3071342071496
594.584928665822 594.584928665822 1 27037.6570491424 25115.75 1.07652198517434 0.9982696586686 1.07465923468923
601.973002958997 601.973002958997 1 188340.341435889 34936 5.39101046015253 0.998586704684366 5.38339137032267
602.313759302749 602.313759302749 1 154813.997478015 34936 4.43136012932262 0.998586704700548 4.42509730888167
610.536258415551 610.536258415551 1 305467.157653885 41486 7.36313835158572 0.998790954047575 7.35423597896459
611.521944956467 611.521944956467 1 119424.869915383 45483 2.62570344778011 0.998787402176038 2.62251952549297
612.558972802359 612.558972802359 1 4024762.10785043 41486 97.0149474003382 0.99879101984108 96.8976582538126
613.53473731 613.53473731 1 306890.829362844 41486 7.39745527076228 0.99879101984108 7.38851189411344
614.571946370491 614.571946370491 1 983489.7194439 41486 23.7065448451019 0.99879101984108 23.6778841027477
616.871694860802 616.871694860802 1 162271.883177759 25115.75 6.46096107732236 0.998789111240411 6.45313757217769
617.662455479473 617.662455479473 1 285403.924991365 28643 9.96417711103464 0.998787551737525 9.95209606180937
619.614616798156 619.614616798156 1 984072.966444914 34056 28.8957295761368 0.998786242378806 28.8606571641438
620.417377824395 620.417377824395 1 131503.996604218 34056 3.86140464541397 0.998786242370685 3.85671783606572
620.461844809723 620.461844809723 2 62725.9505429002 34056 1.84184726752702 0.998786242416732 1.83961171143884
620.595881329039 620.595881329039 1 107345.388351355 34460 3.11507220984781 0.99876178942351 3.11121509449105
620.640159008956 620.976159008956 3 134470.519573334 37893 3.54869024815491 0.9987904291534 3.54439785588713
621.256963604088 621.256963604088 1 51939.0298756486 44724 1.16132344771596 0.998772794976356 1.15989826574685
620.988386863072 621.324386863072 3 185946.279488336 44724 4.15763973455719 0.99877278655645 4.15253742318151
626.570863786457 626.570863786457 1 359488.327681792 65322 5.5033270212454 0.99878740949662 5.49665373916245
634.529485041853 634.529485041853 1 322227.928776461 86433 3.72806600229613 0.998801741146182 3.72359881420126
637.309120966049 637.309120966049 1 2593064.64438033 91692 28.280162330196 0.998795402973678 28.2460961307491
638.300384076326 638.300384076326 1 342899.125376801 95270 3.59923507270705 0.998792439092297 3.59488877713561
638.573990755393 638.573990755393 1 791093.983463864 95270 8.30370508516704 0.998792402382546 8.29367755069016
640.589517772121 640.589517772121 1 9397069.00305047 91625 102.560098259760 0.998797344453844 102.436753788773
641.57344467823 641.57344467823 1 722007.779557754 94223 7.66275516124252 0.9987952075299 7.65352313152404
642.600838776628 642.600838776628 1 684108.563722976 98820 6.92277437485302 0.99879434172086 6.91442787461336
654.333711747019 654.333711747019 1 376830.662225608 101723 3.70447845841754 0.998768926341777 3.69991797256993
655.512411770223 655.512411770223 1 302431.348718185 104525 2.89338769402712 0.998772639562863 2.88983646444217
658.826201132033 658.826201132033 2 2920999.20001945 115639 25.2596373197576 0.998745665277042 25.2279532795781
659.321277277244 659.321277277244 1 210132.173409483 110638 1.89927668079216 0.998748987760737 1.89690066241874
659.802402847458 659.802402847458 2 119769.273595707 113138 1.05861225755897 0.998749179739189 1.05728812389888
661.564901758115 661.564901758115 1 433852.862425885 110638 3.92137296793041 0.998750294663634 3.9164724072065
662.568235648807 662.568235648807 1 361027.24813602 115639 3.12201980418388 0.998746967735048 3.11810781263742
663.280228600899 663.280228600899 1 220004.352248013 116813 1.88338928242587 0.998744331121636 1.88102436911808
663.324126753124 663.324126753124 2 3118648.09821797 116813 26.6977827657706 0.998744331121633 26.6642591908303
663.796993017137 663.796993017137 2 376312.732405186 116813 3.22149702862854 0.99874228512731 3.21744530390331
667.342891710908 667.342891710908 2 1537588.40484830 117210 13.1182356867870 0.998736021018578 13.1016545126055
667.820671884265 667.820671884265 2 153458.283886562 117416 1.30696228696738 0.998734707642955 1.30530859757474
668.621756959486 668.621756959486 1 1655349.98940553 119845 13.8124242930914 0.998737516722707 13.7949863384025
680.532476994978 680.532476994978 2 203009.680226237 137599 1.47537177033436 0.99890166733788 1.47375132133023
683.54651382528 683.54651382528 1 2272754.22008521 137256 16.5585054211489 0.998908054024625 16.5404244277960
684.512705523527 684.512705523527 1 189582.385964567 138280 1.37100365898587 0.99890104042196 1.36949698138330
689.597000266922 689.597000266922 1 1276876.83125757 154166 8.28248012699019 0.998896003756344 8.27333630004184
690.590553880035 690.590553880035 1 220411.814015207 154643 1.42529447834824 0.998895005940266 1.42371953641630
694.609604697642 694.609604697642 1 159068.546997756 158404 1.00419526651951 0.998887556056253 1.00307815557693
694.552245311574 694.552245311574 2 728919.167969516 158404 4.60164622086258 0.99889062160365 4.5965412539575
696.481036720389 696.481036720389 1 626521.825607456 159687 3.92343663295983 0.99888573267102 3.9190648757024
696.653773762058 696.653773762058 1 984041.137116127 159687 6.16231213008026 0.998885732670473 6.15544566699937
697.555809887389 697.555809887389 2 175488.30650142 163075 1.07612022996425 0.998898669286255 1.07493506570331
706.625987835459 706.625987835459 1 430708.967163482 139912 3.07842763425211 0.998918127634244 3.07509716846464
708.566627976257 708.566627976257 2 1005284.79499905 132797 7.57008663598612 0.998920354952443 7.56191362944
709.081756450217 709.081756450217 2 132381.070659834 129049 1.02582019744309 0.99891376806988 1.02470591879007
711.576723731359 711.576723731359 1 5464323.58834527 122568 44.5819756245127 0.998927081188069 44.5341427841921
714.828184086697 714.828184086697 2 4646194.54992556 124210 37.4059620797485 0.998928521452055 37.3658823938148
715.564250210607 715.564250210607 2 160381.799459425 125037 1.28267472395711 0.998926900716085 1.28129828662934
716.56036976832 716.56036976832 1 200956.074473723 123842 1.62268111362642 0.998931916468383 1.62094795465189
717.631639648452 717.631639648452 1 1330360.8285334 121812 10.9214266946885 0.998932953455126 10.9097730240689
718.60184349 718.60184349 1 211337.206873908 120492 1.75395218665063 0.99893716879427 1.75208803153330
722.589976982903 722.589976982903 2 865363.531170867 117210 7.3830179265495 0.998942752493913 7.37521224925926
723.04866152 723.04866152 2 126948.140655595 117210 1.08308284835419 0.99894275249403 1.08193776171401
725.597035702826 725.597035702826 1 274422.486356193 114591 2.39479964705948 0.998953336132505 2.39229309679902
727.542610901735 727.542610901735 1 489271.281958817 113153 4.32397976155132 0.998955282535404 4.31946242437787
727.682361468908 728.018361468908 3 535526.426869697 113658 4.71173544202517 0.998953173049381 4.70680307038027
730.558710174838 730.558710174838 2 205406.963281874 113658 1.80723717892162 0.99895925056401 1.80535629784696
734.652495650593 734.652495650593 1 566671.074187389 108325 5.23121231652332 0.998968109622532 5.22581427887141
736.579169419087 736.579169419087 2 287696.769416080 108325 2.65586678436262 0.998968351911763 2.65312686447192
737.12834337875 737.12834337875 2 140111.277442261 105184 1.33205884395213 0.998969017706148 1.33068551486965
739.428074282155 739.428074282155 1 142712.299352723 96936 1.47223218776021 0.999017154328147 1.47078521072650
739.608258625336 739.608258625336 1 4477300.49970680 96936 46.1882118068293 0.999018956675778 46.1428991699784
740.577335278688 740.577335278688 1 151552.942286024 88766 1.70733098580565 0.999024777373333 1.70566595799708
746.327687474122 746.327687474122 2 153874.291489205 68638 2.24182364709351 0.9990540928009 2.23970308996661
749.397558353575 749.397558353575 1 105165.702480189 63060 1.66770857088787 0.999062774869396 1.66614555250471
755.578169145644 755.578169145644 1 714026.135892421 25115.75 28.4294172339039 0.99903547169214 28.4019962562058
757.583503719883 757.583503719883 1 31855.7904646048 25115.75 1.26835911587768 0.998453575696 1.26639769451469
767.529880210703 767.529880210703 1 81327.3910722004 25115.75 3.23810322495647 0.998552639420882 3.23341652199755
767.471814729249 767.471814729249 2 225419.158538094 25115.75 8.97521111406564 0.998546622469269 8.96216674389888
768.490165760373 768.490165760373 1 68935.8502379102 25115.75 2.74472592846760 0.998561010365095 2.74077629630589
795.48655706051 795.48655706051 1 109177.517428604 25115.75 4.34697420656776 0.990026156899407 4.30361816786913
801.604012851367 801.604012851367 1 87999.3854675176 25115.75 3.50375304211571 0.999121083237795 3.50067353483637
803.009105559274 803.009105559274 1 90648.7153839196 25115.75 3.60923784413842 0.999091549715 3.60595903099028
804.667201920879 804.667201920879 1 91208.2955360928 25115.75 3.63151789359636 0.999076964453354 3.62816587349229
810.811446967922 810.811446967922 1 85040.227614945 25115.75 3.38593223833431 0.99902285914282 3.38262370560459
813.451479445163 813.451479445163 1 123424.731046607 25115.75 4.91423632766719 0.999022859142823 4.9094344265696
817.443307291634 817.443307291634 1 107573.512729624 25115.75 4.28310971122199 0.998977604390992 4.27873067866034
821.656868345338 821.656868345338 2 55062.0157834564 25115.75 2.19233014277720 0.998946447868376 2.19002040868205
821.392804444326 821.728804444326 3 33885.6179092066 25115.75 1.34917802212582 0.998946447868376 1.34775659274467
822.085174366712 822.085174366712 1 119499.845940917 25115.75 4.75796446217679 0.998946447868376 4.75295169857547
836.402391987014 836.738391987014 3 142538.580515301 50099 2.84513823659755 0.99944796696603 2.84356762630474
837.001724107661 837.001724107661 1 261806.284086859 50099 5.22577864002992 0.999447568427131 5.22289175491635
836.73747332989 837.07347332989 3 2039342.05871476 53600 38.0474264685589 0.999447664114197 38.0264115095579
838.35540525944 838.35540525944 1 80867.8976813064 57409 1.40862752671718 0.999445910463536 1.40784702094385
838.402570049101 838.402570049101 2 332232.40440193 57409 5.7871135954629 0.999445910463535 5.78390701637332
841.92764418587 841.92764418587 2 76877.6957395915 54998 1.39782711625135 0.999450272985112 1.3970586929234
842.330851965849 842.330851965849 1 64881.6098680419 54998 1.17970853245649 0.999450272997205 1.17906001482077
844.400796021124 844.400796021124 1 91982.0031047545 62903 1.46228324729750 0.999458988641517 1.46149213545139
844.72809831515 844.72809831515 1 294143.849386152 66737 4.40750782004214 0.999459686586366 4.40512638444627
849.21375704117 849.21375704117 2 170700.181914716 65262 2.61561370958163 0.999462189163333 2.61420700418408
849.693098526326 849.693098526326 1 102568.306523653 65262 1.57163903226461 0.999462189163127 1.57079378776141
849.386193777758 849.722193777758 3 153041.492908112 65262 2.34503222255083 0.999462189163166 2.34377103880882
856.038240859495 856.038240859495 2 102276.585786162 73684 1.38804334436461 0.999457475892416 1.38729029738792
856.194780342278 856.194780342278 1 110217.163033063 73684 1.49580862918766 0.999457475892416 1.49499711694599
858.334786444077 858.334786444077 1 111278.683941167 82503 1.34878348594799 0.999448304887345 1.34803936869077
859.680314662548 859.680314662548 2 159897.884021038 80703 1.98131276434628 0.999454674768993 1.98023230450536
866.902901653284 866.902901653284 2 105109.025554293 85910 1.22347835588748 0.999445692139114 1.22280017221719
867.42932724042 867.42932724042 1 104397.440375129 85910 1.21519544145185 0.999445692139114 1.21452184906614
873.698598800169 873.698598800169 1 189096.637965530 97118 1.94708126161504 0.999435261967254 1.94598167077376
873.710400709294 873.710400709294 2 325618.513403921 97118 3.35281321077370 0.999435261967254 3.35091974963689
877.36197464 877.36197464 1 498674.200953598 98512 5.06206554484325 0.999431956323934 5.05919007052267
877.429486438977 877.429486438977 2 2259118.69503758 98512 22.9324213805180 0.999431956323934 22.9193947635759
877.872908407034 877.872908407034 1 218799.423431316 98512 2.22104335950256 0.999431956323934 2.21978170986793
879.437601550263 879.437601550263 1 241180.171126915 98512 2.44823139441809 0.999431956323934 2.44684069205695
879.433866984084 879.769866984085 3 4312749.4725825 98512 43.7789251317860 0.999431956323934 43.7540567902199
880.040316904928 880.040316904928 1 189652.06711563 98512 1.9251671584744 0.999431956323934 1.92407357944466
879.774395577877 880.110395577877 3 209806.271141612 98512 2.12975344264264 0.999431956323934 2.12854364966797
880.39322678395 880.39322678395 1 177677.235912554 98512 1.80361007707237 0.999431956323934 1.80258554777400
881.079079629734 881.079079629734 1 104386.929344544 98512 1.05963668735326 0.999431956324097 1.05903476743425
882.173713665857 882.173713665857 1 133895.928587978 92276 1.45103741588255 0.99938881478977 1.45015056327447
887.720623146183 887.720623146183 2 742571.653937343 73684 10.0777869542552 0.999435737127498 10.0721004332400
893.983704602761 893.983704602761 2 236211.529627286 53600 4.40693152289712 0.999458787203382 4.40454643516311
894.494807986875 894.494807986875 1 123841.809714031 48200 2.56933215174339 0.999461674665013 2.56794901515211
895.713781671603 895.713781671603 1 158756.10649062 48200 3.29369515540705 0.999461674664706 3.29192207585816
896.224739298262 896.224739298262 1 218458.33581999 48200 4.53233061867199 0.999461674664706 4.52989075027203
896.40600718534 896.40600718534 1 123975.173890862 48200 2.57209904337888 0.999461674664706 2.57071441729895
901.740915892281 901.740915892281 2 475528.560567047 53600 8.87180150311656 0.999461864492553 8.86702727171271
905.265999375591 905.265999375591 1 91413.1671831596 25115.75 3.6396749921129 0.999473418068925 3.63775840502707
909.746489037706 909.746489037706 2 146290.420520105 42623 3.43219436736281 0.999461575817956 3.43034639091794
909.839850659372 909.839850659372 1 86291.4476325938 42623 2.02452778154034 0.999461575817956 2.02343772682554
915.74901386761 915.74901386761 2 180090.087480504 25115.75 7.17040452626355 0.999494231547804 7.16677796186468
918.223447307484 918.223447307484 2 87848.3603341465 25115.75 3.49773987773196 0.999491051839456 3.49595970945513
918.587863122233 918.587863122233 1 322767.147396276 25115.75 12.8511849097190 0.9994910683398 12.8446445348474
919.564944545167 919.564944545167 1 43700.6748655953 25115.75 1.73997092922152 0.999500536899984 1.73910187794727
925.03802843309 925.37402843309 3 37464.9256411406 25115.75 1.49169049863693 0.99755885591783 1.48804906720376
925.324971155802 925.828971155802 2 95955.0246576023 25115.75 3.82051201567153 0.997558855903466 3.81118559531874
940.886197862288 940.886197862288 1 128959.10163546 25115.75 5.13459090950738 0.996383578630579 5.116022065219
940.643542843244 940.979542843244 3 43851.4492340837 25115.75 1.74597410923758 0.99635702985545 1.73961357768447
941.094964790183 941.598964790183 2 90014.8975013954 25115.75 3.58400197093041 0.996357034991356 3.5709455771594
941.685889432623 941.685889432623 1 155975.561302807 25115.75 6.21026890707253 0.996357034994539 6.18764511476956
946.815370699285 947.151370699285 3 52254.3796019004 25115.75 2.08054227335040 0.995480522689613 2.07113930975270
947.11306477048 947.44906477048 3 56072.1131628334 25115.75 2.23254783006016 0.99548052124605 2.22245787757502
947.733444523562 947.733444523562 1 82501.5430535746 25115.75 3.28485285343160 0.995479913436194 3.27000503418472
956.181652800086 956.517652800086 3 111046.978405145 25115.75 4.42140801708671 0.893573413601329 3.95085265475245
956.840287501022 956.840287501022 1 156566.146811347 25115.75 6.23378345505698 0.889174791384734 5.5429231031879
956.41391345 956.91791345 2 31605.4087131719 25115.75 1.25839000281385 0.889174787069509 1.11892866280240
963.822583929219 963.822583929219 1 85972.9262356952 25115.75 3.42306824346058 0.748265862598747 2.56136511192741
967.610346366595 967.610346366595 1 121232.899035405 25115.75 4.82696710372593 0.739088705785315 3.56755686956109
973.36313439976 973.36313439976 1 217402.963326375 25115.75 8.65604106293363 0.732160945083635 6.33761520532024
974.652928854562 974.652928854562 1 144565.139521402 25115.75 5.7559555068593 0.73209925016236 4.21393071053961
977.597876494561 977.597876494561 1 135040.713276681 25115.75 5.37673425148286 0.732099250162383 3.936303113833
981.215372234016 981.551372234016 3 38525.4263848089 25115.75 1.53391502880897 0.731798888023394 1.12251731240478
982.01665844873 982.01665844873 1 71362.7888490904 25115.75 2.84135607533482 0.730061212883948 2.07436386259411
981.4619182 981.9659182 2 47494.141863212 25115.75 1.89101029685404 0.730080780742164 1.38059027391867
983.13968943529 983.13968943529 1 105619.227635521 25115.75 4.20529857302772 0.689770740013855 2.90069190869653
988.586184734895 988.586184734895 1 80774.6800131894 25115.75 3.2160966729319 0.672310133687707 2.16221438413144
995.620714908781 995.620714908781 1 235056.522924442 25115.75 9.35892907535879 0.67231013236119 6.29210284541345
998.865945454334 999.201945454334 3 176019.602928619 25115.75 7.00833552367016 0.629760479399849 4.41357273918151
999.95654969364 999.95654969364 1 40946.1634915623 25115.75 1.63029825872460 0.629760479399857 1.02669741297915
1007.66462232930 1007.66462232930 1 53652.7374918894 25115.75 2.13621880660101 0.613152026940364 1.30982689125554
1012.6593105479 1012.6593105479 1 58520.3173647153 25115.75 2.33002468031874 0.613152019966476 1.42865933930917
1020.11750130109 1020.11750130109 1 75863.8630339646 25115.75 3.02056928556641 0.517870762281435 1.56426451844017
1053.89683833395 1053.89683833395 1 59224.1999158926 25115.75 2.35805022409813 0.5 1.17902511204906
1056.41928224872 1056.41928224872 1 59911.8202514407 25115.75 2.38542827713449 0.5 1.19271413856725
1056.58098861682 1057.08498861682 2 181212.272465368 25115.75 7.21508505481096 0.5 3.60754252740548
1067.38840373362 1067.38840373362 1 60966.8074429258 25115.75 2.42743328162312 0.5 1.21371664081156
1069.8727818505 1069.8727818505 1 85157.0506817137 25115.75 3.39058362508441 0.5 1.69529181254220
1080.85330508185 1080.85330508185 1 125849.700926778 25115.75 5.01078808822266 0.5 2.50539404411133
1095.41160631150 1095.41160631150 1 57905.6071706951 25115.75 2.30554959221585 0.5 1.15277479610792
1108.97011779432 1108.97011779432 1 92829.0454356512 25115.75 3.69604911004653 0.5 1.84802455502327
1116.08728423191 1116.08728423191 1 78757.8330684601 25115.75 3.13579459376925 0.5 1.56789729688463
1137.25826297667 1137.25826297667 1 116966.354731636 25115.75 4.6570918539815 0.5 2.32854592699075
1140.12638128015 1140.12638128015 1 59264.6532488741 25115.75 2.35966089998802 0.5 1.17983044999401
1200.46280309612 1200.46280309612 1 50922.3292012571 25115.75 2.02750581612164 0.5 1.01375290806082
1218.37237973922 1218.37237973922 1 58841.8631794905 25115.75 2.34282723707198 0.5 1.17141361853599
1254.59693740283 1254.59693740283 1 266916.426430754 25115.75 10.6274519546800 0.5 5.31372597733999
1254.60436465038 1255.10836465038 2 857118.22721122 25115.75 34.126722363904 0.5 17.063361181952
1255.13940699601 1255.81140699601 3 56243.5518780703 25115.75 2.23937377454666 0.5 1.11968688727333
1259.99925131758 1259.99925131758 1 100016.988033268 25115.75 3.98224174206495 0.5 1.99112087103248
1260.87443066123 1260.87443066123 1 91621.958236205 25115.75 3.64798814433991 0.5 1.82399407216995
1318.68260710922 1318.68260710922 1 56060.1186801007 25115.75 2.23207026189147 0.5 1.11603513094574
