# Supplementary material for: Isotope pattern deconvolution for peptide mass spectrometry by non-negative least squares/least absolute deviation template matching
Source: BMC Bioinformatics. 2012 Nov 8;13:291. doi: 10.1186/1471-2105-13-291 (PMC3608065; doi:10.1186/1471-2105-13-291)
Supplement: Additional file 3 — Evaluation and results. [file 1471-2105-13-291-S3.zip › eval/results/ESI/FT/Lys_250/L2/L2.mas]

Thresh	MascotScore	!>	%SC	#Cand	#Hits	%Hits	Index	ppm
50	1.38e+01	60	4	2	1	0.50	19	3
20	1.00e+02	60	63	18	10	0.56	1	4
15	1.00e+02	60	63	19	11	0.58	1	4
10	1.03e+02	60	63	23	12	0.52	1	5
9	1.03e+02	60	63	24	12	0.50	1	5
8	9.71e+01	60	63	26	12	0.46	1	5
7	1.00e+02	60	63	28	12	0.43	1	5
6	9.40e+01	60	63	32	12	0.38	1	5
5	9.72e+01	60	80	39	14	0.36	1	5
4	9.89e+01	60	80	52	17	0.33	1	5
3	8.97e+01	60	80	70	17	0.24	1	5
2.5	9.19e+01	60	80	80	17	0.21	1	5
2	8.34e+01	60	80	93	19	0.20	1	6
1	6.69e+01	60	81	152	22	0.14	1	7
0.5	6.69e+01	60	81	152	22	0.14	1	7
