# Supplementary material for: Isotope pattern deconvolution for peptide mass spectrometry by non-negative least squares/least absolute deviation template matching
Source: BMC Bioinformatics. 2012 Nov 8;13:291. doi: 10.1186/1471-2105-13-291 (PMC3608065; doi:10.1186/1471-2105-13-291)
Supplement: Additional file 3 — Evaluation and results. [file 1471-2105-13-291-S3.zip › eval/results/ESI/FT/Lys_250/L2/L2.ppm]

"loc_init" "loc_most_intense" "charge" "amplitude" "localnoise" "ratio" "goodness_of_fit" "ratio_adj"
303.690338 303.690338 2 420873.597389 133198.000000 3.159759 0.996501 3.148704
304.184600 304.184600 1 141010.145959 133198.000000 1.058651 0.996501 1.054947
325.236612 325.236612 1 983799.836344 133198.000000 7.385996 0.996501 7.360153
328.836274 328.836274 3 801415.369927 133198.000000 6.016722 0.996501 5.995671
341.205196 341.205196 1 251962.691249 168294.000000 1.497158 0.996470 1.491873
344.178489 344.178489 3 243630.160110 157548.000000 1.546387 0.996452 1.540901
350.258193 350.258193 2 1290040.047724 158533.000000 8.137360 0.995753 8.102799
350.509672 350.509672 3 810925.015457 160204.000000 5.061828 0.995686 5.039992
353.266559 353.266559 1 8150844.451874 173189.000000 47.063292 0.995690 46.860465
363.843939 363.843939 3 260528.623709 155019.000000 1.680624 0.995399 1.672891
364.768938 364.768938 2 163125.766491 155654.000000 1.048002 0.995337 1.043116
367.282428 367.282428 1 324206.224173 161778.000000 2.004019 0.995291 1.994581
369.241155 369.241155 1 4836212.234847 158533.000000 30.506029 0.995281 30.362085
371.235760 371.235760 1 261581.525729 155019.000000 1.687416 0.995283 1.679456
382.289431 382.289431 1 227243.841041 113097.000000 2.009283 0.993647 1.996517
383.251684 383.251684 1 198762.282105 116580.000000 1.704943 0.993638 1.694096
387.171807 387.171807 1 161030.016609 106442.000000 1.512843 0.993602 1.503163
387.279865 387.279865 2 124225.113964 106442.000000 1.167069 0.993602 1.159601
391.292757 391.292757 1 203884.067552 109343.000000 1.864628 0.991733 1.849214
392.223239 392.223239 1 116661.524515 107060.000000 1.089684 0.990968 1.079841
395.277796 395.277796 1 305385.253355 106907.000000 2.856551 0.991349 2.831840
397.270598 397.270598 1 7682671.792974 102276.000000 75.117054 0.991342 74.466684
398.264620 398.264620 1 119738.105319 100463.000000 1.191863 0.991337 1.181538
399.263871 399.263871 1 374501.352152 100594.000000 3.722899 0.991320 3.690586
401.303827 401.303827 1 229145.518829 102821.000000 2.228587 0.991281 2.209156
409.164641 409.164641 2 306997.362132 102821.000000 2.985746 0.991745 2.961099
414.713000 414.713000 2 166678.820409 107060.000000 1.556873 0.992386 1.545019
415.211357 415.211357 1 4196919.641610 107011.000000 39.219516 0.991059 38.868873
416.210770 416.210770 1 133751.073691 105895.000000 1.263054 0.990926 1.251593
421.759520 421.759520 2 191946.950225 101134.000000 1.897947 0.990831 1.880545
427.302763 427.302763 1 600066.844986 105671.000000 5.678633 0.990800 5.626387
430.248085 430.248085 1 117044.411636 101134.000000 1.157320 0.991562 1.147555
432.239547 432.239547 1 1289353.391894 100463.000000 12.834112 0.991635 12.726758
436.327784 436.327784 1 257481.294085 101134.000000 2.545942 0.991658 2.524705
437.188716 437.188716 1 333230.467876 100556.000000 3.313880 0.991663 3.286250
437.202535 437.202535 2 574448.407891 100556.000000 5.712721 0.991663 5.665092
437.713631 437.713631 2 6562251.937131 100556.000000 65.259676 0.991663 64.715581
439.208699 439.208699 1 105989.080966 98903.000000 1.071647 0.991688 1.062739
441.322517 441.322517 1 125747.675038 99021.000000 1.269909 0.991686 1.259351
443.276512 443.276512 1 475575.008219 97444.000000 4.880496 0.991696 4.839969
445.229497 445.229497 3 2449954.097238 98381.000000 24.902716 0.991694 24.695863
447.213998 447.213998 1 132997.295354 94883.000000 1.401698 0.991695 1.390056
453.168693 453.168693 1 2421231.293003 81325.000000 29.772288 0.992005 29.534264
455.336414 455.336414 1 661803.031952 71672.000000 9.233774 0.993151 9.170528
466.237903 466.237903 1 192307.280517 78727.000000 2.442711 0.993555 2.426968
467.209958 467.209958 2 224067.937935 77924.000000 2.875468 0.993636 2.857168
471.309502 471.309502 1 382723.750277 62148.000000 6.158263 0.992162 6.109994
473.316002 473.316002 1 71268.108922 54964.000000 1.296633 0.992160 1.286466
474.286389 474.286389 1 72360.497169 53280.000000 1.358117 0.992163 1.347474
477.219812 477.219812 1 70728.965086 45706.000000 1.547477 0.992241 1.535470
479.291018 479.291018 1 79597.285007 36073.000000 2.206561 0.992850 2.190785
483.281301 483.281301 1 98253.129184 30972.000000 3.172321 0.992894 3.149779
492.352758 492.352758 1 95939.288499 50305.000000 1.907152 0.994250 1.896186
492.749429 492.749429 2 389047.991871 48467.000000 8.027070 0.994259 7.980986
497.205256 497.205256 2 2375917.897320 50305.000000 47.230253 0.994666 46.978336
497.890917 497.890917 3 2259349.806800 50305.000000 44.913027 0.994666 44.673469
502.379373 502.379373 1 133863.320882 58780.000000 2.277362 0.994654 2.265186
507.300531 507.300531 1 81965.920949 57063.000000 1.436411 0.994613 1.428673
516.753677 516.753677 2 1225010.776649 86445.000000 14.170985 0.994794 14.097217
523.275365 523.275365 2 2674914.903246 104691.000000 25.550572 0.994900 25.420262
525.267479 525.267479 2 465676.411053 104691.000000 4.448104 0.994908 4.425452
527.313696 527.313696 1 706080.449827 105318.000000 6.704271 0.994956 6.670452
537.386822 537.386822 1 106897.143134 96581.000000 1.106813 0.996328 1.102749
543.269934 543.269934 3 439678.486257 104889.000000 4.191846 0.996533 4.177314
545.270738 545.270738 1 250961.314335 104889.000000 2.392637 0.996533 2.384343
546.263055 546.263055 2 293010.435767 104889.000000 2.793529 0.996533 2.783844
551.412907 551.412907 1 229568.073125 111627.000000 2.056564 0.996587 2.049545
578.279891 578.279891 3 1294166.674432 60970.000000 21.226286 0.997723 21.177956
585.289396 585.289396 3 251090.151753 55182.000000 4.550218 0.998203 4.542040
589.323501 589.323501 1 97942.810466 37184.000000 2.634004 0.998250 2.629394
590.439079 590.439079 1 118440.120174 37184.000000 3.185244 0.998260 3.179701
602.313759 602.313759 1 154813.997478 34936.000000 4.431360 0.998587 4.425097
620.417378 620.417378 1 131503.996604 34056.000000 3.861405 0.998786 3.856718
620.640159 620.976159 3 134470.519573 37893.000000 3.548690 0.998790 3.544398
621.256964 621.256964 1 51939.029876 44724.000000 1.161323 0.998773 1.159898
620.988387 621.324387 3 185946.279488 44724.000000 4.157640 0.998773 4.152537
637.309121 637.309121 1 2593064.644380 91692.000000 28.280162 0.998795 28.246096
638.300384 638.300384 1 342899.125377 95270.000000 3.599235 0.998792 3.594889
654.333712 654.333712 1 376830.662226 101723.000000 3.704478 0.998769 3.699918
658.826201 658.826201 2 2920999.200019 115639.000000 25.259637 0.998746 25.227953
659.321277 659.321277 1 210132.173409 110638.000000 1.899277 0.998749 1.896901
659.802403 659.802403 2 119769.273596 113138.000000 1.058612 0.998749 1.057288
663.280229 663.280229 1 220004.352248 116813.000000 1.883389 0.998744 1.881024
663.324127 663.324127 2 3118648.098218 116813.000000 26.697783 0.998744 26.664259
663.796993 663.796993 2 376312.732405 116813.000000 3.221497 0.998742 3.217445
667.342892 667.342892 2 1537588.404848 117210.000000 13.118236 0.998736 13.101655
667.820672 667.820672 2 153458.283887 117416.000000 1.306962 0.998735 1.305309
696.481037 696.481037 1 626521.825607 159687.000000 3.923437 0.998886 3.919065
714.828184 714.828184 2 4646194.549926 124210.000000 37.405962 0.998929 37.365882
727.682361 728.018361 3 535526.426870 113658.000000 4.711735 0.998953 4.706803
739.428074 739.428074 1 142712.299353 96936.000000 1.472232 0.999017 1.470785
746.327687 746.327687 2 153874.291489 68638.000000 2.241824 0.999054 2.239703
749.397558 749.397558 1 105165.702480 63060.000000 1.667709 0.999063 1.666146
767.529880 767.529880 1 81327.391072 25115.750000 3.238103 0.998553 3.233417
767.471815 767.471815 2 225419.158538 25115.750000 8.975211 0.998547 8.962167
768.490166 768.490166 1 68935.850238 25115.750000 2.744726 0.998561 2.740776
795.486557 795.486557 1 109177.517429 25115.750000 4.346974 0.990026 4.303618
813.451479 813.451479 1 123424.731047 25115.750000 4.914236 0.999023 4.909434
817.443307 817.443307 1 107573.512730 25115.750000 4.283110 0.998978 4.278731
821.392804 821.728804 3 33885.617909 25115.750000 1.349178 0.998946 1.347757
836.402392 836.738392 3 142538.580515 50099.000000 2.845138 0.999448 2.843568
836.737473 837.073473 3 2039342.058715 53600.000000 38.047426 0.999448 38.026412
838.355405 838.355405 1 80867.897681 57409.000000 1.408628 0.999446 1.407847
838.402570 838.402570 2 332232.404402 57409.000000 5.787114 0.999446 5.783907
841.927644 841.927644 2 76877.695740 54998.000000 1.397827 0.999450 1.397059
842.330852 842.330852 1 64881.609868 54998.000000 1.179709 0.999450 1.179060
844.400796 844.400796 1 91982.003105 62903.000000 1.462283 0.999459 1.461492
849.386194 849.722194 3 153041.492908 65262.000000 2.345032 0.999462 2.343771
856.038241 856.038241 2 102276.585786 73684.000000 1.388043 0.999457 1.387290
858.334786 858.334786 1 111278.683941 82503.000000 1.348783 0.999448 1.348039
866.902902 866.902902 2 105109.025554 85910.000000 1.223478 0.999446 1.222800
867.429327 867.429327 1 104397.440375 85910.000000 1.215195 0.999446 1.214522
877.361975 877.361975 1 498674.200954 98512.000000 5.062066 0.999432 5.059190
877.429486 877.429486 2 2259118.695038 98512.000000 22.932421 0.999432 22.919395
879.437602 879.437602 1 241180.171127 98512.000000 2.448231 0.999432 2.446841
879.433867 879.769867 3 4312749.472583 98512.000000 43.778925 0.999432 43.754057
879.774396 880.110396 3 209806.271142 98512.000000 2.129753 0.999432 2.128544
880.393227 880.393227 1 177677.235913 98512.000000 1.803610 0.999432 1.802586
893.983705 893.983705 2 236211.529627 53600.000000 4.406932 0.999459 4.404546
894.494808 894.494808 1 123841.809714 48200.000000 2.569332 0.999462 2.567949
896.406007 896.406007 1 123975.173891 48200.000000 2.572099 0.999462 2.570714
918.587863 918.587863 1 322767.147396 25115.750000 12.851185 0.999491 12.844645
919.564945 919.564945 1 43700.674866 25115.750000 1.739971 0.999501 1.739102
925.038028 925.374028 3 37464.925641 25115.750000 1.491690 0.997559 1.488049
925.324971 925.828971 2 95955.024658 25115.750000 3.820512 0.997559 3.811186
940.643543 940.979543 3 43851.449234 25115.750000 1.745974 0.996357 1.739614
941.094965 941.598965 2 90014.897501 25115.750000 3.584002 0.996357 3.570946
946.815371 947.151371 3 52254.379602 25115.750000 2.080542 0.995481 2.071139
947.113065 947.449065 3 56072.113163 25115.750000 2.232548 0.995481 2.222458
956.181653 956.517653 3 111046.978405 25115.750000 4.421408 0.893573 3.950853
956.413913 956.917913 2 31605.408713 25115.750000 1.258390 0.889175 1.118929
967.610346 967.610346 1 121232.899035 25115.750000 4.826967 0.739089 3.567557
973.363134 973.363134 1 217402.963326 25115.750000 8.656041 0.732161 6.337615
974.652929 974.652929 1 144565.139521 25115.750000 5.755956 0.732099 4.213931
977.597876 977.597876 1 135040.713277 25115.750000 5.376734 0.732099 3.936303
981.215372 981.551372 3 38525.426385 25115.750000 1.533915 0.731799 1.122517
981.461918 981.965918 2 47494.141863 25115.750000 1.891010 0.730081 1.380590
988.586185 988.586185 1 80774.680013 25115.750000 3.216097 0.672310 2.162214
995.620715 995.620715 1 235056.522924 25115.750000 9.358929 0.672310 6.292103
998.865945 999.201945 3 176019.602929 25115.750000 7.008336 0.629760 4.413573
1007.664622 1007.664622 1 53652.737492 25115.750000 2.136219 0.613152 1.309827
1012.659311 1012.659311 1 58520.317365 25115.750000 2.330025 0.613152 1.428659
1056.419282 1056.419282 1 59911.820251 25115.750000 2.385428 0.500000 1.192714
1056.580989 1057.084989 2 181212.272465 25115.750000 7.215085 0.500000 3.607543
1067.388404 1067.388404 1 60966.807443 25115.750000 2.427433 0.500000 1.213717
1095.411606 1095.411606 1 57905.607171 25115.750000 2.305550 0.500000 1.152775
1200.462803 1200.462803 1 50922.329201 25115.750000 2.027506 0.500000 1.013753
1254.596937 1254.596937 1 266916.426431 25115.750000 10.627452 0.500000 5.313726
1254.604365 1255.108365 2 857118.227211 25115.750000 34.126722 0.500000 17.063361
1255.139407 1255.811407 3 56243.551878 25115.750000 2.239374 0.500000 1.119687
1260.874431 1260.874431 1 91621.958236 25115.750000 3.647988 0.500000 1.823994
1318.682607 1318.682607 1 56060.118680 25115.750000 2.232070 0.500000 1.116035
