# Supplementary material for: Isotope pattern deconvolution for peptide mass spectrometry by non-negative least squares/least absolute deviation template matching
Source: BMC Bioinformatics. 2012 Nov 8;13:291. doi: 10.1186/1471-2105-13-291 (PMC3608065; doi:10.1186/1471-2105-13-291)
Supplement: Additional file 3 — Evaluation and results. [file 1471-2105-13-291-S3.zip › eval/results/ESI/FT/Lys_250/L2/L2.man]

cutoff	tp	fp	tpr	fpr	ppv
50.000	2.000	0.000	0.077	0.000	1.000
20.000	18.000	0.000	0.692	0.000	1.000
15.000	19.000	0.000	0.731	0.000	1.000
10.000	21.000	2.000	0.808	0.087	0.913
9.000	21.000	3.000	0.808	0.125	0.875
8.000	21.000	5.000	0.808	0.192	0.808
7.000	21.000	7.000	0.808	0.250	0.750
6.000	21.000	11.000	0.808	0.344	0.656
5.000	24.000	15.000	0.923	0.385	0.615
4.000	25.000	27.000	0.962	0.519	0.481
3.000	25.000	45.000	0.962	0.643	0.357
2.500	25.000	55.000	0.962	0.688	0.312
2.000	25.000	68.000	0.962	0.731	0.269
1.000	26.000	126.000	1.000	0.829	0.171
