# Supplementary material for: Isotope pattern deconvolution for peptide mass spectrometry by non-negative least squares/least absolute deviation template matching
Source: BMC Bioinformatics. 2012 Nov 8;13:291. doi: 10.1186/1471-2105-13-291 (PMC3608065; doi:10.1186/1471-2105-13-291)
Supplement: Additional file 3 — Evaluation and results. [file 1471-2105-13-291-S3.zip › eval/results/ESI/FT/Lys_250/L2reg/L2reg.ppm]

"activesince" "loc_init" "loc_most_intense" "charge" "amplitude" "localnoise"
37 325.239170 325.23917049 1 1246121.70773919 133198
38 328.833143 328.83314335 3 970439.384976194 133198
36 350.509672 350.50967161 3 1342139.68909553 160204
19 353.266253 353.266253030512 1 8696666.6108234 173189
24 369.243181 369.243180540155 1 5056891.66857022 158533
14 397.269401 397.269401151307 1 7943132.7250253 102276
21 415.211357 415.21135717 1 4315295.89783344 107011
41 427.299703 427.29970303 1 634783.850769142 105671
33 432.242539 432.24253941 1 1313974.54517433 100273
32 437.202535 437.20253479 2 922838.892227966 100556
14 437.714299 437.71429922 2 7391311.10480551 100556
42 443.276512 443.27651238 1 527960.773244254 97444
22 445.229893 445.22989324 3 2946685.39049703 98381
24 453.169981 453.169981178531 1 2455131.32483090 81325
36 455.340060 455.3400599 1 717673.881496769 71672
40 471.305876 471.305876283501 1 438868.65462897 62148
37 492.749429 492.74942942 2 393499.458677086 48467
18 497.206627 497.206627459818 2 2407456.09194978 50305
15 497.890027 497.890027274605 3 2832571.32371913 50305
30 516.756983 516.756982952309 2 1356994.51555438 88236
25 523.276872 523.276872325423 2 2778795.97676781 104691
42 525.261079 525.26107904 2 520564.439708369 104691
39 527.311827 527.311826536341 1 754867.241988105 105318
41 543.272618 543.27261848 3 424429.65160017 104889
24 578.280928 578.280928041198 3 1416095.99474780 62747
35 585.281702 585.28170231 3 407994.188898628 55182
37 601.980430 601.980429832068 3 232755.239564216 34936
41 620.441213 620.441213224516 2 148754.981715160 34056
32 620.640159 620.97615903 3 327478.757742273 37893
42 620.991195 621.32719456 3 163706.117013740 44724
24 637.308424 637.30842382815 1 2983842.38549467 91692
24 658.828918 658.828917606375 2 3074598.65621013 114424
22 663.319954 663.319953856195 2 3815010.05715674 116813
31 667.337867 667.337866829366 2 1683347.11913977 117210
19 714.831109 714.83110929 2 5142730.35487681 124210
40 727.675758 728.01175802 3 604173.046045853 113658
31 767.465595 767.46559527 2 335451.7321524 25115.75
34 767.497737 767.49773672 1 195999.588095744 25115.75
42 821.722084 822.05808419 3 64592.5490630122 25115.75
36 836.417597 836.75359681 3 195042.392600519 50099
18 836.733948 837.069947714195 3 2498032.11921747 54998
38 838.402570 838.40257004 2 388286.907623686 57409
40 849.372534 849.70853424 3 332659.975639525 65262
22 877.422486 877.4224864994 2 2899066.49575626 98512
17 879.432845 879.768844810496 3 4738739.51124703 98512
41 879.742964 880.07896408 3 438528.055571629 98512
39 893.984609 893.984608749414 2 313715.391348876 53600
33 918.596173 918.59617266 1 368304.620753331 25115.75
39 925.331600 925.83560006 2 139071.719974312 25115.75
39 940.586699 940.92269908172 3 111975.670574567 25115.75
36 941.073241 941.57724067 2 121241.072714847 25115.75
35 941.624790 941.624789595402 1 284300.164256700 25115.75
39 947.121283 947.45728264 3 144885.340397055 25115.75
35 956.179307 956.51530685 3 214932.977585537 25115.75
42 967.612042 967.61204178 1 144358.43363077 25115.75
37 973.367209 973.36720873923 1 252420.013555772 25115.75
41 974.657346 974.65734616 1 153890.742158229 25115.75
41 977.607917 977.60791674 1 161299.847091953 25115.75
40 981.497604 982.001604078783 2 132824.475246784 25115.75
34 995.621023 995.621022676475 1 239973.050648166 25115.75
30 998.878259 999.214258840923 3 257476.334141781 25115.75
33 1056.585519 1057.08951892891 2 199283.258294789 25115.75
41 1067.430287 1067.93428658 2 95209.2006022253 25115.75
32 1254.263286 1254.93528572 3 143918.915540702 25115.75
34 1254.599333 1254.59933303 1 96811.8966365107 25115.75
28 1254.599374 1255.27137355 3 322708.433442565 25115.75
16 1254.601959 1255.10595926579 2 1158178.43051182 25115.75
35 1255.137395 1255.8093948 3 258586.721279937 25115.75
42 1260.120169 1260.79216945699 3 61302.4636723047 25115.75
42 1387.305702 1387.97770241 3 67735.0970457474 25115.75
