# Supplementary material for: Isotope pattern deconvolution for peptide mass spectrometry by non-negative least squares/least absolute deviation template matching
Source: BMC Bioinformatics. 2012 Nov 8;13:291. doi: 10.1186/1471-2105-13-291 (PMC3608065; doi:10.1186/1471-2105-13-291)
Supplement: Additional file 3 — Evaluation and results. [file 1471-2105-13-291-S3.zip › eval/results/ESI/FT/Lys_250/L2reg/L2reg.mas]

Thresh	MascotScore	!>	%SC	#Cand	#Hits	%Hits	Index	ppm
14	1.38e+01	60	4	2	1	0.50	20	5
15	2.69e+01	60	12	3	2	0.67	1	3
16	3.84e+01	60	28	4	3	0.75	1	3
17	5.02e+01	60	29	5	4	0.80	1	3
18	6.62e+01	60	29	7	6	0.86	1	3
19	7.44e+01	60	37	9	7	0.78	1	3
21	6.97e+01	60	37	10	7	0.70	1	3
22	1.08e+02	60	63	13	10	0.77	1	3
24	8.82e+01	60	63	18	10	0.56	1	3
25	1.00e+02	60	63	19	11	0.58	1	3
28	9.71e+01	60	63	20	11	0.55	1	3
30	9.43e+01	60	63	22	11	0.50	1	3
31	9.43e+01	60	63	24	12	0.50	1	3
32	9.18e+01	60	63	27	12	0.44	1	3
33	9.43e+01	60	63	30	12	0.40	1	3
34	1.00e+02	60	63	33	12	0.36	1	3
35	1.07e+02	60	63	37	13	0.35	1	3
36	1.02e+02	60	70	41	14	0.34	1	3
37	9.04e+01	60	80	45	15	0.33	1	5
38	9.72e+01	60	80	47	16	0.34	1	5
39	8.53e+01	60	80	52	16	0.31	1	5
40	9.97e+01	60	80	56	17	0.30	1	5
41	1.07e+02	60	80	63	17	0.27	1	5
42	1.05e+02	60	80	70	18	0.26	1	5
