# Supplementary material for: Isotope pattern deconvolution for peptide mass spectrometry by non-negative least squares/least absolute deviation template matching
Source: BMC Bioinformatics. 2012 Nov 8;13:291. doi: 10.1186/1471-2105-13-291 (PMC3608065; doi:10.1186/1471-2105-13-291)
Supplement: Additional file 3 — Evaluation and results. [file 1471-2105-13-291-S3.zip › eval/results/ESI/FT/Lys_250/L2reg/L2reg.txt]

"activesince" "loc_init" "loc_most_intense" "charge" "amplitude" "localnoise"
32 303.25178041 303.25178041 1 2027794.65002866 133198
42 304.26015129 304.26015129 1 631712.03264872 133198
20 310.30990772 310.30990772 1 6311884.47004473 133198
3 313.273643057039 313.273643057039 1 32142586.8102631 133198
37 325.23917049 325.23917049 1 1246121.70773919 133198
31 327.28816839 327.28816839 1 2131203.06859217 133198
38 328.83314335 328.83314335 3 970439.384976194 133198
7 331.285276902357 331.285276902357 1 22349179.8898048 133198
23 338.343785912177 338.343785912177 1 4838687.69716022 141965
1 341.305895702515 341.305895702515 1 47209225.6995438 170564
32 342.2943737 342.2943737 1 2136720.16618972 160204
37 345.30091401 345.30091401 1 1341337.25526627 147673
25 348.310420622008 348.310420622008 1 4507000.12093377 159304
37 350.26180222 350.26180222 2 1408198.38861604 158533
36 350.50967161 350.50967161 3 1342139.68909553 160204
19 353.266253030512 353.266253030512 1 8696666.6108234 173189
3 359.316067693169 359.316067693169 1 38794831.358371 168294
40 360.30290007 360.30290007 1 1005079.78638936 164029
30 364.2744704 364.2744704 2 2449615.91266551 142575
24 369.243180540155 369.243180540155 1 5056891.66857022 158533
14 376.343380323806 376.343380323806 1 9408785.1035325 120452
32 378.28727916 378.28727916 2 1552742.62042642 120598
11 381.29702822 381.29702822 1 11689906.5373024 114302
32 387.310674131836 387.310674131836 1 1538976.52595352 106442
14 397.269401151307 397.269401151307 1 7943132.7250253 102276
21 415.21135717 415.21135717 1 4315295.89783344 107011
30 415.341505671337 415.341505671337 1 1826400.75328885 107011
14 421.060254178506 421.060254178506 1 7881735.153318 100700
34 423.05875846 423.05875846 1 1203527.1005677 102796
41 427.29970303 427.29970303 1 634783.850769142 105671
33 432.24253941 432.24253941 1 1313974.54517433 100273
41 433.34501604 433.34501604 1 586514.187339992 101134
32 437.20253479 437.20253479 2 922838.892227966 100556
14 437.71429922 437.71429922 2 7391311.10480551 100556
34 443.03676819 443.03676819 1 1118060.60210275 98285
39 443.0508654 443.0508654 3 339424.796812015 98285
42 443.27651238 443.27651238 1 527960.773244254 97444
22 445.22989324 445.22989324 3 2946685.39049703 98381
24 453.169981178531 453.169981178531 1 2455131.32483090 81325
36 455.3400599 455.3400599 1 717673.881496769 71672
34 459.01955998 459.01955998 1 829865.150875022 72374
40 464.35815038 464.35815038 1 529381.331197653 79045
40 471.305876283501 471.305876283501 1 438868.65462897 62148
37 492.74942942 492.74942942 2 393499.458677086 48467
18 497.206627459818 497.206627459818 2 2407456.09194978 50305
15 497.890027274605 497.890027274605 3 2832571.32371913 50305
31 515.39336805 515.39336805 2 1167249.00017793 84120
30 516.756982952309 516.756982952309 2 1356994.51555438 88236
25 523.276872325423 523.276872325423 2 2778795.97676781 104691
42 525.26107904 525.26107904 2 520564.439708369 104691
39 527.311826536341 527.311826536341 1 754867.241988105 105318
28 529.4165434 529.4165434 2 2029795.9617108 106891
38 537.5375088 537.5375088 1 778739.688436528 94721
41 543.27261848 543.27261848 3 424429.65160017 104889
25 543.42578782 543.42578782 2 2760830.70464656 104889
32 557.44098627 557.44098627 2 1334598.25017992 107215
36 561.54211922 561.54211922 1 859825.80929001 89564
19 563.554078542753 563.554078542753 1 4280396.53158470 81177
38 564.55141146 564.55141146 1 341178.939843487 77727
37 565.56666347 565.56666347 1 713908.579380075 81055
24 578.280928041198 578.280928041198 3 1416095.99474780 62747
42 584.53325363 584.53325363 1 280724.805990093 55182
35 585.28170231 585.28170231 3 407994.188898628 55182
39 586.546054332981 586.546054332981 1 366118.183943569 55182
39 587.51416564 587.51416564 1 272571.189941201 46509
23 591.58231576 591.58231576 1 1329478.28200117 37184
40 593.58852776 593.58852776 1 215420.447635745 34027
37 601.980429832068 601.980429832068 3 232755.239564216 34936
38 610.53627947 610.53627947 1 339622.476909048 41486
12 612.557627936371 612.557627936371 1 4168326.96249977 41486
33 613.545937721003 613.545937721003 1 309706.177413853 41486
26 614.56984063 614.56984063 1 1078853.58478563 41486
39 616.87946956 616.87946956 1 185075.000809135 25115.75
35 617.667614381474 617.667614381474 1 321028.379798848 28643
24 619.6184278492 619.6184278492 1 1064433.25142191 34056
41 620.441213224516 620.441213224516 2 148754.981715160 34056
32 620.64015903 620.97615903 3 327478.757742273 37893
42 620.99119456 621.32719456 3 163706.117013740 44724
42 626.58122372 626.58122372 1 366686.879731502 65322
24 637.30842382815 637.30842382815 1 2983842.38549467 91692
38 638.58213949 638.58213949 1 794021.585449247 95270
12 640.58718204 640.58718204 1 9721693.67177073 91625
34 641.572283751637 641.572283751637 1 947939.262199207 94223
37 642.60168268 642.60168268 1 703348.420234376 98820
24 658.828917606375 658.828917606375 2 3074598.65621013 114424
22 663.319953856195 663.319953856195 2 3815010.05715674 116813
31 667.337866829366 667.337866829366 2 1683347.11913977 117210
33 668.624246424695 668.624246424695 1 1669808.68212925 119845
31 683.53908363 683.53908363 1 2320006.78425325 137256
38 689.6035335 689.6035335 1 1343907.95458985 154643
41 694.55766357 694.55766357 2 848792.038243503 158404
41 696.6376533 696.6376533 1 1026176.44580049 159687
36 708.57416232 708.57416232 2 1137883.26928879 132797
21 711.57753039 711.57753039 1 5541658.92193049 122568
19 714.83110929 714.83110929 2 5142730.35487681 124210
38 714.86000156 714.86000156 1 753590.277061939 124210
34 717.62437940399 717.62437940399 1 1506275.05937469 121812
36 722.57863449 722.57863449 2 988521.720564398 117210
42 727.536884 727.536884 2 402581.120502101 113153
40 727.67575802 728.01175802 3 604173.046045853 113658
20 739.61048017 739.61048017 1 4541681.32812736 96936
26 755.583477497473 755.583477497473 1 728107.143343096 25115.75
31 767.46559527 767.46559527 2 335451.7321524 25115.75
34 767.49773672 767.49773672 1 195999.588095744 25115.75
42 821.72208419 822.05808419 3 64592.5490630122 25115.75
40 822.09371546 822.09371546 1 171311.645317837 25115.75
36 836.41759681 836.75359681 3 195042.392600519 50099
18 836.733947714195 837.069947714195 3 2498032.11921747 54998
38 838.40257004 838.40257004 2 388286.907623686 57409
42 849.22198684 849.22198684 2 213163.729888667 65262
40 849.37253424 849.70853424 3 332659.975639525 65262
40 873.71980795 873.71980795 2 534599.708097671 97118
22 877.4224864994 877.4224864994 2 2899066.49575626 98512
17 879.432844810496 879.768844810496 3 4738739.51124703 98512
41 879.74296408 880.07896408 3 438528.055571629 98512
33 887.715321205366 887.715321205366 2 751976.778139314 73684
39 893.984608749414 893.984608749414 2 313715.391348876 53600
42 895.71632489 895.71632489 2 204188.909889226 48200
33 901.74422591 901.74422591 2 559720.958052222 53600
42 909.739727189712 909.739727189712 2 196747.317186449 42623
34 915.74091456 915.74091456 2 239623.141922353 25115.75
41 915.78280716 915.78280716 1 130159.997684445 25115.75
40 918.199206356948 918.199206356948 2 111319.127316281 25115.75
33 918.59617266 918.59617266 1 368304.620753331 25115.75
39 925.33160006 925.83560006 2 139071.719974312 25115.75
39 940.58669908172 940.92269908172 3 111975.670574567 25115.75
36 941.07324067 941.57724067 2 121241.072714847 25115.75
35 941.624789595402 941.624789595402 1 284300.164256700 25115.75
39 947.12128264 947.45728264 3 144885.340397055 25115.75
41 947.21785537 947.72185537 2 86344.1874193105 25115.75
35 956.17930685 956.51530685 3 214932.977585537 25115.75
38 956.85963622936 956.85963622936 1 143704.021844253 25115.75
42 967.61204178 967.61204178 1 144358.43363077 25115.75
37 973.36720873923 973.36720873923 1 252420.013555772 25115.75
41 974.65734616 974.65734616 1 153890.742158229 25115.75
41 977.60791674 977.60791674 1 161299.847091953 25115.75
40 981.497604078783 982.001604078783 2 132824.475246784 25115.75
34 995.621022676475 995.621022676475 1 239973.050648166 25115.75
41 998.75871491 999.26271491 2 68446.3475852934 25115.75
30 998.878258840923 999.214258840923 3 257476.334141781 25115.75
33 1056.58551892891 1057.08951892891 2 199283.258294789 25115.75
41 1067.43028658 1067.93428658 2 95209.2006022253 25115.75
40 1080.87059422 1080.87059422 1 134687.077393625 25115.75
42 1108.96424327 1108.96424327 1 115294.329673376 25115.75
41 1137.24157885280 1137.24157885280 1 128213.503240005 25115.75
32 1254.26328572 1254.93528572 3 143918.915540702 25115.75
34 1254.59933303 1254.59933303 1 96811.8966365107 25115.75
28 1254.59937355 1255.27137355 3 322708.433442565 25115.75
16 1254.60195926579 1255.10595926579 2 1158178.43051182 25115.75
35 1255.1373948 1255.8093948 3 258586.721279937 25115.75
40 1259.99081268 1259.99081268 1 114100.345015114 25115.75
42 1260.12016945699 1260.79216945699 3 61302.4636723047 25115.75
38 1260.91162596574 1260.91162596574 1 148743.151887653 25115.75
42 1387.30570241 1387.97770241 3 67735.0970457474 25115.75
