# Supplementary material for: Isotope pattern deconvolution for peptide mass spectrometry by non-negative least squares/least absolute deviation template matching
Source: BMC Bioinformatics. 2012 Nov 8;13:291. doi: 10.1186/1471-2105-13-291 (PMC3608065; doi:10.1186/1471-2105-13-291)
Supplement: Additional file 3 — Evaluation and results. [file 1471-2105-13-291-S3.zip › eval/results/ESI/FT/Lys_250/L2reg/L2reg.man]

cutoff	tp	fp	tpr	fpr	ppv
29.000	2.000	0.000	0.077	0.000	1.000
28.000	3.000	0.000	0.115	0.000	1.000
27.000	4.000	0.000	0.154	0.000	1.000
26.000	5.000	0.000	0.192	0.000	1.000
25.000	7.000	0.000	0.269	0.000	1.000
24.000	9.000	0.000	0.346	0.000	1.000
22.000	10.000	0.000	0.385	0.000	1.000
21.000	13.000	0.000	0.500	0.000	1.000
19.000	18.000	0.000	0.692	0.000	1.000
18.000	19.000	0.000	0.731	0.000	1.000
15.000	19.000	1.000	0.731	0.050	0.950
13.000	20.000	2.000	0.769	0.091	0.909
12.000	21.000	3.000	0.808	0.125	0.875
11.000	21.000	6.000	0.808	0.222	0.778
10.000	21.000	9.000	0.808	0.300	0.700
9.000	21.000	12.000	0.808	0.364	0.636
8.000	21.000	16.000	0.808	0.432	0.568
7.000	22.000	19.000	0.846	0.463	0.537
6.000	22.000	23.000	0.846	0.511	0.489
5.000	24.000	23.000	0.923	0.489	0.511
4.000	24.000	28.000	0.923	0.538	0.462
3.000	24.000	32.000	0.923	0.571	0.429
2.000	24.000	39.000	0.923	0.619	0.381
1.000	25.000	45.000	0.962	0.643	0.357
