# Supplementary material for: Isotope pattern deconvolution for peptide mass spectrometry by non-negative least squares/least absolute deviation template matching
Source: BMC Bioinformatics. 2012 Nov 8;13:291. doi: 10.1186/1471-2105-13-291 (PMC3608065; doi:10.1186/1471-2105-13-291)
Supplement: Additional file 3 — Evaluation and results. [file 1471-2105-13-291-S3.zip › eval/results/ESI/FT/Lys_1000/iso_wave/lists/2.query]

303.71533203125				2	1.01691e+07	-1
310.326446533203				1	1.16572e+07	-1
313.2978515625				1	4.00171e+07	-1
325.239166259766				2	7.04992e+06	-1
327.288177490234				2	4.55335e+06	-1
328.842163085938				3	3.14015e+07	-1
331.307891845703				1	2.47661e+07	-1
338.355773925781				1	1.25458e+07	-1
341.329498291016				1	4.16919e+07	-1
344.178497314453				3	8.1993e+06	-1
350.509674072266				3	2.76174e+07	-1
353.293853759766				1	3.00918e+07	-1
355.289886474609				2	1.67249e+06	-1
356.742004394531				2	4.01708e+06	-1
359.343322753906				1	3.00532e+07	-1
363.875427246094				3	8.64186e+06	-1
364.263946533203				2	9.04369e+06	-1
369.264892578125				1	1.09086e+07	-1
376.348358154297				3	4.32544e+06	-1
379.256774902344				2	1.48851e+06	-1
381.319549560547				1	3.0731e+07	-1
397.293182373047				1	1.14399e+07	-1
414.725769042969				2	5.87955e+06	-1
419.308624267578				3	828809	-1
421.079437255859				1	4.05595e+07	-1
423.058746337891				3	9.26897e+06	-1
437.714294433594				2	1.39846e+08	-1
443.036773681641				1	1.73893e+07	-1
445.229888916016				3	9.76072e+07	-1
452.198455810547				3	4.0932e+06	-1
453.173980712891				2	4.16868e+06	-1
454.181915283203				3	999656	-1
459.034423828125				1	9.98317e+06	-1
489.540863037109				3	1.00094e+07	-1
492.749420166016				2	6.06439e+06	-1
497.244384765625				2	4.99238e+07	-1
497.898742675781				3	1.21951e+08	-1
515.411071777344				3	1.42518e+06	-1
516.757995605469				2	2.33169e+07	-1
523.283081054688				2	5.44592e+07	-1
543.598205566406				3	6.63602e+06	-1
545.268859863281				2	7.05521e+06	-1
545.943176269531				3	9.25007e+06	-1
561.562255859375				2	1.71647e+06	-1
563.559143066406				1	7.47085e+06	-1
578.281555175781				3	6.20414e+07	-1
585.281677246094				3	2.84882e+06	-1
591.582336425781				3	2.60494e+06	-1
597.941040039062				3	1.40692e+07	-1
601.961791992188				3	1.14107e+07	-1
612.570983886719				1	6.1993e+06	-1
620.976135253906				3	1.59217e+07	-1
637.412841796875				1	9.69422e+06	-1
640.611694335938				2	6.57557e+06	-1
658.835266113281				2	5.60006e+07	-1
663.331848144531				2	7.98541e+07	-1
667.353149414062				2	3.1655e+07	-1
683.5390625				3	3.44099e+06	-1
711.606201171875				1	8.66782e+06	-1
714.831115722656				2	1.08679e+08	-1
727.685241699219				3	1.88371e+07	-1
746.345581054688				2	1.13322e+07	-1
836.753601074219				3	4.18733e+07	-1
844.082763671875				3	6.49331e+06	-1
849.371643066406				3	1.10401e+07	-1
866.927490234375				2	8.41597e+06	-1
877.440551757812				2	7.01317e+07	-1
878.502380371094				1	2.71005e+07	-1
879.447814941406				3	9.73617e+07	-1
1254.59936523438				2	2.55483e+07	-1
1255.60754394531				1	1.09902e+07	-1
