# Supplementary material for: Isotope pattern deconvolution for peptide mass spectrometry by non-negative least squares/least absolute deviation template matching
Source: BMC Bioinformatics. 2012 Nov 8;13:291. doi: 10.1186/1471-2105-13-291 (PMC3608065; doi:10.1186/1471-2105-13-291)
Supplement: Additional file 3 — Evaluation and results. [file 1471-2105-13-291-S3.zip › eval/results/ESI/FT/Lys_1000/iso_wave/lists/30.query]

437.714294433594				2	1.39846e+08	-1
445.229888916016				3	9.76072e+07	-1
497.898742675781				3	1.21951e+08	-1
578.281555175781				3	6.20414e+07	-1
658.835266113281				2	5.60006e+07	-1
663.331848144531				2	7.98541e+07	-1
714.831115722656				2	1.08679e+08	-1
836.753601074219				3	4.18733e+07	-1
877.440551757812				2	7.01317e+07	-1
879.447814941406				3	9.73617e+07	-1
