# Supplementary material for: Isotope pattern deconvolution for peptide mass spectrometry by non-negative least squares/least absolute deviation template matching
Source: BMC Bioinformatics. 2012 Nov 8;13:291. doi: 10.1186/1471-2105-13-291 (PMC3608065; doi:10.1186/1471-2105-13-291)
Supplement: Additional file 3 — Evaluation and results. [file 1471-2105-13-291-S3.zip › eval/results/ESI/FT/Lys_1000/iso_wave/lists/-1.query]

302.248413085938				3	1.52864e+06	-1
303.71533203125				2	1.01691e+07	-1
304.244110107422				3	7.44128e+06	-1
307.201629638672				2	806070	-1
309.213806152344				3	3.13685e+06	-1
310.326446533203				1	1.16572e+07	-1
313.2978515625				1	4.00171e+07	-1
315.28564453125				3	599695	-1
319.240814208984				1	1.29135e+06	-1
321.250701904297				1	3.53373e+06	-1
323.226928710938				3	1.17238e+06	-1
325.256896972656				1	6.22946e+06	-1
327.288177490234				2	4.55335e+06	-1
328.842163085938				3	3.14015e+07	-1
331.307891845703				1	2.47661e+07	-1
334.521728515625				3	1.36043e+06	-1
335.244354248047				2	1.06252e+06	-1
336.248748779297				2	2.08769e+06	-1
338.355773925781				1	1.25458e+07	-1
341.329498291016				1	4.16919e+07	-1
344.178497314453				3	8.1993e+06	-1
344.506896972656				1	3.76279e+06	-1
348.307922363281				1	2.59973e+06	-1
350.509674072266				3	2.76174e+07	-1
353.293853759766				1	3.00918e+07	-1
355.289886474609				2	1.67249e+06	-1
356.742004394531				2	4.01708e+06	-1
359.343322753906				1	3.00532e+07	-1
361.837921142578				3	1.82837e+06	-1
363.875427246094				3	8.64186e+06	-1
364.263946533203				2	9.04369e+06	-1
367.394836425781				1	4.53426e+06	-1
369.264892578125				1	1.09086e+07	-1
376.359405517578				1	3.95074e+06	-1
378.287292480469				3	3.49102e+06	-1
379.256774902344				2	1.48851e+06	-1
381.319549560547				1	3.0731e+07	-1
383.251678466797				3	1.24068e+06	-1
385.221405029297				1	1.31765e+06	-1
387.310028076172				1	2.28375e+06	-1
391.304443359375				1	2.80095e+06	-1
395.135284423828				2	3.0758e+06	-1
397.293182373047				1	1.14399e+07	-1
399.299926757812				2	1.60747e+06	-1
401.321899414062				3	1.52359e+06	-1
403.053283691406				3	884460	-1
406.339233398438				1	615677	-1
409.152130126953				1	2.73171e+06	-1
411.249481201172				2	430989	-1
413.299499511719				1	1.78068e+06	-1
414.725769042969				2	5.87955e+06	-1
415.262512207031				1	5.15692e+06	-1
419.308624267578				3	828809	-1
421.079437255859				1	4.05595e+07	-1
423.058746337891				3	9.26897e+06	-1
425.065307617188				3	1.11073e+06	-1
425.250823974609				1	1.87817e+06	-1
427.339752197266				1	3.05499e+06	-1
430.725036621094				2	1.18641e+06	-1
437.714294433594				2	1.39846e+08	-1
440.007476806641				3	2.71585e+06	-1
443.036773681641				1	1.73893e+07	-1
445.229888916016				3	9.76072e+07	-1
447.224792480469				2	2.51906e+06	-1
452.198455810547				3	4.0932e+06	-1
453.188568115234				1	3.92469e+06	-1
454.181915283203				3	999656	-1
459.034423828125				1	9.98317e+06	-1
464.327911376953				2	1.08985e+06	-1
465.935333251953				3	3.66172e+06	-1
466.224334716797				1	4.8019e+06	-1
471.333526611328				1	555787	-1
474.302001953125				3	980340	-1
474.989807128906				1	1.21482e+06	-1
479.306884765625				1	862083	-1
482.271057128906				2	429772	-1
483.393737792969				1	405068	-1
485.408294677734				1	455318	-1
487.337890625				1	1.39096e+06	-1
489.540863037109				3	1.00094e+07	-1
492.749420166016				2	6.06439e+06	-1
497.244384765625				2	4.99238e+07	-1
497.898742675781				3	1.21951e+08	-1
501.376586914062				2	946426	-1
503.282745361328				1	1.40118e+06	-1
506.558624267578				3	386327	-1
508.893371582031				2	1.03181e+06	-1
510.546020507812				3	1.69277e+06	-1
515.411071777344				3	1.42518e+06	-1
516.757995605469				2	2.33169e+07	-1
523.283081054688				2	5.44592e+07	-1
529.416564941406				2	4.21944e+06	-1
535.8271484375				3	1.31897e+06	-1
538.537414550781				3	1.12813e+06	-1
540.431640625				1	1.01756e+06	-1
543.406616210938				1	4.58774e+06	-1
543.598205566406				3	6.63602e+06	-1
545.268859863281				2	7.05521e+06	-1
545.943176269531				3	9.25007e+06	-1
551.421997070312				1	550472	-1
553.286315917969				2	1.65814e+06	-1
555.496276855469				3	492516	-1
557.440979003906				2	994787	-1
561.562255859375				2	1.71647e+06	-1
563.559143066406				1	7.47085e+06	-1
572.274475097656				3	2.26892e+06	-1
578.281555175781				3	6.20414e+07	-1
583.274841308594				3	473119	-1
585.281677246094				3	2.84882e+06	-1
591.604064941406				1	1.562e+06	-1
597.941040039062				3	1.40692e+07	-1
601.961791992188				3	1.14107e+07	-1
606.700439453125				3	591420	-1
607.990173339844				3	2.011e+06	-1
608.284912109375				2	906696	-1
612.570983886719				1	6.1993e+06	-1
615.58447265625				2	458413	-1
617.319763183594				3	1.67409e+06	-1
617.7373046875				1	1.15834e+06	-1
620.976135253906				3	1.59217e+07	-1
633.851684570312				3	1.70026e+06	-1
634.527709960938				1	1.84783e+06	-1
637.412841796875				1	9.69422e+06	-1
640.611694335938				2	6.57557e+06	-1
647.729553222656				3	790596	-1
648.053649902344				2	542403	-1
650.730346679688				3	607006	-1
651.43359375				1	961872	-1
655.575256347656				1	1.2126e+06	-1
658.835266113281				2	5.60006e+07	-1
663.331848144531				2	7.98541e+07	-1
667.353149414062				2	3.1655e+07	-1
673.361389160156				2	1.00087e+06	-1
680.49658203125				1	1.08365e+06	-1
683.566101074219				1	4.92448e+06	-1
694.557678222656				2	1.45139e+06	-1
696.665466308594				3	1.03343e+06	-1
698.057373046875				3	1.09803e+06	-1
708.574157714844				2	1.72363e+06	-1
709.630310058594				3	1.2866e+06	-1
711.606201171875				1	8.66782e+06	-1
714.831115722656				2	1.08679e+08	-1
718.660095214844				3	845796	-1
727.685241699219				3	1.88371e+07	-1
732.186828613281				2	547772	-1
733.806762695312				2	963389	-1
739.640869140625				1	3.64728e+06	-1
746.345581054688				2	1.13322e+07	-1
755.490661621094				1	919936	-1
757.629760742188				2	823735	-1
779.760437011719				1	785466	-1
782.797546386719				3	951549	-1
790.670043945312				1	1.16374e+06	-1
793.906372070312				2	563428	-1
795.498107910156				2	643739	-1
803.770080566406				3	1.35198e+06	-1
815.858093261719				1	577019	-1
818.612854003906				3	391523	-1
824.200073242188				1	951295	-1
826.206787109375				2	1.03516e+06	-1
830.53173828125				1	649998	-1
832.525329589844				1	763520	-1
836.753601074219				3	4.18733e+07	-1
844.082763671875				3	6.49331e+06	-1
849.371643066406				3	1.10401e+07	-1
854.710388183594				3	864225	-1
855.390747070312				2	1.16896e+06	-1
857.930236816406				3	406181	-1
863.733642578125				1	653077	-1
866.927490234375				2	8.41597e+06	-1
873.29052734375				2	1.49805e+06	-1
877.440551757812				2	7.01317e+07	-1
878.502380371094				1	2.71005e+07	-1
879.447814941406				3	9.73617e+07	-1
884.436584472656				1	950924	-1
895.473205566406				3	830240	-1
898.967102050781				1	1.28155e+06	-1
901.948913574219				2	1.76564e+06	-1
903.096557617188				3	553368	-1
908.288208007812				2	545079	-1
914.485473632812				2	479648	-1
918.007263183594				2	653113	-1
921.67626953125				1	977355	-1
922.777038574219				2	1.31924e+06	-1
923.75244140625				1	981314	-1
924.85693359375				2	2.46309e+06	-1
925.494995117188				3	662427	-1
936.53125				2	1.22397e+06	-1
937.224853515625				1	1.17423e+06	-1
955.755493164062				1	1.40944e+06	-1
956.515319824219				3	1.12408e+06	-1
973.738037109375				1	732352	-1
977.376892089844				2	740154	-1
980.943359375				2	1.06849e+06	-1
981.500915527344				1	1.41002e+06	-1
987.243469238281				1	713739	-1
989.827575683594				2	749127	-1
998.11767578125				1	1.00389e+06	-1
998.880798339844				3	1.90662e+06	-1
1006.27099609375				1	776488	-1
1008.34918212891				1	956471	-1
1012.76837158203				2	476429	-1
1014.23162841797				1	622062	-1
1018.44390869141				2	894065	-1
1033.09423828125				2	696859	-1
1045.55407714844				1	1.49918e+06	-1
1050.16906738281				2	1.03676e+06	-1
1056.57751464844				2	967160	-1
1063.04479980469				2	460808	-1
1067.45959472656				1	1.08555e+06	-1
1071.63684082031				2	519335	-1
1073.65490722656				2	1.16748e+06	-1
1074.5595703125				1	590370	-1
1087.45422363281				2	1.87829e+06	-1
1087.83374023438				1	1.87447e+06	-1
1111.5927734375				1	1.07767e+06	-1
1114.79309082031				2	1.37444e+06	-1
1120.61120605469				1	635835	-1
1121.80310058594				2	811469	-1
1126.64660644531				1	695667	-1
1191.02038574219				1	695437	-1
1245.38000488281				3	139267	-1
1247.04260253906				1	634120	-1
1254.59936523438				2	2.55483e+07	-1
1255.60754394531				1	1.09902e+07	-1
1269.64660644531				1	636455	-1
1290.27465820312				1	799166	-1
1293.78491210938				3	167626	-1
1302.26831054688				1	664530	-1
1316.44934082031				2	419214	-1
1331.30383300781				1	879052	-1
1335.49926757812				1	903437	-1
1348.87902832031				1	635699	-1
1350.67822265625				1	717420	-1
1465.24389648438				3	146282	-1
1490.23205566406				2	305622	-1
1512.8359375				2	255884	-1
1513.28076171875				3	80405.2	-1
1587.92663574219				3	87096.9	-1
1622.04174804688				1	878520	-1
