# Supplementary material for: Isotope pattern deconvolution for peptide mass spectrometry by non-negative least squares/least absolute deviation template matching
Source: BMC Bioinformatics. 2012 Nov 8;13:291. doi: 10.1186/1471-2105-13-291 (PMC3608065; doi:10.1186/1471-2105-13-291)
Supplement: Additional file 3 — Evaluation and results. [file 1471-2105-13-291-S3.zip › eval/results/ESI/FT/Lys_1000/iso_wave/listsppm/5.query]

303.71533203125				2	1.01691e+07	-1
328.842163085938				3	3.14015e+07	-1
350.509674072266				3	2.76174e+07	-1
353.253692626953				1	3.00908e+07	-1
363.875427246094				3	8.64186e+06	-1
369.243438720703				3	1.15041e+07	-1
381.285766601562				1	3.07302e+07	-1
397.269256591797				3	1.25691e+07	-1
437.714294433594				2	1.39846e+08	-1
445.229888916016				3	9.76072e+07	-1
489.540863037109				3	1.00094e+07	-1
497.244384765625				2	4.99238e+07	-1
497.898742675781				3	1.21951e+08	-1
516.757995605469				2	2.33169e+07	-1
523.283081054688				2	5.44592e+07	-1
543.598205566406				3	6.63602e+06	-1
545.943176269531				3	9.25007e+06	-1
563.559143066406				3	6.34758e+06	-1
578.281555175781				3	6.20414e+07	-1
597.941040039062				3	1.40692e+07	-1
601.961791992188				3	1.14107e+07	-1
620.976135253906				3	1.59217e+07	-1
640.587158203125				3	5.77725e+06	-1
658.835266113281				2	5.60006e+07	-1
663.331848144531				2	7.98541e+07	-1
667.353149414062				2	3.1655e+07	-1
714.831115722656				2	1.08679e+08	-1
727.685241699219				3	1.88371e+07	-1
746.345581054688				2	1.13322e+07	-1
836.753601074219				3	4.18733e+07	-1
844.082763671875				3	6.49331e+06	-1
849.371643066406				3	1.10401e+07	-1
866.927490234375				2	8.41597e+06	-1
877.440551757812				2	7.01317e+07	-1
878.502380371094				1	2.71005e+07	-1
879.447814941406				3	9.73617e+07	-1
1254.59936523438				2	2.55483e+07	-1
