# Supplementary material for: Isotope pattern deconvolution for peptide mass spectrometry by non-negative least squares/least absolute deviation template matching
Source: BMC Bioinformatics. 2012 Nov 8;13:291. doi: 10.1186/1471-2105-13-291 (PMC3608065; doi:10.1186/1471-2105-13-291)
Supplement: Additional file 3 — Evaluation and results. [file 1471-2105-13-291-S3.zip › eval/results/ESI/FT/Lys_1000/iso_wave/iso_wave.mas]

Thresh	MascotScore	!>	%SC	#Cand	#Hits	%Hits	Index	ppm
-1	6.67e+01	60	80	179	15	0.08	1	11
0	6.13e+01	60	80	154	15	0.10	1	11
0.5	6.70e+01	60	80	107	14	0.13	1	11
1	8.47e+01	60	80	72	14	0.19	1	11
1.5	9.51e+01	60	80	62	14	0.23	1	11
2	8.48e+01	60	80	56	14	0.25	1	11
2.5	9.07e+01	60	80	51	14	0.27	1	11
3	8.50e+01	60	69	46	13	0.28	1	12
4	9.31e+01	60	69	42	13	0.31	1	12
5	9.05e+01	60	69	37	12	0.32	1	12
6	9.54e+01	60	69	31	12	0.39	1	12
8	1.05e+02	60	69	25	11	0.44	1	12
10	9.63e+01	60	59	21	10	0.48	1	11
12	9.63e+01	60	59	19	10	0.53	1	11
15	9.64e+01	60	59	19	10	0.53	1	11
20	7.79e+01	60	53	12	7	0.58	1	13
30	6.54e+01	60	53	10	6	0.60	1	13
50	6.54e+01	60	44	6	5	0.83	1	11
