# Supplementary material for: Isotope pattern deconvolution for peptide mass spectrometry by non-negative least squares/least absolute deviation template matching
Source: BMC Bioinformatics. 2012 Nov 8;13:291. doi: 10.1186/1471-2105-13-291 (PMC3608065; doi:10.1186/1471-2105-13-291)
Supplement: Additional file 3 — Evaluation and results. [file 1471-2105-13-291-S3.zip › eval/results/ESI/FT/Lys_1000/iso_wave/iso_wave.man]

snr	tpr	ppv
NA	0.667	0.145
NA	0.667	0.169
NA	0.667	0.243
NA	0.641	0.347
NA	0.615	0.387
NA	0.590	0.411
NA	0.564	0.431
NA	0.564	0.478
NA	0.564	0.524
NA	0.538	0.568
NA	0.538	0.677
NA	0.462	0.720
NA	0.436	0.810
NA	0.385	0.789
NA	0.385	0.789
NA	0.256	0.833
NA	0.231	0.900
NA	0.154	1.000
