# Supplementary material for: Isotope pattern deconvolution for peptide mass spectrometry by non-negative least squares/least absolute deviation template matching
Source: BMC Bioinformatics. 2012 Nov 8;13:291. doi: 10.1186/1471-2105-13-291 (PMC3608065; doi:10.1186/1471-2105-13-291)
Supplement: Additional file 3 — Evaluation and results. [file 1471-2105-13-291-S3.zip › eval/results/ESI/FT/Lys_1000/L1/L1.txt]

"loc_init" "loc_most_intense" "charge" "amplitude" "localnoise" "ratio" "goodness_of_fit" "ratio_adj"
303.255093648440 303.255093648440 1 539912.600868906 144308 3.74139064271493 0.5 1.87069532135747
303.69132486 303.69132486 2 1531075.18437075 144308 10.6097734316237 0.5 5.30488671581185
304.262476881756 304.262476881756 1 1001351.72365396 144308 6.93898968632339 0.5 3.46949484316169
309.20626688314 309.20626688314 1 590465.571143272 144308 4.09170365567586 0.5 2.04585182783793
310.312309317575 310.312309317575 1 2476685.600376 144308 17.1624968842753 0.5 8.58124844213765
313.275696365197 313.275696365197 1 8948242.20914376 144308 62.0079427969604 0.5 31.0039713984802
321.214390586941 321.214390586941 1 565262.250913661 144308 3.9170541544035 0.5 1.95852707720175
325.235943900073 325.235943900073 1 1145298.87568110 144308 7.9364891460009 0.5 3.96824457300045
327.290877048925 327.290877048925 1 597208.075445318 144308 4.13842666688831 0.5 2.06921333344415
328.837138442476 328.837138442476 3 4071722.97307104 144308 28.2155041513363 0.5 14.1077520756681
331.286330275038 331.286330275038 1 5769190.40001496 144308 39.9783130527411 0.5 19.9891565263706
336.244388233022 336.244388233022 2 410712.216681328 142283 2.88658670875177 0.5 1.44329335437588
338.34355761422 338.34355761422 1 2773479.98132186 142197 19.5044901180887 0.5 9.75224505904434
339.283305058454 339.283305058454 1 296128.38822067 136774 2.16509269466909 0.5 1.08254634733454
341.21071710748 341.21071710748 1 348154.088226916 129335 2.69187836414672 0.5 1.34593918207336
341.307182044903 341.307182044903 1 9337624.73108217 129206 72.269281078914 0.5 36.134640539457
342.299877360220 342.299877360220 1 495963.461241542 128340 3.86444959670829 0.5 1.93222479835414
344.17839494121 344.17839494121 3 953065.77259731 133950 7.11508602162978 0.5 3.55754301081489
344.515139924014 344.515139924014 1 286873.724679232 133950 2.1416478139547 0.5 1.07082390697735
345.302251657860 345.302251657860 1 430154.929882081 135084 3.18435143971219 0.5 1.59217571985609
348.312541867764 348.312541867764 1 595410.397600624 129563 4.59552802575291 0.5 2.29776401287645
350.256072620989 350.256072620989 1 302346.655359034 127990 2.36226779716410 0.5 1.18113389858205
350.26180222 350.26180222 2 882426.855054199 127990 6.89449843780138 0.5 3.44724921890069
350.514436670028 350.514436670028 3 3961024.36117282 127990 30.9479206279617 0.5 15.4739603139809
353.268618836334 353.268618836334 1 7181190.33462089 126076 56.9592177307409 0.5 28.4796088653704
356.731734358415 356.731734358415 2 450600.831257519 121823 3.69881575119246 0.5 1.84940787559623
357.293419922893 357.293419922893 1 289877.452913923 123720 2.34301206687619 0.5 1.17150603343810
359.317872007067 359.317872007067 1 7123082.14277695 126363 56.3699986766455 0.5 28.1849993383227
360.312668962555 360.312668962555 1 473877.875751078 126366 3.75004254111927 0.5 1.87502127055964
363.846250003521 363.846250003521 3 927062.941680565 127546 7.26845954934349 0.5 3.63422977467175
364.275849154196 364.275849154196 2 1644190.65222934 123645 13.2976719821210 0.5 6.64883599106048
367.282158850969 367.282158850969 1 393739.418630796 112746 3.49226951404747 0.5 1.74613475702374
367.399761294466 367.399761294466 2 440349.82346083 112643 3.90925155989125 0.5 1.95462577994562
367.655243734568 367.655243734568 1 426091.161773746 112643 3.78266880120155 0.5 1.89133440060078
369.242671444298 369.242671444298 1 2621562.06790861 112204 23.3642478691367 0.5 11.6821239345683
371.329288888183 371.329288888183 1 353344.439616087 114959 3.07365616973083 0.5 1.53682808486542
376.344649980727 376.344649980727 1 933416.059687337 112746 8.27892838493017 0.5 4.13946419246508
378.295026265484 378.295026265484 1 444083.764565854 105015 4.22876507704474 0.5 2.11438253852237
378.28727916 378.28727916 2 255766.57408274 105015 2.43552420209246 0.5 1.21776210104623
381.300194859404 381.300194859404 1 7253687.31964325 96603 75.0875989321579 0.5 37.5437994660790
382.287017065281 382.287017065281 1 257846.621624778 98031 2.63025595602185 0.5 1.31512797801092
387.313004790703 387.313004790703 1 413981.063141267 96759 4.27847603986469 0.5 2.13923801993234
391.285409691663 391.285409691663 1 652335.76254042 93389 6.98514560109243 0.5 3.49257280054621
395.162190603211 395.162190603211 2 290222.210871902 87262 3.32587163796271 0.5 1.66293581898136
395.274918966942 395.274918966942 1 366653.887206333 87737 4.17901098973446 0.5 2.08950549486723
397.271794012210 397.271794012210 1 2578625.75352824 84610 30.4766074167148 0.5 15.2383037083574
399.279260642071 399.279260642071 1 188775.382181761 89211 2.11605499525575 0.5 1.05802749762788
401.332879044941 401.332879044941 1 252019.298906776 96667 2.60708720563145 0.5 1.30354360281573
409.16464075 409.16464075 2 236491.458416673 104525 2.26253488081008 0.5 1.13126744040504
413.267892432602 413.267892432602 1 440358.098922788 105015 4.19328761531960 0.5 2.09664380765980
414.702740579042 414.702740579042 2 719433.029679868 106245 6.77145305360128 0.5 3.38572652680064
415.213159992963 415.213159992963 1 482107.23137151 108408 4.4471554808825 0.5 2.22357774044125
415.343616879583 415.343616879583 1 362684.913852589 108408 3.34555488388854 0.5 1.67277744194427
421.061954593441 421.061954593441 1 8848687.34595807 112342 78.7656205689597 0.5 39.3828102844799
421.760757684517 421.760757684517 2 377509.521809019 112643 3.35138021722627 0.5 1.67569010861314
423.056049170421 423.056049170421 1 1589860.66359322 111790 14.2218504659918 0.5 7.1109252329959
427.30671237828 427.30671237828 1 534428.716913847 110871 4.82027506664364 0.5 2.41013753332182
432.24253941 432.24253941 1 238727.678915103 117752 2.02737685062762 0.5 1.01368842531381
437.18871578 437.18871578 1 252896.655472017 112759 2.24280683113558 0.5 1.12140341556779
437.20253479 437.20253479 2 381807.408413172 112759 3.38604819493941 0.5 1.69302409746970
437.72814316 437.72814316 1 932087.995867827 112261 8.30286560664725 0.5 4.15143280332362
437.71429922 437.71429922 2 19632098.3293435 112342 174.752971545313 0.5 87.3764857726564
438.19922819 438.19922819 2 234477.169069018 111790 2.09747892538704 0.5 1.04873946269352
440.032343631729 440.032343631729 1 348753.291661357 109801 3.17623055947903 0.5 1.58811527973952
443.044537306382 443.044537306382 1 3206277.19202562 106245 30.1781466612605 0.5 15.0890733306303
443.276222599581 443.276222599581 1 413522.979554461 106245 3.89216414470762 0.5 1.94608207235381
445.04532878 445.04532878 2 388718.558447256 106219 3.65959534967619 0.5 1.82979767483810
445.122459878976 445.122459878976 1 250533.483828228 106219 2.35865037166824 0.5 1.17932518583412
445.22989324 445.22989324 3 11190885.5783182 106219 105.356721286382 0.5 52.6783606431911
445.88389021 445.88389021 1 540285.502621897 106219 5.0865240928826 0.5 2.5432620464413
447.212907694554 447.212907694554 2 333062.120539353 104611 3.18381547389235 0.5 1.59190773694618
448.70083319371 448.70083319371 2 335701.075148786 105276 3.18877118382904 0.5 1.59438559191452
448.954919525547 448.954919525547 1 228012.806321743 106179 2.14743787680938 0.5 1.07371893840469
452.202467421913 452.202467421913 3 390312.636858427 112541 3.46818170141039 0.5 1.73409085070520
453.169188810205 453.169188810205 1 718589.387864944 111790 6.4280292321759 0.5 3.21401461608795
455.203314362748 455.203314362748 3 224821.265487464 110871 2.02777340772126 0.5 1.01388670386063
455.53106593 455.53106593 1 245734.673793196 110871 2.21640170823025 0.5 1.10820085411513
459.017852259322 459.017852259322 1 2055343.69900632 129497 15.8717476003793 0.5 7.93587380018966
461.013118687304 461.013118687304 1 432232.283199731 123616 3.49657231426135 0.5 1.74828615713067
465.986841913444 465.986841913444 2 534305.403072575 114297 4.67471064920843 0.5 2.33735532460421
466.239474939002 466.239474939002 2 616569.265135752 114297 5.39444836816148 0.5 2.69722418408074
467.21507716 467.21507716 2 375899.847883201 112856 3.33079187533849 0.5 1.66539593766925
474.979766272765 474.979766272765 1 263454.099805895 115095 2.28901429085447 0.5 1.14450714542724
488.20098566 488.20098566 2 205855.963428480 96904 2.12432885565591 0.5 1.06216442782796
489.540631253906 489.540631253906 3 1060995.26561182 97975 10.8292448646269 0.5 5.41462243231345
492.751440045825 492.751440045825 2 879408.874578128 95133 9.2439939303725 0.5 4.62199696518625
497.20748599165 497.20748599165 2 7441437.03658174 89788 82.8778571366077 0.5 41.4389285683039
497.69725801 497.69725801 1 349451.049501254 89516 3.90378311699869 0.5 1.95189155849934
497.892806429451 497.892806429451 3 12049348.9750591 89516 134.605533927556 0.5 67.3027669637781
498.55437846 498.55437846 1 576999.787396467 89468 6.44923086909808 0.5 3.22461543454904
515.40239236315 515.40239236315 2 373292.734736762 95688 3.90114470713947 0.5 1.95057235356974
516.756033226084 516.756033226084 2 2597082.20842880 93471 27.7848980799263 0.5 13.8924490399632
517.251552013889 517.251552013889 2 416794.304960724 93471 4.45907613014437 0.5 2.22953806507218
523.278998382759 523.278998382759 2 7475226.71474305 99128 75.409840960607 0.5 37.7049204803035
525.26633216362 525.26633216362 2 1781055.11401898 100298 17.7576333926797 0.5 8.87881669633983
529.4165434 529.4165434 2 488317.498700658 97892 4.98832896151532 0.5 2.49416448075766
535.854897362409 535.854897362409 1 388851.819163571 87067 4.46612171274502 0.5 2.23306085637251
536.065312919505 536.065312919505 1 184867.348472232 88710 2.0839516229538 0.5 1.0419758114769
540.431251361436 540.431251361436 1 207396.316888418 82774 2.50557321004684 0.5 1.25278660502342
543.27261848 543.27261848 3 846546.716499741 80911 10.4626900730400 0.5 5.23134503652001
543.430991642873 543.430991642873 2 566903.289996544 80911 7.00650455434421 0.5 3.50325227717211
545.272118250767 545.272118250767 1 1072422.75049868 79435 13.5006325989636 0.5 6.75031629948181
545.768882263434 545.768882263434 2 570454.09787447 76760 7.43165838815099 0.5 3.71582919407549
546.017248080332 546.017248080332 2 1447985.83435595 76760 18.8638071177169 0.5 9.43190355885844
546.27114491 546.27114491 1 612695.642025314 78460 7.80901914383525 0.5 3.90450957191763
546.25184461 546.25184461 2 531138.344294771 78460 6.76954300656094 0.5 3.38477150328047
546.51480201948 546.51480201948 1 470214.977540288 76824 6.12067814146996 0.5 3.06033907073498
561.544118685936 561.544118685936 1 344198.588962699 82624 4.16584272079177 0.5 2.08292136039588
563.555266605039 563.555266605039 1 1354064.68680950 81360 16.6428796313852 0.5 8.32143981569262
572.274447789995 572.274447789995 3 165053.999990465 79914 2.06539529982813 0.5 1.03269764991406
578.28155065 578.28155065 3 6127001.56575112 87828 69.7613695604035 0.5 34.8806847802017
578.61804812 578.61804812 1 751809.392844159 87828 8.56001950225622 0.5 4.28000975112811
585.28170231 585.28170231 3 210321.936538512 80306 2.61900650684273 0.5 1.30950325342137
589.813913605468 589.813913605468 1 131985.224668829 64376 2.05022406904481 0.5 1.02511203452240
591.58231576 591.58231576 1 317079.575582140 56906 5.57198846487435 0.5 2.78599423243717
591.93049088 591.93049088 3 119085.876561624 55387 2.15006908772137 0.5 1.07503454386069
597.935501340496 597.935501340496 3 1197016.76935626 83296 14.3706392786719 0.5 7.18531963933596
598.271712494833 598.271712494833 1 402071.236270036 83296 4.8270173390083 0.5 2.41350866950415
601.972991255284 601.972991255284 3 1030446.24791847 82983 12.4175583904953 0.5 6.20877919524767
602.305338456628 602.305338456628 1 224624.678702856 82537 2.72150282543412 0.5 1.36075141271706
607.986497735922 607.986497735922 3 205561.553913781 80306 2.559728462553 0.5 1.2798642312765
612.56175782489 612.56175782489 1 1081135.95398729 80306 13.4627045798233 0.5 6.73135228991165
619.619499197515 619.619499197515 1 370400.361911500 108639 3.40946034031517 0.5 1.70473017015759
620.978737191681 621.314737191681 3 1512067.71620482 113585 13.3122130228887 0.5 6.65610651144437
633.822946062973 633.822946062973 1 292980.490144623 118210 2.47847466495747 0.5 1.23923733247874
634.546914809042 634.546914809042 1 325546.580595764 118210 2.7539681972402 0.5 1.3769840986201
637.31552283 637.31552283 1 714883.502054089 117657 6.07599634576854 0.5 3.03799817288427
637.29120177 637.29120177 2 1226102.81377343 118003 10.3904376479703 0.5 5.19521882398513
637.542874821353 637.542874821353 2 1053342.87963918 118003 8.92640763064647 0.5 4.46320381532324
640.592033834456 640.592033834456 1 1357073.54984119 115168 11.7834255161259 0.5 5.89171275806294
655.514509281966 655.514509281966 1 232815.038863491 101238 2.29968034595203 0.5 1.14984017297601
658.82912611289 658.82912611289 2 6962560.52469884 94265 73.8615660605616 0.5 36.9307830302808
659.315130943052 659.315130943052 2 530495.422278999 91805 5.77850250290288 0.5 2.88925125145144
662.557771610057 662.557771610057 1 219825.237665013 99604 2.20699206522844 0.5 1.10349603261422
663.323181848747 663.323181848747 2 9937510.5017199 101769 97.647716905147 0.5 48.8238584525735
663.82284708 663.82284708 1 433332.924997561 99604 4.35055745750734 0.5 2.17527872875367
663.79699302 663.79699302 2 583308.04089693 99604 5.85627124309194 0.5 2.92813562154597
664.313630459006 664.313630459006 2 206073.655296775 99289 2.07549331040473 0.5 1.03774665520236
667.338821952383 667.338821952383 2 3615628.73340639 99532 36.3262943918176 0.5 18.1631471959088
668.624231881514 668.624231881514 1 294249.690106779 99604 2.95419551530841 0.5 1.47709775765420
669.31202541 669.31202541 2 459563.746518203 102414 4.48731371217024 0.5 2.24365685608512
669.562404090863 669.562404090863 2 581597.785118608 103558 5.61615505435223 0.5 2.80807752717611
669.817353728518 669.817353728518 1 388217.090268415 103558 3.74878899040552 0.5 1.87439449520276
673.819030337885 673.819030337885 1 215189.817668629 106523 2.02012539703753 0.5 1.01006269851877
683.547595311836 683.547595311836 1 921715.15066427 113544 8.11769138540363 0.5 4.05884569270181
707.240343926208 707.240343926208 2 198404.302564912 95235 2.08331288460032 0.5 1.04165644230016
711.576762147031 711.576762147031 1 1433386.99325945 84632 16.9367023496958 0.5 8.46835117484789
712.582897450047 712.582897450047 1 306169.930685869 81591 3.75249636217069 0.5 1.87624818108534
714.86000156 714.86000156 1 1309622.57194447 74789 17.5108982864388 0.5 8.75544914321939
714.829377190483 714.829377190483 2 12818422.5839955 74789 171.394490954492 0.5 85.697245477246
718.664539304868 718.664539304868 1 139185.917173535 52857 2.63325419856472 0.5 1.31662709928236
719.359570010001 719.359570010001 1 128861.543313377 52857 2.43792767870625 0.5 1.21896383935313
727.341197389501 727.341197389501 1 157306.998172904 44693 3.51972340574372 0.5 1.75986170287186
727.688089261098 728.024089261098 3 1991020.65040177 44693 44.5488253283908 0.5 22.2744126641954
728.36821871 728.36821871 1 143650.934383170 40178 3.57536299425480 0.5 1.78768149712740
728.00250366 728.33850366 3 203979.654153616 40178 5.07689915261128 0.5 2.53844957630564
730.452800180001 730.452800180001 1 104232.887752908 27282 3.82057355593094 0.5 1.91028677796547
732.186811699999 732.186811699999 1 116098.992836454 25341.75 4.5813328928134 0.5 2.2906664464067
733.806792659999 733.806792659999 1 182102.759491595 25341.75 7.18587940815432 0.5 3.59293970407716
735.341716370003 735.341716370003 1 118601.219542976 25341.75 4.68007219481591 0.5 2.34003609740795
737.849669128977 737.849669128977 1 174714.827198505 25341.75 6.89434735953535 0.5 3.44717367976768
739.611896857828 739.611896857828 1 715393.603597011 26286 27.2157651828734 0.5 13.6078825914367
739.988918122485 739.988918122485 1 118680.683069566 26286 4.51497691050618 0.5 2.25748845525309
742.547423517996 742.547423517996 2 61872.4204111465 26286 2.35381649589692 0.5 1.17690824794846
742.602258872436 742.602258872436 1 132430.315583962 26286 5.03805507053039 0.5 2.51902753526519
742.833483860014 742.833483860014 1 133901.978134764 26286 5.09404162423969 0.5 2.54702081211984
743.027816859977 743.027816859977 1 62552.3520042678 25341.75 2.46835171226406 0.5 1.23417585613203
744.364198969862 744.364198969862 1 145760.747286851 25341.75 5.75180274791012 0.5 2.87590137395506
746.335007126832 746.335007126832 2 1417756.07983928 25341.75 55.9454686372995 0.5 27.9727343186497
746.808144240003 746.808144240003 1 52174.8286882429 25341.75 2.0588486859922 0.5 1.0294243429961
749.374361695653 749.374361695653 1 102551.777852606 25341.75 4.04675201407186 0.5 2.02337600703593
750.337609070 750.337609070 1 84297.1904968263 25341.75 3.3264155197185 0.5 1.66320775985925
755.534031351869 755.534031351869 1 152916.277781829 25341.75 6.03416408818765 0.5 3.01708204409382
756.27602499 756.27602499 1 106533.999986833 25341.75 4.203892785101 0.5 2.1019463925505
757.643014544669 757.643014544669 1 171781.361666239 25341.75 6.7785911259577 0.5 3.38929556297885
760.229372970455 760.229372970455 1 166774.690544228 25341.75 6.58102500988402 0.5 3.29051250494201
769.52672544 769.52672544 1 116366.999973740 25341.75 4.59190860827447 0.5 2.29595430413724
779.746510822829 779.746510822829 1 149767.423351945 25341.75 5.90990848508666 0.5 2.95495424254333
782.823208128319 782.823208128319 1 198009.845421032 25341.75 7.81358214886628 0.5 3.90679107443314
783.128749329998 783.128749329998 1 60991.5038563852 25341.75 2.4067597484935 0.5 1.20337987424675
785.305355500438 785.305355500438 1 111619.528328930 25341.75 4.40457065233973 0.5 2.20228532616986
790.70573446591 790.70573446591 1 203349.792063164 25341.75 8.02429950824878 0.5 4.01214975412439
791.54457789 791.54457789 1 85959.511741085 25341.75 3.39201167011296 0.5 1.69600583505648
793.90638837 793.90638837 1 120439.807761730 25341.75 4.75262394119308 0.5 2.37631197059654
795.49811187 795.49811187 1 134977.328094843 25341.75 5.32628283740636 0.5 2.66314141870318
803.15037074 803.15037074 1 125672.311317216 25341.75 4.95910153470917 0.5 2.47955076735458
803.787948981548 803.787948981548 2 161463.870579195 25341.75 6.37145700589718 0.5 3.18572850294859
804.112785042197 804.112785042197 1 431784.173724878 25341.75 17.0384513194581 0.5 8.51922565972907
815.8581075 815.8581075 1 98810.1950581747 25341.75 3.89910700950703 0.5 1.94955350475351
818.896155380022 818.896155380022 1 115795.647905959 29365 3.94332191064052 0.5 1.97166095532026
824.173961625021 824.173961625021 1 134429.049580444 55811 2.40864792926920 0.5 1.20432396463460
826.192331846292 826.192331846292 1 186284.964129439 78343 2.37781249287669 0.5 1.18890624643835
836.753596810005 836.753596810005 1 785008.24309189 93908 8.35933299710237 0.5 4.17966649855118
836.738182220335 837.074182220335 3 5808524.29600599 93908 61.8533489799164 0.5 30.9266744899582
838.406396885893 838.406396885893 2 1052040.23985064 93908 11.2028819679967 0.5 5.60144098399837
844.078947362053 844.078947362053 1 213534.664143542 99512 2.14581823441938 0.5 1.07290911720969
844.066362400965 844.402362400965 3 665940.627595306 99512 6.69206354605782 0.5 3.34603177302891
849.390270322085 849.726270322085 3 1529941.33552771 104339 14.6631780592847 0.5 7.33158902964235
855.36651045681 855.36651045681 1 249493.630192418 101367 2.46129046131796 0.5 1.23064523065898
866.9276095647 866.9276095647 2 771864.731143193 103095 7.48692692316012 0.5 3.74346346158006
868.43432503 868.43432503 2 283072.21117529 103095 2.74574141495989 0.5 1.37287070747995
877.42637502279 877.42637502279 2 8668895.99820785 107368 80.7400342579526 0.5 40.3700171289763
879.437699284797 879.773699284797 3 14603650.0243871 107368 136.014920873883 0.5 68.0074604369416
879.74296408 880.07896408 3 781105.969814196 107222 7.28494124166865 0.5 3.64247062083433
880.058793590001 880.394793590001 3 300868.908050946 107222 2.80603708241728 0.5 1.40301854120864
880.78981962 880.78981962 1 247501.796868536 107115 2.31061753133115 0.5 1.15530876566558
894.49264509583 894.49264509583 1 215534.591105897 93908 2.29516751614236 0.5 1.14758375807118
922.781549686469 922.781549686469 2 156353.106181343 59631 2.62201046739687 0.5 1.31100523369843
924.848311227345 925.352311227345 2 200483.523778255 54668 3.6672920863806 0.5 1.8336460431903
936.444590920004 936.444590920004 1 63801.6579125917 25341.75 2.51765004045071 0.5 1.25882502022535
936.541805275724 937.045805275724 2 122420.711553465 25341.75 4.83079154176271 0.5 2.41539577088135
937.170855929812 937.170855929812 1 122948.449724185 25341.75 4.85161639287676 0.5 2.42580819643838
954.547403285271 954.547403285271 1 225241.075733707 25341.75 8.88814212647931 0.5 4.44407106323966
955.80563677206 955.80563677206 1 220945.218117078 25341.75 8.71862511930226 0.5 4.35931255965113
955.92187320999 956.42587320999 2 105055.282261588 25341.75 4.14554173494682 0.5 2.07277086747341
956.50722957496 956.50722957496 1 141354.968155909 25341.75 5.57794817468836 0.5 2.78897408734418
