# Supplementary material for: Isotope pattern deconvolution for peptide mass spectrometry by non-negative least squares/least absolute deviation template matching
Source: BMC Bioinformatics. 2012 Nov 8;13:291. doi: 10.1186/1471-2105-13-291 (PMC3608065; doi:10.1186/1471-2105-13-291)
Supplement: Additional file 3 — Evaluation and results. [file 1471-2105-13-291-S3.zip › eval/results/ESI/FT/Lys_1000/L1/L1.mas]

Thresh	MascotScore	!>	%SC	#Cand	#Hits	%Hits	Index	ppm
50	7.29e+01	60	44	5	5	1.00	1	5
20	1.48e+02	60	63	15	12	0.80	1	6
15	1.49e+02	60	70	18	14	0.78	1	5
10	1.33e+02	60	70	21	14	0.67	1	5
9	1.33e+02	60	70	21	14	0.67	1	5
8	1.36e+02	60	70	22	15	0.68	1	5
7	1.43e+02	60	70	24	15	0.62	1	5
6	1.29e+02	60	80	27	16	0.59	1	5
5	1.38e+02	60	80	32	17	0.53	1	5
4	1.27e+02	60	80	34	17	0.50	1	5
3	1.32e+02	60	80	49	18	0.37	1	5
2.5	1.21e+02	60	80	56	19	0.34	1	5
2	1.03e+02	60	80	71	19	0.27	1	5
1	9.18e+01	60	80	112	22	0.20	1	5
0.5	9.18e+01	60	80	112	22	0.20	1	5
