# Supplementary material for: Isotope pattern deconvolution for peptide mass spectrometry by non-negative least squares/least absolute deviation template matching
Source: BMC Bioinformatics. 2012 Nov 8;13:291. doi: 10.1186/1471-2105-13-291 (PMC3608065; doi:10.1186/1471-2105-13-291)
Supplement: Additional file 3 — Evaluation and results. [file 1471-2105-13-291-S3.zip › eval/results/ESI/FT/Lys_1000/L1/L1.ppm]

"loc_init" "loc_most_intense" "charge" "amplitude" "localnoise" "ratio" "goodness_of_fit" "ratio_adj"
303.691325 303.691325 2 1531075.184371 144308.000000 10.609773 0.500000 5.304887
309.206267 309.206267 1 590465.571143 144308.000000 4.091704 0.500000 2.045852
321.214391 321.214391 1 565262.250914 144308.000000 3.917054 0.500000 1.958527
325.235944 325.235944 1 1145298.875681 144308.000000 7.936489 0.500000 3.968245
328.837138 328.837138 3 4071722.973071 144308.000000 28.215504 0.500000 14.107752
336.244388 336.244388 2 410712.216681 142283.000000 2.886587 0.500000 1.443293
341.210717 341.210717 1 348154.088227 129335.000000 2.691878 0.500000 1.345939
344.178395 344.178395 3 953065.772597 133950.000000 7.115086 0.500000 3.557543
350.256073 350.256073 1 302346.655359 127990.000000 2.362268 0.500000 1.181134
350.514437 350.514437 3 3961024.361173 127990.000000 30.947921 0.500000 15.473960
353.268619 353.268619 1 7181190.334621 126076.000000 56.959218 0.500000 28.479609
356.731734 356.731734 2 450600.831258 121823.000000 3.698816 0.500000 1.849408
363.846250 363.846250 3 927062.941681 127546.000000 7.268460 0.500000 3.634230
367.282159 367.282159 1 393739.418631 112746.000000 3.492270 0.500000 1.746135
369.242671 369.242671 1 2621562.067909 112204.000000 23.364248 0.500000 11.682124
382.287017 382.287017 1 257846.621625 98031.000000 2.630256 0.500000 1.315128
391.285410 391.285410 1 652335.762540 93389.000000 6.985146 0.500000 3.492573
395.162191 395.162191 2 290222.210872 87262.000000 3.325872 0.500000 1.662936
395.274919 395.274919 1 366653.887206 87737.000000 4.179011 0.500000 2.089505
397.271794 397.271794 1 2578625.753528 84610.000000 30.476607 0.500000 15.238304
399.279261 399.279261 1 188775.382182 89211.000000 2.116055 0.500000 1.058027
409.164641 409.164641 2 236491.458417 104525.000000 2.262535 0.500000 1.131267
413.267892 413.267892 1 440358.098923 105015.000000 4.193288 0.500000 2.096644
414.702741 414.702741 2 719433.029680 106245.000000 6.771453 0.500000 3.385727
415.213160 415.213160 1 482107.231372 108408.000000 4.447155 0.500000 2.223578
421.760758 421.760758 2 377509.521809 112643.000000 3.351380 0.500000 1.675690
427.306712 427.306712 1 534428.716914 110871.000000 4.820275 0.500000 2.410138
432.242539 432.242539 1 238727.678915 117752.000000 2.027377 0.500000 1.013688
437.188716 437.188716 1 252896.655472 112759.000000 2.242807 0.500000 1.121403
437.202535 437.202535 2 381807.408413 112759.000000 3.386048 0.500000 1.693024
437.714299 437.714299 2 19632098.329344 112342.000000 174.752972 0.500000 87.376486
438.199228 438.199228 2 234477.169069 111790.000000 2.097479 0.500000 1.048739
443.276223 443.276223 1 413522.979554 106245.000000 3.892164 0.500000 1.946082
445.229893 445.229893 3 11190885.578318 106219.000000 105.356721 0.500000 52.678361
447.212908 447.212908 2 333062.120539 104611.000000 3.183815 0.500000 1.591908
448.700833 448.700833 2 335701.075149 105276.000000 3.188771 0.500000 1.594386
452.202467 452.202467 3 390312.636858 112541.000000 3.468182 0.500000 1.734091
453.169189 453.169189 1 718589.387865 111790.000000 6.428029 0.500000 3.214015
455.203314 455.203314 3 224821.265487 110871.000000 2.027773 0.500000 1.013887
466.239475 466.239475 2 616569.265136 114297.000000 5.394448 0.500000 2.697224
467.215077 467.215077 2 375899.847883 112856.000000 3.330792 0.500000 1.665396
488.200986 488.200986 2 205855.963428 96904.000000 2.124329 0.500000 1.062164
489.540631 489.540631 3 1060995.265612 97975.000000 10.829245 0.500000 5.414622
492.751440 492.751440 2 879408.874578 95133.000000 9.243994 0.500000 4.621997
497.207486 497.207486 2 7441437.036582 89788.000000 82.877857 0.500000 41.438929
497.892806 497.892806 3 12049348.975059 89516.000000 134.605534 0.500000 67.302767
516.756033 516.756033 2 2597082.208429 93471.000000 27.784898 0.500000 13.892449
517.251552 517.251552 2 416794.304961 93471.000000 4.459076 0.500000 2.229538
523.278998 523.278998 2 7475226.714743 99128.000000 75.409841 0.500000 37.704920
525.266332 525.266332 2 1781055.114019 100298.000000 17.757633 0.500000 8.878817
543.272618 543.272618 3 846546.716500 80911.000000 10.462690 0.500000 5.231345
545.272118 545.272118 1 1072422.750499 79435.000000 13.500633 0.500000 6.750316
545.768882 545.768882 2 570454.097874 76760.000000 7.431658 0.500000 3.715829
546.271145 546.271145 1 612695.642025 78460.000000 7.809019 0.500000 3.904510
546.251845 546.251845 2 531138.344295 78460.000000 6.769543 0.500000 3.384772
572.274448 572.274448 3 165053.999990 79914.000000 2.065395 0.500000 1.032698
578.281551 578.281551 3 6127001.565751 87828.000000 69.761370 0.500000 34.880685
585.281702 585.281702 3 210321.936539 80306.000000 2.619007 0.500000 1.309503
591.930491 591.930491 3 119085.876562 55387.000000 2.150069 0.500000 1.075035
597.935501 597.935501 3 1197016.769356 83296.000000 14.370639 0.500000 7.185320
598.271712 598.271712 1 402071.236270 83296.000000 4.827017 0.500000 2.413509
601.972991 601.972991 3 1030446.247918 82983.000000 12.417558 0.500000 6.208779
602.305338 602.305338 1 224624.678703 82537.000000 2.721503 0.500000 1.360751
607.986498 607.986498 3 205561.553914 80306.000000 2.559728 0.500000 1.279864
620.978737 621.314737 3 1512067.716205 113585.000000 13.312213 0.500000 6.656107
637.315523 637.315523 1 714883.502054 117657.000000 6.075996 0.500000 3.037998
637.291202 637.291202 2 1226102.813773 118003.000000 10.390438 0.500000 5.195219
658.829126 658.829126 2 6962560.524699 94265.000000 73.861566 0.500000 36.930783
659.315131 659.315131 2 530495.422279 91805.000000 5.778503 0.500000 2.889251
663.323182 663.323182 2 9937510.501720 101769.000000 97.647717 0.500000 48.823858
663.796993 663.796993 2 583308.040897 99604.000000 5.856271 0.500000 2.928136
664.313630 664.313630 2 206073.655297 99289.000000 2.075493 0.500000 1.037747
667.338822 667.338822 2 3615628.733406 99532.000000 36.326294 0.500000 18.163147
669.312025 669.312025 2 459563.746518 102414.000000 4.487314 0.500000 2.243657
707.240344 707.240344 2 198404.302565 95235.000000 2.083313 0.500000 1.041656
714.829377 714.829377 2 12818422.583996 74789.000000 171.394491 0.500000 85.697245
719.359570 719.359570 1 128861.543313 52857.000000 2.437928 0.500000 1.218964
727.341197 727.341197 1 157306.998173 44693.000000 3.519723 0.500000 1.759862
727.688089 728.024089 3 1991020.650402 44693.000000 44.548825 0.500000 22.274413
728.368219 728.368219 1 143650.934383 40178.000000 3.575363 0.500000 1.787681
728.002504 728.338504 3 203979.654154 40178.000000 5.076899 0.500000 2.538450
730.452800 730.452800 1 104232.887753 27282.000000 3.820574 0.500000 1.910287
735.341716 735.341716 1 118601.219543 25341.750000 4.680072 0.500000 2.340036
744.364199 744.364199 1 145760.747287 25341.750000 5.751803 0.500000 2.875901
746.335007 746.335007 2 1417756.079839 25341.750000 55.945469 0.500000 27.972734
749.374362 749.374362 1 102551.777853 25341.750000 4.046752 0.500000 2.023376
750.337609 750.337609 1 84297.190497 25341.750000 3.326416 0.500000 1.663208
755.534031 755.534031 1 152916.277782 25341.750000 6.034164 0.500000 3.017082
756.276025 756.276025 1 106533.999987 25341.750000 4.203893 0.500000 2.101946
769.526725 769.526725 1 116366.999974 25341.750000 4.591909 0.500000 2.295954
785.305356 785.305356 1 111619.528329 25341.750000 4.404571 0.500000 2.202285
791.544578 791.544578 1 85959.511741 25341.750000 3.392012 0.500000 1.696006
795.498112 795.498112 1 134977.328095 25341.750000 5.326283 0.500000 2.663141
803.787949 803.787949 2 161463.870579 25341.750000 6.371457 0.500000 3.185729
836.738182 837.074182 3 5808524.296006 93908.000000 61.853349 0.500000 30.926674
838.406397 838.406397 2 1052040.239851 93908.000000 11.202882 0.500000 5.601441
844.066362 844.402362 3 665940.627595 99512.000000 6.692064 0.500000 3.346032
849.390270 849.726270 3 1529941.335528 104339.000000 14.663178 0.500000 7.331589
855.366510 855.366510 1 249493.630192 101367.000000 2.461290 0.500000 1.230645
866.927610 866.927610 2 771864.731143 103095.000000 7.486927 0.500000 3.743463
868.434325 868.434325 2 283072.211175 103095.000000 2.745741 0.500000 1.372871
877.426375 877.426375 2 8668895.998208 107368.000000 80.740034 0.500000 40.370017
879.437699 879.773699 3 14603650.024387 107368.000000 136.014921 0.500000 68.007460
879.742964 880.078964 3 781105.969814 107222.000000 7.284941 0.500000 3.642471
880.058794 880.394794 3 300868.908051 107222.000000 2.806037 0.500000 1.403019
894.492645 894.492645 1 215534.591106 93908.000000 2.295168 0.500000 1.147584
924.848311 925.352311 2 200483.523778 54668.000000 3.667292 0.500000 1.833646
936.444591 936.444591 1 63801.657913 25341.750000 2.517650 0.500000 1.258825
936.541805 937.045805 2 122420.711553 25341.750000 4.830792 0.500000 2.415396
954.547403 954.547403 1 225241.075734 25341.750000 8.888142 0.500000 4.444071
955.921873 956.425873 2 105055.282262 25341.750000 4.145542 0.500000 2.072771
956.507230 956.507230 1 141354.968156 25341.750000 5.577948 0.500000 2.788974
