# Supplementary material for: Isotope pattern deconvolution for peptide mass spectrometry by non-negative least squares/least absolute deviation template matching
Source: BMC Bioinformatics. 2012 Nov 8;13:291. doi: 10.1186/1471-2105-13-291 (PMC3608065; doi:10.1186/1471-2105-13-291)
Supplement: Additional file 3 — Evaluation and results. [file 1471-2105-13-291-S3.zip › eval/results/ESI/FT/Lys_1000/L1/L1.man]

cutoff	tp	fp	tpr	fpr	ppv
50.000	5.000	0.000	0.128	0.000	1.000
20.000	14.000	1.000	0.359	0.067	0.933
15.000	17.000	1.000	0.436	0.056	0.944
10.000	20.000	1.000	0.513	0.048	0.952
9.000	20.000	1.000	0.513	0.048	0.952
8.000	21.000	1.000	0.538	0.045	0.955
7.000	23.000	1.000	0.590	0.042	0.958
6.000	25.000	1.000	0.641	0.038	0.962
5.000	27.000	4.000	0.692	0.129	0.871
4.000	28.000	5.000	0.718	0.152	0.848
3.000	32.000	13.000	0.821	0.289	0.711
2.500	32.000	19.000	0.821	0.373	0.627
2.000	33.000	32.000	0.846	0.492	0.508
1.000	36.000	70.000	0.923	0.660	0.340
