# Supplementary material for: Isotope pattern deconvolution for peptide mass spectrometry by non-negative least squares/least absolute deviation template matching
Source: BMC Bioinformatics. 2012 Nov 8;13:291. doi: 10.1186/1471-2105-13-291 (PMC3608065; doi:10.1186/1471-2105-13-291)
Supplement: Additional file 3 — Evaluation and results. [file 1471-2105-13-291-S3.zip › eval/results/ESI/FT/Lys_1000/L2/L2.txt]

"loc_init" "loc_most_intense" "charge" "amplitude" "localnoise" "ratio" "goodness_of_fit" "ratio_adj"
301.142980413233 301.142980413233 1 157196.920211912 144308 1.08931535474064 0.998279022504036 1.08744066752912
302.2484141 302.2484141 1 279666.065043274 144308 1.93798032710088 0.998279022504036 1.93464510657032
303.255118608139 303.255118608139 1 542399.670974733 144308 3.75862510030444 0.998279022504036 3.75215659109105
303.691324859996 303.691324859996 2 1474893.96374198 144308 10.2204587669566 0.998279022504036 10.2028695874203
304.262308160962 304.262308160962 1 933532.955557816 144308 6.46903120795671 0.998279022504036 6.45789815082712
309.206471978038 309.206471978038 1 547686.494306922 144308 3.79526079154948 0.998279022504036 3.78872923313590
310.311286536536 310.311286536536 1 2150747.45544241 144308 14.9038684996148 0.998279022504036 14.8782192773241
311.17108562 311.17108562 1 188456.590759934 144308 1.30593307896952 0.998279022504036 1.30368559752938
313.274993181046 313.274993181046 1 8229282.53963762 144308 57.0258235138566 0.998279022504036 56.9276833549004
321.208968362167 321.208968362167 1 456442.12509345 144308 3.16297173471637 0.998279022504036 3.15752833154056
323.22692284 323.22692284 1 151239.858591101 144308 1.04803516500195 0.998279022504036 1.04623152006800
325.235414909376 325.235414909376 1 1048604.25342862 144308 7.26643189170816 0.998279022504036 7.25392652594657
325.248037480221 325.248037480221 2 177276.745860018 144308 1.22846097139464 0.998279022504036 1.2263468177082
327.288498650083 327.288498650083 1 590845.496851182 144308 4.09433639750521 0.998279022504036 4.0872901367042
328.837131662545 328.837131662545 3 4116072.68800508 144308 28.5228309449586 0.998279022504036 28.4737437947811
331.285979897571 331.285979897571 1 5214683.84742116 144308 36.1357918301214 0.998279022504036 36.0736029455829
336.244432638976 336.244432638976 2 406031.571022528 142283 2.85368997717597 0.998281574439106 2.84878612337632
338.343282537378 338.343282537378 1 2697060.82121223 142197 18.9670725909283 0.998289290844915 18.9346254462018
339.284719307286 339.284719307286 1 215450.609684697 136774 1.57523074330426 0.998311367633664 1.57257075768667
341.206292621151 341.206292621151 1 252210.591865372 129335 1.95005676626877 0.998415959104168 1.94696779660181
341.305966457354 341.305966457354 1 8699154.98730972 129206 67.3277942766568 0.998416084694405 67.22115275281
341.31997953 341.31997953 2 334164.119093403 128340 2.60374099340348 0.998415950940078 2.59961653993060
342.294373699977 342.294373699977 1 285948.872264518 128340 2.22805728739690 0.998415379958415 2.22452666316549
342.30394722002 342.30394722002 2 175169.094627602 128340 1.36488308109399 0.998415379958415 1.36272026000926
344.176327896586 344.176327896586 3 906923.413034525 133950 6.77061151948134 0.998416231583681 6.75988843879762
344.18814123 344.18814123 1 173669.009387827 133950 1.29652116004350 0.998416231583681 1.29446777077913
344.518571663238 344.518571663238 1 222384.535994387 133950 1.66020556920035 0.998416231583913 1.65757618805564
345.303001403867 345.303001403867 1 302207.509627706 135084 2.23718212095959 0.998498907446097 2.23382390353609
348.313447850387 348.313447850387 1 424267.947453690 129563 3.27460731423084 0.998597013938431 3.27001308581186
350.251892919734 350.251892919734 1 302167.378287349 127990 2.36086708561098 0.999005490074634 2.35851917986187
350.262931569994 350.262931569994 2 885660.581427373 127990 6.91976389895595 0.999005490075358 6.91288212508226
350.515024500890 350.515024500890 3 3803730.00720236 127990 29.7189624752118 0.999005490066374 29.6894066718131
350.755004549934 350.755004549934 2 152811.459771784 125260 1.21995417349340 0.999040432866667 1.21878354556435
350.83726228002 350.83726228002 1 205899.650772345 125260 1.64377814763169 0.999040432866752 1.64220083214687
351.17526052 351.17526052 1 196068.611816583 126366 1.55159308529654 0.99903955571556 1.55010286658599
353.267796068682 353.267796068682 1 6869764.97375108 126076 54.4890778082354 0.999043860192384 54.4369786318626
356.731923604949 356.731923604949 2 501331.109222997 121823 4.11524186092115 0.99904741958315 4.11132176211383
357.211323174809 357.211323174809 1 127304.360721306 121823 1.04499446509531 0.99904818671613 1.04399982548186
357.299520562412 357.299520562412 1 183238.684017916 123720 1.48107568718005 0.999047118702068 1.47966439785691
359.317315299319 359.317315299319 1 6965180.71342059 126363 55.1204127269896 0.999044684100046 55.0677553202995
360.311551419973 360.311551419973 1 370886.119790308 126366 2.93501511316579 0.999031405410676 2.93217227340759
361.834041458161 361.834041458161 3 212942.278497340 128781 1.65352248000358 0.99902693094695 1.65191348844976
363.846478244755 363.846478244755 3 925193.471844314 127546 7.25380232891909 0.99902623067085 7.24673879869147
364.275880853865 364.275880853865 2 1653293.69704539 123645 13.3712944077430 0.99905296098284 13.3586312702290
364.768771390085 364.768771390085 1 126615.961392575 116357 1.08816797779742 0.99904033970732 1.08712370619737
367.281236050153 367.281236050153 1 270750.236442529 112746 2.40141766840978 0.999039352066534 2.39911075148923
367.400435831973 367.400435831973 2 465501.902896829 112643 4.13254177265191 0.999042036202055 4.12858294724021
367.417626238896 367.417626238896 1 199071.323948537 112643 1.76727647477905 0.999042036202055 1.76558348789525
367.658717050669 367.658717050669 1 379023.937553388 112643 3.3648246012037 0.999042036202055 3.36160122104931
369.240743292937 369.240743292937 1 2298457.40165774 112204 20.4846297962438 0.999043366134437 20.4650335056572
371.231420658126 371.231420658126 1 138522.492778927 114959 1.20497301454368 0.99904167657018 1.20381826067154
371.328201699173 371.328201699173 1 270220.102148583 114959 2.35057805085799 0.999041673207756 2.34832542893459
376.346074780860 376.346074780860 1 744536.866146317 112746 6.6036654617132 0.998957332733916 6.59678003590011
378.291248175161 378.291248175161 1 491365.051360149 105015 4.67899872742131 0.998810147161672 4.67343140750495
378.28727916 378.28727916 2 138850.646511667 105015 1.32219822417433 0.998810147161672 1.32062500286446
379.21212517 379.21212517 1 142676.253021824 102471 1.39235737937391 0.998832251653654 1.39073145634663
381.299339314233 381.299339314233 1 7021171.46467089 96603 72.6806772529931 0.998711250734955 72.5870100836003
381.31953987 381.31953987 2 194527.915419386 96759 2.01043743134371 0.998758809866815 2.00794209624054
382.278131639858 382.278131639858 1 112089.108134526 98031 1.14340472028772 0.998463386277346 1.14164774890398
385.2323338451 385.2323338451 1 203620.912887228 105621 1.92784496347533 0.9984755860686 1.92490612975543
387.312381742201 387.312381742201 1 419963.716119018 96759 4.34030649468285 0.998431972282647 4.33350077379738
391.28546516586 391.28546516586 1 646654.036967909 93389 6.92430625628188 0.99824514827346 6.91215512549296
395.161115180079 395.161115180079 2 305666.73271412 87262 3.50286187245445 0.998230627630619 3.49666400544357
395.274211802375 395.274211802375 1 314021.381154857 87737 3.57912147845101 0.99822742958763 3.57277723361603
397.271601788405 397.271601788405 1 2482219.31285283 84610 29.3371860637375 0.997943594187778 29.2768569038017
399.282128314128 399.282128314128 1 154400.644404384 89211 1.73073549679282 0.99724281790321 1.72596354386678
401.331219324792 401.331219324792 1 201502.922596799 96667 2.08450580442963 0.997203013049487 2.07867546889637
403.051531847332 403.051531847332 1 145758.766505763 92792 1.57081177801710 0.99719061665058 1.56639876556287
404.027045738903 404.027045738903 1 120250.921568501 89947 1.33690864140551 0.997190155053796 1.33315213541592
406.32685883 406.32685883 1 125195.082649263 96902 1.29197625074058 0.99712854021218 1.28826639288976
409.16464075 409.16464075 2 242888.709647957 104525 2.32373795405843 0.996612069860935 2.31586529220858
409.37741973 409.37741973 1 166272.741724379 102206 1.62683934137309 0.996612038201888 1.62132767183286
413.268673916883 413.268673916883 1 433480.620378401 105015 4.1277971754359 0.996603561030403 4.11377736425066
414.701858648601 414.701858648601 2 713939.365457297 106245 6.7197455452708 0.996602230825844 6.69691340099891
415.210481778725 415.210481778725 1 493550.977319785 108322 4.55633183766718 0.996600305303335 4.54084170048242
415.343308242641 415.343308242641 1 296853.066957915 108408 2.73829483947601 0.996599786379188 2.72898405206502
421.061451807755 421.061451807755 1 8041895.03698654 112342 71.5840472573618 0.9965924411684 71.3401204049283
421.762320501217 421.762320501217 2 487413.534587598 112643 4.32706457203375 0.996448521695131 4.31169709608241
423.055579263641 423.055579263641 1 1456474.78932545 111790 13.0286679427985 0.996439309338253 12.9822768865196
425.38041893613 425.38041893613 1 169821.319985431 111790 1.51911011705368 0.996439511405078 1.51370134280748
427.306476872923 427.306476872923 1 430205.85217553 110871 3.88023786360302 0.996437093362217 3.86641293836261
427.400783891609 427.400783891609 1 150270.644378627 110871 1.35536474261644 0.996437093161529 1.35053570430634
429.233618566044 429.233618566044 1 202585.356363001 116660 1.73654514283388 0.99642217217999 1.73033208331115
432.242785934013 432.242785934013 1 190389.042414176 117752 1.61686461728188 0.996419525909685 1.61107547541216
437.18871578 437.18871578 1 404285.12134338 112759 3.58539115585789 0.996405290801765 3.57250271729066
437.216354450008 437.216354450008 2 280990.715956906 112759 2.49195821137918 0.99640529080177 2.48300034627514
437.71429922 437.71429922 2 19579181.3884559 112541 173.973764125571 0.99640641222635 173.348574133873
437.728143160007 437.728143160007 3 334829.602994903 112261 2.98259950468019 0.996405917776914 2.97187979682183
438.199228189989 438.199228189989 1 352766.630710455 111790 3.15561884524962 0.996406822295952 3.1442801459724
439.5613245 439.5613245 3 127773.053148078 109801 1.16367841047056 0.996406285548107 1.1594964825495
440.030676345282 440.030676345282 1 331276.94432985 109801 3.01706673281527 0.996406285548377 3.00622425649605
440.000437495516 440.000437495516 2 164848.167574414 109801 1.50133575809341 0.996406285548088 1.49594038608238
441.027772986792 441.027772986792 3 118079.292353423 108322 1.09007673744413 0.996405711306739 1.08615868695195
443.043461108683 443.043461108683 1 2891683.34515525 106245 27.2171240543578 0.996406203770204 27.1193112565454
443.276111635609 443.276111635609 1 318231.223814885 106245 2.99525835394498 0.996406203769984 2.98449400576465
445.114593942311 445.114593942311 1 193650.061035363 106219 1.82312073202877 0.996406039791567 1.81656850866268
445.045328780011 445.045328780011 2 401683.876470982 106219 3.78165748567565 0.996406039791566 3.76806635915021
445.22989324 445.22989324 3 11046601.7345517 106219 103.998359375928 0.996406039791754 103.624593410608
445.883890209974 445.883890209974 1 412246.809831140 106219 3.88110234356509 0.996405689541962 3.8671524568229
447.213867704125 447.213867704125 2 345526.541080304 104611 3.30296566403442 0.996406086177761 3.29109509008006
448.701067819727 448.701067819727 2 294355.904464955 105276 2.79603997554006 0.99640394265626 2.78598525545262
448.955526457945 448.955526457945 1 195022.590607907 106179 1.83673410568857 0.996401065881735 1.83012382064943
452.201942845363 452.201942845363 3 382510.803224712 112541 3.39885733399128 0.996387944503222 3.38658047267527
453.169665937453 453.169665937453 1 728436.455279038 111790 6.51611463707879 0.99640119784085 6.49266442965361
455.207895339451 455.207895339451 3 215757.143780999 110871 1.94601964247638 0.996402280102804 1.93901840888831
455.340059909889 455.340059909889 1 204440.768087814 110871 1.84395169239759 0.996402280102804 1.83731767070439
455.53106593 455.53106593 1 148885.11084325 110871 1.34286793519721 0.996402280102804 1.33803667250745
457.876824291438 457.876824291438 3 237243.317571363 123616 1.91919587732464 0.994542582290633 1.90872202375599
459.01781009087 459.01781009087 1 1776188.18257489 129497 13.7160566080673 0.994211459183868 13.6366606545551
461.012797972893 461.012797972893 1 361018.360208611 123616 2.92048246350481 0.99418955763967 2.90351316848626
465.373765407205 465.373765407205 1 191758.58504806 118300 1.62095169102333 0.994190093443502 1.61153411316589
465.987128336657 465.987128336657 2 559234.958603893 114297 4.89282272154031 0.994192689443788 4.86440858049984
466.239456517915 466.239456517915 2 586490.002492999 114297 5.13128080783397 0.994192689443789 5.10148186663175
467.19981107003 467.19981107003 1 133972.370634911 112856 1.18710897634961 0.994192728643226 1.18021511239389
467.21507716 467.21507716 2 320533.283228268 112856 2.84019709389193 0.994192741376977 2.82370333482734
474.979290963983 474.979290963983 1 218746.88720782 115095 1.90057680357809 0.99419020274754 1.88953483768657
479.29101787 479.29101787 1 143034.589103870 106254 1.34615721858820 0.991834379384907 1.33516500945294
487.30536124 487.30536124 1 169002.846280789 98917 1.70853186288291 0.990041575649666 1.69151757757625
488.200985659882 488.200985659882 2 228866.047668805 96904 2.36178122336338 0.990045972513145 2.33827198814808
489.540872019958 489.540872019958 3 895453.838007947 97975 9.13961559589637 0.990039800620209 9.0485832023066
489.868510329782 489.868510329782 1 179590.807128409 96767 1.85590962960936 0.990041423884507 1.83742741229942
491.89073672 491.89073672 3 107097.019389369 96767 1.10675146888266 0.990042536394388 1.09573103141080
492.555856900698 492.555856900698 1 141457.345066723 95133 1.48694296476221 0.990041667112911 1.47213549173499
492.750973745247 492.750973745247 2 878519.390771673 95133 9.23464403279276 0.990043402572299 9.14269839977011
497.207188326273 497.207188326273 2 6500269.56312984 89788 72.395749578227 0.99004739437824 71.6752232339832
497.697258010017 497.697258010017 1 692044.223762652 89516 7.7309556253927 0.990046376496504 7.6540046037753
497.892999423638 497.892999423638 3 11882491.9953913 89516 132.741543359749 0.990046376496554 131.42028401388
498.554378459977 498.554378459977 1 922888.881789906 89468 10.3152957682066 0.990045003118112 10.2126070309983
510.54602336 510.54602336 3 118155.337067031 91240 1.29499492620596 0.990065892746411 1.28213030771617
515.411056209906 515.411056209906 1 107619.611772465 95688 1.12469287447188 0.990056571517333 1.1135095713096
515.39336805 515.39336805 2 170349.781947217 95688 1.78026274921847 0.990056571517333 1.76256083389126
515.906694699776 515.906694699776 1 150909.525477173 95688 1.57709979806426 0.990056533551154 1.56141795913572
516.755281095606 516.755281095606 2 2516964.3945835 93471 26.9277572143606 0.990058035218825 26.6600424004994
517.250551616438 517.250551616438 2 410583.157703647 93471 4.39262613755761 0.990058035218824 4.34895480320114
523.278302086707 523.278302086707 2 7467105.60621309 99128 75.3279154851615 0.99005710249303 74.5789377420788
523.772008039982 523.772008039982 1 296989.251467095 99128 2.99601778979799 0.990057662691486 2.96623037034951
525.266272482609 525.266272482609 2 1493496.83240316 100298 14.8905943528600 0.990058037350427 14.7425526199740
525.770996919973 525.770996919973 1 174427.063317184 100298 1.73908815048340 0.990058037350427 1.72179820104697
529.41654340413 529.41654340413 2 489926.417168061 97892 5.00476460965208 0.990055860453106 4.95499653197434
529.914084909825 529.914084909825 2 132692.586185754 98982 1.34057289391762 0.99005828371353 1.32724529854496
535.856876794771 535.856876794771 1 342349.618457025 87067 3.93202497452566 0.990840592156084 3.89600995413151
536.065364822141 536.065364822141 1 171038.292524285 88710 1.92806101368825 0.990840289001207 1.91040053201483
537.5375088 537.5375088 1 141315.009728203 91935 1.53711872222986 0.99082871278663 1.52302136494725
540.429611421867 540.429611421867 1 173349.903642345 82774 2.09425548653376 0.991673534921781 2.07681774136027
543.272618479981 543.272618479981 3 814734.483472878 80911 10.0695144476385 0.992069510077654 9.98965826478857
543.430091247928 543.430091247928 2 552499.922040253 80911 6.8284896001811 0.992069510077625 6.77433633222182
545.272126409537 545.272126409537 1 1084288.64445891 79435 13.650011260262 0.99207287285739 13.5418058855038
545.767429886646 545.767429886646 2 597163.927624077 76760 7.7796238616998 0.99207299897896 7.71795477540481
546.016386441014 546.016386441014 2 1453560.08419931 76760 18.9364263183860 0.992073030445761 18.7863178434940
546.263221038255 546.263221038255 2 1139068.31545367 78460 14.5178220169980 0.992072395221765 14.4027304618065
546.515512393427 546.515512393427 1 424462.48402599 76824 5.52512865804944 0.992073396665373 5.4813331548043
553.275517601795 553.275517601795 2 166439.642160547 80972 2.05552094749478 0.99207095739191 2.03922263432027
554.27123862 554.27123862 1 84561.2647120471 83296 1.01518998165635 0.992115930432322 1.00718615321656
557.44098627 557.44098627 2 117835.894107994 87067 1.35339329605929 0.992084671003258 1.34268074285900
561.54211923 561.54211923 1 281303.177735225 82624 3.40461824330975 0.992104742092572 3.37773790420248
562.22668095 562.22668095 1 101890.202658598 81360 1.25233779078906 0.992108712378264 1.24245523308237
563.554555479124 563.554555479124 1 1351415.74827619 81360 16.6103213898253 0.992109350343137 16.4792551630503
564.536843967992 564.536843967992 1 92963.0966028927 84901 1.09495879439456 0.992098946170376 1.08630746601883
572.27444779 572.27444779 3 162324.304310948 79914 2.03123738407473 0.99422225508955 2.01950141261698
572.60571491965 572.60571491965 3 85615.0793807592 79435 1.07780045799407 0.994228821335173 1.07158027898596
574.303450939165 574.303450939165 1 124319.330447452 79112 1.57143455414415 0.994260141388305 1.56241474198583
578.28155065 578.28155065 3 5986381.38875341 87828 68.1602836083414 0.994282933012016 67.7706067010325
578.618048120001 578.618048120001 1 789834.881220844 87828 8.99297355309063 0.994282933012026 8.94156012086653
583.29612425 583.29612425 1 96715.1611336155 82537 1.17177945810504 0.994322774595136 1.16512700199659
584.53325363 584.53325363 1 108188.856563489 80306 1.34720763782891 0.994328860227387 1.33956743501205
585.281702309897 585.281702309897 3 211018.388163014 80306 2.62767897993941 0.994328860227387 2.61277704516662
585.992934779176 585.992934779176 1 96731.5705192343 80306 1.20453727640817 0.994328860227387 1.19770617715233
589.813811778083 589.813811778083 1 106878.576645441 64376 1.6602239444116 0.99450893460243 1.65110754615822
591.582315759916 591.582315759916 1 311890.043093656 56906 5.4807936437925 0.99464969282334 5.45146971422632
591.93049088 591.93049088 3 81991.1873147998 55387 1.48033270108148 0.994653391029069 1.47241794098191
592.605955472261 592.605955472261 3 82995.0224993201 60586 1.36987129863863 0.994881274191794 1.36285930306837
597.936763134049 597.936763134049 3 1209330.13229068 83296 14.5184658601935 0.994634250326966 14.4405634067512
598.266614700971 598.266614700971 1 340036.831488336 83296 4.0822708351942 0.994633364427277 4.06036277531256
601.971983118612 601.971983118612 3 1055851.59080169 82983 12.7237095646299 0.994650294286522 12.6556414628754
602.30595915117 602.30595915117 1 137186.679863517 82537 1.66212340966496 0.994654833194762 1.65323908278941
606.72305082 606.72305082 1 114270.036153111 82983 1.37702946571118 0.994648474875994 1.36966025792893
607.98432859698 607.98432859698 3 200053.378977145 80306 2.49113863194712 0.994714629695573 2.47797204179761
610.785912224959 610.785912224959 2 137144.571505384 80306 1.70777490480641 0.994732284212304 1.69877883197853
612.561741382596 612.561741382596 1 1080352.02409978 80306 13.4529427950562 0.994731544490882 13.3820665644738
613.55771117981 613.55771117981 1 97077.2476508774 84927 1.14306695928123 0.995350285669441 1.13775202445988
614.787635789414 614.787635789414 1 143282.461750132 92099 1.55574394673267 0.995396304262672 1.54858177495672
617.328355236648 617.664355236648 3 135491.673794693 97036 1.39630316371958 0.995788877687127 1.39042316031131
619.620261164128 619.620261164128 1 358673.179648405 108639 3.3015140018631 0.996343362749516 3.28944156278089
620.979904956093 621.315904956093 3 1486582.53227264 113585 13.0878419885780 0.996366878351283 13.0402922665143
633.821616094463 633.821616094463 1 220892.690755794 118210 1.86864639840787 0.996688217746577 1.86245784842770
634.546723740438 634.546723740438 1 318728.241236367 118210 2.69628831094127 0.99668717763485 2.68735598672189
637.291201770002 637.291201770002 2 1399378.32077973 117657 11.8937107080729 0.99667818948401 11.8542020547687
637.317256428262 637.317256428262 1 694110.286593785 117657 5.89943893345729 0.996678180552826 5.87984206248071
637.545259919794 637.545259919794 2 1035152.534975 118003 8.7722560864978 0.996678505587127 8.7431190869182
637.777887809815 637.777887809815 1 142446.575185318 117657 1.21069358546723 0.996680001408573 1.20667408446883
637.924002330114 637.924002330114 1 142598.929050427 117657 1.21198848390174 0.99668020833806 1.20796493463851
640.591806299507 640.591806299507 1 1351482.28351057 115168 11.7348767323438 0.996684592871148 11.6959708383692
641.279168559852 641.279168559852 2 169692.516683094 115168 1.47343460582014 0.996684592871148 1.46854957022410
654.322967328119 654.322967328119 1 132409.872652619 101238 1.30790683984886 0.99682671054479 1.30375647286557
655.52015629138 655.52015629138 1 233053.826603393 101238 2.30203902293005 0.996826710534746 2.29473398674999
658.32431042 658.32431042 2 166921.767877695 94265 1.77077141969654 0.99683348916966 1.76516425281802
658.829293590318 658.829293590318 2 6767443.11359181 94265 71.7916842262962 0.996833489154223 71.564355079557
659.321277279924 659.321277279924 2 445472.397983866 91805 4.85237621027032 0.996839718459285 4.83704133530440
661.29630905 661.29630905 1 99996.8162270447 94265 1.06080534903776 0.996840038168807 1.05745324462448
662.562807459668 662.562807459668 1 217842.853910521 99604 2.18708941318141 0.996839085184264 2.18017620985195
663.322883885843 663.322883885843 2 9193547.44882652 101769 90.3374057800167 0.996838877271882 90.0518381534062
663.822847080003 663.822847080003 1 1031041.69092255 99604 10.3514084868334 0.996839424678028 10.3186920806223
663.79699302 663.79699302 2 198337.110123943 99604 1.99125647688790 0.996839423392817 1.98496295824815
664.288478799875 664.288478799875 2 104669.697017339 99289 1.05419227726474 0.9968411312645 1.05086222223888
664.31436158 664.31436158 1 228791.805769450 99289 2.30430164237177 0.996841131268435 2.29702265596559
667.338941238916 667.338941238916 2 3576327.0361495 99532 35.9314294513272 0.996870958355016 35.8189985122102
668.618388454718 668.618388454718 1 251743.291723779 99604 2.52744158591802 0.997880615652766 2.52208496578228
669.312025409928 669.312025409928 2 464544.484581973 102414 4.53594708323055 0.997908883067804 4.52646188748126
669.561967195564 669.561967195564 2 572317.371169189 103558 5.52653943847108 0.99790830194867 5.51497958669704
669.815691815664 669.815691815664 1 266276.131790056 103558 2.57127534125858 0.997905907087534 2.56589085179045
673.81063814 673.81063814 1 120301.140060233 106523 1.12934427363324 0.997904287195463 1.12697749237825
683.547328446548 683.547328446548 1 903876.737965677 113544 7.96058565812088 0.997897197697395 7.9438461202689
694.558851357268 694.558851357268 2 176131.113277778 100374 1.75474837385955 0.997979054701883 1.75120212338402
696.651309315563 696.651309315563 1 140725.063821376 101238 1.39004191925341 0.997978728068592 1.38723226653854
698.05738785 698.05738785 1 106763.742095542 102432 1.04228895360378 0.997978428133552 1.04018189157846
707.242282820107 707.242282820107 2 196347.951794059 95235 2.06172049975386 0.998218572791516 2.05804769475931
709.06465752265 709.06465752265 2 160774.322921014 96575 1.6647613038676 0.998223602733064 1.66180402643731
709.973363051393 709.973363051393 1 100855.133654394 93946 1.07354367034673 0.998224948357433 1.07163807489131
710.31665621 710.31665621 1 131669.771051828 93946 1.40154738947723 0.998224957929634 1.39905958389730
711.576815973444 711.576815973444 1 1437175.93025122 84632 16.9814719048495 0.998547597080887 16.9568079654841
712.577993642202 712.577993642202 1 158755.193283227 81591 1.94574393356163 0.998556041502568 1.94293436007493
714.860001559998 714.860001559998 1 979446.986901843 74789 13.0961369573312 0.998653948393203 13.0785088811369
714.83027436198 714.83027436198 2 12761300.4861537 74789 170.630714224735 0.99865390543971 170.401029148498
717.852457323438 717.852457323438 1 73345.9085532916 53123 1.38068084545849 0.99871810830432 1.37891096214832
718.66334273128 718.66334273128 1 137385.433501983 52857 2.59919090190482 0.998718773675629 2.59586075009924
719.362421621402 719.362421621402 1 99642.4313444056 52857 1.88513217444058 0.998718773675629 1.88271689347377
719.618178807775 719.618178807775 1 62918.6563660365 52857 1.19035617545522 0.998718773675629 1.18883105978785
727.340609651905 727.340609651905 1 171452.071918554 44693 3.83621757139942 0.998729287667294 3.83134284242049
727.687057068017 728.023057068017 3 1996169.59183346 44693 44.6640322160844 0.998729628441726 44.6072922998792
728.346834971234 728.346834971234 1 219607.816091389 40178 5.46587227068019 0.998729946456912 5.45893032023675
730.455109162978 730.455109162978 1 87002.8868842188 27282 3.18902158508243 0.998732739689223 3.18498026459744
732.184478255406 732.184478255406 1 97799.0586917313 25341.75 3.85920698814136 0.998750345024829 3.85438431092841
733.80679266 733.80679266 1 167473.162734257 25341.75 6.60858712339347 0.998751015829622 6.60033310268779
735.339045074008 735.339045074008 1 108160.568689263 25341.75 4.26807811967456 0.998751015828931 4.2627473576622
737.827924543186 737.827924543186 1 115369.560360512 25341.75 4.552549068652 0.998748359205343 4.546850912518
737.982946846285 737.982946846285 1 98978.5251734457 25341.75 3.90574941246937 0.998747483098286 3.90085739531639
739.580074498138 739.580074498138 2 42773.626085741 26286 1.62723982674203 0.99874693622035 1.62520079145434
739.612066641346 739.612066641346 1 676269.366933292 26286 25.7273593142088 0.99874693622035 25.6951212921061
739.993707263998 739.993707263998 1 75872.5304483987 26286 2.88642358854138 0.99874693622035 2.88280671568985
742.546837577118 742.546837577118 2 52393.7176411026 26286 1.99321759267681 0.998746936221 1.99071996390776
742.599356048381 742.599356048381 1 92594.9477640824 26286 3.52259559324669 0.998746936221482 3.51818155630242
742.827980831195 742.827980831195 1 108139.961793508 26286 4.11397556849685 0.99874700553133 4.10882077986528
743.027816856725 743.027816856725 1 46421.1881195895 25341.75 1.83180672682784 0.998747158993765 1.82951176424498
744.365417210538 744.365417210538 1 119455.463613078 25341.75 4.71378115611896 0.998747895501934 4.70787900953049
746.334912774822 746.334912774822 2 1412875.06066940 25341.75 55.752860819375 0.998756119746292 55.6835109367141
746.789003325644 746.789003325644 1 44752.9051510045 25341.75 1.76597532336971 0.998757760357593 1.76378155881551
749.369887355258 749.369887355258 1 104560.056707785 25341.75 4.12599985035702 0.998756990768415 4.12087119445351
750.32791907431 750.32791907431 1 58693.9183790806 25341.75 2.31609570685057 0.99875699076839 2.31321677850567
755.525733071108 755.525733071108 1 116184.806651875 25341.75 4.58471915522311 0.998755701478351 4.57901439595609
756.281821680524 756.281821680524 1 93220.6318168637 25341.75 3.67853963585244 0.998756466820385 3.67396524976273
757.648813224261 757.648813224261 1 145269.078633945 25341.75 5.73240122067122 0.998752355587509 5.72524922231809
760.22990878966 760.22990878966 1 127421.889785148 25341.75 5.02814090523141 0.998760673371772 5.02190939631707
769.525625660493 769.525625660493 1 92714.519773879 25341.75 3.65856816415122 0.996809897416452 3.64689695639867
779.745784512797 779.745784512797 1 117466.894653011 25341.75 4.63531108360753 0.995017290748558 4.61221467618793
782.82920569764 782.82920569764 1 136080.716281734 25341.75 5.36982316855521 0.99519309066724 5.34401091545102
782.461560773634 782.797560773634 3 34906.7477789654 25341.75 1.37744030222717 0.99519309066724 1.37081907158307
783.112996085157 783.112996085157 1 82287.5886433574 25341.75 3.2471154771615 0.995182518345392 3.23147255791988
785.302565223123 785.302565223123 1 93011.6046775355 25341.75 3.67029130496258 0.99511900175328 3.65237661953811
790.705712431205 790.705712431205 1 156921.782449088 25341.75 6.19222360133331 0.99859940960855 6.18355083245557
791.542318405701 791.542318405701 1 99342.3919505714 25341.75 3.92010780433756 0.998597712116903 3.91461068466311
793.902864113823 793.902864113823 1 96087.644664625 25341.75 3.79167360835874 0.99861967111515 3.7864398517552
795.496204000498 795.496204000498 1 114588.746255055 25341.75 4.52173769589925 0.998602918462708 4.51542045964783
798.139995668919 798.139995668919 1 93229.9886162004 25341.75 3.67890886052464 0.998603391031967 3.67377086341746
803.146418731738 803.146418731738 1 138531.804485816 25341.75 5.46654451590029 0.998627612004002 5.45904229582708
803.804520929626 803.804520929626 2 62604.7259458108 25341.75 2.47041841805758 0.99862761200821 2.46702804548595
803.43407204766 803.77007204766 3 57378.7764042809 25341.75 2.26419944969392 0.99862761200822 2.26109208955816
803.942338586708 803.942338586708 1 31504.384652545 25341.75 1.24318110045853 0.998627612007592 1.24147497364387
803.666201586613 804.002201586613 3 59859.9705215601 25341.75 2.36210879365317 0.998627612009263 2.35886706391194
804.114660520664 804.114660520664 1 248870.642435222 25341.75 9.82057839080656 0.998627612005064 9.8071007469197
804.293488654903 804.293488654903 1 56380.7017038997 25341.75 2.22481484916786 0.998627663608967 2.22176165478704
806.885746514041 806.885746514041 1 87423.861526466 25341.75 3.44979575311358 0.998616542532646 3.44502310741809
815.86255733931 815.86255733931 1 92241.4568974695 25341.75 3.63990083153174 0.998586663850667 3.63475642810655
818.695177315468 818.695177315468 1 88687.1498757467 29365 3.02016515837721 0.998552272357008 3.01579278179102
818.91117731848 818.91117731848 1 91420.4960581842 29365 3.11324692859473 0.998552272357008 3.10873979495674
820.31902256669 820.31902256669 1 96096.1615670352 37407 2.56893526791871 0.998548562309092 2.56520661844535
824.163234119798 824.163234119798 1 97478.8180824624 55811 1.74658791425458 0.998525937104782 1.74401333381694
826.17091515 826.17091515 1 130278.022938525 78343 1.66291848587015 0.998955613824695 1.66118175679285
836.756523561798 836.756523561798 1 867189.135056698 93908 9.23445430694614 0.99892689053364 9.2245447266127
836.73625449653 837.07225449653 3 5644908.61427402 93908 60.1110513936408 0.99892689053364 60.0465456553574
837.449235961025 837.449235961025 1 104887.457120545 93908 1.11691716489059 0.99892689053364 1.11571859050781
837.699710550146 838.035710550146 3 136436.879334559 93908 1.45287812896195 0.99892689053364 1.4513190316883
838.365873237415 838.365873237415 1 100663.910363705 93908 1.07194179796934 0.99892689053364 1.07079148707855
838.405929324187 838.405929324187 2 1037008.37131951 93908 11.0428118085734 0.99892689053364 11.0309616626864
841.75209029 841.75209029 1 117624.771638474 97225 1.20982022770352 0.9989253916315 1.20852014476245
844.082761310254 844.082761310254 1 167421.592299657 99512 1.68242616267040 0.998924293986434 1.68061636672983
844.06760873343 844.40360873343 3 711055.472900542 99512 7.1454244000778 0.998924293985575 7.13773802407501
844.36391117646 844.69991117646 3 143131.819831732 99512 1.43833728426453 0.998924279077212 1.43679003475382
849.715937842028 849.715937842028 1 157225.501993819 104339 1.50687185035144 0.99892164599639 1.50524690905868
849.392678041276 849.728678041276 3 1469961.01001753 104339 14.0883179828974 0.99892164599639 14.0731257887964
855.370793825477 855.370793825477 1 245911.391648359 101367 2.42595116407074 0.998922857093975 2.423338067984
866.888897138645 866.888897138645 1 185951.766626371 103904 1.78964974039856 0.99892170604309 1.78771997189850
866.927482559035 866.927482559035 2 838951.940663172 103095 8.13765886476718 0.998921705660642 8.12888407327767
866.6727241353 867.0087241353 3 155214.016928355 103095 1.50554359501775 0.998921518699357 1.50391989440322
867.430961475716 867.430961475716 1 193080.092579807 103095 1.87283663203653 0.998920916927192 1.87081568572877
867.659191828254 867.659191828254 1 175704.170651108 103095 1.70429381299877 0.998920916932826 1.70245473840367
868.43432503 868.43432503 2 149294.566686052 103095 1.44812616214222 0.998920898758019 1.44656348740210
868.937551731996 868.937551731996 1 156989.890427026 103982 1.50977948517076 0.998920268122554 1.50814932813271
873.791459698042 873.791459698042 1 231700.350130518 107368 2.15800191985059 0.998917953449801 2.15566686131789
877.425201426391 877.425201426391 2 8539768.32301796 107368 79.5373698217156 0.998918647347628 79.4513618758962
879.437733168388 879.773733168388 3 14562882.7791159 107368 135.635224453430 0.998918815696691 135.488577777776
879.74296408 880.07896408 3 750033.2982548 107222 6.99514370422861 0.998919081179776 6.98758252174854
880.058793590186 880.394793590186 3 363308.535450617 107222 3.38837678322189 0.998919081237144 3.38471422318128
880.768925316274 880.768925316274 1 202513.331352812 107115 1.89061598611596 0.998919995501321 1.88857411234568
881.440970700743 881.440970700743 1 137741.585607851 105627 1.30403765711278 0.998920537218083 1.30262999699570
892.746443212738 892.746443212738 2 111257.199954217 95055 1.17045079116529 0.99893645470587 1.16920596373434
893.088021890624 893.088021890624 1 148661.511779625 94602 1.57144153167612 0.998936551553825 1.56977038462101
894.496161424788 894.496161424788 1 210840.293801011 93908 2.24517925843391 0.998937118150802 2.24279289815192
898.848038989362 898.848038989362 1 111353.757267750 86373 1.2892195161422 0.998941774203326 1.28785523079264
899.102758726538 899.102758726538 1 110872.451563440 84554 1.31126205222036 0.998941652812734 1.30987428171563
901.939920974749 901.939920974749 2 156556.075569359 81893 1.91171498869695 0.998943404057794 1.90969507839724
914.5037195012 914.5037195012 1 91713.4176492217 70146 1.3074646829359 0.998945385974003 1.30608581234278
917.92314705 917.92314705 1 70998.1826364802 70609 1.00551179929584 0.998945071123332 1.00445105586294
918.558365591913 918.558365591913 1 94597.2262062582 70609 1.33973326638613 0.998945152908978 1.33832005264734
922.776771822573 922.776771822573 2 130261.361969938 59707 2.18167655333442 0.998951803547083 2.17938972770980
923.644421113536 923.644421113536 1 66377.2944209457 52752 1.25828962733064 0.99895512748577 1.25697487508410
925.410337616782 925.410337616782 1 85428.3154148988 54668 1.56267497283418 0.998954607607328 1.56104136430536
924.850242567616 925.354242567616 2 224396.176480765 54668 4.10470799152639 0.998954607607327 4.10041696101791
927.277955053424 927.277955053424 1 54268.7985257888 53974 1.00546186174434 0.998954871137906 1.00441102453289
936.446526833024 936.446526833024 1 70679.5930456237 25341.75 2.78905730841886 0.952118646153628 2.65551346853665
936.539261024789 937.043261024789 2 117802.162401498 25341.75 4.64854094139112 0.948369409960046 4.40853402976221
937.179029129234 937.179029129234 1 112690.336216004 25341.75 4.44682534615816 0.948369065723375 4.21723159897104
937.398354601675 937.398354601675 1 32120.8607005370 25341.75 1.26750759914122 0.94826609977707 1.20193448747544
936.98308750378 937.48708750378 2 27975.8271299323 25341.75 1.10394219538636 0.947889191062848 1.04641487456492
938.097624482957 938.097624482957 1 43160.9855942099 25341.75 1.70315726396993 0.94793837293841 1.61448812566589
954.54641136165 954.54641136165 1 166188.448544153 25341.75 6.55789156408508 0.814244486696521 5.3397270504099
955.807819207152 955.807819207152 1 227052.969117362 25341.75 8.95964047934188 0.804713084105192 7.20993992260493
955.91488484445 956.41888484445 2 97584.3097343681 25341.75 3.85073287102777 0.804713084101074 3.09873512469414
956.51356826903 956.51356826903 1 119192.114242592 25341.75 4.70338923880916 0.804713084101235 3.78487886009068
956.41391345211 956.91791345211 2 37347.5132345468 25341.75 1.47375430799163 0.804713084101258 1.18594937439146
964.565649278745 964.565649278745 1 179594.333612280 25341.75 7.08689548323539 0.78787586607107 5.58359391660924
967.132381792606 967.132381792606 1 82511.816496632 25341.75 3.25596363694820 0.782867434381294 2.54898789889642
973.719545797047 973.719545797047 1 90179.3076384198 25341.75 3.55852723819072 0.721608484138275 2.56786344611557
977.13330962 977.46930962 3 38876.2984558739 25341.75 1.53408105027766 0.661068430778192 1.01413255259361
977.838994088583 977.838994088583 1 73550.6785054796 25341.75 2.9023519885359 0.661068430778192 1.91865327462739
979.173851192455 979.173851192455 1 92204.3455414628 25341.75 3.63843639612350 0.661068430778191 2.40525543887162
980.817032874894 980.817032874894 1 86063.5297265803 25341.75 3.39611627952214 0.66106843077819 2.24506525964397
981.498548047685 981.498548047685 1 106563.628301698 25341.75 4.20506193541084 0.66106843077819 2.77983369496714
985.552071602026 985.552071602026 1 40285.3412923447 25341.75 1.58968268933064 0.656847076392248 1.04417842687820
987.274291021213 987.274291021213 1 55662.0184382012 25341.75 2.19645519501223 0.637295772508042 1.39979161028462
990.218016582784 990.218016582784 1 44369.3921313256 25341.75 1.75084167949434 0.627441419935788 1.09855058946469
998.221737246758 998.221737246758 1 69344.4379687993 25341.75 2.73637132276971 0.625436753745868 1.71142719715637
998.877818934282 999.213818934282 3 154493.515958451 25341.75 6.09640281189937 0.625436753745653 3.81291438420021
1002.83599377682 1002.83599377682 1 71776.4116549289 25341.75 2.83233840026553 0.610405489902912 1.72887490878491
1006.23252551303 1006.23252551303 1 55857.7426703165 25341.75 2.20417858554822 0.562774313117775 1.24045508947081
1008.38889783637 1008.38889783637 1 66352.5068832978 25341.75 2.61830800490486 0.562774313117769 1.47351648899109
1014.23746197559 1014.23746197559 1 54141.9297945943 25341.75 2.13647162467447 0.519794032732307 1.11052520160769
1018.49509787688 1018.49509787688 1 76975.651713182 25341.75 3.03750339708907 0.51945104977721 1.57783432831976
1019.1207676207 1019.4567676207 3 109032.357861226 25341.75 4.30247942076715 0.519451049812911 2.23492745191594
1019.43372723362 1019.76972723362 3 58751.4047191295 25341.75 2.31836415082343 0.519451052127873 1.20427669736077
1020.10578035945 1020.10578035945 1 78065.1062143008 25341.75 3.08049389700004 0.513706690807632 1.58247032588100
1033.66338082434 1033.66338082434 1 72353.9558577827 25341.75 2.85512862599397 0.5 1.42756431299699
1039.47091594066 1039.47091594066 1 52236.9083246538 25341.75 2.06129838407584 0.5 1.03064919203792
1045.53988348215 1045.53988348215 1 121451.058412334 25341.75 4.79252847227734 0.5 2.39626423613867
1055.50923331565 1055.50923331565 1 98468.779001121 25341.75 3.88563453593856 0.5 1.94281726796928
1055.80821525901 1055.80821525901 1 77409.7000249572 25341.75 3.05463119259551 0.5 1.52731559629775
1057.07811349296 1057.07811349296 1 84754.7091512988 25341.75 3.34446946841867 0.5 1.67223473420933
1063.02033243197 1063.02033243197 1 54268.724906119 25341.75 2.14147503254980 0.5 1.07073751627490
1067.44551868114 1067.44551868114 1 71995.6261656537 25341.75 2.84098873067778 0.5 1.42049436533889
1071.61576376866 1071.61576376866 1 58819.5203773964 25341.75 2.32105203379389 0.5 1.16052601689695
1073.62738854233 1074.13138854233 2 71118.7508556495 25341.75 2.80638672765888 0.5 1.40319336382944
1087.88557599890 1087.88557599890 1 64164.8156658932 25341.75 2.53198045383185 0.5 1.26599022691592
1087.46573656486 1087.96973656486 2 124689.863321082 25341.75 4.9203335729017 0.5 2.46016678645085
1088.74001530459 1088.74001530459 1 83025.2177628651 25341.75 3.27622274558249 0.5 1.63811137279125
1092.07679916231 1092.07679916231 1 82394.5256202003 25341.75 3.25133527164463 0.5 1.62566763582231
1111.50948515953 1111.50948515953 1 69175.707020571 25341.75 2.72971310270881 0.5 1.36485655135441
1112.73076689083 1112.73076689083 1 69868.3738822197 25341.75 2.75704613462842 0.5 1.37852306731421
1114.78808290559 1115.29208290559 2 80037.315503185 25341.75 3.15831840749692 0.5 1.57915920374846
1120.63992802247 1120.63992802247 1 52707.6534539469 25341.75 2.07987425706381 0.5 1.03993712853191
1211.20865612551 1211.20865612551 1 59030.477705974 25341.75 2.32937653105938 0.5 1.16468826552969
1225.98137112264 1225.98137112264 1 52628.1432143186 25341.75 2.07673673737286 0.5 1.03836836868643
1229.65636196384 1229.65636196384 1 53761.1724732345 25341.75 2.12144672223641 0.5 1.06072336111820
1252.41756119701 1252.41756119701 1 79481.3994057764 25341.75 3.13638163922288 0.5 1.56819081961144
1254.61968402365 1254.61968402365 1 352054.376689477 25341.75 13.8922677672014 0.5 6.94613388360072
1254.60827238390 1255.11227238390 2 2317367.25019834 25341.75 91.4446417551408 0.5 45.7223208775704
1255.06379037518 1255.56779037518 2 198745.278191573 25341.75 7.84260274809643 0.5 3.92130137404822
1512.45801162948 1513.13001162948 3 51165.5874042878 25341.75 2.01902344566921 0.5 1.00951172283461
