# Supplementary material for: Isotope pattern deconvolution for peptide mass spectrometry by non-negative least squares/least absolute deviation template matching
Source: BMC Bioinformatics. 2012 Nov 8;13:291. doi: 10.1186/1471-2105-13-291 (PMC3608065; doi:10.1186/1471-2105-13-291)
Supplement: Additional file 3 — Evaluation and results. [file 1471-2105-13-291-S3.zip › eval/results/ESI/FT/Lys_1000/L2/L2.mas]

Thresh	MascotScore	!>	%SC	#Cand	#Hits	%Hits	Index	ppm
50	1.22e+02	60	63	14	11	0.79	1	5
20	1.33e+02	60	70	22	15	0.68	1	5
15	1.33e+02	60	70	22	15	0.68	1	5
10	1.33e+02	60	80	32	18	0.56	1	5
9	1.36e+02	60	80	35	18	0.51	1	5
8	1.39e+02	60	80	36	18	0.50	1	5
7	1.33e+02	60	80	40	18	0.45	1	5
6	1.29e+02	60	80	46	19	0.41	1	5
5	1.32e+02	60	80	51	19	0.37	1	5
4	1.23e+02	60	80	67	19	0.28	1	5
3	1.01e+02	60	80	87	20	0.23	1	5
2.5	9.99e+01	60	80	95	21	0.22	1	5
2	9.63e+01	60	80	115	22	0.19	1	4
1	7.79e+01	60	80	193	22	0.11	1	4
0.5	7.79e+01	60	80	193	22	0.11	1	4
