# Supplementary material for: Isotope pattern deconvolution for peptide mass spectrometry by non-negative least squares/least absolute deviation template matching
Source: BMC Bioinformatics. 2012 Nov 8;13:291. doi: 10.1186/1471-2105-13-291 (PMC3608065; doi:10.1186/1471-2105-13-291)
Supplement: Additional file 3 — Evaluation and results. [file 1471-2105-13-291-S3.zip › eval/results/ESI/FT/Lys_1000/L2/L2.ppm]

"loc_init" "loc_most_intense" "charge" "amplitude" "localnoise" "ratio" "goodness_of_fit" "ratio_adj"
301.142980 301.142980 1 157196.920212 144308.000000 1.089315 0.998279 1.087441
303.691325 303.691325 2 1474893.963742 144308.000000 10.220459 0.998279 10.202870
309.206472 309.206472 1 547686.494307 144308.000000 3.795261 0.998279 3.788729
311.171086 311.171086 1 188456.590760 144308.000000 1.305933 0.998279 1.303686
321.208968 321.208968 1 456442.125093 144308.000000 3.162972 0.998279 3.157528
323.226923 323.226923 1 151239.858591 144308.000000 1.048035 0.998279 1.046232
325.235415 325.235415 1 1048604.253429 144308.000000 7.266432 0.998279 7.253927
328.837132 328.837132 3 4116072.688005 144308.000000 28.522831 0.998279 28.473744
336.244433 336.244433 2 406031.571023 142283.000000 2.853690 0.998282 2.848786
341.206293 341.206293 1 252210.591865 129335.000000 1.950057 0.998416 1.946968
344.176328 344.176328 3 906923.413035 133950.000000 6.770612 0.998416 6.759888
344.188141 344.188141 1 173669.009388 133950.000000 1.296521 0.998416 1.294468
350.251893 350.251893 1 302167.378287 127990.000000 2.360867 0.999005 2.358519
350.515025 350.515025 3 3803730.007202 127990.000000 29.718962 0.999005 29.689407
350.755005 350.755005 2 152811.459772 125260.000000 1.219954 0.999040 1.218784
351.175261 351.175261 1 196068.611817 126366.000000 1.551593 0.999040 1.550103
353.267796 353.267796 1 6869764.973751 126076.000000 54.489078 0.999044 54.436979
356.731924 356.731924 2 501331.109223 121823.000000 4.115242 0.999047 4.111322
357.211323 357.211323 1 127304.360721 121823.000000 1.044994 0.999048 1.044000
361.834041 361.834041 3 212942.278497 128781.000000 1.653522 0.999027 1.651913
363.846478 363.846478 3 925193.471844 127546.000000 7.253802 0.999026 7.246739
367.281236 367.281236 1 270750.236443 112746.000000 2.401418 0.999039 2.399111
369.240743 369.240743 1 2298457.401658 112204.000000 20.484630 0.999043 20.465034
371.231421 371.231421 1 138522.492779 114959.000000 1.204973 0.999042 1.203818
378.291248 378.291248 1 491365.051360 105015.000000 4.678999 0.998810 4.673431
379.212125 379.212125 1 142676.253022 102471.000000 1.392357 0.998832 1.390731
382.278132 382.278132 1 112089.108135 98031.000000 1.143405 0.998463 1.141648
385.232334 385.232334 1 203620.912887 105621.000000 1.927845 0.998476 1.924906
391.285465 391.285465 1 646654.036968 93389.000000 6.924306 0.998245 6.912155
395.161115 395.161115 2 305666.732714 87262.000000 3.502862 0.998231 3.496664
395.274212 395.274212 1 314021.381155 87737.000000 3.579121 0.998227 3.572777
397.271602 397.271602 1 2482219.312853 84610.000000 29.337186 0.997944 29.276857
399.282128 399.282128 1 154400.644404 89211.000000 1.730735 0.997243 1.725964
409.164641 409.164641 2 242888.709648 104525.000000 2.323738 0.996612 2.315865
413.268674 413.268674 1 433480.620378 105015.000000 4.127797 0.996604 4.113777
414.701859 414.701859 2 713939.365457 106245.000000 6.719746 0.996602 6.696913
415.210482 415.210482 1 493550.977320 108322.000000 4.556332 0.996600 4.540842
421.762321 421.762321 2 487413.534588 112643.000000 4.327065 0.996449 4.311697
427.306477 427.306477 1 430205.852176 110871.000000 3.880238 0.996437 3.866413
429.233619 429.233619 1 202585.356363 116660.000000 1.736545 0.996422 1.730332
432.242786 432.242786 1 190389.042414 117752.000000 1.616865 0.996420 1.611075
437.188716 437.188716 1 404285.121343 112759.000000 3.585391 0.996405 3.572503
437.216354 437.216354 2 280990.715957 112759.000000 2.491958 0.996405 2.483000
437.714299 437.714299 2 19579181.388456 112541.000000 173.973764 0.996406 173.348574
438.199228 438.199228 1 352766.630710 111790.000000 3.155619 0.996407 3.144280
439.561325 439.561325 3 127773.053148 109801.000000 1.163678 0.996406 1.159496
443.276112 443.276112 1 318231.223815 106245.000000 2.995258 0.996406 2.984494
445.229893 445.229893 3 11046601.734552 106219.000000 103.998359 0.996406 103.624593
447.213868 447.213868 2 345526.541080 104611.000000 3.302966 0.996406 3.291095
448.701068 448.701068 2 294355.904465 105276.000000 2.796040 0.996404 2.785985
452.201943 452.201943 3 382510.803225 112541.000000 3.398857 0.996388 3.386580
453.169666 453.169666 1 728436.455279 111790.000000 6.516115 0.996401 6.492664
455.207895 455.207895 3 215757.143781 110871.000000 1.946020 0.996402 1.939018
455.340060 455.340060 1 204440.768088 110871.000000 1.843952 0.996402 1.837318
457.876824 457.876824 3 237243.317571 123616.000000 1.919196 0.994543 1.908722
466.239457 466.239457 2 586490.002493 114297.000000 5.131281 0.994193 5.101482
467.199811 467.199811 1 133972.370635 112856.000000 1.187109 0.994193 1.180215
467.215077 467.215077 2 320533.283228 112856.000000 2.840197 0.994193 2.823703
479.291018 479.291018 1 143034.589104 106254.000000 1.346157 0.991834 1.335165
487.305361 487.305361 1 169002.846281 98917.000000 1.708532 0.990042 1.691518
488.200986 488.200986 2 228866.047669 96904.000000 2.361781 0.990046 2.338272
489.540872 489.540872 3 895453.838008 97975.000000 9.139616 0.990040 9.048583
491.890737 491.890737 3 107097.019389 96767.000000 1.106751 0.990043 1.095731
492.750974 492.750974 2 878519.390772 95133.000000 9.234644 0.990043 9.142698
497.207188 497.207188 2 6500269.563130 89788.000000 72.395750 0.990047 71.675223
497.892999 497.892999 3 11882491.995391 89516.000000 132.741543 0.990046 131.420284
510.546023 510.546023 3 118155.337067 91240.000000 1.294995 0.990066 1.282130
516.755281 516.755281 2 2516964.394583 93471.000000 26.927757 0.990058 26.660042
517.250552 517.250552 2 410583.157704 93471.000000 4.392626 0.990058 4.348955
523.278302 523.278302 2 7467105.606213 99128.000000 75.327915 0.990057 74.578938
525.266272 525.266272 2 1493496.832403 100298.000000 14.890594 0.990058 14.742553
543.272618 543.272618 3 814734.483473 80911.000000 10.069514 0.992070 9.989658
545.272126 545.272126 1 1084288.644459 79435.000000 13.650011 0.992073 13.541806
545.767430 545.767430 2 597163.927624 76760.000000 7.779624 0.992073 7.717955
546.263221 546.263221 2 1139068.315454 78460.000000 14.517822 0.992072 14.402730
553.275518 553.275518 2 166439.642161 80972.000000 2.055521 0.992071 2.039223
554.271239 554.271239 1 84561.264712 83296.000000 1.015190 0.992116 1.007186
562.226681 562.226681 1 101890.202659 81360.000000 1.252338 0.992109 1.242455
572.274448 572.274448 3 162324.304311 79914.000000 2.031237 0.994222 2.019501
572.605715 572.605715 3 85615.079381 79435.000000 1.077800 0.994229 1.071580
574.303451 574.303451 1 124319.330447 79112.000000 1.571435 0.994260 1.562415
578.281551 578.281551 3 5986381.388753 87828.000000 68.160284 0.994283 67.770607
583.296124 583.296124 1 96715.161134 82537.000000 1.171779 0.994323 1.165127
585.281702 585.281702 3 211018.388163 80306.000000 2.627679 0.994329 2.612777
591.930491 591.930491 3 81991.187315 55387.000000 1.480333 0.994653 1.472418
592.605955 592.605955 3 82995.022499 60586.000000 1.369871 0.994881 1.362859
597.936763 597.936763 3 1209330.132291 83296.000000 14.518466 0.994634 14.440563
598.266615 598.266615 1 340036.831488 83296.000000 4.082271 0.994633 4.060363
601.971983 601.971983 3 1055851.590802 82983.000000 12.723710 0.994650 12.655641
602.305959 602.305959 1 137186.679864 82537.000000 1.662123 0.994655 1.653239
607.984329 607.984329 3 200053.378977 80306.000000 2.491139 0.994715 2.477972
610.785912 610.785912 2 137144.571505 80306.000000 1.707775 0.994732 1.698779
617.328355 617.664355 3 135491.673795 97036.000000 1.396303 0.995789 1.390423
620.979905 621.315905 3 1486582.532273 113585.000000 13.087842 0.996367 13.040292
637.291202 637.291202 2 1399378.320780 117657.000000 11.893711 0.996678 11.854202
637.317256 637.317256 1 694110.286594 117657.000000 5.899439 0.996678 5.879842
641.279169 641.279169 2 169692.516683 115168.000000 1.473435 0.996685 1.468550
654.322967 654.322967 1 132409.872653 101238.000000 1.307907 0.996827 1.303756
658.324310 658.324310 2 166921.767878 94265.000000 1.770771 0.996833 1.765164
658.829294 658.829294 2 6767443.113592 94265.000000 71.791684 0.996833 71.564355
659.321277 659.321277 2 445472.397984 91805.000000 4.852376 0.996840 4.837041
661.296309 661.296309 1 99996.816227 94265.000000 1.060805 0.996840 1.057453
663.322884 663.322884 2 9193547.448827 101769.000000 90.337406 0.996839 90.051838
663.796993 663.796993 2 198337.110124 99604.000000 1.991256 0.996839 1.984963
664.288479 664.288479 2 104669.697017 99289.000000 1.054192 0.996841 1.050862
664.314362 664.314362 1 228791.805769 99289.000000 2.304302 0.996841 2.297023
667.338941 667.338941 2 3576327.036149 99532.000000 35.931429 0.996871 35.818999
669.312025 669.312025 2 464544.484582 102414.000000 4.535947 0.997909 4.526462
707.242283 707.242283 2 196347.951794 95235.000000 2.061720 0.998219 2.058048
710.316656 710.316656 1 131669.771052 93946.000000 1.401547 0.998225 1.399060
714.830274 714.830274 2 12761300.486154 74789.000000 170.630714 0.998654 170.401029
719.362422 719.362422 1 99642.431344 52857.000000 1.885132 0.998719 1.882717
727.340610 727.340610 1 171452.071919 44693.000000 3.836218 0.998729 3.831343
727.687057 728.023057 3 1996169.591833 44693.000000 44.664032 0.998730 44.607292
728.346835 728.346835 1 219607.816091 40178.000000 5.465872 0.998730 5.458930
730.455109 730.455109 1 87002.886884 27282.000000 3.189022 0.998733 3.184980
735.339045 735.339045 1 108160.568689 25341.750000 4.268078 0.998751 4.262747
744.365417 744.365417 1 119455.463613 25341.750000 4.713781 0.998748 4.707879
746.334913 746.334913 2 1412875.060669 25341.750000 55.752861 0.998756 55.683511
749.369887 749.369887 1 104560.056708 25341.750000 4.126000 0.998757 4.120871
750.327919 750.327919 1 58693.918379 25341.750000 2.316096 0.998757 2.313217
755.525733 755.525733 1 116184.806652 25341.750000 4.584719 0.998756 4.579014
756.281822 756.281822 1 93220.631817 25341.750000 3.678540 0.998756 3.673965
769.525626 769.525626 1 92714.519774 25341.750000 3.658568 0.996810 3.646897
782.461561 782.797561 3 34906.747779 25341.750000 1.377440 0.995193 1.370819
785.302565 785.302565 1 93011.604678 25341.750000 3.670291 0.995119 3.652377
791.542318 791.542318 1 99342.391951 25341.750000 3.920108 0.998598 3.914611
795.496204 795.496204 1 114588.746255 25341.750000 4.521738 0.998603 4.515420
803.804521 803.804521 2 62604.725946 25341.750000 2.470418 0.998628 2.467028
803.434072 803.770072 3 57378.776404 25341.750000 2.264199 0.998628 2.261092
803.666202 804.002202 3 59859.970522 25341.750000 2.362109 0.998628 2.358867
804.293489 804.293489 1 56380.701704 25341.750000 2.224815 0.998628 2.221762
820.319023 820.319023 1 96096.161567 37407.000000 2.568935 0.998549 2.565207
836.736254 837.072254 3 5644908.614274 93908.000000 60.111051 0.998927 60.046546
837.449236 837.449236 1 104887.457121 93908.000000 1.116917 0.998927 1.115719
837.699711 838.035711 3 136436.879335 93908.000000 1.452878 0.998927 1.451319
838.365873 838.365873 1 100663.910364 93908.000000 1.071942 0.998927 1.070791
838.405929 838.405929 2 1037008.371320 93908.000000 11.042812 0.998927 11.030962
844.067609 844.403609 3 711055.472901 99512.000000 7.145424 0.998924 7.137738
844.363911 844.699911 3 143131.819832 99512.000000 1.438337 0.998924 1.436790
849.392678 849.728678 3 1469961.010018 104339.000000 14.088318 0.998922 14.073126
855.370794 855.370794 1 245911.391648 101367.000000 2.425951 0.998923 2.423338
866.927483 866.927483 2 838951.940663 103095.000000 8.137659 0.998922 8.128884
866.672724 867.008724 3 155214.016928 103095.000000 1.505544 0.998922 1.503920
867.430961 867.430961 1 193080.092580 103095.000000 1.872837 0.998921 1.870816
868.434325 868.434325 2 149294.566686 103095.000000 1.448126 0.998921 1.446563
877.425201 877.425201 2 8539768.323018 107368.000000 79.537370 0.998919 79.451362
879.437733 879.773733 3 14562882.779116 107368.000000 135.635224 0.998919 135.488578
879.742964 880.078964 3 750033.298255 107222.000000 6.995144 0.998919 6.987583
880.058794 880.394794 3 363308.535451 107222.000000 3.388377 0.998919 3.384714
881.440971 881.440971 1 137741.585608 105627.000000 1.304038 0.998921 1.302630
894.496161 894.496161 1 210840.293801 93908.000000 2.245179 0.998937 2.242793
901.939921 901.939921 2 156556.075569 81893.000000 1.911715 0.998943 1.909695
914.503720 914.503720 1 91713.417649 70146.000000 1.307465 0.998945 1.306086
918.558366 918.558366 1 94597.226206 70609.000000 1.339733 0.998945 1.338320
923.644421 923.644421 1 66377.294421 52752.000000 1.258290 0.998955 1.256975
925.410338 925.410338 1 85428.315415 54668.000000 1.562675 0.998955 1.561041
924.850243 925.354243 2 224396.176481 54668.000000 4.104708 0.998955 4.100417
936.446527 936.446527 1 70679.593046 25341.750000 2.789057 0.952119 2.655513
936.539261 937.043261 2 117802.162401 25341.750000 4.648541 0.948369 4.408534
937.398355 937.398355 1 32120.860701 25341.750000 1.267508 0.948266 1.201934
936.983088 937.487088 2 27975.827130 25341.750000 1.103942 0.947889 1.046415
954.546411 954.546411 1 166188.448544 25341.750000 6.557892 0.814244 5.339727
955.914885 956.418885 2 97584.309734 25341.750000 3.850733 0.804713 3.098735
956.513568 956.513568 1 119192.114243 25341.750000 4.703389 0.804713 3.784879
956.413913 956.917913 2 37347.513235 25341.750000 1.473754 0.804713 1.185949
964.565649 964.565649 1 179594.333612 25341.750000 7.086895 0.787876 5.583594
977.133310 977.469310 3 38876.298456 25341.750000 1.534081 0.661068 1.014133
981.498548 981.498548 1 106563.628302 25341.750000 4.205062 0.661068 2.779834
985.552072 985.552072 1 40285.341292 25341.750000 1.589683 0.656847 1.044178
998.877819 999.213819 3 154493.515958 25341.750000 6.096403 0.625437 3.812914
1008.388898 1008.388898 1 66352.506883 25341.750000 2.618308 0.562774 1.473516
1018.495098 1018.495098 1 76975.651713 25341.750000 3.037503 0.519451 1.577834
1019.120768 1019.456768 3 109032.357861 25341.750000 4.302479 0.519451 2.234927
1019.433727 1019.769727 3 58751.404719 25341.750000 2.318364 0.519451 1.204277
1033.663381 1033.663381 1 72353.955858 25341.750000 2.855129 0.500000 1.427564
1039.470916 1039.470916 1 52236.908325 25341.750000 2.061298 0.500000 1.030649
1045.539883 1045.539883 1 121451.058412 25341.750000 4.792528 0.500000 2.396264
1055.509233 1055.509233 1 98468.779001 25341.750000 3.885635 0.500000 1.942817
1067.445519 1067.445519 1 71995.626166 25341.750000 2.840989 0.500000 1.420494
1071.615764 1071.615764 1 58819.520377 25341.750000 2.321052 0.500000 1.160526
1073.627389 1074.131389 2 71118.750856 25341.750000 2.806387 0.500000 1.403193
1087.465737 1087.969737 2 124689.863321 25341.750000 4.920334 0.500000 2.460167
1088.740015 1088.740015 1 83025.217763 25341.750000 3.276223 0.500000 1.638111
1111.509485 1111.509485 1 69175.707021 25341.750000 2.729713 0.500000 1.364857
1112.730767 1112.730767 1 69868.373882 25341.750000 2.757046 0.500000 1.378523
1120.639928 1120.639928 1 52707.653454 25341.750000 2.079874 0.500000 1.039937
1229.656362 1229.656362 1 53761.172473 25341.750000 2.121447 0.500000 1.060723
1252.417561 1252.417561 1 79481.399406 25341.750000 3.136382 0.500000 1.568191
1254.619684 1254.619684 1 352054.376689 25341.750000 13.892268 0.500000 6.946134
1254.608272 1255.112272 2 2317367.250198 25341.750000 91.444642 0.500000 45.722321
1255.063790 1255.567790 2 198745.278192 25341.750000 7.842603 0.500000 3.921301
1512.458012 1513.130012 3 51165.587404 25341.750000 2.019023 0.500000 1.009512
