# Supplementary material for: Isotope pattern deconvolution for peptide mass spectrometry by non-negative least squares/least absolute deviation template matching
Source: BMC Bioinformatics. 2012 Nov 8;13:291. doi: 10.1186/1471-2105-13-291 (PMC3608065; doi:10.1186/1471-2105-13-291)
Supplement: Additional file 3 — Evaluation and results. [file 1471-2105-13-291-S3.zip › eval/results/ESI/FT/Lys_1000/L2/L2.man]

cutoff	tp	fp	tpr	fpr	ppv
50.000	13.000	1.000	0.333	0.071	0.929
20.000	21.000	1.000	0.538	0.045	0.955
15.000	21.000	1.000	0.538	0.045	0.955
10.000	27.000	3.000	0.692	0.100	0.900
9.000	29.000	4.000	0.744	0.121	0.879
8.000	29.000	5.000	0.744	0.147	0.853
7.000	31.000	6.000	0.795	0.162	0.838
6.000	32.000	11.000	0.821	0.256	0.744
5.000	33.000	14.000	0.846	0.298	0.702
4.000	35.000	27.000	0.897	0.435	0.565
3.000	35.000	46.000	0.897	0.568	0.432
2.500	36.000	53.000	0.923	0.596	0.404
2.000	37.000	72.000	0.949	0.661	0.339
1.000	38.000	149.000	0.974	0.797	0.203
