# Supplementary material for: Isotope pattern deconvolution for peptide mass spectrometry by non-negative least squares/least absolute deviation template matching
Source: BMC Bioinformatics. 2012 Nov 8;13:291. doi: 10.1186/1471-2105-13-291 (PMC3608065; doi:10.1186/1471-2105-13-291)
Supplement: Additional file 3 — Evaluation and results. [file 1471-2105-13-291-S3.zip › eval/results/ESI/FT/Lys_1000/L2reg/L2reg.ppm]

"activesince" "loc_init" "loc_most_intense" "charge" "amplitude" "localnoise"
33 303.691325 303.69132486 2 1544177.42882604 144308
36 325.239170 325.23917049 1 1308945.81456681 144308
21 328.837920 328.837919951218 3 4652603.41880674 144308
35 344.178489 344.17848856 3 1217163.90392668 133950
22 350.514444 350.514444315590 3 4086948.58229571 127990
17 353.268343 353.268342986312 1 7052797.66644718 126076
34 363.843939 363.84393877 3 1299512.81835918 127546
27 369.243447 369.24344748 1 2591300.57176174 112204
38 378.287279 378.28727916 1 795223.72297878 105015
39 391.281056 391.28105615 1 640657.018189863 93389
23 397.269928 397.269927954328 1 2608696.904698 84610
35 414.700234 414.70023357 2 899704.775122587 106245
39 415.211357 415.21135717 1 518233.560385402 108408
36 437.202535 437.20253479 2 632086.411087649 112759
2 437.714299 437.71429922 2 21690912.5785535 112342
7 445.229893 445.22989324 3 11892446.7773976 106219
38 453.173973 453.17397269 1 774788.022919458 111790
36 466.239553 466.23955348 2 848776.802970566 114297
40 467.215077 467.21507716 2 551808.728330421 112856
30 489.540872 489.54087202 3 1125249.10430392 97892
34 492.749429 492.74942943 2 881132.605464672 95133
10 497.208619 497.208619256799 2 7580608.75385993 89516
3 497.893315 497.893315299969 3 13563286.6503206 89516
20 516.758026 516.75802558 2 3279398.75699194 93471
11 523.279423 523.279423401266 2 7587288.14200738 99128
27 525.264882 525.264881567339 2 1727764.63703475 100298
29 543.272618 543.27261848 3 925437.688936038 80911
28 545.268884 545.26888367 2 1070032.93865374 79435
23 546.271079 546.271079112262 2 2015219.09795176 78460
9 578.281551 578.28155065 3 6456952.30882761 87828
40 585.281702 585.28170231 3 298904.286988534 80306
37 591.593192 591.59319173 3 277660.291982185 56906
40 592.257184 592.2571843 3 151646.764983461 55117
24 597.941011 597.94101118 3 1454231.83357152 83296
26 601.972581 601.972580551377 3 1185451.77330822 82983
26 620.979180 621.315179628974 3 1636180.03729967 113585
25 637.296878 637.296878398558 2 2356864.89340526 117657
11 658.830579 658.83057872714 2 7267034.9086902 94265
32 659.321277 659.32127728 2 555355.233081555 91805
8 663.323462 663.323462338447 2 10302075.4763932 101769
26 663.822847 663.82284708 2 1021608.36195149 99604
17 667.341002 667.341002087988 2 4125108.64555519 99532
37 669.312025 669.31202541 2 667139.029040956 102414
1 714.831109 714.83110929 2 13796942.5252608 74789
39 727.349232 727.68523221 3 161096.988096041 44693
14 727.684660 728.020659721384 3 2240659.08524914 44693
22 728.002504 728.33850366 3 327738.692845062 40178
37 728.368219 728.36821871 1 198182.415140884 40178
37 739.639494 739.9754945 3 90307.5773360314 26286
14 746.335896 746.335896482562 2 1428693.36733447 25341.75
40 755.522027 755.52202692 1 133267.76053705 25341.75
39 782.461561 782.79756075 3 70717.6863938634 25341.75
40 782.792749 783.12874933 3 46027.3846625326 25341.75
36 803.744192 804.0801917 3 166713.828538472 25341.75
38 803.787471 803.787470649345 2 134603.357974042 25341.75
11 836.740523 837.07652298746 3 6265528.62185249 93908
37 837.732781 838.068780572876 3 252083.447705363 93908
28 838.402570 838.40257004 2 1212722.61091494 93908
31 844.069935 844.405934536474 3 1018696.89620944 99512
26 849.386191 849.722190579367 3 1702447.44838561 104339
30 866.927483 866.92748255 2 1164122.80369479 103095
9 877.427009 877.427008768543 2 8758155.44745545 107368
3 879.435008 879.771008022251 3 15661972.2720061 107368
24 879.742964 880.07896408 3 1672538.02149719 107222
36 924.863335 925.36733462 2 322486.960916392 54668
34 936.536583 937.040583023504 2 187004.868460157 25341.75
37 936.802093 937.13809281 3 103214.003822737 25341.75
38 937.130524 937.466524283572 3 66974.4864373038 25341.75
37 954.550661 954.55066079 1 187768.331452876 25341.75
32 955.906341 956.41034135102 2 235228.638386660 25341.75
36 956.179307 956.51530686 3 104477.346249490 25341.75
40 956.515307 956.51530686 1 149582.327148871 25341.75
40 964.189418 964.52541822 3 61827.898138577 25341.75
35 964.570703 964.5707027 1 226789.979188937 25341.75
40 977.334994 977.83899413 2 96903.80685941 25341.75
40 980.903957 981.40795679 2 54714.5704270324 25341.75
39 981.500917 981.50091734 1 117209.969216687 25341.75
40 989.585761 989.92176068 3 73843.3818839623 25341.75
30 998.878966 999.21496556 3 195913.685405809 25341.75
31 1019.140263 1019.47626320311 3 105133.566376064 25341.75
30 1019.435805 1019.77180464 3 198614.792664088 25341.75
38 1033.109676 1033.44567611 3 93381.1241834262 25341.75
38 1045.554132 1045.55413234 1 129904.881558525 25341.75
40 1050.179663 1050.68366269 2 79948.9912995899 25341.75
32 1055.159910 1055.49590953157 3 108140.557502260 25341.75
30 1055.515034 1055.85103434 3 191930.716413129 25341.75
40 1056.397278 1056.73327765 3 41852.7016733623 25341.75
38 1073.629719 1074.13371852 2 96376.3787557073 25341.75
37 1087.280825 1087.6168247 3 63281.5152915488 25341.75
32 1087.448736 1087.95273561063 2 181927.692104978 25341.75
40 1088.756386 1088.75638599 1 92290.4401441707 25341.75
38 1091.522525 1091.85852456 3 86041.2019979764 25341.75
4 1254.604511 1255.10851136194 2 2663466.99006177 25341.75
16 1254.615807 1255.28780680818 3 581816.99682858 25341.75
24 1254.634551 1254.63455106456 1 687424.844789683 25341.75
29 1254.813860 1255.48585999156 3 503301.199867629 25341.75
26 1255.036341 1255.54034086 2 402870.320239715 25341.75
33 1255.113154 1255.78515406243 3 346661.517231146 25341.75
40 1293.394370 1294.06637029 3 61753.6717926287 25341.75
40 1512.488091 1513.16009141399 3 67124.7573396407 25341.75
39 1512.607626 1513.27962616902 3 68518.3762152152 25341.75
