# Supplementary material for: Isotope pattern deconvolution for peptide mass spectrometry by non-negative least squares/least absolute deviation template matching
Source: BMC Bioinformatics. 2012 Nov 8;13:291. doi: 10.1186/1471-2105-13-291 (PMC3608065; doi:10.1186/1471-2105-13-291)
Supplement: Additional file 3 — Evaluation and results. [file 1471-2105-13-291-S3.zip › eval/results/ESI/FT/Lys_1000/L2reg/L2reg.mas]

Thresh	MascotScore	!>	%SC	#Cand	#Hits	%Hits	Index	ppm
1	fail
2	3.15e+01	60	12	2	2	1.00	1	4
3	5.91e+01	60	37	4	4	1.00	1	4
4	7.19e+01	60	37	5	5	1.00	1	4
7	8.58e+01	60	44	6	6	1.00	1	5
8	1.01e+02	60	53	7	7	1.00	1	5
9	1.05e+02	60	63	9	8	0.89	1	5
10	1.21e+02	60	63	10	9	0.90	1	6
11	1.46e+02	60	63	13	11	0.85	1	6
14	1.59e+02	60	63	15	13	0.87	1	6
16	1.48e+02	60	63	16	13	0.81	1	6
17	1.40e+02	60	63	18	14	0.78	1	6
20	1.40e+02	60	63	19	14	0.74	1	6
21	1.28e+02	60	63	20	14	0.70	1	6
22	1.38e+02	60	70	22	16	0.73	1	6
23	1.33e+02	60	70	24	16	0.67	1	6
24	1.38e+02	60	70	27	16	0.59	1	6
25	1.38e+02	60	70	28	16	0.57	1	6
26	1.34e+02	60	80	33	18	0.55	1	7
27	1.22e+02	60	80	35	19	0.54	1	7
28	1.35e+02	60	80	37	20	0.54	1	7
29	1.35e+02	60	80	39	20	0.51	1	7
30	1.25e+02	60	80	44	20	0.45	1	7
31	1.20e+02	60	80	46	20	0.43	1	7
32	1.34e+02	60	80	50	21	0.42	1	6
33	1.25e+02	60	80	52	21	0.40	1	6
34	1.38e+02	60	80	55	21	0.38	1	6
35	1.19e+02	60	80	58	22	0.38	1	6
36	1.15e+02	60	80	64	22	0.34	1	6
37	1.15e+02	60	80	72	23	0.32	1	7
38	1.22e+02	60	80	80	24	0.30	1	7
39	1.20e+02	60	81	86	25	0.29	1	8
40	9.99e+01	60	81	101	26	0.26	1	8
