# Supplementary material for: Isotope pattern deconvolution for peptide mass spectrometry by non-negative least squares/least absolute deviation template matching
Source: BMC Bioinformatics. 2012 Nov 8;13:291. doi: 10.1186/1471-2105-13-291 (PMC3608065; doi:10.1186/1471-2105-13-291)
Supplement: Additional file 3 — Evaluation and results. [file 1471-2105-13-291-S3.zip › eval/results/ESI/FT/Lys_1000/L2reg/L2reg.txt]

"activesince" "loc_init" "loc_most_intense" "charge" "amplitude" "localnoise"
33 303.69132486 303.69132486 2 1544177.42882604 144308
36 304.26015129 304.26015129 1 1206515.58230777 144308
29 310.310045696897 310.310045696897 1 2451828.85191986 144308
15 313.274778836143 313.274778836143 1 8856521.50527424 144308
36 325.23917049 325.23917049 1 1308945.81456681 144308
21 328.837919951218 328.837919951218 3 4652603.41880674 144308
20 331.287115899933 331.287115899933 1 5737118.96295981 144308
28 338.345838866362 338.345838866362 1 2824608.27350903 142197
14 341.307334907692 341.307334907692 1 9358749.53094899 128781
35 344.17848856 344.17848856 3 1217163.90392668 133950
35 350.26180222 350.26180222 2 1231585.66492706 127990
22 350.514444315590 350.514444315590 3 4086948.58229571 127990
17 353.268342986312 353.268342986312 1 7052797.66644718 126076
17 359.317623785732 359.317623785732 1 7061028.40529459 126363
34 363.84393877 363.84393877 3 1299512.81835918 127546
31 364.2744704 364.2744704 2 1722419.2989887 123645
40 367.40548814 367.40548814 2 685241.868352383 112643
27 369.24344748 369.24344748 1 2591300.57176174 112204
38 376.34835637 376.34835637 1 904664.791281117 112746
38 378.28727916 378.28727916 1 795223.72297878 105015
14 381.29947078284 381.29947078284 1 7255132.77617843 96603
39 391.28105615 391.28105615 1 640657.018189863 93389
23 397.269927954328 397.269927954328 1 2608696.904698 84610
35 414.70023357 414.70023357 2 899704.775122587 106245
39 415.21135717 415.21135717 1 518233.560385402 108408
13 421.062399586649 421.062399586649 1 8650299.07976997 112261
30 423.05875846 423.05875846 1 1566800.1633121 111790
36 437.20253479 437.20253479 2 632086.411087649 112759
2 437.71429922 437.71429922 2 21690912.5785535 112342
37 437.72814316 437.72814316 1 1020202.29656734 112261
22 443.043998745968 443.043998745968 1 3346082.92403223 106245
7 445.22989324 445.22989324 3 11892446.7773976 106219
38 453.17397269 453.17397269 1 774788.022919458 111790
29 459.01955998 459.01955998 1 2006258.03390441 129497
40 465.98094356 465.98094356 2 611075.165892729 114297
36 466.23955348 466.23955348 2 848776.802970566 114297
40 467.21507716 467.21507716 2 551808.728330421 112856
30 489.54087202 489.54087202 3 1125249.10430392 97892
34 492.74942943 492.74942943 2 881132.605464672 95133
10 497.208619256799 497.208619256799 2 7580608.75385993 89516
3 497.893315299969 497.893315299969 3 13563286.6503206 89516
34 498.55437846 498.55437846 1 577935.693482277 89468
20 516.75802558 516.75802558 2 3279398.75699194 93471
11 523.279423401266 523.279423401266 2 7587288.14200738 99128
27 525.264881567339 525.264881567339 2 1727764.63703475 100298
38 529.4165434 529.4165434 2 587398.711778965 97892
29 543.27261848 543.27261848 3 925437.688936038 80911
35 543.42578782 543.42578782 2 543729.081318216 80911
28 545.26888367 545.26888367 2 1070032.93865374 79435
25 546.01995330282 546.01995330282 2 1633007.45310496 76760
23 546.271079112262 546.271079112262 2 2015219.09795176 78460
36 546.52214199 546.52214199 1 419272.432795665 76824
28 563.55911444 563.55911444 1 1393104.97381944 81360
9 578.28155065 578.28155065 3 6456952.30882761 87828
32 578.61804812 578.61804812 1 655354.120157175 87828
40 585.28170231 585.28170231 3 298904.286988534 80306
38 591.58231576 591.58231576 1 397873.545879192 56906
37 591.59319173 591.59319173 3 277660.291982185 56906
40 592.2571843 592.2571843 3 151646.764983461 55117
24 597.94101118 597.94101118 3 1454231.83357152 83296
26 601.972580551377 601.972580551377 3 1185451.77330822 82983
31 612.564099353978 612.564099353978 1 1105719.10913898 80306
26 620.979179628974 621.315179628974 3 1636180.03729967 113585
25 637.296878398558 637.296878398558 2 2356864.89340526 117657
31 637.54445912741 637.54445912741 2 1321815.64900855 118003
32 640.58718204 640.58718204 1 1409761.07091297 115168
11 658.83057872714 658.83057872714 2 7267034.9086902 94265
32 659.32127728 659.32127728 2 555355.233081555 91805
8 663.323462338447 663.323462338447 2 10302075.4763932 101769
26 663.82284708 663.82284708 2 1021608.36195149 99604
17 667.341002087988 667.341002087988 2 4125108.64555519 99532
37 669.31202541 669.31202541 2 667139.029040956 102414
38 669.4998563 669.8358563 3 196063.236330932 103558
37 669.57386401 669.57386401 2 662500.941872212 103558
36 683.53908363 683.53908363 1 900530.657056685 113544
28 711.57753039 711.57753039 1 1529293.12301761 84666
1 714.83110929 714.83110929 2 13796942.5252608 74789
24 714.86000156 714.86000156 1 1119420.13632661 74789
39 727.34923221 727.68523221 3 161096.988096041 44693
14 727.684659721384 728.020659721384 3 2240659.08524914 44693
22 728.00250366 728.33850366 3 327738.692845062 40178
37 728.36821871 728.36821871 1 198182.415140884 40178
37 733.80679266 733.80679266 1 178416.770841693 25341.75
39 737.85004593 737.85004593 1 154729.677489090 25341.75
39 739.5800745 739.5800745 2 71368.7426229502 26286
23 739.61048017 739.61048017 1 749669.929530316 26286
37 739.6394945 739.9754945 3 90307.5773360314 26286
38 742.56876586 742.56876586 2 138606.545705987 26286
14 746.335896482562 746.335896482562 2 1428693.36733447 25341.75
40 755.52202692 755.52202692 1 133267.76053705 25341.75
39 757.631461320335 757.631461320335 1 148735.925444358 25341.75
40 760.22140721 760.22140721 1 136469.679401912 25341.75
39 782.46156075 782.79756075 3 70717.6863938634 25341.75
40 782.79274933 783.12874933 3 46027.3846625326 25341.75
38 782.83067015 782.83067015 1 165977.063406771 25341.75
38 790.70362778 790.70362778 1 170940.840003868 25341.75
37 803.15037074 803.15037074 1 160022.747284238 25341.75
36 803.7441917 804.0801917 3 166713.828538472 25341.75
38 803.787470649345 803.787470649345 2 134603.357974042 25341.75
29 804.11466052 804.11466052 1 394756.213518341 25341.75
11 836.74052298746 837.07652298746 3 6265528.62185249 93908
33 836.75359681 836.75359681 1 731288.500538047 93908
37 837.732780572876 838.068780572876 3 252083.447705363 93908
28 838.40257004 838.40257004 2 1212722.61091494 93908
31 844.069934536474 844.405934536474 3 1018696.89620944 99512
26 849.386190579367 849.722190579367 3 1702447.44838561 104339
30 866.92748255 866.92748255 2 1164122.80369479 103095
9 877.427008768543 877.427008768543 2 8758155.44745545 107368
3 879.43500802225 879.771008022251 3 15661972.2720061 107368
24 879.74296408 880.07896408 3 1672538.02149719 107222
36 924.86333462 925.36733462 2 322486.960916392 54668
34 936.536583023504 937.040583023504 2 187004.868460157 25341.75
37 936.80209281 937.13809281 3 103214.003822737 25341.75
38 937.130524283572 937.466524283572 3 66974.4864373038 25341.75
40 937.13809281 937.13809281 1 101118.569763440 25341.75
37 954.55066079 954.55066079 1 187768.331452876 25341.75
34 955.802964778036 955.802964778036 1 229365.630246732 25341.75
32 955.90634135102 956.41034135102 2 235228.638386660 25341.75
36 956.17930686 956.51530686 3 104477.346249490 25341.75
40 956.51530686 956.51530686 1 149582.327148871 25341.75
40 964.18941822 964.52541822 3 61827.898138577 25341.75
35 964.5707027 964.5707027 1 226789.979188937 25341.75
40 977.33499413 977.83899413 2 96903.80685941 25341.75
40 980.90395679 981.40795679 2 54714.5704270324 25341.75
39 981.50091734 981.50091734 1 117209.969216687 25341.75
40 989.58576068 989.92176068 3 73843.3818839623 25341.75
30 998.87896556 999.21496556 3 195913.685405809 25341.75
31 1019.14026320311 1019.47626320311 3 105133.566376064 25341.75
30 1019.43580464 1019.77180464 3 198614.792664088 25341.75
38 1033.10967611 1033.44567611 3 93381.1241834262 25341.75
38 1045.55413234 1045.55413234 1 129904.881558525 25341.75
40 1050.17966269 1050.68366269 2 79948.9912995899 25341.75
32 1055.15990953157 1055.49590953157 3 108140.557502260 25341.75
30 1055.51503434 1055.85103434 3 191930.716413129 25341.75
40 1056.39727765 1056.73327765 3 41852.7016733623 25341.75
40 1057.04639814064 1057.04639814064 1 72764.036775517 25341.75
38 1073.62971852 1074.13371852 2 96376.3787557073 25341.75
37 1087.2808247 1087.6168247 3 63281.5152915488 25341.75
32 1087.44873561063 1087.95273561063 2 181927.692104978 25341.75
40 1087.88798643 1087.88798643 1 44439.5275102754 25341.75
40 1088.75638599 1088.75638599 1 92290.4401441707 25341.75
38 1091.52252456 1091.85852456 3 86041.2019979764 25341.75
39 1092.13127431 1092.13127431 1 80984.7400056877 25341.75
37 1114.7956446 1115.2996446 2 115656.410028867 25341.75
4 1254.60451136194 1255.10851136194 2 2663466.99006177 25341.75
16 1254.61580680818 1255.28780680818 3 581816.99682858 25341.75
24 1254.63455106456 1254.63455106456 1 687424.844789683 25341.75
29 1254.81385999156 1255.48585999156 3 503301.199867629 25341.75
26 1255.03634086 1255.54034086 2 402870.320239715 25341.75
33 1255.11315406243 1255.78515406243 3 346661.517231146 25341.75
40 1293.39437029 1294.06637029 3 61753.6717926287 25341.75
40 1512.48809141399 1513.16009141399 3 67124.7573396407 25341.75
39 1512.60762616902 1513.27962616902 3 68518.3762152152 25341.75
