# Supplementary material for: Isotope pattern deconvolution for peptide mass spectrometry by non-negative least squares/least absolute deviation template matching
Source: BMC Bioinformatics. 2012 Nov 8;13:291. doi: 10.1186/1471-2105-13-291 (PMC3608065; doi:10.1186/1471-2105-13-291)
Supplement: Additional file 3 — Evaluation and results. [file 1471-2105-13-291-S3.zip › eval/results/ESI/FT/Lys_1000/L2reg/L2reg.man]

cutoff	tp	fp	tpr	fpr	ppv
40.000	1.000	0.000	0.026	0.000	1.000
39.000	2.000	0.000	0.051	0.000	1.000
38.000	4.000	0.000	0.103	0.000	1.000
37.000	5.000	0.000	0.128	0.000	1.000
34.000	6.000	0.000	0.154	0.000	1.000
33.000	7.000	0.000	0.179	0.000	1.000
32.000	9.000	0.000	0.231	0.000	1.000
31.000	10.000	0.000	0.256	0.000	1.000
30.000	13.000	0.000	0.333	0.000	1.000
27.000	15.000	0.000	0.385	0.000	1.000
25.000	15.000	1.000	0.385	0.062	0.938
24.000	16.000	2.000	0.410	0.111	0.889
21.000	17.000	2.000	0.436	0.105	0.895
20.000	18.000	2.000	0.462	0.100	0.900
19.000	19.000	3.000	0.487	0.136	0.864
18.000	20.000	3.000	0.513	0.130	0.870
17.000	21.000	5.000	0.538	0.192	0.808
16.000	21.000	6.000	0.538	0.222	0.778
15.000	24.000	8.000	0.615	0.250	0.750
14.000	26.000	8.000	0.667	0.235	0.765
13.000	27.000	8.000	0.692	0.229	0.771
12.000	27.000	10.000	0.692	0.270	0.730
11.000	28.000	13.000	0.718	0.317	0.683
10.000	29.000	14.000	0.744	0.326	0.674
9.000	29.000	18.000	0.744	0.383	0.617
8.000	29.000	20.000	0.744	0.408	0.592
7.000	31.000	21.000	0.795	0.404	0.596
6.000	32.000	23.000	0.821	0.418	0.582
5.000	33.000	27.000	0.846	0.450	0.550
4.000	33.000	34.000	0.846	0.507	0.493
3.000	33.000	42.000	0.846	0.560	0.440
2.000	34.000	47.000	0.872	0.580	0.420
1.000	35.000	61.000	0.897	0.635	0.365
