# Supplementary material for: Isotope pattern deconvolution for peptide mass spectrometry by non-negative least squares/least absolute deviation template matching
Source: BMC Bioinformatics. 2012 Nov 8;13:291. doi: 10.1186/1471-2105-13-291 (PMC3608065; doi:10.1186/1471-2105-13-291)
Supplement: Additional file 3 — Evaluation and results. [file 1471-2105-13-291-S3.zip › eval/results/ESI/IT/Lys_250/iso_wave/lists/8.query]

310.440002441406				1	379123	-1
313.399993896484				1	1.45389e+06	-1
331.399993896484				1	1.30295e+06	-1
338.440002441406				1	373222	-1
341.399993896484				1	2.37614e+06	-1
353.359985351562				1	457646	-1
357.359985351562				2	53547.3	-1
359.399993896484				1	2.22521e+06	-1
361.440002441406				3	41416.6	-1
369.359985351562				2	147123	-1
376.399993896484				1	494609	-1
381.399993896484				1	580113	-1
397.359985351562				1	429800	-1
421.119995117188				1	385794	-1
437.760009765625				2	296668	-1
445.239990234375				3	73582.3	-1
497.239990234375				3	59413.5	-1
497.919982910156				3	94529.6	-1
523.239990234375				2	101201	-1
529.400024414062				2	120383	-1
578.279968261719				3	60860.3	-1
636.960021972656				3	67621.2	-1
637.320007324219				1	235490	-1
658.839965820312				2	120682	-1
661.399963378906				2	35611.2	-1
663.359985351562				2	182095	-1
667.799987792969				2	105744	-1
697.799987792969				3	26035.3	-1
699.47998046875				3	29314.8	-1
714.799987792969				2	251718	-1
836.359985351562				3	76327.8	-1
869.080017089844				3	37553	-1
877.399963378906				2	195101	-1
879.799987792969				3	116919	-1
973.320007324219				3	22390.2	-1
974				3	24130	-1
1255.11999511719				2	95805.3	-1
1428.23999023438				3	49374.4	-1
