# Supplementary material for: Isotope pattern deconvolution for peptide mass spectrometry by non-negative least squares/least absolute deviation template matching
Source: BMC Bioinformatics. 2012 Nov 8;13:291. doi: 10.1186/1471-2105-13-291 (PMC3608065; doi:10.1186/1471-2105-13-291)
Supplement: Additional file 3 — Evaluation and results. [file 1471-2105-13-291-S3.zip › eval/results/ESI/IT/Lys_250/iso_wave/lists/2.5.query]

303.320007324219				2	58791.7	-1
310.440002441406				1	379123	-1
313.399993896484				1	1.45389e+06	-1
316.320007324219				2	17814.4	-1
331.399993896484				1	1.30295e+06	-1
337.359985351562				3	19213.1	-1
338.440002441406				1	373222	-1
341.399993896484				1	2.37614e+06	-1
344.440002441406				2	30546.7	-1
345.399993896484				1	84040.6	-1
348.399993896484				1	242410	-1
350.839996337891				2	66823.7	-1
353.359985351562				1	457646	-1
357.359985351562				2	53547.3	-1
359.399993896484				1	2.22521e+06	-1
361.440002441406				3	41416.6	-1
362.399993896484				2	42663.9	-1
364.440002441406				2	83751.9	-1
367.359985351562				1	75514.4	-1
369.359985351562				1	222977	-1
372.399993896484				2	21855.3	-1
376.399993896484				1	494609	-1
378.480010986328				3	36168.6	-1
381.399993896484				1	580113	-1
383.440002441406				3	27973.6	-1
384.399993896484				2	23843.9	-1
385.399993896484				2	32659.6	-1
387.359985351562				2	115391	-1
394.440002441406				3	6747.57	-1
397.359985351562				1	429800	-1
400.320007324219				2	14114.1	-1
407.799987792969				3	8442.87	-1
408.480010986328				3	11978.1	-1
414.359985351562				3	14837.3	-1
415.320007324219				1	304277	-1
417.359985351562				3	13043.3	-1
421.119995117188				1	385794	-1
423.040008544922				3	33863.8	-1
424.799987792969				2	32074.8	-1
427.399993896484				2	71400.9	-1
432.279998779297				2	70707.8	-1
437.760009765625				2	296668	-1
442.399993896484				3	14803.8	-1
443.279998779297				1	88159.9	-1
445.239990234375				3	73582.3	-1
450.399993896484				2	34332.9	-1
453.199981689453				1	145484	-1
455.399993896484				3	28622.7	-1
458.399993896484				3	27877	-1
465.919982910156				3	20527.2	-1
481.320007324219				3	26067.3	-1
484.919982910156				3	24441.3	-1
488.040008544922				3	10411.7	-1
496.279998779297				3	16605	-1
497.279998779297				2	79587.5	-1
497.919982910156				3	94529.6	-1
501.359985351562				3	12504.2	-1
502				3	13450.4	-1
503				3	16363.1	-1
504.359985351562				2	22504.5	-1
515.359985351562				2	56839.1	-1
522.880004882812				3	40791.5	-1
523.279968261719				1	96545.9	-1
527.320007324219				2	34664.5	-1
528.359985351562				3	14775.1	-1
529.359985351562				1	98264.7	-1
530.039978027344				3	58257.6	-1
540.400024414062				3	17437.4	-1
543.400024414062				2	109632	-1
545.960021972656				3	31951.2	-1
546.320007324219				2	26675	-1
548.440002441406				3	19178.3	-1
549.359985351562				2	18787.6	-1
550.52001953125				3	9968.5	-1
557.440002441406				2	85889.8	-1
560.359985351562				2	29229.4	-1
561.400024414062				3	31506.9	-1
563.47998046875				1	166734	-1
569.359985351562				3	22956	-1
576.200012207031				3	20549.9	-1
578.279968261719				3	60860.3	-1
594.799987792969				3	13285.9	-1
596.119995117188				3	17551.6	-1
602.239990234375				3	29092.6	-1
606.599975585938				3	21675.5	-1
610.719970703125				2	31434	-1
611.359985351562				3	38183.6	-1
611.679992675781				2	56204.1	-1
615.599975585938				3	20168.2	-1
616.559997558594				3	22936.6	-1
619.359985351562				3	15042.4	-1
620.320007324219				3	15602.7	-1
621.279968261719				3	28995.9	-1
636.960021972656				3	67621.2	-1
637.320007324219				1	235490	-1
649.159973144531				3	16328.1	-1
653.399963378906				2	44355	-1
654.359985351562				2	45071.1	-1
655.960021972656				3	26925.8	-1
658.839965820312				2	120682	-1
661.399963378906				2	35611.2	-1
663				3	70621.9	-1
663.359985351562				2	182095	-1
665.799987792969				3	12477.7	-1
667.440002441406				3	66951.6	-1
667.799987792969				2	105744	-1
671.719970703125				3	21640.5	-1
674.960021972656				3	11363.4	-1
680.559997558594				3	17867.7	-1
681.599975585938				2	36312.5	-1
682.239990234375				3	24954	-1
683.039978027344				2	57556.6	-1
687.52001953125				3	28901	-1
688.239990234375				2	46525.6	-1
692.239990234375				2	31473	-1
693.719970703125				2	40205.6	-1
695.440002441406				3	25298.4	-1
697.799987792969				3	26035.3	-1
699.47998046875				3	29314.8	-1
701.559997558594				3	44924.2	-1
708.039978027344				2	31493.3	-1
708.760009765625				3	19819.8	-1
710.359985351562				3	37211	-1
714.52001953125				3	56118.6	-1
714.799987792969				2	251718	-1
727.320007324219				3	55896.6	-1
731.640014648438				3	11350.4	-1
732.679992675781				3	26689.4	-1
737.080017089844				1	89399.6	-1
739.239990234375				1	110176	-1
739.440002441406				3	36695.5	-1
742.200012207031				3	14402.5	-1
749.039978027344				3	20048.2	-1
755				3	30075.2	-1
763.47998046875				2	17063.5	-1
764.679992675781				3	28511.3	-1
765.039978027344				2	37232.1	-1
767.52001953125				3	15827.9	-1
771.760009765625				2	35242.1	-1
774.719970703125				3	4552.95	-1
776				3	8298.76	-1
787.559997558594				3	20757.9	-1
815.200012207031				3	31034.6	-1
834.640014648438				2	18640.4	-1
836.359985351562				3	76327.8	-1
838.9599609375				3	19504.8	-1
843.47998046875				2	27177.5	-1
844.440002441406				2	38916.8	-1
847.880004882812				2	8304.38	-1
849.880004882812				2	26638.7	-1
858.239990234375				3	21916.4	-1
858.839965820312				3	26172.6	-1
867.080017089844				3	30357.2	-1
867.399963378906				2	31130	-1
869.080017089844				3	37553	-1
877.399963378906				2	195101	-1
879.799987792969				3	116919	-1
880.760009765625				2	59836.9	-1
887.440002441406				2	49741.4	-1
892.440002441406				3	14449.6	-1
898.47998046875				3	15426.3	-1
917.919982910156				3	30623.9	-1
926.9599609375				3	41897.8	-1
932.880004882812				3	12049.6	-1
934.279968261719				3	14088.4	-1
948.440002441406				2	31282.9	-1
950.599975585938				3	3780.13	-1
952.279968261719				3	14757.6	-1
968.200012207031				3	20804.8	-1
968.399963378906				2	23496.9	-1
970.919982910156				3	15653	-1
973.359985351562				2	20572	-1
974				3	24130	-1
974.359985351562				2	26113.9	-1
978.679992675781				3	8179.81	-1
988.239990234375				3	22583.6	-1
994.399963378906				3	13287.8	-1
996.799987792969				3	20128.6	-1
999.719970703125				3	22980.8	-1
1017.83996582031				3	29796.5	-1
1021.32000732422				3	11901.5	-1
1042.11999511719				2	30721.1	-1
1055.16003417969				3	28443.7	-1
1077.83996582031				2	29551	-1
1087.0400390625				3	18726.9	-1
1091.59997558594				3	15482.4	-1
1094.59997558594				3	25329.1	-1
1099.23999023438				3	9087.49	-1
1099.919921875				3	11644.4	-1
1107.35998535156				3	13460	-1
1115.47998046875				2	16073.5	-1
1116.9599609375				2	25096.8	-1
1145.88000488281				3	14232.4	-1
1154.07995605469				2	24772.4	-1
1166.35998535156				3	9608.04	-1
1178.9599609375				3	8321.17	-1
1191.23999023438				3	24175.4	-1
1194.0400390625				2	30090.3	-1
1195.83996582031				3	27817.5	-1
1204.28002929688				3	12485.5	-1
1204.9599609375				3	13527.3	-1
1217.83996582031				2	31355	-1
1226				3	18714.4	-1
1242.83996582031				3	30223.9	-1
1246.55993652344				3	14099.8	-1
1247.28002929688				3	14869.7	-1
1247.919921875				3	18096.9	-1
1255.11999511719				2	95805.3	-1
1293.40002441406				2	24804.9	-1
1295.35998535156				3	17154.7	-1
1331.55993652344				3	11085.8	-1
1343.76000976562				3	21949.8	-1
1381.03991699219				3	9598.41	-1
1420.64001464844				3	13266.8	-1
1421.67993164062				3	14506.3	-1
1428.23999023438				3	49374.4	-1
1428.88000488281				1	60740.8	-1
1436.64001464844				3	16068.1	-1
1464.64001464844				3	24111.4	-1
