# Supplementary material for: Isotope pattern deconvolution for peptide mass spectrometry by non-negative least squares/least absolute deviation template matching
Source: BMC Bioinformatics. 2012 Nov 8;13:291. doi: 10.1186/1471-2105-13-291 (PMC3608065; doi:10.1186/1471-2105-13-291)
Supplement: Additional file 3 — Evaluation and results. [file 1471-2105-13-291-S3.zip › eval/results/ESI/IT/Lys_250/iso_wave/lists/12.query]

310.440002441406				1	379123	-1
313.399993896484				1	1.45389e+06	-1
331.399993896484				1	1.30295e+06	-1
338.440002441406				1	373222	-1
341.399993896484				1	2.37614e+06	-1
353.359985351562				2	324522	-1
357.359985351562				2	53547.3	-1
359.399993896484				1	2.22521e+06	-1
361.440002441406				3	41416.6	-1
376.399993896484				2	346916	-1
381.399993896484				1	580113	-1
397.320007324219				2	299432	-1
421.119995117188				2	276978	-1
437.760009765625				2	296668	-1
497.239990234375				3	59413.5	-1
497.919982910156				3	94529.6	-1
636.960021972656				3	67621.2	-1
637.320007324219				2	155790	-1
663.359985351562				2	182095	-1
714.799987792969				2	251718	-1
877.399963378906				2	195101	-1
879.799987792969				3	116919	-1
