# Supplementary material for: Isotope pattern deconvolution for peptide mass spectrometry by non-negative least squares/least absolute deviation template matching
Source: BMC Bioinformatics. 2012 Nov 8;13:291. doi: 10.1186/1471-2105-13-291 (PMC3608065; doi:10.1186/1471-2105-13-291)
Supplement: Additional file 3 — Evaluation and results. [file 1471-2105-13-291-S3.zip › eval/results/ESI/IT/Lys_250/iso_wave/lists/5.query]

310.440002441406				1	379123	-1
313.399993896484				1	1.45389e+06	-1
331.399993896484				1	1.30295e+06	-1
337.359985351562				3	19213.1	-1
338.440002441406				1	373222	-1
341.399993896484				1	2.37614e+06	-1
348.399993896484				1	242410	-1
350.839996337891				2	66823.7	-1
353.359985351562				1	457646	-1
357.359985351562				2	53547.3	-1
359.399993896484				1	2.22521e+06	-1
361.440002441406				3	41416.6	-1
364.440002441406				2	83751.9	-1
367.359985351562				1	75514.4	-1
369.359985351562				1	222977	-1
376.399993896484				1	494609	-1
381.399993896484				1	580113	-1
387.359985351562				2	115391	-1
397.359985351562				1	429800	-1
415.320007324219				1	304277	-1
421.119995117188				1	385794	-1
423.040008544922				3	33863.8	-1
437.760009765625				2	296668	-1
442.399993896484				3	14803.8	-1
445.239990234375				3	73582.3	-1
496.279998779297				3	16605	-1
497.239990234375				3	59413.5	-1
497.919982910156				3	94529.6	-1
522.880004882812				3	40791.5	-1
523.239990234375				2	101201	-1
528.359985351562				3	14775.1	-1
529.400024414062				2	120383	-1
530.039978027344				3	58257.6	-1
543.400024414062				2	109632	-1
545.960021972656				3	31951.2	-1
578.279968261719				3	60860.3	-1
611.359985351562				3	38183.6	-1
636.960021972656				3	67621.2	-1
637.320007324219				1	235490	-1
653.399963378906				2	44355	-1
654.359985351562				2	45071.1	-1
655.960021972656				3	26925.8	-1
658.839965820312				2	120682	-1
661.399963378906				2	35611.2	-1
663				3	70621.9	-1
663.359985351562				2	182095	-1
667.799987792969				2	105744	-1
680.559997558594				3	17867.7	-1
681.599975585938				3	19156.8	-1
693.719970703125				2	40205.6	-1
697.799987792969				3	26035.3	-1
699.47998046875				3	29314.8	-1
701.559997558594				3	44924.2	-1
714.52001953125				3	56118.6	-1
714.799987792969				2	251718	-1
727.320007324219				3	55896.6	-1
731.640014648438				3	11350.4	-1
755				3	30075.2	-1
787.559997558594				3	20757.9	-1
836.359985351562				3	76327.8	-1
838.9599609375				3	19504.8	-1
858.239990234375				3	21916.4	-1
867.080017089844				3	30357.2	-1
869.080017089844				3	37553	-1
877.399963378906				2	195101	-1
879.799987792969				3	116919	-1
917.919982910156				3	30623.9	-1
926.9599609375				3	41897.8	-1
968.200012207031				3	20804.8	-1
970.919982910156				3	15653	-1
973.320007324219				3	22390.2	-1
974				3	24130	-1
1055.16003417969				3	28443.7	-1
1091.59997558594				3	15482.4	-1
1094.59997558594				3	25329.1	-1
1195.83996582031				3	27817.5	-1
1204.28002929688				3	12485.5	-1
1242.83996582031				3	30223.9	-1
1246.55993652344				3	14099.8	-1
1247.919921875				3	18096.9	-1
1255.11999511719				2	95805.3	-1
1420.64001464844				3	13266.8	-1
1421.67993164062				3	14506.3	-1
1428.23999023438				3	49374.4	-1
