# Supplementary material for: Isotope pattern deconvolution for peptide mass spectrometry by non-negative least squares/least absolute deviation template matching
Source: BMC Bioinformatics. 2012 Nov 8;13:291. doi: 10.1186/1471-2105-13-291 (PMC3608065; doi:10.1186/1471-2105-13-291)
Supplement: Additional file 3 — Evaluation and results. [file 1471-2105-13-291-S3.zip › eval/results/ESI/IT/Lys_250/iso_wave/lists/-1.query]

301.320007324219				2	11793.4	-1
303.320007324219				1	60893.1	-1
306.320007324219				2	5466.55	-1
310.440002441406				1	379123	-1
313.399993896484				1	1.45389e+06	-1
316.320007324219				2	17814.4	-1
317.320007324219				1	44111.5	-1
320.399993896484				1	15894	-1
322.440002441406				3	13156.5	-1
323.399993896484				1	18543	-1
325.320007324219				1	44048.1	-1
327.359985351562				1	99059	-1
331.399993896484				1	1.30295e+06	-1
333.559997558594				3	16628.7	-1
334.279998779297				2	17195.9	-1
335.720001220703				3	11659.1	-1
337.359985351562				3	19213.1	-1
338.440002441406				1	373222	-1
341.399993896484				1	2.37614e+06	-1
344.440002441406				2	30546.7	-1
345.399993896484				1	84040.6	-1
348.399993896484				1	242410	-1
350.839996337891				2	66823.7	-1
353.359985351562				1	457646	-1
357.359985351562				2	53547.3	-1
359.399993896484				1	2.22521e+06	-1
361.440002441406				3	41416.6	-1
362.399993896484				2	42663.9	-1
364.440002441406				2	83751.9	-1
367.359985351562				1	75514.4	-1
369.359985351562				1	222977	-1
372.399993896484				2	21855.3	-1
373.320007324219				1	37498.6	-1
376.399993896484				1	494609	-1
378.480010986328				3	36168.6	-1
381.399993896484				1	580113	-1
383.440002441406				3	27973.6	-1
384.399993896484				2	23843.9	-1
385.399993896484				2	32659.6	-1
387.359985351562				1	131033	-1
389.359985351562				3	7468.05	-1
391.279998779297				1	33987.9	-1
393.440002441406				2	4814.06	-1
394.440002441406				3	6747.57	-1
395.399993896484				2	31973.2	-1
397.359985351562				1	429800	-1
400.320007324219				2	14114.1	-1
401.399993896484				1	21900.7	-1
401.839996337891				2	30117.8	-1
404.359985351562				2	14467.8	-1
405.359985351562				1	42447.6	-1
407.799987792969				3	8442.87	-1
408.480010986328				3	11978.1	-1
409.359985351562				1	30993.1	-1
411.320007324219				1	46253.6	-1
413.359985351562				3	11698.6	-1
414.359985351562				3	14837.3	-1
415.320007324219				1	304277	-1
417.359985351562				3	13043.3	-1
418.440002441406				2	27238	-1
421.119995117188				1	385794	-1
423.040008544922				3	33863.8	-1
424.799987792969				2	32074.8	-1
425.359985351562				1	59012.6	-1
427.399993896484				1	83294.1	-1
430.279998779297				2	16610.3	-1
432.239990234375				1	85900.4	-1
434.399993896484				2	32640.3	-1
437.760009765625				2	296668	-1
439.639984130859				3	25184.9	-1
442.399993896484				3	14803.8	-1
443.279998779297				1	88159.9	-1
445.239990234375				3	73582.3	-1
447.760009765625				2	15410.6	-1
450.399993896484				1	48479.4	-1
453.199981689453				1	145484	-1
455.399993896484				2	46504.9	-1
457.320007324219				1	31632.4	-1
458.440002441406				2	42798.1	-1
459.119995117188				1	50987.2	-1
460.359985351562				3	11562.1	-1
461.119995117188				3	13972.7	-1
463.320007324219				1	42332.8	-1
464.399993896484				2	25738.1	-1
465.320007324219				3	14756.6	-1
465.919982910156				3	20527.2	-1
468.440002441406				3	11736.8	-1
470.359985351562				1	16471.6	-1
471.919982910156				2	15785.2	-1
473.359985351562				2	22331.6	-1
476.919982910156				3	11274.9	-1
478.279998779297				1	38552	-1
481.320007324219				1	41076.8	-1
483.359985351562				1	43156.4	-1
484.399993896484				2	17119.8	-1
484.919982910156				3	24441.3	-1
487.359985351562				3	8103.17	-1
488.040008544922				3	10411.7	-1
488.919982910156				2	16837.5	-1
489.440002441406				1	21071.1	-1
491.47998046875				2	6839.44	-1
492.600006103516				3	8245.19	-1
493.160003662109				1	21424.4	-1
496.279998779297				3	16605	-1
497.160003662109				1	75215.2	-1
497.919982910156				3	94529.6	-1
500.359985351562				2	10761.8	-1
501.359985351562				2	27351.6	-1
502				3	13450.4	-1
503				3	16363.1	-1
503.320007324219				1	22562.3	-1
504.359985351562				2	22504.5	-1
504.959991455078				3	20375.3	-1
505.320007324219				1	35209.5	-1
509.359985351562				2	12034.7	-1
511.359985351562				1	28870.2	-1
512.119995117188				3	10055.4	-1
512.47998046875				2	10213.9	-1
513.400024414062				2	11414.4	-1
514.320007324219				3	9127.38	-1
515.320007324219				1	47839.9	-1
517.47998046875				3	6667.87	-1
522.880004882812				3	40791.5	-1
523.279968261719				1	96545.9	-1
527.320007324219				2	34664.5	-1
528.359985351562				3	14775.1	-1
529.359985351562				1	98264.7	-1
530.039978027344				3	58257.6	-1
532.279968261719				2	16280	-1
532.760009765625				3	10693.2	-1
533.440002441406				1	22356.5	-1
535.320007324219				1	45070.3	-1
540.440002441406				1	27764	-1
543.400024414062				2	109632	-1
545.960021972656				3	31951.2	-1
546.320007324219				2	26675	-1
548.400024414062				1	38043.6	-1
549.359985351562				2	18787.6	-1
550.400024414062				2	22893	-1
553.200012207031				1	38782.1	-1
554.760009765625				3	12830.5	-1
557.440002441406				2	85889.8	-1
560.359985351562				2	29229.4	-1
561.400024414062				3	31506.9	-1
563.47998046875				1	166734	-1
569.359985351562				3	22956	-1
571.52001953125				2	15612.4	-1
572.52001953125				3	8471.59	-1
576.200012207031				3	20549.9	-1
578.279968261719				3	60860.3	-1
583.080017089844				2	15875.8	-1
584.559997558594				1	30224.7	-1
585.640014648438				3	22791.4	-1
588.399963378906				3	5923.56	-1
589.440002441406				1	37675.8	-1
591.359985351562				1	51198	-1
592.239990234375				2	29039.2	-1
594.799987792969				3	13285.9	-1
596.119995117188				3	17551.6	-1
596.399963378906				1	26415.6	-1
597.279968261719				2	17978.5	-1
600.320007324219				3	20373	-1
602.239990234375				3	29092.6	-1
604.839965820312				2	17916	-1
606.599975585938				3	21675.5	-1
608				2	15374.1	-1
608.47998046875				1	22205.2	-1
610.719970703125				2	31434	-1
611.359985351562				3	38183.6	-1
611.679992675781				2	56204.1	-1
612.320007324219				1	103785	-1
615.599975585938				3	20168.2	-1
616.559997558594				3	22936.6	-1
617.559997558594				2	11391.3	-1
619.399963378906				1	35953	-1
620.320007324219				3	15602.7	-1
621.279968261719				3	28995.9	-1
621.52001953125				1	73273.6	-1
625.47998046875				2	15926.2	-1
627.080017089844				2	18094.8	-1
628.119995117188				3	9185.89	-1
630.719970703125				3	9778.85	-1
631.359985351562				2	9606.91	-1
633.119995117188				3	10448.4	-1
633.440002441406				2	24630.6	-1
636.960021972656				3	67621.2	-1
637.320007324219				1	235490	-1
642.719970703125				3	8749.88	-1
646.399963378906				1	19888.2	-1
649.159973144531				3	16328.1	-1
650.359985351562				1	21488.6	-1
653.359985351562				1	60861.1	-1
654.359985351562				2	45071.1	-1
655.960021972656				3	26925.8	-1
658.839965820312				2	120682	-1
661.399963378906				2	35611.2	-1
663				3	70621.9	-1
663.359985351562				2	182095	-1
665.799987792969				3	12477.7	-1
667.440002441406				3	66951.6	-1
667.799987792969				2	105744	-1
668.320007324219				1	91561.5	-1
671.719970703125				3	21640.5	-1
673.440002441406				1	26884.5	-1
674.960021972656				3	11363.4	-1
675.320007324219				1	42575	-1
678.599975585938				2	31255.9	-1
679.159973144531				3	12866.9	-1
680.559997558594				3	17867.7	-1
681.599975585938				2	36312.5	-1
682.239990234375				3	24954	-1
683.039978027344				2	57556.6	-1
687.52001953125				3	28901	-1
688.279968261719				1	44493.3	-1
690.159973144531				3	13509.6	-1
692.239990234375				2	31473	-1
693.719970703125				2	40205.6	-1
695.440002441406				3	25298.4	-1
695.9599609375				1	63920.7	-1
697.799987792969				3	26035.3	-1
699.47998046875				3	29314.8	-1
700.399963378906				2	31872.9	-1
701.559997558594				3	44924.2	-1
702.320007324219				1	57681.5	-1
708.039978027344				2	31493.3	-1
708.760009765625				3	19819.8	-1
710.359985351562				3	37211	-1
711.279968261719				2	43855.2	-1
714.52001953125				3	56118.6	-1
714.799987792969				2	251718	-1
720.9599609375				2	26456.3	-1
722.679992675781				1	44078.3	-1
723.760009765625				2	19883.1	-1
724.9599609375				3	13539.3	-1
727.320007324219				3	55896.6	-1
727.599975585938				2	61235.3	-1
731.640014648438				3	11350.4	-1
732.679992675781				3	26689.4	-1
733.799987792969				2	43912.2	-1
737.080017089844				1	89399.6	-1
739.239990234375				1	110176	-1
739.440002441406				3	36695.5	-1
742.200012207031				3	14402.5	-1
744.52001953125				2	17896.5	-1
746.47998046875				1	34442.2	-1
749.039978027344				3	20048.2	-1
751.719970703125				2	22622.4	-1
751.919982910156				3	21047.6	-1
752.399963378906				1	33697.8	-1
754.47998046875				2	29701.6	-1
755				3	30075.2	-1
758.47998046875				2	23072.8	-1
759.47998046875				1	20632.1	-1
761.52001953125				1	26970.6	-1
763.47998046875				2	17063.5	-1
764.679992675781				3	28511.3	-1
765.039978027344				2	37232.1	-1
767.52001953125				3	15827.9	-1
771.399963378906				3	23409.9	-1
771.719970703125				1	41674.9	-1
774.719970703125				3	4552.95	-1
776				3	8298.76	-1
777.320007324219				3	11896.4	-1
777.640014648438				1	13429.9	-1
781.119995117188				2	15600.3	-1
781.599975585938				1	28435.1	-1
784.799987792969				2	13292.3	-1
787.559997558594				3	20757.9	-1
790.599975585938				1	30834	-1
794.760009765625				3	12347.5	-1
797.799987792969				3	6210.58	-1
798.47998046875				3	6551.75	-1
800.039978027344				2	8823.19	-1
802.159973144531				3	9184.17	-1
802.839965820312				2	10897.8	-1
805.440002441406				3	3904.9	-1
807.279968261719				1	6667	-1
809.039978027344				2	11057.5	-1
810.9599609375				2	16080.6	-1
811.519958496094				1	22809.9	-1
815.200012207031				3	31034.6	-1
815.519958496094				2	37739.5	-1
818.880004882812				2	15285.3	-1
820.359985351562				3	4255.35	-1
821.359985351562				1	12445.2	-1
822.359985351562				2	5679.95	-1
824.519958496094				3	4603.21	-1
826.599975585938				3	10750.6	-1
826.839965820312				2	25497.5	-1
827.359985351562				1	33576.9	-1
830.640014648438				3	17962.6	-1
830.9599609375				2	20064.4	-1
831.440002441406				1	14470.1	-1
834.559997558594				1	31290.5	-1
836.359985351562				3	76327.8	-1
838.9599609375				3	19504.8	-1
841.359985351562				2	16515.1	-1
843.47998046875				2	27177.5	-1
844.440002441406				2	38916.8	-1
846.919982910156				1	38556.2	-1
847.880004882812				2	8304.38	-1
849.880004882812				2	26638.7	-1
850.880004882812				3	9396.21	-1
851.559997558594				3	9414.74	-1
851.9599609375				1	21463.2	-1
853.559997558594				2	23145.1	-1
854.119995117188				1	52813.9	-1
858.200012207031				2	21114.2	-1
858.839965820312				3	26172.6	-1
859.839965820312				2	26164.6	-1
867.080017089844				3	30357.2	-1
867.239990234375				1	38024.3	-1
869.080017089844				3	37553	-1
872.640014648438				3	31083.5	-1
873.399963378906				1	36414.1	-1
877.399963378906				2	195101	-1
879.799987792969				3	116919	-1
880.760009765625				2	59836.9	-1
885.559997558594				2	17539.4	-1
887.239990234375				1	56978.8	-1
887.440002441406				2	49741.4	-1
892.440002441406				3	14449.6	-1
898.47998046875				1	48060.3	-1
900.880004882812				3	16472.5	-1
903.359985351562				3	9743.57	-1
903.880004882812				1	27644.3	-1
904.839965820312				2	11069.8	-1
905.9599609375				2	14725.3	-1
910.760009765625				1	16310.8	-1
911.760009765625				2	13216.3	-1
913.679992675781				3	9208.79	-1
916.039978027344				1	28308	-1
917.919982910156				3	30623.9	-1
918.279968261719				1	46065.6	-1
922.599975585938				1	29985.7	-1
926.9599609375				3	41897.8	-1
927.279968261719				1	66039.8	-1
930				3	17642.7	-1
930.640014648438				2	14102	-1
932.239990234375				1	17278.9	-1
932.880004882812				3	12049.6	-1
934.279968261719				3	14088.4	-1
936.359985351562				2	20931.2	-1
936.719970703125				1	18592	-1
937				3	6192.69	-1
939.760009765625				3	4208.03	-1
941.719970703125				3	14283.7	-1
942.399963378906				1	21622.4	-1
946.239990234375				1	29797.2	-1
948.440002441406				2	31282.9	-1
950.599975585938				3	3780.13	-1
952.159973144531				2	18668.9	-1
955.679992675781				2	12955.7	-1
957.239990234375				2	17183.7	-1
964.679992675781				1	14468.3	-1
965.760009765625				3	13027.7	-1
968.200012207031				3	20804.8	-1
968.399963378906				2	23496.9	-1
970.919982910156				3	15653	-1
973.359985351562				2	20572	-1
974				3	24130	-1
974.359985351562				1	35809.7	-1
978.679992675781				3	8179.81	-1
980.679992675781				2	20196.8	-1
983.559997558594				1	22085.5	-1
985.559997558594				3	11244.2	-1
988.239990234375				3	22583.6	-1
994.399963378906				3	13287.8	-1
994.719970703125				2	21998.1	-1
996.799987792969				3	20128.6	-1
999.719970703125				3	22980.8	-1
1001.20001220703				2	21052.1	-1
1001.71997070312				1	19036.8	-1
1005.64001464844				1	22783.9	-1
1010.63995361328				2	25025.8	-1
1012.51995849609				3	18517.4	-1
1016.39996337891				2	28393.8	-1
1017.83996582031				3	29796.5	-1
1021.32000732422				3	11901.5	-1
1033.67993164062				3	15282.9	-1
1037.31994628906				2	20829	-1
1037.52001953125				3	22591	-1
1042.11999511719				2	30721.1	-1
1043.35998535156				1	32500.7	-1
1049.67993164062				2	14710.4	-1
1050.28002929688				1	36045.8	-1
1053.64001464844				2	25492.4	-1
1055.16003417969				3	28443.7	-1
1055.55993652344				1	40687.1	-1
1060.64001464844				1	21820	-1
1063.76000976562				1	33004.2	-1
1064				3	21433.8	-1
1064.71997070312				2	16061.3	-1
1069				3	14394.1	-1
1071.11999511719				3	15448.7	-1
1073.07995605469				1	29023.4	-1
1075.43994140625				2	16084	-1
1077.83996582031				2	29551	-1
1082.9599609375				2	16358.4	-1
1086.16003417969				1	20111.4	-1
1087.0400390625				3	18726.9	-1
1088.40002441406				1	29279.9	-1
1091.59997558594				3	15482.4	-1
1093.19995117188				2	28302.9	-1
1094.59997558594				3	25329.1	-1
1099.23999023438				3	9087.49	-1
1100.0400390625				2	23257.2	-1
1105.76000976562				3	9393.73	-1
1106.83996582031				2	15332.3	-1
1107.35998535156				3	13460	-1
1108.47998046875				1	29530.9	-1
1109.43994140625				2	15941.8	-1
1109.64001464844				3	15217.2	-1
1115.47998046875				2	16073.5	-1
1116.9599609375				2	25096.8	-1
1117.52001953125				1	31868.2	-1
1124				3	11281.1	-1
1127.19995117188				2	12431	-1
1145				1	27430.5	-1
1145.88000488281				3	14232.4	-1
1151.67993164062				2	8374.14	-1
1154.07995605469				2	24772.4	-1
1158.31994628906				2	21639.7	-1
1162.43994140625				2	3250.39	-1
1164.43994140625				2	18337.7	-1
1166.35998535156				3	9608.04	-1
1167.9599609375				2	28332.9	-1
1171.07995605469				1	17000.3	-1
1175.0400390625				1	17278.9	-1
1178.9599609375				3	8321.17	-1
1183.71997070312				1	16254.4	-1
1191.23999023438				3	24175.4	-1
1194.0400390625				2	30090.3	-1
1195.83996582031				3	27817.5	-1
1196.47998046875				1	27980.2	-1
1204.28002929688				3	12485.5	-1
1204.9599609375				3	13527.3	-1
1205.64001464844				2	17654.7	-1
1210.9599609375				1	11887.9	-1
1214.11999511719				1	13844.3	-1
1217.40002441406				1	22737.5	-1
1217.64001464844				3	18269.2	-1
1217.83996582031				2	31355	-1
1223.83996582031				1	15126.3	-1
1225.88000488281				1	21347.2	-1
1237.55993652344				2	16098.1	-1
1241.55993652344				1	27709.8	-1
1242.83996582031				3	30223.9	-1
1246.55993652344				3	14099.8	-1
1247.28002929688				3	14869.7	-1
1247.919921875				3	18096.9	-1
1252.64001464844				1	31625.6	-1
1255.11999511719				2	95805.3	-1
1255.52001953125				1	69632.1	-1
1258.59997558594				3	9431.03	-1
1271.9599609375				1	5325.08	-1
1283.23999023438				1	19244.9	-1
1291.11999511719				3	5165.28	-1
1293.40002441406				1	38701.7	-1
1295.35998535156				3	17154.7	-1
1312.23999023438				2	35495	-1
1312.76000976562				1	38760.4	-1
1318.919921875				1	27552.5	-1
1327.07995605469				2	14921.3	-1
1327.59997558594				1	9419.34	-1
1328.64001464844				3	9613.66	-1
1331.03991699219				2	16686.7	-1
1331.55993652344				1	20443.5	-1
1340.55993652344				1	11022.2	-1
1343.76000976562				3	21949.8	-1
1344.52001953125				1	32188	-1
1347.52001953125				1	52341.5	-1
1352.40002441406				2	13661.7	-1
1363.16003417969				1	14209.7	-1
1376.47998046875				2	22225.1	-1
1376.919921875				1	22581.7	-1
1381.03991699219				3	9598.41	-1
1381.76000976562				3	10644.2	-1
1389.16003417969				1	6464.74	-1
1400.47998046875				1	12720	-1
1417.07995605469				2	15943	-1
1417.55993652344				1	17073.7	-1
1420.64001464844				3	13266.8	-1
1421.67993164062				3	14506.3	-1
1428.23999023438				3	49374.4	-1
1428.88000488281				1	60740.8	-1
1433				2	28012.8	-1
1436.71997070312				1	19605.5	-1
1454.40002441406				1	13841	-1
1458.47998046875				1	22467.5	-1
1464.64001464844				3	24111.4	-1
1474.64001464844				1	16944.4	-1
1548.28002929688				3	1448.89	-1
1556.9599609375				1	21002.4	-1
1566.67993164062				1	10284	-1
1577.88000488281				1	19531.3	-1
1597.55993652344				1	9193.38	-1
1600.31994628906				1	15751.8	-1
1607.07995605469				1	12546.3	-1
1612.47998046875				3	3989.9	-1
1625.40002441406				1	6844.79	-1
1652.88000488281				1	9603.91	-1
1653.55993652344				2	31569.3	-1
1657.88000488281				3	3302.53	-1
1665.71997070312				1	22062.5	-1
