# Supplementary material for: Isotope pattern deconvolution for peptide mass spectrometry by non-negative least squares/least absolute deviation template matching
Source: BMC Bioinformatics. 2012 Nov 8;13:291. doi: 10.1186/1471-2105-13-291 (PMC3608065; doi:10.1186/1471-2105-13-291)
Supplement: Additional file 3 — Evaluation and results. [file 1471-2105-13-291-S3.zip › eval/results/ESI/IT/Lys_250/iso_wave/listsppm/15.query]

397.279998779297				2	299418	-1
437.760009765625				2	296668	-1
497.239990234375				3	59413.5	-1
497.919982910156				3	94529.6	-1
636.960021972656				3	67621.2	-1
663.359985351562				2	182095	-1
714.799987792969				2	251718	-1
879.799987792969				3	116919	-1
