# Supplementary material for: Isotope pattern deconvolution for peptide mass spectrometry by non-negative least squares/least absolute deviation template matching
Source: BMC Bioinformatics. 2012 Nov 8;13:291. doi: 10.1186/1471-2105-13-291 (PMC3608065; doi:10.1186/1471-2105-13-291)
Supplement: Additional file 3 — Evaluation and results. [file 1471-2105-13-291-S3.zip › eval/results/ESI/IT/Lys_250/iso_wave/iso_wave.mas]

Thresh 	 MascotScore 	 !> 	 %SC 	 #Cand 	 #Hits 	 %Hits 	 Index 	 ppm
-1 	 fail
0 	 fail
0.5 	 fail
1 	 fail
1.5 	 fail
2 	 fail
2.5 	 fail
3 	 2.13e+01 	 60 	 75 	 138 	 16 	 0.12 	 50 	 49
4 	 5.60e+01 	 60 	 70 	 89 	 15 	 0.17 	 2 	 48
5 	 5.57e+01 	 60 	 70 	 65 	 12 	 0.18 	 1 	 44
6 	 5.21e+01 	 60 	 70 	 44 	 12 	 0.27 	 1 	 44
8 	 5.63e+01 	 60 	 59 	 25 	 9 	 0.36 	 1 	 46
10 	 4.40e+01 	 60 	 51 	 11 	 5 	 0.45 	 2 	 48
12 	 4.40e+01 	 60 	 51 	 10 	 5 	 0.50 	 2 	 48
15 	 3.64e+01 	 60 	 40 	 8 	 4 	 0.50 	 9 	 52
20 	 fail
30 	 fail
50 	 fail
