# Supplementary material for: Isotope pattern deconvolution for peptide mass spectrometry by non-negative least squares/least absolute deviation template matching
Source: BMC Bioinformatics. 2012 Nov 8;13:291. doi: 10.1186/1471-2105-13-291 (PMC3608065; doi:10.1186/1471-2105-13-291)
Supplement: Additional file 3 — Evaluation and results. [file 1471-2105-13-291-S3.zip › eval/results/ESI/IT/Lys_250/iso_wave/iso_wave.man]

snr	tpr	ppv
NA	0.688	0.028
NA	0.688	0.028
NA	0.688	0.031
NA	0.750	0.039
NA	0.750	0.047
NA	0.750	0.057
NA	0.750	0.070
NA	0.750	0.087
NA	0.688	0.124
NA	0.688	0.169
NA	0.688	0.250
NA	0.688	0.440
NA	0.438	0.636
NA	0.375	0.600
NA	0.312	0.625
NA	0.062	1.000
NA	NA	NA
NA	NA	NA
