# Supplementary material for: Isotope pattern deconvolution for peptide mass spectrometry by non-negative least squares/least absolute deviation template matching
Source: BMC Bioinformatics. 2012 Nov 8;13:291. doi: 10.1186/1471-2105-13-291 (PMC3608065; doi:10.1186/1471-2105-13-291)
Supplement: Additional file 3 — Evaluation and results. [file 1471-2105-13-291-S3.zip › eval/results/ESI/IT/Lys_250/L1/L1.txt]

"loc_init" "loc_most_intense" "charge" "amplitude" "localnoise" "ratio" "goodness_of_fit" "ratio_adj"
310.399999770001 310.399999770001 1 1639206.49492720 231567 7.07875688214295 0.5 3.53937844107148
313.374395282776 313.374395282776 1 6179605.02432311 231567 26.6860348163733 0.5 13.3430174081866
327.348587240688 327.348587240688 1 369327.87156645 231567 1.59490718265750 0.5 0.797453591328752
331.07999931 331.07999931 3 288177.548186120 231567 1.24446725218239 0.5 0.622233626091195
331.376839063435 331.376839063435 1 5430944.86739704 231567 23.4530173444275 0.5 11.7265086722138
338.43999914 338.43999914 1 1605119.33268473 231567 6.93155472362093 0.5 3.46577736181046
341.391867478965 341.391867478965 1 10127716.4390179 231567 43.7355773448631 0.5 21.8677886724315
341.639999070001 341.639999070001 1 252253.574464685 231567 1.08933299850447 0.5 0.544666499252236
345.35999899 345.35999899 1 353283.110235982 231567 1.52561941138410 0.5 0.762809705692051
348.385226169398 348.385226169398 1 697967.911550247 231567 3.01410784589448 0.5 1.50705392294724
353.355428231763 353.355428231763 1 1904355.61096046 231567 8.22377804678758 0.5 4.11188902339379
357.35999872 357.35999872 1 333223.254414308 231567 1.43899283755590 0.5 0.719496418777952
359.081516981746 359.081516981746 1 443861.193612201 231567 1.91677222407425 0.5 0.958386112037123
359.369702982853 359.369702982853 1 9171853.77681884 231567 39.6077756192326 0.5 19.8038878096163
364.409841816627 364.409841816627 2 302501.067213854 231567 1.30632200276315 0.5 0.653161001381574
369.334856159059 369.334856159059 1 921822.795999542 231567 3.98080381055825 0.5 1.99040190527912
376.388927097267 376.388927097267 1 1403888.40907142 231567 6.0625581756961 0.5 3.03127908784805
376.439998290001 376.439998290001 2 288137.833631219 231567 1.24429574866548 0.5 0.62214787433274
377.47999827 377.47999827 3 234673.008439688 231567 1.01341300116030 0.5 0.506706500580151
381.365223142309 381.365223142309 1 2308942.29875171 231567 9.97094706392408 0.5 4.98547353196204
387.319998049999 387.319998049999 2 252590.606288579 229442 1.10089088435674 0.5 0.550445442178369
387.359998050001 387.359998050001 1 366035.627738224 229442 1.59532965951406 0.5 0.797664829757028
397.326037655027 397.326037655027 1 1700748.12901442 204975 8.29734420790057 0.5 4.14867210395029
399.35999778 399.35999778 1 218886.343024667 204975 1.06786848652112 0.5 0.53393424326056
415.289918311711 415.289918311711 1 1046057.80572190 191456 5.46369821641471 0.5 2.73184910820736
421.10401676287 421.10401676287 1 1556293.00690236 190031 8.18967961491733 0.5 4.09483980745867
427.379399170407 427.379399170407 1 345147.728274138 177123 1.94863303057276 0.5 0.974316515286378
432.239923552901 432.239923552901 1 187345.445784636 165068 1.13495920338670 0.5 0.567479601693349
432.27999704 432.27999704 2 194949.777963407 165068 1.18102707952727 0.5 0.590513539763633
437.71999692 437.71999692 1 409753.371001534 156116 2.62467249354028 0.5 1.31233624677014
437.75999692 437.75999692 2 502873.885140854 156116 3.22115532771051 0.5 1.61057766385526
438.269999139408 438.269999139408 1 421267.067362916 155786 2.70413944361442 0.5 1.35206972180721
443.279996800002 443.279996800002 1 214162.120230071 137088 1.56222368281740 0.5 0.781111841408699
445.176522896013 445.176522896013 1 212122.349171882 137949 1.53768674779725 0.5 0.768843373898623
445.23999675 445.23999675 3 190415.887921245 137949 1.38033539874334 0.5 0.690167699371671
450.43999664 450.43999664 1 165467.412987102 137326 1.20492414391377 0.5 0.602462071956883
453.187435639538 453.187435639538 1 517746.77200649 136659 3.78860354610007 0.5 1.89430177305004
455.36739559267 455.36739559267 1 261214.55109642 136364 1.91556826652504 0.5 0.957784133262519
458.39999646 458.39999646 1 189747.528983197 124840 1.51992573680869 0.5 0.759962868404346
459.063012972505 459.063012972505 1 194005.725769918 124142 1.56277267781990 0.5 0.781386338909949
481.319995949999 481.319995949999 1 153127.137482407 117690 1.30110576499624 0.5 0.650552882498118
483.4399959 483.4399959 1 147259.722763727 117876 1.24927655132281 0.5 0.624638275661404
497.239995590001 497.239995590001 2 196193.305063658 116987 1.67705219437764 0.5 0.838526097188822
497.91999558 497.91999558 3 433248.773657804 116987 3.70339245948528 0.5 1.85169622974264
499.27029644946 499.27029644946 1 120835.664963000 117250 1.03058136428998 0.5 0.515290682144990
515.34511943928 515.34511943928 2 142850.725025935 108919 1.31153173482987 0.5 0.655765867414935
517.23999514 517.23999514 1 128699.571261708 108816 1.18272654078176 0.5 0.591363270390879
523.2447271279 523.2447271279 2 259576.260914651 103480 2.50846792534452 0.5 1.25423396267226
525.279994959999 525.279994959999 2 219622.410059296 101151 2.17123320638744 0.5 1.08561660319372
527.31999492 527.31999492 1 139144.272172387 100677 1.38208599950721 0.5 0.691042999753605
529.319994870011 529.319994870011 1 205337.308424425 100742 2.03824927462652 0.5 1.01912463731326
529.439994869971 529.439994869971 2 270570.592393292 100742 2.68577745521523 0.5 1.34288872760761
536.51999471 536.51999471 3 126142.012177640 104925 1.20221121922935 0.5 0.601105609614675
543.399994559999 543.399994559999 2 466538.06365707 105330 4.42929899987725 0.5 2.21464949993862
546.31999449 546.31999449 1 174803.406080901 104119 1.67888095430134 0.5 0.839440477150671
553.19999434 553.19999434 1 150006.512629127 103232 1.45310090504036 0.5 0.72655045252018
557.396224007143 557.396224007143 1 343882.085144789 103480 3.3231743829222 0.5 1.6615871914611
557.99999423 557.99999423 1 138644.228056712 105642 1.31239685027463 0.5 0.656198425137313
563.328565172997 563.328565172997 1 235056.112684350 116583 2.01621259261084 0.5 1.00810629630542
563.506414184935 563.506414184935 1 357452.653064637 116583 3.06607869985021 0.5 1.53303934992511
565.503780438178 565.503780438178 1 119592.095039486 116508 1.02647110103586 0.5 0.513235550517932
578.27999378 578.27999378 3 123989.428618255 114621 1.08173396339463 0.5 0.540866981697313
611.329940193667 611.329940193667 3 141074.044333451 127671 1.10498111813529 0.5 0.552490559067647
611.999993029998 611.999993029998 1 139528.030196241 127671 1.09287175784823 0.5 0.546435878924114
612.229747194194 612.229747194194 1 295709.785592834 127671 2.31618602182824 0.5 1.15809301091412
612.546059967162 612.546059967162 1 195590.74721856 127671 1.53199040673732 0.5 0.765995203368659
614.55999297 614.55999297 1 188423.552540534 127671 1.47585240611050 0.5 0.737926203055252
637.31999246 637.31999246 1 648670.462275103 146869 4.41666016841609 0.5 2.20833008420805
639.933501461484 639.933501461484 1 192274.635849784 148487 1.29489205014435 0.5 0.647446025072175
640.258011604791 640.258011604791 1 471471.641306775 148487 3.17517116856543 0.5 1.58758558428271
640.484256086294 640.484256086294 1 368767.308572973 148487 2.48349894989442 0.5 1.24174947494721
658.868253621033 658.868253621033 2 273649.069549785 147323 1.85747690143281 0.5 0.928738450716403
659.352648331129 659.352648331129 1 227486.702607815 148394 1.53299124363394 0.5 0.766495621816969
663.35999188 663.35999188 1 602843.218868192 155309 3.88157298590675 0.5 1.94078649295338
663.83999187 663.83999187 1 220150.137778742 155309 1.41749761944731 0.5 0.708748809723653
667.407504565778 667.407504565778 1 314336.455954779 155309 2.02394230826790 0.5 1.01197115413395
667.809949771537 667.809949771537 1 298858.698167385 155309 1.92428447911831 0.5 0.962142239559153
668.303858649894 668.303858649894 1 213073.405174272 155309 1.37193211709735 0.5 0.685966058548676
682.58399144 682.91999144 3 165450.150322740 155056 1.06703481531021 0.5 0.533517407655106
683.556178965278 683.556178965278 1 195609.219591202 155056 1.26153918320608 0.5 0.63076959160304
711.039990809998 711.039990809998 1 177766.057146968 142242 1.24974379681787 0.5 0.624871898408936
711.302041890326 711.302041890326 1 158406.277593136 142242 1.11363927386522 0.5 0.556819636932609
714.810890433065 714.810890433065 2 529851.537096775 142242 3.72500061231405 0.5 1.86250030615702
715.29913586741 715.29913586741 1 318040.399922364 142242 2.23591063063205 0.5 1.11795531531602
716.47034436518 716.47034436518 2 160124.498801365 142242 1.12571883692134 0.5 0.562859418460669
726.58399046 726.91999046 3 127184.888166211 126296 1.00703813395682 0.5 0.50351906697841
727.63999044 727.63999044 1 137243.191269838 126296 1.08667884390509 0.5 0.543339421952547
737.07999023 737.07999023 1 190818.485606789 124820 1.52874928382302 0.5 0.76437464191151
739.179953093944 739.179953093944 1 140895.799439896 122643 1.14882870966868 0.5 0.574414354834342
827.359988210002 827.359988210002 1 94809.7024651892 74837 1.26688272465744 0.5 0.633441362328722
834.563128845333 834.563128845333 1 89214.3392654522 72257 1.23468092040151 0.5 0.617340460200757
836.200246706197 836.200246706197 2 123917.96112265 71022 1.74478275918236 0.5 0.872391379591182
836.961779270504 836.961779270504 2 134738.379923048 71022 1.89713581598727 0.5 0.948567907993633
844.999987819993 844.999987819993 1 94249.8189710849 71553 1.31720289814662 0.5 0.658601449073308
846.919987779996 846.919987779996 1 82064.0533996285 72252 1.13580320821055 0.5 0.567901604105274
854.050143868018 854.050143868018 1 124358.842101016 72145 1.72373473007161 0.5 0.861867365035803
872.58398719 872.91998719 3 72927.6291730449 72913 1.00020063874816 0.5 0.500100319374082
877.422286318878 877.422286318878 1 320865.926798029 74673 4.29694704642949 0.5 2.14847352321474
877.91998708 877.91998708 1 479307.838334612 74673 6.41875695813228 0.5 3.20937847906614
879.708674756766 879.708674756766 1 146522.951767175 75051 1.95231178488195 0.5 0.976155892440975
879.78398703 880.11998703 3 154115.792516603 75051 2.05348086656545 0.5 1.02674043328272
880.14398703 880.47998703 3 109945.326490633 75051 1.46494152630389 0.5 0.732470763151943
887.319986870001 887.319986870001 1 103170.188330915 76306 1.35205866289564 0.5 0.676029331447821
896.127487781483 896.127487781483 1 95289.5061386729 77004 1.23746177002069 0.5 0.618730885010343
898.47998662 898.47998662 1 132406.923895654 76982 1.71997251169954 0.5 0.85998625584977
918.279986180001 918.279986180001 1 135899.676991622 75086 1.80992031792374 0.5 0.904960158961872
922.51998609 922.51998609 1 75432.4968550618 73007 1.03322279856811 0.5 0.516611399284054
927.24560651413 927.24560651413 1 101977.053382242 71783 1.42062958335876 0.5 0.710314791679378
960.51998524 960.51998524 1 64999.7598929261 61001 1.06555236623869 0.5 0.532776183119343
966.446926582782 966.446926582782 1 97876.5074557533 60852 1.60843534240047 0.5 0.804217671200234
980.639984790003 980.639984790003 1 62988.793996078 58311 1.08022146758035 0.5 0.540110733790177
988.599984609997 988.599984609997 1 69175.4240142709 58263 1.18729595136314 0.5 0.593647975681572
994.74756461343 994.74756461343 1 78145.4497878365 59538 1.3125306491289 0.5 0.65626532456445
1025.67998378000 1025.67998378000 1 67086.2660985097 58832 1.14030232014057 0.5 0.570151160070283
1050.24302467781 1050.24302467781 1 91332.7612568444 56198 1.62519593680993 0.5 0.812597968404965
1064.67998291 1064.67998291 1 58842.2139559040 54227 1.08510915145415 0.5 0.542554575727073
1071.17598275 1071.67998275 2 54419.3469220905 54282 1.00253024800285 0.5 0.501265124001423
1073.03998272000 1073.03998272000 1 58046.6969406313 54213 1.07071545460741 0.5 0.535357727303703
1078.2799826 1078.2799826 1 60897.1245830161 53207 1.14453219657218 0.5 0.572266098286091
1079.37046084666 1079.37046084666 1 82547.0478710547 53207 1.55143210237478 0.5 0.775716051187388
1092.27652689122 1092.27652689122 1 69312.67664805 53126 1.30468464872285 0.5 0.652342324361423
1100.55998211 1100.55998211 1 81757.4965290774 49858 1.63980698241160 0.5 0.819903491205798
1108.45452069755 1108.45452069755 1 67096.899718034 48259 1.39034998068824 0.5 0.695174990344122
1117.47998173 1117.47998173 1 52907.0909996622 48701 1.0863655982354 0.5 0.5431827991177
1220.75997942 1220.75997942 1 49979.6452485721 40930 1.22110054357616 0.5 0.610550271788079
1236.45542755426 1236.45542755426 1 46492.2214578644 38697 1.20144252675568 0.5 0.600721263377838
1254.58823501205 1255.09223501205 2 163709.998607941 39332 4.16225970222569 0.5 2.08112985111284
1255.09597864 1255.59997864 2 104478.697130974 39332 2.65632810767248 0.5 1.32816405383624
1293.3999778 1293.3999778 1 61741.8557976032 33886 1.8220461487813 0.5 0.91102307439065
1321.00698582241 1321.00698582241 1 33678.1846318848 27150 1.24044878938802 0.5 0.620224394694011
1344.43997664999 1344.43997664999 1 52612.3152263022 20191 2.60573102997881 0.5 1.30286551498941
1699.91996871000 1699.91996871000 1 19670.0708491890 17818 1.10394381239134 0.5 0.551971906195672
