# Supplementary material for: Isotope pattern deconvolution for peptide mass spectrometry by non-negative least squares/least absolute deviation template matching
Source: BMC Bioinformatics. 2012 Nov 8;13:291. doi: 10.1186/1471-2105-13-291 (PMC3608065; doi:10.1186/1471-2105-13-291)
Supplement: Additional file 3 — Evaluation and results. [file 1471-2105-13-291-S3.zip › eval/results/ESI/IT/Lys_250/L1/L1.ppm]

"loc_init" "loc_most_intense" "charge" "amplitude" "localnoise" "ratio" "goodness_of_fit" "ratio_adj"
377.479998 377.479998 3 234673.008440 231567.000000 1.013413 0.500000 0.506707
415.289918 415.289918 1 1046057.805722 191456.000000 5.463698 0.500000 2.731849
432.239924 432.239924 1 187345.445785 165068.000000 1.134959 0.500000 0.567480
432.279997 432.279997 2 194949.777963 165068.000000 1.181027 0.500000 0.590514
437.759997 437.759997 2 502873.885141 156116.000000 3.221155 0.500000 1.610578
438.269999 438.269999 1 421267.067363 155786.000000 2.704139 0.500000 1.352070
443.279997 443.279997 1 214162.120230 137088.000000 1.562224 0.500000 0.781112
445.176523 445.176523 1 212122.349172 137949.000000 1.537687 0.500000 0.768843
445.239997 445.239997 3 190415.887921 137949.000000 1.380335 0.500000 0.690168
453.187436 453.187436 1 517746.772006 136659.000000 3.788604 0.500000 1.894302
481.319996 481.319996 1 153127.137482 117690.000000 1.301106 0.500000 0.650553
497.239996 497.239996 2 196193.305064 116987.000000 1.677052 0.500000 0.838526
497.919996 497.919996 3 433248.773658 116987.000000 3.703392 0.500000 1.851696
499.270296 499.270296 1 120835.664963 117250.000000 1.030581 0.500000 0.515291
515.345119 515.345119 2 142850.725026 108919.000000 1.311532 0.500000 0.655766
517.239995 517.239995 1 128699.571262 108816.000000 1.182727 0.500000 0.591363
523.244727 523.244727 2 259576.260915 103480.000000 2.508468 0.500000 1.254234
525.279995 525.279995 2 219622.410059 101151.000000 2.171233 0.500000 1.085617
527.319995 527.319995 1 139144.272172 100677.000000 1.382086 0.500000 0.691043
529.319995 529.319995 1 205337.308424 100742.000000 2.038249 0.500000 1.019125
536.519995 536.519995 3 126142.012178 104925.000000 1.202211 0.500000 0.601106
546.319994 546.319994 1 174803.406081 104119.000000 1.678881 0.500000 0.839440
553.199994 553.199994 1 150006.512629 103232.000000 1.453101 0.500000 0.726550
557.396224 557.396224 1 343882.085145 103480.000000 3.323174 0.500000 1.661587
563.328565 563.328565 1 235056.112684 116583.000000 2.016213 0.500000 1.008106
578.279994 578.279994 3 123989.428618 114621.000000 1.081734 0.500000 0.540867
611.329940 611.329940 3 141074.044333 127671.000000 1.104981 0.500000 0.552491
612.229747 612.229747 1 295709.785593 127671.000000 2.316186 0.500000 1.158093
637.319992 637.319992 1 648670.462275 146869.000000 4.416660 0.500000 2.208330
640.258012 640.258012 1 471471.641307 148487.000000 3.175171 0.500000 1.587586
658.868254 658.868254 2 273649.069550 147323.000000 1.857477 0.500000 0.928738
659.352648 659.352648 1 227486.702608 148394.000000 1.532991 0.500000 0.766496
663.359992 663.359992 1 602843.218868 155309.000000 3.881573 0.500000 1.940786
667.407505 667.407505 1 314336.455955 155309.000000 2.023942 0.500000 1.011971
668.303859 668.303859 1 213073.405174 155309.000000 1.371932 0.500000 0.685966
682.583991 682.919991 3 165450.150323 155056.000000 1.067035 0.500000 0.533517
711.302042 711.302042 1 158406.277593 142242.000000 1.113639 0.500000 0.556820
714.810890 714.810890 2 529851.537097 142242.000000 3.725001 0.500000 1.862500
715.299136 715.299136 1 318040.399922 142242.000000 2.235911 0.500000 1.117955
716.470344 716.470344 2 160124.498801 142242.000000 1.125719 0.500000 0.562859
726.583990 726.919990 3 127184.888166 126296.000000 1.007038 0.500000 0.503519
827.359988 827.359988 1 94809.702465 74837.000000 1.266883 0.500000 0.633441
834.563129 834.563129 1 89214.339265 72257.000000 1.234681 0.500000 0.617340
836.961779 836.961779 2 134738.379923 71022.000000 1.897136 0.500000 0.948568
872.583987 872.919987 3 72927.629173 72913.000000 1.000201 0.500000 0.500100
877.422286 877.422286 1 320865.926798 74673.000000 4.296947 0.500000 2.148474
879.783987 880.119987 3 154115.792517 75051.000000 2.053481 0.500000 1.026740
880.143987 880.479987 3 109945.326491 75051.000000 1.464942 0.500000 0.732471
887.319987 887.319987 1 103170.188331 76306.000000 1.352059 0.500000 0.676029
898.479987 898.479987 1 132406.923896 76982.000000 1.719973 0.500000 0.859986
922.519986 922.519986 1 75432.496855 73007.000000 1.033223 0.500000 0.516611
960.519985 960.519985 1 64999.759893 61001.000000 1.065552 0.500000 0.532776
966.446927 966.446927 1 97876.507456 60852.000000 1.608435 0.500000 0.804218
980.639985 980.639985 1 62988.793996 58311.000000 1.080221 0.500000 0.540111
988.599985 988.599985 1 69175.424014 58263.000000 1.187296 0.500000 0.593648
1025.679984 1025.679984 1 67086.266099 58832.000000 1.140302 0.500000 0.570151
1064.679983 1064.679983 1 58842.213956 54227.000000 1.085109 0.500000 0.542555
1071.175983 1071.679983 2 54419.346922 54282.000000 1.002530 0.500000 0.501265
1079.370461 1079.370461 1 82547.047871 53207.000000 1.551432 0.500000 0.775716
1100.559982 1100.559982 1 81757.496529 49858.000000 1.639807 0.500000 0.819903
1108.454521 1108.454521 1 67096.899718 48259.000000 1.390350 0.500000 0.695175
1117.479982 1117.479982 1 52907.091000 48701.000000 1.086366 0.500000 0.543183
1220.759979 1220.759979 1 49979.645249 40930.000000 1.221101 0.500000 0.610550
1236.455428 1236.455428 1 46492.221458 38697.000000 1.201443 0.500000 0.600721
1254.588235 1255.092235 2 163709.998608 39332.000000 4.162260 0.500000 2.081130
1255.095979 1255.599979 2 104478.697131 39332.000000 2.656328 0.500000 1.328164
1344.439977 1344.439977 1 52612.315226 20191.000000 2.605731 0.500000 1.302866
1699.919969 1699.919969 1 19670.070849 17818.000000 1.103944 0.500000 0.551972
