# Supplementary material for: Isotope pattern deconvolution for peptide mass spectrometry by non-negative least squares/least absolute deviation template matching
Source: BMC Bioinformatics. 2012 Nov 8;13:291. doi: 10.1186/1471-2105-13-291 (PMC3608065; doi:10.1186/1471-2105-13-291)
Supplement: Additional file 3 — Evaluation and results. [file 1471-2105-13-291-S3.zip › eval/results/ESI/IT/Lys_250/L2/L2.txt]

"loc_init" "loc_most_intense" "charge" "amplitude" "localnoise" "ratio" "goodness_of_fit" "ratio_adj"
310.399999770051 310.399999770051 1 1577379.20830186 231567 6.8117616426428 0.996562552608172 6.78834657035054
313.373802980128 313.373802980128 1 6278789.86211911 231567 27.1143550770149 0.996562552608172 27.0211509078743
327.345475180858 327.345475180858 1 367596.288177176 231567 1.58742950496908 0.996562552608172 1.58197279955752
331.07999931 331.07999931 3 361548.443988214 231567 1.56131246675137 0.996562552608172 1.55594553728471
331.376564037366 331.376564037366 1 5234834.89407703 231567 22.6061351318496 0.996562552608172 22.5284277316014
338.442730665813 338.442730665813 1 1571215.42284939 231567 6.7851439231384 0.996562552608172 6.76182034785662
341.394496700761 341.394496700761 1 10053924.4677021 231567 43.4169137558551 0.996562552608172 43.2676703989038
341.665275114926 341.665275114926 1 273229.685305769 231567 1.17991633223114 0.996562552608172 1.17586043191234
342.359999049975 342.359999049975 1 374623.044930414 231567 1.61777388371579 0.996562552608172 1.61221287109864
345.35999899 345.35999899 1 354572.156476858 231567 1.5311860346114 0.996562552608172 1.52592266317032
348.378910988298 348.378910988298 1 760243.670238888 231567 3.28303976921965 0.996562552608172 3.27175449272768
353.356238457422 353.356238457422 1 1889814.13852234 231567 8.16098208519497 0.996562552608172 8.13292913861146
357.35999872 357.35999872 1 351812.586056096 231567 1.51926909298862 0.996562552608172 1.51404668540744
359.079998680098 359.079998680098 1 469874.628221536 231567 2.02910875997675 0.996562552608172 2.02213380536203
359.371280293363 359.371280293363 1 8992366.50517739 231567 38.8326769581909 0.996562552608172 38.6991916740632
364.412410518004 364.412410518004 2 327174.716518941 231567 1.41287280363325 0.996562552608172 1.40801612769942
369.330269031663 369.330269031663 1 862486.264269987 231567 3.72456465847891 0.996562552608172 3.71176166340793
376.394207097862 376.394207097862 1 1429255.93817484 231567 6.17210543028514 0.996562552608172 6.15088914257172
381.366529071223 381.366529071223 1 2252242.58940834 231567 9.72609477778932 0.996561302060942 9.69264967572186
387.359998050384 387.359998050384 1 343181.877520841 229442 1.49572387584157 0.996561168074672 1.49058033282585
397.325259622928 397.325259622928 1 1726200.25375901 204975 8.42151605688017 0.996202283814236 8.38953352904228
399.35999778 399.35999778 1 230659.404397317 204975 1.12530505865260 0.996203727822477 1.12103309436721
415.292608225089 415.292608225089 1 1040654.36863926 191456 5.43547535015492 0.995891124413652 5.41314165818848
421.107551721219 421.107551721219 1 1474295.25597364 190031 7.75818290686067 0.994466639459763 7.71525408369991
427.380342366454 427.380342366454 1 296311.957385314 177123 1.67291632021428 0.994100232434614 1.66304650276867
432.233867718567 432.233867718567 1 277198.629958046 165068 1.67929962171981 0.994206288082719 1.66957024348877
437.719996919972 437.719996919972 1 162273.250427974 156116 1.03944022667743 0.994154696837825 1.03336438343354
437.75999692 437.75999692 2 631468.297274841 156116 4.04486597962311 0.994141438525345 4.02116888362474
438.261363692659 438.261363692659 1 362896.183583315 155786 2.32945311891515 0.994140586902949 2.31580389080121
443.279996800229 443.279996800229 1 242646.913711802 137088 1.77000841584823 0.980805519475663 1.73603402378232
445.192672762459 445.192672762459 1 209982.911555699 137949 1.52217784511449 0.980885956733701 1.49308287192397
445.239996750052 445.239996750052 3 147399.453010004 137949 1.06850686130384 0.980889272783894 1.04808691814893
450.43999664 450.43999664 1 188945.347778416 137326 1.37588910897002 0.980169646942186 1.34860474217074
453.18794441376 453.18794441376 1 535804.361842118 136659 3.92073966472839 0.979802183345455 3.84154928383001
455.372232114952 455.372232114952 1 250583.79489315 136364 1.83760959559084 0.979858558714872 1.80059748981626
458.39999646 458.39999646 1 178045.136322315 124840 1.42618660943860 0.975914845892842 1.39183668516470
459.065384450683 459.065384450683 1 166454.666098715 124142 1.34084086045589 0.976090281864604 1.30878173341797
481.298925745766 481.298925745766 1 159824.986776903 117690 1.35801671150398 0.955729212725821 1.29789624255421
483.4399959 483.4399959 1 149227.711132273 117876 1.26597196318397 0.95622054786484 1.2105484042173
497.199995589793 497.199995589793 2 155144.426385177 116987 1.32616809034489 0.950904896576498 1.26105973079246
497.23999559 497.23999559 1 188052.784854932 116987 1.60746736692907 0.950904886138663 1.52854857352131
497.919995580045 497.919995580045 3 345148.489886026 116987 2.95031490581027 0.950961213768714 2.80563504382926
498.599995559803 498.599995559803 1 130675.799499641 116769 1.11909667377165 0.950867989706457 1.06411320447643
499.272007251671 499.272007251671 1 126633.001249015 117250 1.08002559700653 0.949727440142909 1.02572994553382
515.351735261205 515.351735261205 2 181856.837728107 108919 1.66965210595128 0.935075086059418 1.56125008666168
517.239995139761 517.239995139761 1 144382.566079456 108816 1.32685051903632 0.935201179284163 1.24087217013657
523.24644728181 523.24644728181 2 234693.363483444 103480 2.26800699152922 0.921976531204826 2.09104921879841
525.286459768821 525.286459768821 2 183803.908522704 101128 1.81753726487921 0.920267832354396 1.67262107897373
527.32830213054 527.32830213054 1 151470.924758374 100677 1.50452362265834 0.920454430425313 1.38484543415541
529.359994869471 529.359994869471 1 229072.592462246 100742 2.27385392847319 0.920012328617547 2.09197364767078
529.405947197603 529.405947197603 2 251103.415676932 100742 2.49253951357857 0.920012328344416 2.29316708137788
529.983703958764 529.983703958764 1 146218.398822668 100674 1.45239484695818 0.919942292731419 1.33611944546201
530.398163724851 530.398163724851 1 113905.830719219 100271 1.13597980192896 0.919922112596283 1.04501293925720
543.399994560095 543.399994560095 2 425262.627642986 105330 4.03743119380031 0.917949429079577 3.70615765929707
546.339512458856 546.339512458856 1 163093.435267875 104119 1.56641376951253 0.918279217862429 1.43840521111690
553.19999434 553.19999434 1 135688.798318334 103232 1.31440636932670 0.918311070029934 1.20703391947056
557.37661673162 557.37661673162 1 264676.124984203 103480 2.55775149772133 0.917925492121051 2.34782530226921
557.966109939838 557.966109939838 1 171419.191267598 105559 1.623918294675 0.925955618918137 1.50367626961828
563.31661037709 563.31661037709 1 237910.718806011 116583 2.04069820476408 0.939246708262533 1.91671907138193
563.519994108648 563.519994108648 1 389698.337926335 116583 3.34266863887818 0.93925624720287 3.13962240139545
578.59999377007 578.59999377007 1 142261.586145870 114300 1.24463329961391 0.936773359698102 1.16593931767145
611.999993029012 611.999993029012 1 163090.613304022 127671 1.27742880766989 0.939216294091586 1.19978195070555
612.233215934423 612.233215934423 1 236722.658498805 127671 1.85416154411577 0.939230603698578 1.74148526643455
612.530717575233 612.530717575233 1 183875.552792565 127671 1.44022959632622 0.93923428569447 1.35271301614149
614.55999297 614.55999297 1 174714.666440591 127671 1.3684757418724 0.938827866119697 1.28476316057863
621.565962894304 621.565962894304 1 163807.540009528 133776 1.22449123915746 0.939614502201768 1.15054972613136
637.319992460161 637.319992460161 1 641591.373994206 146869 4.36846015152419 0.944809353117582 4.1273620098815
639.96596773962 639.96596773962 1 218044.818510546 148487 1.46844382680333 0.945731510790114 1.38875359883313
640.279992388705 640.279992388705 1 511485.41274936 148487 3.44464776545664 0.94570096330407 3.25760671003555
640.498040764735 640.498040764735 1 350840.446235585 148487 2.36276876922279 0.945711307943635 2.23449714311006
658.865586293945 658.865586293945 2 248814.597437852 147323 1.68890531307299 0.943181785016313 1.59294472790772
659.354803605907 659.354803605907 1 249917.807556765 148394 1.68415035349654 0.943307957355975 1.58867242983716
663.34989349607 663.34989349607 1 518834.86650918 155309 3.34066194817544 0.944287078382255 3.15454391090536
667.414963141358 667.414963141358 1 266665.572182540 155309 1.7170001235121 0.944315529877476 1.62138988143402
667.799991780342 667.799991780342 1 328644.368017855 155309 2.11606776180295 0.944310826622454 1.99822569733728
668.300447038353 668.300447038353 1 217643.360831806 155309 1.40135704197314 0.94423099566036 1.32320475501795
711.057406854742 711.057406854742 1 278488.372411102 142242 1.95784910512438 0.9429621705168 1.84617764171246
711.313454829562 711.313454829562 1 201422.276786480 142242 1.41605346372014 0.942943802991383 1.33525883831939
714.839990729986 714.839990729986 1 320146.518033489 142242 2.25071721456032 0.943062223010738 2.12256637973179
714.79999073 714.79999073 2 464525.892005602 142242 3.26574353570396 0.943062223010738 3.07979935856392
715.31766242794 715.31766242794 1 359535.824429904 142242 2.52763476631307 0.943061649734068 2.38371541264439
726.58399046 726.91999046 3 144026.695629893 126296 1.14039000150355 0.930216730800268 1.06080985903595
737.062919295009 737.062919295009 1 265370.452475525 124820 2.12602509594236 0.929788486842423 1.97675365694526
738.583990190113 738.919990190113 3 134978.629111685 123175 1.09582812349653 0.929184301686793 1.01822628969987
739.196455238241 739.196455238241 1 223301.779471517 122643 1.82074622662131 0.927533700705736 1.68880348562407
836.217827534435 836.217827534435 2 136778.413159301 71022 1.92585977808709 0.855892236186158 1.64832843204793
836.719988000219 836.719988000219 1 161251.762646587 71022 2.27044806745215 0.856217985460383 1.9439984704063
836.999988000234 836.999988000234 1 132985.993578293 71022 1.87246196359288 0.85622704953674 1.60325258245690
837.479987989778 837.479987989778 1 103791.322078193 71022 1.46139677956397 0.856300360262377 1.25139458882691
844.449163556431 844.449163556431 1 85284.0089425846 72257 1.18028715477510 0.855163206625208 1.00933814801602
844.984502338866 844.984502338866 1 111283.848349698 71553 1.55526460595220 0.856988249412919 1.33284349202885
854.068853405375 854.068853405375 1 109573.828296609 72145 1.51880003183325 0.848739170328896 1.28906507891365
877.419815768606 877.419815768606 1 398699.737647621 74673 5.33927574421305 0.84382804834653 4.50543063082327
877.919987080015 877.919987080015 1 440115.643529686 74673 5.89390601060204 0.843780703103791 4.97316415765345
879.719987039314 879.719987039314 1 238267.176982301 75051 3.17473687202437 0.843438192618336 2.67769432937902
879.783987029967 880.119987029967 3 178907.600336168 75051 2.38381367784797 0.843482159377323 2.01070430854441
880.39998703217 880.39998703217 1 140500.201986805 75051 1.87206302363466 0.843497228641331 1.57907997227774
887.348019825402 887.348019825402 1 121526.664505835 76306 1.59262265753460 0.843458792940944 1.34331158433453
887.99158615185 887.99158615185 1 101900.635998456 76306 1.33542101536518 0.84343162058199 1.12633631114870
898.468695251168 898.468695251168 1 128563.458619968 76982 1.67004570704798 0.842842273149341 1.40758511999162
918.285055722998 918.285055722998 1 140582.026972363 75086 1.87228014506517 0.841928676825644 1.57632634518164
927.271050761917 927.271050761917 1 184595.497028636 71783 2.57157679434736 0.843648758829616 2.16950757078619
948.43998550916 948.43998550916 1 98591.3864198735 68061 1.44857387372906 0.838712930316022 1.21493763841453
988.597892396361 988.597892396361 1 103138.284705396 58263 1.77021925931373 0.731477675230515 1.29487586845109
1042.5961213208 1042.5961213208 1 77759.487554389 57575 1.35057729143533 0.74057721527627 1.00020676950654
1045.39998334217 1045.39998334217 1 78080.7248032233 57464 1.35877636090810 0.741169562066053 1.00708368035996
1055.51998311025 1055.51998311025 1 78651.8838875188 55008 1.42982627776903 0.741219677276483 1.05981537216940
1064.67998291061 1064.67998291061 1 75395.3260257289 54227 1.39036505847141 0.739421851442593 1.02806630571602
1079.39047628443 1079.39047628443 1 90226.3110928257 53207 1.69576016488104 0.737552515864277 1.25071217591043
1092.25272895482 1092.25272895482 1 72897.7270641988 53126 1.37216668042387 0.737044154575336 1.01134743090946
1155.59120046002 1155.59120046002 1 66841.6145855134 43167 1.54844243485796 0.717903599253064 1.11163239722070
1191.91998005954 1191.91998005954 1 56962.0897678105 40855 1.39425014729679 0.753809439175292 1.05099892160386
1194.55988707462 1194.55988707462 1 66270.5082802338 40713 1.62774809717372 0.754015145776701 1.22734671877819
1196.15997996941 1196.15997996941 1 60694.3303300516 39648 1.5308295583649 0.754607198098627 1.15517500380430
1232.87997914991 1232.87997914991 1 131748.600721428 38768 3.39838528480779 0.75209805839804 2.55591897439240
1243.47997891 1243.47997891 1 77333.1917102162 40775 1.89658348768157 0.749652311062347 1.42177819466318
1252.65020503314 1252.65020503314 1 64500.753431998 39320 1.64040573326546 0.74894871948825 1.22857977337035
1255.11486213802 1255.11486213802 1 105088.681211499 39332 2.67183670323144 0.748616009778036 2.00017973155162
1254.57597864946 1255.07997864946 2 120970.023689489 39332 3.07561333493057 0.748616008413613 2.30245337821941
1255.56814587707 1255.56814587707 1 122432.742551509 39332 3.11280236325406 0.748664757578742 2.33044542667614
1293.40080662300 1293.40080662300 1 72024.998935054 33886 2.12550902836139 0.740542582827999 1.57402994568697
1312.72616802162 1312.72616802162 1 73056.4953512667 28144 2.59581066484035 0.76116913661559 1.97585096257407
1318.95997721646 1318.95997721646 1 51412.460750166 26921 1.90975300880970 0.758574370438832 1.44868968635148
1343.74721842243 1343.74721842243 1 42426.1331233626 21237 1.99774606221983 0.671722972044668 1.34193192230484
1344.43997665381 1344.43997665381 1 45977.6096700251 20191 2.27713385518424 0.671798207671407 1.52977444254066
1347.52096710701 1347.52096710701 1 95252.7374287428 19719 4.83050547333753 0.66579165799784 3.21611024806104
1376.95473921692 1376.95473921692 1 31665.8380288259 19701 1.60732135570915 0.65788774820213 1.05743702734468
1404.67864965502 1404.67864965502 1 47189.6067840863 17818 2.64842332383468 0.648483224793986 1.71745809765992
1417.55631058483 1417.55631058483 1 27707.8456793228 17818 1.55504802330917 0.65016627799941 1.01103978542526
1420.63997499368 1420.63997499368 1 28606.5859232036 17818 1.60548804148634 0.650150131382076 1.04380826110469
1428.91997476987 1428.91997476987 1 100976.262831809 17818 5.66709298640752 0.647250703029173 3.66802991958396
1432.00797467835 1432.67997467835 3 40285.301930939 17818 2.26093287299018 0.647310993882547 1.46352670511700
1432.99330363733 1432.99330363733 1 58461.9575040453 17818 3.28106170748935 0.647995910046519 2.12611456706335
1436.63997462746 1436.63997462746 1 44323.4175073618 17818 2.48756412096541 0.646727875106852 1.60877705814401
1447.78200996743 1447.78200996743 1 48344.8195943013 17818 2.71325735740831 0.650890901874945 1.76603452838233
1458.51997411 1458.51997411 1 30791.3430868907 17818 1.72810321511341 0.648408014034457 1.12051597375825
1465.31997395091 1465.31997395091 1 40912.1112958614 17818 2.29611130855660 0.647367301069786 1.48642738077610
1474.66222824479 1474.66222824479 1 31766.0489716528 17818 1.78280665459944 0.648510379433394 1.15616862003066
1485.14964445419 1485.14964445419 1 27581.5410218411 17818 1.54795942428112 0.649801015869209 1.00586560642219
1486.64436263409 1486.64436263409 1 29441.2527671082 17818 1.65233206684859 0.649826761921278 1.07372959661891
1496.01977182903 1496.01977182903 1 29300.8272025575 17818 1.64445095984721 0.649674007374491 1.06835704501476
1517.17135655293 1517.17135655293 1 107442.049529923 17818 6.02997247333722 0.647685843031403 3.90552780484957
1556.92519159713 1556.92519159713 1 28669.0997827448 17818 1.60899650817964 0.655653023455116 1.05494342531671
1577.88442116200 1577.88442116200 1 35245.2663688453 17818 1.97807084795405 0.653521919071564 1.29271265661445
1653.56465695392 1654.06865695392 2 37742.3634013901 17818 2.11821547880739 0.636998537105316 1.34930016127414
1665.74341249286 1665.74341249286 1 32457.8779223469 17818 1.82163418578667 0.636998537105316 1.16037831148714
1699.91996868877 1699.91996868877 1 29234.8782383243 17818 1.64074970469886 0.636998537105316 1.04515516164915
