# Supplementary material for: Isotope pattern deconvolution for peptide mass spectrometry by non-negative least squares/least absolute deviation template matching
Source: BMC Bioinformatics. 2012 Nov 8;13:291. doi: 10.1186/1471-2105-13-291 (PMC3608065; doi:10.1186/1471-2105-13-291)
Supplement: Additional file 3 — Evaluation and results. [file 1471-2105-13-291-S3.zip › eval/results/ESI/IT/Lys_250/L2/L2.mas]

Thresh 	 MascotScore 	 !> 	 %SC 	 #Cand 	 #Hits 	 %Hits 	 Index 	 ppm
5 	 fail
4 	 fail
3 	 fail
2.5 	 fail
2 	 3.34e+01 	 60 	 38 	 20 	 5 	 0.25 	 16 	 43
1 	 3.70e+01 	 60 	 59 	 79 	 11 	 0.14 	 5 	 42
0.5 	 3.70e+01 	 60 	 59 	 79 	 11 	 0.14 	 5 	 42
