# Supplementary material for: Isotope pattern deconvolution for peptide mass spectrometry by non-negative least squares/least absolute deviation template matching
Source: BMC Bioinformatics. 2012 Nov 8;13:291. doi: 10.1186/1471-2105-13-291 (PMC3608065; doi:10.1186/1471-2105-13-291)
Supplement: Additional file 3 — Evaluation and results. [file 1471-2105-13-291-S3.zip › eval/results/ESI/IT/Lys_250/L2/L2.ppm]

"loc_init" "loc_most_intense" "charge" "amplitude" "localnoise" "ratio" "goodness_of_fit" "ratio_adj"
415.292608 415.292608 1 1040654.368639 191456.000000 5.435475 0.995891 5.413142
432.233868 432.233868 1 277198.629958 165068.000000 1.679300 0.994206 1.669570
437.759997 437.759997 2 631468.297275 156116.000000 4.044866 0.994141 4.021169
438.261364 438.261364 1 362896.183583 155786.000000 2.329453 0.994141 2.315804
443.279997 443.279997 1 242646.913712 137088.000000 1.770008 0.980806 1.736034
445.192673 445.192673 1 209982.911556 137949.000000 1.522178 0.980886 1.493083
445.239997 445.239997 3 147399.453010 137949.000000 1.068507 0.980889 1.048087
453.187944 453.187944 1 535804.361842 136659.000000 3.920740 0.979802 3.841549
481.298926 481.298926 1 159824.986777 117690.000000 1.358017 0.955729 1.297896
497.199996 497.199996 2 155144.426385 116987.000000 1.326168 0.950905 1.261060
497.239996 497.239996 1 188052.784855 116987.000000 1.607467 0.950905 1.528549
497.919996 497.919996 3 345148.489886 116987.000000 2.950315 0.950961 2.805635
499.272007 499.272007 1 126633.001249 117250.000000 1.080026 0.949727 1.025730
515.351735 515.351735 2 181856.837728 108919.000000 1.669652 0.935075 1.561250
517.239995 517.239995 1 144382.566079 108816.000000 1.326851 0.935201 1.240872
523.246447 523.246447 2 234693.363483 103480.000000 2.268007 0.921977 2.091049
525.286460 525.286460 2 183803.908523 101128.000000 1.817537 0.920268 1.672621
527.328302 527.328302 1 151470.924758 100677.000000 1.504524 0.920454 1.384845
529.359995 529.359995 1 229072.592462 100742.000000 2.273854 0.920012 2.091974
530.398164 530.398164 1 113905.830719 100271.000000 1.135980 0.919922 1.045013
546.339512 546.339512 1 163093.435268 104119.000000 1.566414 0.918279 1.438405
553.199994 553.199994 1 135688.798318 103232.000000 1.314406 0.918311 1.207034
557.376617 557.376617 1 264676.124984 103480.000000 2.557751 0.917925 2.347825
563.316610 563.316610 1 237910.718806 116583.000000 2.040698 0.939247 1.916719
612.233216 612.233216 1 236722.658499 127671.000000 1.854162 0.939231 1.741485
637.319992 637.319992 1 641591.373994 146869.000000 4.368460 0.944809 4.127362
640.279992 640.279992 1 511485.412749 148487.000000 3.444648 0.945701 3.257607
658.865586 658.865586 2 248814.597438 147323.000000 1.688905 0.943182 1.592945
659.354804 659.354804 1 249917.807557 148394.000000 1.684150 0.943308 1.588672
663.349893 663.349893 1 518834.866509 155309.000000 3.340662 0.944287 3.154544
667.414963 667.414963 1 266665.572183 155309.000000 1.717000 0.944316 1.621390
668.300447 668.300447 1 217643.360832 155309.000000 1.401357 0.944231 1.323205
711.313455 711.313455 1 201422.276786 142242.000000 1.416053 0.942944 1.335259
714.799991 714.799991 2 464525.892006 142242.000000 3.265744 0.943062 3.079799
715.317662 715.317662 1 359535.824430 142242.000000 2.527635 0.943062 2.383715
726.583990 726.919990 3 144026.695630 126296.000000 1.140390 0.930217 1.060810
738.583990 738.919990 3 134978.629112 123175.000000 1.095828 0.929184 1.018226
837.479988 837.479988 1 103791.322078 71022.000000 1.461397 0.856300 1.251395
844.449164 844.449164 1 85284.008943 72257.000000 1.180287 0.855163 1.009338
877.419816 877.419816 1 398699.737648 74673.000000 5.339276 0.843828 4.505431
879.783987 880.119987 3 178907.600336 75051.000000 2.383814 0.843482 2.010704
880.399987 880.399987 1 140500.201987 75051.000000 1.872063 0.843497 1.579080
887.348020 887.348020 1 121526.664506 76306.000000 1.592623 0.843459 1.343312
898.468695 898.468695 1 128563.458620 76982.000000 1.670046 0.842842 1.407585
948.439986 948.439986 1 98591.386420 68061.000000 1.448574 0.838713 1.214938
988.597892 988.597892 1 103138.284705 58263.000000 1.770219 0.731478 1.294876
1042.596121 1042.596121 1 77759.487554 57575.000000 1.350577 0.740577 1.000207
1045.399983 1045.399983 1 78080.724803 57464.000000 1.358776 0.741170 1.007084
1055.519983 1055.519983 1 78651.883888 55008.000000 1.429826 0.741220 1.059815
1064.679983 1064.679983 1 75395.326026 54227.000000 1.390365 0.739422 1.028066
1079.390476 1079.390476 1 90226.311093 53207.000000 1.695760 0.737553 1.250712
1155.591200 1155.591200 1 66841.614586 43167.000000 1.548442 0.717904 1.111632
1194.559887 1194.559887 1 66270.508280 40713.000000 1.627748 0.754015 1.227347
1243.479979 1243.479979 1 77333.191710 40775.000000 1.896583 0.749652 1.421778
1252.650205 1252.650205 1 64500.753432 39320.000000 1.640406 0.748949 1.228580
1254.575979 1255.079979 2 120970.023689 39332.000000 3.075613 0.748616 2.302453
1255.568146 1255.568146 1 122432.742552 39332.000000 3.112802 0.748665 2.330445
1312.726168 1312.726168 1 73056.495351 28144.000000 2.595811 0.761169 1.975851
1343.747218 1343.747218 1 42426.133123 21237.000000 1.997746 0.671723 1.341932
1344.439977 1344.439977 1 45977.609670 20191.000000 2.277134 0.671798 1.529774
1347.520967 1347.520967 1 95252.737429 19719.000000 4.830505 0.665792 3.216110
1376.954739 1376.954739 1 31665.838029 19701.000000 1.607321 0.657888 1.057437
1404.678650 1404.678650 1 47189.606784 17818.000000 2.648423 0.648483 1.717458
1417.556311 1417.556311 1 27707.845679 17818.000000 1.555048 0.650166 1.011040
1420.639975 1420.639975 1 28606.585923 17818.000000 1.605488 0.650150 1.043808
1428.919975 1428.919975 1 100976.262832 17818.000000 5.667093 0.647251 3.668030
1432.007975 1432.679975 3 40285.301931 17818.000000 2.260933 0.647311 1.463527
1432.993304 1432.993304 1 58461.957504 17818.000000 3.281062 0.647996 2.126115
1436.639975 1436.639975 1 44323.417507 17818.000000 2.487564 0.646728 1.608777
1447.782010 1447.782010 1 48344.819594 17818.000000 2.713257 0.650891 1.766035
1458.519974 1458.519974 1 30791.343087 17818.000000 1.728103 0.648408 1.120516
1474.662228 1474.662228 1 31766.048972 17818.000000 1.782807 0.648510 1.156169
1486.644363 1486.644363 1 29441.252767 17818.000000 1.652332 0.649827 1.073730
1496.019772 1496.019772 1 29300.827203 17818.000000 1.644451 0.649674 1.068357
1556.925192 1556.925192 1 28669.099783 17818.000000 1.608997 0.655653 1.054943
1577.884421 1577.884421 1 35245.266369 17818.000000 1.978071 0.653522 1.292713
1653.564657 1654.068657 2 37742.363401 17818.000000 2.118215 0.636999 1.349300
1665.743412 1665.743412 1 32457.877922 17818.000000 1.821634 0.636999 1.160378
1699.919969 1699.919969 1 29234.878238 17818.000000 1.640750 0.636999 1.045155
