# Supplementary material for: Isotope pattern deconvolution for peptide mass spectrometry by non-negative least squares/least absolute deviation template matching
Source: BMC Bioinformatics. 2012 Nov 8;13:291. doi: 10.1186/1471-2105-13-291 (PMC3608065; doi:10.1186/1471-2105-13-291)
Supplement: Additional file 3 — Evaluation and results. [file 1471-2105-13-291-S3.zip › eval/results/ESI/IT/Lys_250/L2/L2.man]

cutoff	tp	fp	tpr	fpr	ppv
50.000	0.000	0.000	0.000	NaN	NaN
20.000	0.000	0.000	0.000	NaN	NaN
15.000	0.000	0.000	0.000	NaN	NaN
10.000	0.000	0.000	0.000	NaN	NaN
9.000	0.000	0.000	0.000	NaN	NaN
8.000	0.000	0.000	0.000	NaN	NaN
7.000	0.000	0.000	0.000	NaN	NaN
6.000	0.000	0.000	0.000	NaN	NaN
5.000	1.000	0.000	0.062	0.000	1.000
4.000	3.000	1.000	0.188	0.250	0.750
3.000	5.000	5.000	0.312	0.500	0.500
2.500	6.000	5.000	0.375	0.455	0.545
2.000	9.000	11.000	0.562	0.550	0.450
1.000	13.000	66.000	0.812	0.835	0.165
