# Supplementary material for: Isotope pattern deconvolution for peptide mass spectrometry by non-negative least squares/least absolute deviation template matching
Source: BMC Bioinformatics. 2012 Nov 8;13:291. doi: 10.1186/1471-2105-13-291 (PMC3608065; doi:10.1186/1471-2105-13-291)
Supplement: Additional file 3 — Evaluation and results. [file 1471-2105-13-291-S3.zip › eval/results/ESI/IT/Lys_250/L2reg/L2reg.ppm]

"activesince" "loc_init" "loc_most_intense" "charge" "amplitude" "localnoise"
21 415.285375 415.285375044287 1 1263986.06170638 191456
32 432.239997 432.23999704 1 393923.175065319 165068
18 437.759997 437.75999692 2 1272375.76985054 156116
32 443.287768 443.287768487757 1 321748.884228971 137088
28 445.199997 445.19999675 3 351265.49243508 137949
26 453.199997 453.19999658 1 579439.793421523 136659
26 497.239996 497.23999559 2 337480.733325946 116987
22 497.919996 497.91999558 3 530496.7252152 116987
31 515.359995 515.35999519 2 239038.982994362 108919
25 523.239995 523.23999501 2 408227.389257983 103480
30 523.239995 523.23999501 1 455322.597234387 103480
31 525.279995 525.27999496 2 229001.34212255 101128
28 563.279994 563.27999412 3 161775.970015197 116583
31 578.279994 578.27999378 3 193977.290003387 114422
28 611.359993 611.35999304 3 220201.779457585 127671
25 611.679993 611.67999303 3 348596.703477797 127671
29 611.919993 611.91999303 3 212418.809273919 127671
31 612.199993 612.19999302 3 136684.610761612 127671
22 637.319992 637.31999246 1 875250.19102129 146869
32 638.319992 638.31999244 1 201492.971735942 148564
21 639.962958 640.298957947235 3 644159.795546614 148487
26 640.359992 640.35999239 1 365603.039577303 148487
32 641.023992 641.35999237 3 183638.755172361 147666
27 658.849381 658.849381245007 2 451360.510088866 147323
31 659.359992 659.35999197 2 187599.101983036 148487
24 663.359992 663.35999188 2 622206.783234684 155309
27 667.321481 667.32148106042 2 252911.185474532 155309
27 667.423992 667.75999178 3 224156.93607394 155309
29 667.799992 667.79999178 2 209763.741630153 155309
31 682.623991 682.95999144 3 251811.319765399 155056
31 696.743991 697.07999112 3 233114.531901606 143457
30 710.383991 710.71999082 3 218291.319769558 142242
25 710.722981 711.058981269825 3 424804.435428254 142242
32 710.943991 711.27999081 3 119466.704699033 142242
19 714.806066 714.806065645193 2 917639.00579309 142242
28 716.143991 716.47999069 3 166527.650339645 142242
28 716.439991 716.43999069 2 201695.209631428 142242
31 726.623990 726.95999046 3 205830.109826118 126296
32 727.303990 727.63999044 3 13643.9735568359 126296
32 738.623990 738.95999019 3 98928.0420336365 123160
26 738.823990 739.15999018 3 327671.624429336 122643
28 739.036321 739.372321374163 3 88854.7613039086 122643
28 739.239990 739.23999018 2 175782.583087042 122643
23 836.343988 836.679988 3 245504.393274251 71022
26 836.703988 837.039988 3 124306.792993040 71022
32 836.978916 836.978916215885 2 133784.572233529 71022
32 866.743987 867.07998732 3 108984.351133128 73284
31 872.583987 872.91998719 3 112874.886144699 72913
17 877.414139 877.414139212297 2 471571.938317853 74673
17 879.783987 880.11998703 3 443857.117378259 75051
30 880.143987 880.47998703 3 115603.195033337 75051
31 886.783987 887.11998688 3 76675.788802309 76306
29 886.983987 887.31998687 3 140023.455331860 76306
32 887.399987 887.39998687 2 74924.7438861552 76306
32 988.599985 988.59998461 1 117561.463302618 58263
32 1025.719984 1025.71998378 1 114474.029776438 58832
31 1055.519983 1055.51998311 1 126362.176536312 55008
29 1079.357205 1079.35720459933 1 134291.614753343 53207
32 1189.807980 1190.4799801 3 45014.2083799455 40855
30 1194.559980 1194.55998001 1 71499.3742990295 40713
28 1195.487980 1196.15997997 3 74375.8336349451 39648
32 1220.255979 1220.75997942 2 52793.9121435977 40930
31 1236.439979 1236.43997907 1 76560.5704264741 38697
29 1243.479979 1243.47997891 1 98197.516652049 40775
31 1252.679979 1252.67997871 1 74807.8858488921 39320
16 1254.578132 1255.08213239331 2 266334.358925193 39332
20 1255.095979 1255.59997864 2 111343.728216803 39332
32 1258.495979 1258.99997856 2 57791.2132167279 39282
31 1265.575978 1266.07997841 2 63242.1529952345 39332
26 1312.719977 1312.71997736 1 92690.46558398 28144
32 1331.519977 1331.51997694 1 46514.2712333849 24926
31 1340.559977 1340.55997674 1 33641.595745799 18162
29 1343.719977 1343.71997667 1 32872.0310230049 21237
24 1343.767977 1344.43997665 3 54016.7742992355 20191
28 1344.047977 1344.71997665 3 23117.0491665118 20618
29 1344.256658 1344.76065832745 2 23393.6423656198 21065
19 1347.519977 1347.51997659 1 118506.878019406 19719
30 1376.015976 1376.51997594 2 22219.5918512846 19701
32 1376.247976 1376.91997593 3 6997.33075530544 19701
28 1376.455976 1376.95997593 2 42161.4763006298 19701
32 1376.959976 1376.95997593 1 30664.3278919179 19701
29 1397.815975 1398.31997545 2 36216.8011518929 19034
25 1404.679975 1404.67997531 1 59706.6533372574 17818
30 1417.559975 1417.55997502 1 34256.272930376 17818
29 1420.639975 1420.63997495 1 41427.1494581588 17818
30 1421.893559 1422.39755863627 2 27095.762623752 17818
28 1427.567975 1428.23997478 3 33120.7121886639 17818
16 1428.919975 1428.91997477 1 138353.676861181 17818
20 1432.007975 1432.67997468 3 47928.2873339375 17818
20 1432.327975 1432.99997468 3 39874.7191481894 17818
22 1432.970074 1432.97007421539 1 55514.2358101369 17818
27 1436.639975 1436.63997459 1 47584.9612867424 17818
29 1441.872503 1442.37650266915 2 33720.2479300819 17818
30 1446.807974 1447.47997435 3 17319.7057844164 17818
25 1447.782826 1447.78282606605 1 60689.3698374192 17818
29 1458.519974 1458.51997411 1 40667.3618580121 17818
30 1461.175974 1461.67997403 2 30051.5447859334 17818
30 1464.775974 1465.27997395 2 17655.8030596402 17818
31 1474.654550 1474.65455008882 1 33233.7584375067 17818
31 1480.839974 1480.83997361 1 33271.296431074 17818
26 1485.615973 1486.11997349 2 45225.9985456317 17818
27 1486.639973 1486.63997348 1 30920.5389601765 17818
30 1488.699006 1488.69900565282 1 31561.0786245127 17818
30 1496.037013 1496.03701311357 1 36346.5808523621 17818
25 1516.695973 1517.19997279 2 40443.5970147494 17818
29 1556.952795 1556.95279450788 1 31845.3132430158 17818
29 1559.039972 1559.03997186 1 30414.9974759105 17818
30 1577.879971 1577.87997144 1 36421.7616278112 17818
31 1653.007970 1653.67996974 3 10650.0371269365 17818
29 1653.095970 1653.59996974 2 16555.7414305859 17818
23 1653.575970 1654.07996973 2 55404.1304921497 17818
28 1665.745413 1665.74541250337 1 39854.1727990318 17818
