# Supplementary material for: Isotope pattern deconvolution for peptide mass spectrometry by non-negative least squares/least absolute deviation template matching
Source: BMC Bioinformatics. 2012 Nov 8;13:291. doi: 10.1186/1471-2105-13-291 (PMC3608065; doi:10.1186/1471-2105-13-291)
Supplement: Additional file 3 — Evaluation and results. [file 1471-2105-13-291-S3.zip › eval/results/ESI/IT/Lys_250/L2reg/L2reg.mas]

Thresh	MascotScore	!>	%SC	#Cand	#Hits	%Hits	Index	ppm
16	fail
17	2.99e+01	60	27	4	3	0.75	12	18
18	2.61e+01	60	27	5	3	0.60	43	18
19	3.51e+01	60	35	7	4	0.57	3	22
20	4.44e+01	60	45	10	7	0.70	1	18
21	4.10e+01	60	45	12	7	0.58	1	18
22	5.29e+01	60	53	15	8	0.53	1	27
23	4.72e+01	60	53	17	8	0.47	1	27
24	5.37e+01	60	61	19	9	0.47	1	33
25	6.01e+01	60	68	25	10	0.40	1	37
26	6.46e+01	60	68	32	12	0.38	1	41
27	6.12e+01	60	69	37	13	0.35	1	40
28	5.73e+01	60	69	49	14	0.29	1	42
29	5.18e+01	60	69	63	15	0.24	1	42
30	5.16e+01	60	69	76	16	0.21	1	44
31	5.73e+01	60	79	94	19	0.20	1	48
32	6.63e+01	60	84	112	22	0.20	1	49
