# Supplementary material for: Isotope pattern deconvolution for peptide mass spectrometry by non-negative least squares/least absolute deviation template matching
Source: BMC Bioinformatics. 2012 Nov 8;13:291. doi: 10.1186/1471-2105-13-291 (PMC3608065; doi:10.1186/1471-2105-13-291)
Supplement: Additional file 3 — Evaluation and results. [file 1471-2105-13-291-S3.zip › eval/results/ESI/IT/Lys_250/L2reg/L2reg.txt]

"activesince" "loc_init" "loc_most_intense" "charge" "amplitude" "localnoise"
20 310.39999977 310.39999977 1 1679616.41913392 231567
6 313.37347010146 313.37347010146 1 6337241.69722255 231567
30 331.07999931 331.07999931 3 381242.057599660 231567
8 331.374147117076 331.374147117076 1 5659296.19230394 231567
20 338.43999914 338.43999914 1 1633054.72969775 231567
1 341.399864689168 341.399864689168 1 10238547.804531 231567
30 342.35999905 342.35999905 1 525417.248269216 231567
25 348.373984369568 348.373984369568 1 1079235.08143395 231567
19 353.35999881 353.35999881 1 1947784.23957647 231567
23 359.07999868 359.07999868 3 733298.932902481 231567
2 359.367884702641 359.367884702641 1 9557313.31984367 231567
26 369.31999845 369.31999845 1 930283.017463492 231567
26 376.35999829 376.35999829 2 497221.521756342 231567
17 376.39999829 376.39999829 1 2204796.98108493 231567
16 381.35999818 381.35999818 1 2428875.06285352 231567
31 387.35999805 387.35999805 1 612489.090429616 229442
18 397.31999782 397.31999782 1 1781493.38987443 204975
21 415.285375044287 415.285375044287 1 1263986.06170638 191456
19 421.118425802531 421.118425802531 1 1580720.44245318 189373
32 432.23999704 432.23999704 1 393923.175065319 165068
18 437.75999692 437.75999692 2 1272375.76985054 156116
32 443.287768487757 443.287768487757 1 321748.884228971 137088
28 445.19999675 445.19999675 3 351265.49243508 137949
26 453.19999658 453.19999658 1 579439.793421523 136659
26 497.23999559 497.23999559 2 337480.733325946 116987
22 497.91999558 497.91999558 3 530496.7252152 116987
31 515.35999519 515.35999519 2 239038.982994362 108919
25 523.23999501 523.23999501 2 408227.389257983 103480
30 523.23999501 523.23999501 1 455322.597234387 103480
31 525.27999496 525.27999496 2 229001.34212255 101128
23 529.39999487 529.39999487 2 497951.935119436 100742
32 536.43999472 536.43999472 2 207562.239838899 104925
23 543.39999456 543.39999456 2 528233.778006432 105330
26 557.406456816828 557.406456816828 2 382517.232888095 103480
28 563.27999412 563.27999412 3 161775.970015197 116583
23 563.47999411 563.47999411 1 606923.470330438 116583
31 578.27999378 578.27999378 3 193977.290003387 114422
28 611.35999304 611.35999304 3 220201.779457585 127671
31 611.63999303 611.63999303 2 88943.8038201246 127671
25 611.67999303 611.67999303 3 348596.703477797 127671
29 611.91999303 611.91999303 3 212418.809273919 127671
31 612.19999302 612.19999302 3 136684.610761612 127671
22 637.31999246 637.31999246 1 875250.19102129 146869
32 638.31999244 638.31999244 1 201492.971735942 148564
30 639.4639924 639.7999924 3 200000.582422377 148487
21 639.962957947235 640.298957947235 3 644159.795546614 148487
24 640.136858066521 640.47285806652 3 280547.384374776 148487
26 640.35999239 640.35999239 1 365603.039577303 148487
32 641.02399237 641.35999237 3 183638.755172361 147666
27 658.849381245007 658.849381245007 2 451360.510088866 147323
31 659.35999197 659.35999197 2 187599.101983036 148487
24 663.35999188 663.35999188 2 622206.783234684 155309
27 667.32148106042 667.32148106042 2 252911.185474532 155309
27 667.42399178 667.75999178 3 224156.93607394 155309
29 667.79999178 667.79999178 2 209763.741630153 155309
31 682.62399144 682.95999144 3 251811.319765399 155056
31 696.74399112 697.07999112 3 233114.531901606 143457
30 710.38399082 710.71999082 3 218291.319769558 142242
25 710.722981269825 711.058981269825 3 424804.435428254 142242
32 710.94399081 711.27999081 3 119466.704699033 142242
32 711.19999081 711.19999081 1 190865.590501523 142242
19 714.806065645193 714.806065645193 2 917639.00579309 142242
28 716.14399069 716.47999069 3 166527.650339645 142242
28 716.43999069 716.43999069 2 201695.209631428 142242
31 726.62399046 726.95999046 3 205830.109826118 126296
32 727.30399044 727.63999044 3 13643.9735568359 126296
32 727.59999044 727.59999044 2 170166.421269485 126296
30 737.077130990646 737.077130990646 1 317917.452711755 124820
32 738.62399019 738.95999019 3 98928.0420336365 123160
26 738.82399018 739.15999018 3 327671.624429336 122643
28 739.036321374163 739.372321374163 3 88854.7613039086 122643
28 739.23999018 739.23999018 2 175782.583087042 122643
32 739.23999018 739.23999018 1 213876.766323925 122643
26 836.219563516269 836.219563516269 2 147269.423768377 71022
23 836.343988 836.679988 3 245504.393274251 71022
26 836.703988 837.039988 3 124306.792993040 71022
27 836.719988 836.719988 1 154110.816842525 71022
32 836.978916215885 836.978916215885 2 133784.572233529 71022
31 854.07998762 854.07998762 1 161794.197883977 72145
32 866.74398732 867.07998732 3 108984.351133128 73284
31 872.58398719 872.91998719 3 112874.886144699 72913
17 877.414139212297 877.414139212297 2 471571.938317853 74673
29 877.91998708 877.91998708 1 111884.462957917 74673
31 879.67998704 879.67998704 1 145737.742814345 75051
26 879.71998704 879.71998704 2 149912.565144237 75051
17 879.78398703 880.11998703 3 443857.117378259 75051
30 880.14398703 880.47998703 3 115603.195033337 75051
31 886.78398688 887.11998688 3 76675.788802309 76306
29 886.98398687 887.31998687 3 140023.455331860 76306
32 887.39998687 887.39998687 2 74924.7438861552 76306
29 927.27998598 927.27998598 1 204574.104639669 71783
32 988.59998461 988.59998461 1 117561.463302618 58263
32 1025.71998378 1025.71998378 1 114474.029776438 58832
31 1055.51998311 1055.51998311 1 126362.176536312 55008
30 1077.7759826 1078.2799826 2 84378.8167215594 53207
29 1079.35720459933 1079.35720459933 1 134291.614753343 53207
32 1189.8079801 1190.4799801 3 45014.2083799455 40855
32 1190.87998009 1190.87998009 1 16302.7292871227 40855
32 1191.91998006 1191.91998006 1 65919.7335933296 40855
30 1194.55998001 1194.55998001 1 71499.3742990295 40713
28 1195.48797997 1196.15997997 3 74375.8336349451 39648
31 1218.31997947 1218.31997947 1 88307.5509920343 40855
32 1220.25597942 1220.75997942 2 52793.9121435977 40930
23 1232.87997915 1232.87997915 1 178992.208133476 38768
31 1236.43997907 1236.43997907 1 76560.5704264741 38697
29 1243.47997891 1243.47997891 1 98197.516652049 40775
31 1252.67997871 1252.67997871 1 74807.8858488921 39320
16 1254.57813239331 1255.08213239331 2 266334.358925193 39332
20 1255.09597864 1255.59997864 2 111343.728216803 39332
32 1258.49597856 1258.99997856 2 57791.2132167279 39282
31 1265.57597841 1266.07997841 2 63242.1529952345 39332
28 1293.3999778 1293.3999778 1 87146.7924963071 33886
32 1294.35997777 1294.35997777 1 38104.5938139051 33649
26 1312.71997736 1312.71997736 1 92690.46558398 28144
28 1318.95997722 1318.95997722 1 70629.120680154 26921
32 1321.03997718 1321.03997718 1 21018.6065173912 27150
32 1322.11997715 1322.11997715 1 36802.3767646275 26821
32 1331.51997694 1331.51997694 1 46514.2712333849 24926
31 1340.55997674 1340.55997674 1 33641.595745799 18162
29 1343.71997667 1343.71997667 1 32872.0310230049 21237
24 1343.76797665 1344.43997665 3 54016.7742992355 20191
28 1344.04797665 1344.71997665 3 23117.0491665118 20618
29 1344.25665832745 1344.76065832745 2 23393.6423656198 21065
19 1347.51997659 1347.51997659 1 118506.878019406 19719
30 1376.01597594 1376.51997594 2 22219.5918512846 19701
32 1376.24797593 1376.91997593 3 6997.33075530544 19701
28 1376.45597593 1376.95997593 2 42161.4763006298 19701
32 1376.95997593 1376.95997593 1 30664.3278919179 19701
29 1397.81597545 1398.31997545 2 36216.8011518929 19034
25 1404.67997531 1404.67997531 1 59706.6533372574 17818
32 1411.11997516 1411.11997516 1 31978.8118360627 17818
30 1417.55997502 1417.55997502 1 34256.272930376 17818
29 1420.63997495 1420.63997495 1 41427.1494581588 17818
30 1421.89355863627 1422.39755863627 2 27095.762623752 17818
32 1422.35997491 1422.35997491 1 21772.3202492345 17818
28 1427.56797478 1428.23997478 3 33120.7121886639 17818
16 1428.91997477 1428.91997477 1 138353.676861181 17818
20 1432.00797468 1432.67997468 3 47928.2873339375 17818
20 1432.32797468 1432.99997468 3 39874.7191481894 17818
22 1432.97007421539 1432.97007421539 1 55514.2358101369 17818
27 1436.63997459 1436.63997459 1 47584.9612867424 17818
29 1441.87250266915 1442.37650266915 2 33720.2479300819 17818
30 1446.80797435 1447.47997435 3 17319.7057844164 17818
25 1447.78282606605 1447.78282606605 1 60689.3698374192 17818
29 1458.51997411 1458.51997411 1 40667.3618580121 17818
30 1461.17597403 1461.67997403 2 30051.5447859334 17818
30 1464.77597395 1465.27997395 2 17655.8030596402 17818
25 1465.31997395 1465.31997395 1 58975.6278560155 17818
31 1474.65455008882 1474.65455008882 1 33233.7584375067 17818
31 1480.83997361 1480.83997361 1 33271.296431074 17818
31 1485.15997351 1485.15997351 1 27371.8337387223 17818
26 1485.61597349 1486.11997349 2 45225.9985456317 17818
27 1486.63997348 1486.63997348 1 30920.5389601765 17818
30 1488.69900565282 1488.69900565282 1 31561.0786245127 17818
30 1496.03701311357 1496.03701311357 1 36346.5808523621 17818
25 1516.69597279 1517.19997279 2 40443.5970147494 17818
16 1517.15997279 1517.15997279 1 137801.280817636 17818
32 1542.23997223 1542.23997223 1 30060.5552106990 17818
29 1556.95279450788 1556.95279450788 1 31845.3132430158 17818
29 1559.03997186 1559.03997186 1 30414.9974759105 17818
30 1577.87997144 1577.87997144 1 36421.7616278112 17818
32 1600.35997093 1600.35997093 1 29387.2786031792 17818
31 1653.00796974 1653.67996974 3 10650.0371269365 17818
29 1653.09596974 1653.59996974 2 16555.7414305859 17818
23 1653.57596973 1654.07996973 2 55404.1304921497 17818
28 1665.74541250337 1665.74541250337 1 39854.1727990318 17818
