# Supplementary material for: Isotope pattern deconvolution for peptide mass spectrometry by non-negative least squares/least absolute deviation template matching
Source: BMC Bioinformatics. 2012 Nov 8;13:291. doi: 10.1186/1471-2105-13-291 (PMC3608065; doi:10.1186/1471-2105-13-291)
Supplement: Additional file 3 — Evaluation and results. [file 1471-2105-13-291-S3.zip › eval/results/ESI/IT/Lys_250/L2reg/L2reg.man]

cutoff	tp	fp	tpr	fpr	ppv
17.000	1.000	1.000	0.062	0.500	0.500
16.000	3.000	1.000	0.188	0.250	0.750
15.000	4.000	1.000	0.250	0.200	0.800
14.000	5.000	2.000	0.312	0.286	0.714
13.000	5.000	5.000	0.312	0.500	0.500
12.000	6.000	6.000	0.375	0.500	0.500
11.000	8.000	7.000	0.500	0.467	0.533
10.000	8.000	9.000	0.500	0.529	0.471
9.000	9.000	10.000	0.562	0.526	0.474
8.000	10.000	15.000	0.625	0.600	0.400
7.000	11.000	21.000	0.688	0.656	0.344
6.000	12.000	25.000	0.750	0.676	0.324
5.000	13.000	36.000	0.812	0.735	0.265
4.000	13.000	50.000	0.812	0.794	0.206
3.000	13.000	63.000	0.812	0.829	0.171
2.000	16.000	78.000	1.000	0.830	0.170
1.000	16.000	96.000	1.000	0.857	0.143
