# Supplementary material for: Isotope pattern deconvolution for peptide mass spectrometry by non-negative least squares/least absolute deviation template matching
Source: BMC Bioinformatics. 2012 Nov 8;13:291. doi: 10.1186/1471-2105-13-291 (PMC3608065; doi:10.1186/1471-2105-13-291)
Supplement: Additional file 3 — Evaluation and results. [file 1471-2105-13-291-S3.zip › eval/results/ESI/IT/Lys_1000/iso_wave/lists/8.query]

303.799987792969				2	71947	-1
310.399993896484				1	101567	-1
313.359985351562				1	178269	-1
328.959991455078				3	58914.4	-1
331.359985351562				1	332667	-1
341.399993896484				1	219848	-1
350.600006103516				3	131834	-1
353.399993896484				1	206620	-1
359.399993896484				1	319454	-1
363.959991455078				3	105225	-1
380.359985351562				3	21749	-1
381.399993896484				1	204098	-1
414.359985351562				3	20959.6	-1
415.279998779297				2	96893.3	-1
421.160003662109				1	412250	-1
437.799987792969				2	987503	-1
443.119995117188				1	248233	-1
445.279998779297				3	437750	-1
447				3	18587.2	-1
452.519989013672				3	38350	-1
455.199981689453				3	25695.8	-1
457.239990234375				3	26485.1	-1
459.119995117188				1	199620	-1
465.359985351562				3	31578	-1
466.040008544922				3	50995.7	-1
488.239990234375				3	15687.4	-1
489.559997558594				3	61394	-1
497.239990234375				2	411310	-1
497.919982910156				3	654688	-1
516.760009765625				2	219005	-1
521.279968261719				2	32105.1	-1
523.279968261719				2	497230	-1
543.559997558594				3	23973.9	-1
545.320007324219				3	56503.9	-1
546.239990234375				1	154566	-1
578.279968261719				3	385573	-1
588.47998046875				3	30064.5	-1
597.960021972656				3	110710	-1
600.640014648438				3	16883.4	-1
602				3	55537	-1
620.960021972656				3	85280.9	-1
627.239990234375				3	29785.9	-1
637.320007324219				2	77468.4	-1
647.679992675781				3	30642.9	-1
658.839965820312				2	454693	-1
661.359985351562				3	33132	-1
663.359985351562				2	592550	-1
667.399963378906				2	265180	-1
683.559997558594				3	35861.1	-1
700.119995117188				3	46650	-1
714.52001953125				3	237555	-1
714.839965820312				2	1.11544e+06	-1
717.679992675781				3	26413.8	-1
727.599975585938				2	151120	-1
746.359985351562				2	125309	-1
782.919982910156				3	38109.3	-1
814.9599609375				3	21902.2	-1
829.080017089844				3	15372	-1
830.080017089844				3	16777	-1
836.719970703125				3	122987	-1
844.080017089844				3	28567.8	-1
849.440002441406				3	70666.4	-1
867.399963378906				2	48027.5	-1
877.440002441406				2	747060	-1
878.039978027344				3	204763	-1
879.440002441406				3	437036	-1
1018.20001220703				3	37515.5	-1
1055.43994140625				3	34584.7	-1
1093.23999023438				3	46356	-1
1124.55993652344				3	8916.35	-1
1254.59997558594				2	232135	-1
1479.19995117188				3	28439.9	-1
1597.79992675781				3	42090.3	-1
