# Supplementary material for: Isotope pattern deconvolution for peptide mass spectrometry by non-negative least squares/least absolute deviation template matching
Source: BMC Bioinformatics. 2012 Nov 8;13:291. doi: 10.1186/1471-2105-13-291 (PMC3608065; doi:10.1186/1471-2105-13-291)
Supplement: Additional file 3 — Evaluation and results. [file 1471-2105-13-291-S3.zip › eval/results/ESI/IT/Lys_1000/iso_wave/lists/12.query]

328.959991455078				3	58914.4	-1
331.359985351562				1	332667	-1
341.399993896484				1	219848	-1
350.600006103516				3	131834	-1
359.399993896484				1	319454	-1
363.959991455078				3	105225	-1
421.160003662109				1	412250	-1
437.799987792969				2	987503	-1
443.119995117188				1	248233	-1
445.279998779297				3	437750	-1
452.519989013672				3	38350	-1
466.040008544922				3	50995.7	-1
489.559997558594				3	61394	-1
497.239990234375				2	411310	-1
497.919982910156				3	654688	-1
516.760009765625				2	219005	-1
523.279968261719				2	497230	-1
545.320007324219				3	56503.9	-1
578.279968261719				3	385573	-1
597.960021972656				3	110710	-1
600.640014648438				3	16883.4	-1
620.960021972656				3	85280.9	-1
658.839965820312				2	454693	-1
661.359985351562				3	33132	-1
663.359985351562				2	592550	-1
667.399963378906				2	265180	-1
714.52001953125				3	237555	-1
714.839965820312				2	1.11544e+06	-1
717.679992675781				3	26413.8	-1
727.679992675781				3	178964	-1
746.359985351562				2	125309	-1
836.719970703125				3	122987	-1
844.080017089844				3	28567.8	-1
849.440002441406				3	70666.4	-1
877.440002441406				2	747060	-1
878.039978027344				3	204763	-1
879.440002441406				3	437036	-1
1254.59997558594				2	232135	-1
1597.79992675781				3	42090.3	-1
