# Supplementary material for: Isotope pattern deconvolution for peptide mass spectrometry by non-negative least squares/least absolute deviation template matching
Source: BMC Bioinformatics. 2012 Nov 8;13:291. doi: 10.1186/1471-2105-13-291 (PMC3608065; doi:10.1186/1471-2105-13-291)
Supplement: Additional file 3 — Evaluation and results. [file 1471-2105-13-291-S3.zip › eval/results/ESI/IT/Lys_1000/iso_wave/lists/30.query]

437.799987792969				2	987503	-1
445.279998779297				3	437750	-1
497.239990234375				2	411310	-1
497.919982910156				3	654688	-1
523.279968261719				2	497230	-1
578.279968261719				3	385573	-1
658.839965820312				2	454693	-1
663.359985351562				2	592550	-1
667.399963378906				2	265180	-1
714.52001953125				3	237555	-1
714.839965820312				2	1.11544e+06	-1
727.679992675781				3	178964	-1
836.719970703125				3	122987	-1
877.440002441406				2	747060	-1
878.039978027344				3	204763	-1
879.440002441406				3	437036	-1
1254.59997558594				2	232135	-1
