# Supplementary material for: Isotope pattern deconvolution for peptide mass spectrometry by non-negative least squares/least absolute deviation template matching
Source: BMC Bioinformatics. 2012 Nov 8;13:291. doi: 10.1186/1471-2105-13-291 (PMC3608065; doi:10.1186/1471-2105-13-291)
Supplement: Additional file 3 — Evaluation and results. [file 1471-2105-13-291-S3.zip › eval/results/ESI/IT/Lys_1000/iso_wave/lists/5.query]

303.799987792969				2	71947	-1
310.399993896484				1	101567	-1
313.359985351562				1	178269	-1
324.279998779297				2	30883.8	-1
325.359985351562				1	87234.1	-1
328.959991455078				3	58914.4	-1
331.359985351562				1	332667	-1
338.399993896484				1	121056	-1
341.399993896484				1	219848	-1
350.600006103516				3	131834	-1
352.399993896484				3	12465.4	-1
353.399993896484				1	206620	-1
355.279998779297				3	16312.9	-1
355.920013427734				3	17967	-1
359.399993896484				1	319454	-1
362				3	25116	-1
363.959991455078				3	105225	-1
366.399993896484				3	6104.35	-1
379.320007324219				2	32239.5	-1
380.359985351562				3	21749	-1
381.399993896484				1	204098	-1
391.359985351562				3	28794.2	-1
397.359985351562				1	117963	-1
414.359985351562				3	20959.6	-1
415.320007324219				1	117437	-1
421.160003662109				1	412250	-1
435.359985351562				3	16758	-1
437.799987792969				2	987503	-1
443.119995117188				1	248233	-1
445.279998779297				3	437750	-1
447.320007324219				3	18902.4	-1
448.359985351562				3	22568.8	-1
451.239990234375				2	32656.2	-1
452.279998779297				2	37294.3	-1
452.519989013672				3	38350	-1
455.199981689453				3	25695.8	-1
457.239990234375				3	26485.1	-1
459.119995117188				1	199620	-1
461.040008544922				3	40717.6	-1
463.239990234375				3	18616.9	-1
464.239990234375				3	29893.9	-1
465.359985351562				3	31578	-1
466.040008544922				3	50995.7	-1
488.239990234375				3	15687.4	-1
489.559997558594				3	61394	-1
492.239990234375				3	17977	-1
497.239990234375				2	411310	-1
497.919982910156				3	654688	-1
503.279998779297				3	24935.3	-1
506.880004882812				3	24785.4	-1
516.760009765625				2	219005	-1
521.279968261719				2	32105.1	-1
523.279968261719				2	497230	-1
536.239990234375				2	38869.2	-1
538.200012207031				3	20538	-1
543.359985351562				2	50161	-1
543.559997558594				3	23973.9	-1
545.320007324219				3	56503.9	-1
546.239990234375				1	154566	-1
578.279968261719				3	385573	-1
585.640014648438				3	31587.4	-1
588.47998046875				3	30064.5	-1
588.839965820312				2	44980.8	-1
597.960021972656				3	110710	-1
600.640014648438				3	16883.4	-1
602				3	55537	-1
607.919982910156				3	21936.9	-1
615.679992675781				3	19217.4	-1
616.359985351562				3	21290.1	-1
620.960021972656				3	85280.9	-1
621.320007324219				2	89529.1	-1
625.719970703125				2	34068.7	-1
627.239990234375				3	29785.9	-1
628.279968261719				2	34271.7	-1
629.960021972656				3	14718.8	-1
635.919982910156				3	14254.3	-1
637.320007324219				2	77468.4	-1
644.279968261719				3	23006.8	-1
646.359985351562				3	7816.28	-1
647.679992675781				3	30642.9	-1
652.399963378906				3	16933.4	-1
653.47998046875				3	19461.5	-1
658.839965820312				2	454693	-1
661.359985351562				3	33132	-1
663.359985351562				2	592550	-1
667.399963378906				2	265180	-1
678.320007324219				3	17684.9	-1
683.559997558594				3	35861.1	-1
694				3	26172.1	-1
696.559997558594				3	26089.1	-1
700.119995117188				3	46650	-1
714.52001953125				3	237555	-1
714.839965820312				2	1.11544e+06	-1
717.679992675781				3	26413.8	-1
727.599975585938				2	151120	-1
746.359985351562				2	125309	-1
756.919982910156				2	57121	-1
760.399963378906				3	15275.8	-1
782.919982910156				3	38109.3	-1
787.839965820312				3	31361.9	-1
801.080017089844				3	34683.8	-1
810.47998046875				3	19334.3	-1
813.239990234375				3	18514.9	-1
814.9599609375				3	21902.2	-1
818.320007324219				3	17357.2	-1
823.679992675781				3	14195.3	-1
826				3	17525.7	-1
829.080017089844				3	15372	-1
830.080017089844				3	16777	-1
834.080017089844				2	27125.9	-1
836.719970703125				3	122987	-1
844.080017089844				3	28567.8	-1
849.399963378906				2	59235	-1
855				3	14580.5	-1
855.919982910156				3	17191.1	-1
860.719970703125				2	37510.1	-1
867.399963378906				2	48027.5	-1
877.440002441406				2	747060	-1
878.039978027344				3	204763	-1
879.440002441406				3	437036	-1
895				3	9393.83	-1
899.719970703125				3	22135.2	-1
903.200012207031				3	14913.3	-1
917.640014648438				3	30006.8	-1
975.200012207031				3	18661.7	-1
1018.20001220703				3	37515.5	-1
1038.59997558594				3	21132.9	-1
1046.19995117188				3	16109.5	-1
1055.43994140625				3	34584.7	-1
1056.07995605469				2	38700.2	-1
1078.31994628906				2	39563.3	-1
1087.40002441406				2	24100.8	-1
1093.23999023438				3	46356	-1
1107.9599609375				1	44190.2	-1
1110.07995605469				1	49494.5	-1
1124.55993652344				3	8916.35	-1
1251.67993164062				1	30694.2	-1
1254.59997558594				2	232135	-1
1285.67993164062				3	22974.9	-1
1318.64001464844				2	19998.1	-1
1345.07995605469				2	47990.9	-1
1479.19995117188				3	28439.9	-1
1597.83996582031				2	55114.7	-1
