# Supplementary material for: Isotope pattern deconvolution for peptide mass spectrometry by non-negative least squares/least absolute deviation template matching
Source: BMC Bioinformatics. 2012 Nov 8;13:291. doi: 10.1186/1471-2105-13-291 (PMC3608065; doi:10.1186/1471-2105-13-291)
Supplement: Additional file 3 — Evaluation and results. [file 1471-2105-13-291-S3.zip › eval/results/ESI/IT/Lys_1000/iso_wave/lists/-1.query]

303.799987792969				2	71947	-1
304.399993896484				1	74425.3	-1
309.320007324219				2	32953	-1
310.399993896484				1	101567	-1
313.359985351562				1	178269	-1
316.320007324219				2	21451.5	-1
318.279998779297				3	15055.7	-1
319.320007324219				1	38728.2	-1
321.399993896484				3	11987.8	-1
322.359985351562				2	12062.2	-1
323.279998779297				2	13497.4	-1
324.279998779297				2	30883.8	-1
325.359985351562				1	87234.1	-1
327.320007324219				3	22169.4	-1
328.959991455078				3	58914.4	-1
331.359985351562				1	332667	-1
334.279998779297				2	15290.4	-1
335.320007324219				1	23845.6	-1
336.359985351562				2	20980	-1
338.399993896484				1	121056	-1
341.399993896484				1	219848	-1
344.279998779297				2	33478.1	-1
345.399993896484				2	34742.7	-1
347.399993896484				3	10400.7	-1
348.399993896484				1	45021.5	-1
350.600006103516				3	131834	-1
352.399993896484				3	12465.4	-1
353.399993896484				1	206620	-1
355.279998779297				3	16312.9	-1
355.920013427734				3	17967	-1
359.399993896484				1	319454	-1
362				3	25116	-1
363.959991455078				3	105225	-1
365.720001220703				3	3392.42	-1
366.399993896484				3	6104.35	-1
367.480010986328				1	42632.9	-1
369.359985351562				1	104220	-1
372.359985351562				2	17606	-1
373.279998779297				3	7146.69	-1
375.399993896484				2	15840.7	-1
376.399993896484				1	58103.1	-1
379.320007324219				2	32239.5	-1
380.359985351562				3	21749	-1
381.399993896484				1	204098	-1
383.399993896484				3	16603.5	-1
384.279998779297				2	15759.9	-1
385.320007324219				1	26966.6	-1
386.320007324219				2	22896.4	-1
387.359985351562				1	38820.2	-1
389.279998779297				3	9879.47	-1
391.279998779297				1	38818.8	-1
394.519989013672				2	21917.3	-1
397.359985351562				1	117963	-1
401.200012207031				3	12164	-1
402.359985351562				1	24882	-1
405.279998779297				1	33518.8	-1
407.279998779297				3	9097.78	-1
409.440002441406				2	22916.6	-1
411.320007324219				1	34353.4	-1
412.320007324219				2	22985.9	-1
413.359985351562				2	23685	-1
414.359985351562				3	20959.6	-1
415.320007324219				1	117437	-1
421.160003662109				1	412250	-1
423.160003662109				3	36963.1	-1
427.399993896484				1	34791.6	-1
429.320007324219				1	38296.9	-1
430.279998779297				2	16381.8	-1
432.279998779297				1	42310.2	-1
433.279998779297				3	21980.8	-1
435.359985351562				3	16758	-1
437.799987792969				2	987503	-1
443.119995117188				1	248233	-1
445.279998779297				3	437750	-1
447.320007324219				3	18902.4	-1
448.359985351562				3	22568.8	-1
451.239990234375				2	32656.2	-1
452.519989013672				3	38350	-1
452.799987792969				2	37621.6	-1
453.320007324219				1	51169.1	-1
455.320007324219				1	54556.3	-1
457.239990234375				3	26485.1	-1
459.119995117188				1	199620	-1
461.040008544922				3	40717.6	-1
463.279998779297				1	47725.4	-1
464.239990234375				3	29893.9	-1
465.359985351562				3	31578	-1
466.119995117188				1	106358	-1
473.320007324219				2	20343.6	-1
473.959991455078				3	14880.8	-1
474.399993896484				2	26665.4	-1
477.399993896484				1	39014.4	-1
478.399993896484				2	41251.7	-1
481.279998779297				2	13068.4	-1
484.359985351562				1	36186.8	-1
486.239990234375				3	3326.8	-1
487.199981689453				3	5164.88	-1
488.239990234375				3	15687.4	-1
489.559997558594				3	61394	-1
491.279998779297				3	15722.3	-1
492.839996337891				2	59575.7	-1
497.239990234375				2	411310	-1
497.919982910156				3	654688	-1
501.119995117188				3	9163.15	-1
502.119995117188				1	32998	-1
503.320007324219				1	43066	-1
506.880004882812				3	24785.4	-1
507.239990234375				2	33084.4	-1
508.320007324219				1	54775.1	-1
510.559997558594				3	30289.1	-1
510.839996337891				2	23987.9	-1
512.880004882812				3	7471.35	-1
513.320007324219				1	21488.7	-1
516.760009765625				2	219005	-1
519.799987792969				3	18905.3	-1
521.279968261719				2	32105.1	-1
523.279968261719				2	497230	-1
528.679992675781				3	12444.2	-1
529.359985351562				1	32544.6	-1
533.52001953125				1	28601.1	-1
535.599975585938				3	13438.7	-1
536.239990234375				2	38869.2	-1
538.200012207031				3	20538	-1
540.719970703125				2	31900.8	-1
543.359985351562				2	50161	-1
543.559997558594				3	23973.9	-1
545.320007324219				3	56503.9	-1
546.239990234375				1	154566	-1
548.119995117188				3	18237.4	-1
548.839965820312				2	15465.9	-1
551.880004882812				3	18061.4	-1
552.239990234375				1	43649.5	-1
556.239990234375				2	24068.3	-1
557.359985351562				1	31624.5	-1
558.279968261719				3	8321.66	-1
559.880004882812				2	19118.4	-1
560.599975585938				3	11161.9	-1
562.52001953125				2	12181.6	-1
563.52001953125				2	30484.5	-1
564.440002441406				1	50855.1	-1
564.640014648438				3	23861.7	-1
567.039978027344				3	26498.4	-1
567.359985351562				2	29031.1	-1
569.640014648438				3	13275	-1
571.440002441406				3	23694.3	-1
573.320007324219				1	45155.2	-1
578.279968261719				3	385573	-1
583.399963378906				1	20076.6	-1
585.47998046875				1	43406.5	-1
588.47998046875				3	30064.5	-1
588.839965820312				2	44980.8	-1
589.440002441406				1	49309.3	-1
594				3	15747.3	-1
595.399963378906				2	12189.2	-1
597.960021972656				3	110710	-1
600.640014648438				3	16883.4	-1
602				3	55537	-1
604.239990234375				3	26140	-1
605.359985351562				1	30004	-1
606.52001953125				3	12822.4	-1
607.919982910156				3	21936.9	-1
610.839965820312				2	32797.1	-1
613.320007324219				3	16277.6	-1
615.640014648438				2	20465.7	-1
617.279968261719				1	41224.6	-1
619.440002441406				2	26647.1	-1
620.960021972656				3	85280.9	-1
621.359985351562				1	146576	-1
625.719970703125				2	34068.7	-1
627.279968261719				1	52704.9	-1
628.279968261719				2	34271.7	-1
629.359985351562				3	11872.2	-1
629.960021972656				3	14718.8	-1
630.640014648438				3	18817	-1
630.960021972656				2	15441.2	-1
635.919982910156				3	14254.3	-1
637.320007324219				2	77468.4	-1
641.399963378906				2	33229.5	-1
644.279968261719				3	23006.8	-1
646.359985351562				3	7816.28	-1
647.47998046875				1	24087.6	-1
647.679992675781				3	30642.9	-1
650.559997558594				1	52335.9	-1
652.399963378906				3	16933.4	-1
653.440002441406				2	17508.8	-1
654.880004882812				2	26865.8	-1
658.839965820312				2	454693	-1
661.359985351562				3	33132	-1
663.359985351562				2	592550	-1
667.399963378906				2	265180	-1
673.399963378906				1	49795.5	-1
674.960021972656				3	13638.3	-1
678.320007324219				3	17684.9	-1
679.039978027344				1	19755.9	-1
681.320007324219				1	41676.3	-1
682.320007324219				2	24329.4	-1
683.559997558594				3	35861.1	-1
683.839965820312				2	33048.5	-1
685.640014648438				3	2916.87	-1
686.719970703125				3	8527.97	-1
687.159973144531				1	27843.1	-1
690.559997558594				2	28637.4	-1
691.119995117188				3	18188.2	-1
691.640014648438				1	21755.8	-1
694				3	26172.1	-1
694.399963378906				1	31504.7	-1
696.559997558594				3	26089.1	-1
697.279968261719				1	46699.3	-1
700.119995117188				3	46650	-1
702.799987792969				3	15215.2	-1
705.640014648438				1	26132.9	-1
707.559997558594				2	23389.1	-1
709.880004882812				2	24520.1	-1
714.52001953125				3	237555	-1
714.839965820312				2	1.11544e+06	-1
717.679992675781				3	26413.8	-1
719.719970703125				2	37935.9	-1
720.320007324219				3	13258.8	-1
722.239990234375				3	25154.2	-1
724.440002441406				1	23473.8	-1
725.200012207031				3	8788.91	-1
727.599975585938				2	151120	-1
730.679992675781				3	12167.6	-1
733.359985351562				2	20187.3	-1
735.320007324219				1	22983.9	-1
736.039978027344				3	18439.4	-1
736.359985351562				2	16193	-1
739.239990234375				2	21542.6	-1
742.239990234375				2	24363	-1
743.399963378906				1	35646.3	-1
744.440002441406				2	25888.5	-1
746.359985351562				2	125309	-1
749.119995117188				3	22507.4	-1
751.359985351562				1	37716.8	-1
756.919982910156				2	57121	-1
760.399963378906				2	32992	-1
764.279968261719				3	8181.61	-1
765.599975585938				2	8708.54	-1
768.080017089844				1	22236	-1
776.839965820312				3	15756.8	-1
777.159973144531				2	11538.4	-1
778.080017089844				2	15353.2	-1
780.47998046875				2	15986.5	-1
782.399963378906				2	27595.7	-1
782.919982910156				3	38109.3	-1
783.679992675781				1	38946	-1
785.679992675781				2	36790.4	-1
787.839965820312				3	31361.9	-1
791.359985351562				2	11250.5	-1
791.799987792969				3	13806	-1
794.320007324219				3	9946.7	-1
795.719970703125				1	16150.6	-1
796.799987792969				3	12928.9	-1
799.359985351562				2	5579.64	-1
801.080017089844				3	34683.8	-1
801.399963378906				1	50704.7	-1
804.640014648438				2	24929.5	-1
806.519958496094				1	14714.5	-1
808.440002441406				3	9495.33	-1
810.47998046875				3	19334.3	-1
810.679992675781				2	26029.6	-1
813.320007324219				1	16439.7	-1
814.9599609375				3	21902.2	-1
818.320007324219				3	17357.2	-1
821.039978027344				3	11617.8	-1
821.679992675781				2	19164.7	-1
823.679992675781				3	14195.3	-1
824.719970703125				1	23226.8	-1
826				3	17525.7	-1
827.799987792969				1	25022.7	-1
829.080017089844				3	15372	-1
830.080017089844				3	16777	-1
832.519958496094				2	20274.9	-1
834.080017089844				2	27125.9	-1
836.719970703125				3	122987	-1
842.119995117188				3	14832.5	-1
844.080017089844				3	28567.8	-1
846.119995117188				2	31958.3	-1
849.399963378906				2	59235	-1
855				3	14580.5	-1
855.719970703125				2	20254.3	-1
855.919982910156				3	17191.1	-1
856.239990234375				1	36461.8	-1
859.159973144531				1	40572	-1
860.719970703125				2	37510.1	-1
863.640014648438				1	23733.7	-1
865.839965820312				3	13453.6	-1
867.399963378906				1	57012.3	-1
870.799987792969				2	31880.3	-1
873.279968261719				2	37673.5	-1
877.440002441406				2	747060	-1
878.039978027344				3	204763	-1
879.440002441406				3	437036	-1
885.080017089844				2	26773.3	-1
888.359985351562				3	18802.9	-1
890.279968261719				1	40013.8	-1
892.47998046875				2	31029.6	-1
895				3	9393.83	-1
896.599975585938				1	20200.2	-1
898.440002441406				3	13522.2	-1
899.679992675781				1	44772.4	-1
903.200012207031				3	14913.3	-1
905.839965820312				3	10686.2	-1
906.200012207031				2	16910.6	-1
907.760009765625				2	18392.7	-1
912.359985351562				1	46293.1	-1
914.799987792969				3	16697.6	-1
917.679992675781				1	45311.5	-1
921.919982910156				3	14733.6	-1
923.760009765625				1	28873.4	-1
924.839965820312				3	22484.9	-1
930.9599609375				2	12894	-1
933.039978027344				3	16617.4	-1
933.719970703125				2	16185.2	-1
935.440002441406				3	9133.08	-1
936.399963378906				3	9866.81	-1
937.079956054688				3	12182.5	-1
937.760009765625				2	20276.9	-1
941.519958496094				1	12847.1	-1
942.519958496094				2	13416.9	-1
949.599975585938				2	14650.9	-1
953.799987792969				2	20549.2	-1
955.599975585938				3	13724.9	-1
958.799987792969				3	11021.7	-1
959.200012207031				2	18397.9	-1
960.399963378906				3	12055.4	-1
963.919982910156				2	36547.1	-1
967.519958496094				2	8767.78	-1
975.200012207031				3	18661.7	-1
981.9599609375				1	37019.7	-1
983				2	13836.2	-1
983.440002441406				3	12275.8	-1
984.039978027344				2	13911.1	-1
987.9599609375				3	10560.2	-1
989.640014648438				1	19515.9	-1
992.200012207031				2	6769.06	-1
994.799987792969				1	15354	-1
998.200012207031				3	21271.8	-1
1003.39996337891				3	14185.9	-1
1003.67999267578				1	34869.1	-1
1010.83996582031				3	8500.93	-1
1013.35998535156				3	21540.1	-1
1014.11999511719				1	23510.4	-1
1018.20001220703				3	37515.5	-1
1021.23999023438				3	12049.3	-1
1024.40002441406				2	14687.6	-1
1026.23999023438				3	18347.6	-1
1028.79992675781				1	25340.4	-1
1035.55993652344				3	16725.1	-1
1036.28002929688				1	45331.7	-1
1038.59997558594				3	21132.9	-1
1039.43994140625				2	16471.7	-1
1042.16003417969				2	18092.4	-1
1046.19995117188				3	16109.5	-1
1048.79992675781				2	2800.04	-1
1050.43994140625				2	19692.6	-1
1051.07995605469				3	16973.3	-1
1053.83996582031				3	10114.9	-1
1055.43994140625				3	34584.7	-1
1056.11999511719				1	46281.4	-1
1061.31994628906				1	23539.7	-1
1063.79992675781				3	17103.2	-1
1069.55993652344				3	17725.9	-1
1072.64001464844				2	13593.6	-1
1076.47998046875				3	2642.23	-1
1078.31994628906				2	39563.3	-1
1082.64001464844				2	12225.7	-1
1083.31994628906				1	19990.7	-1
1083.55993652344				2	12389.4	-1
1087.07995605469				3	15453.6	-1
1087.40002441406				2	24100.8	-1
1089.35998535156				3	18303	-1
1093.07995605469				1	26639.6	-1
1099.52001953125				1	12232.4	-1
1103.67993164062				2	19053.7	-1
1104.71997070312				1	32604.9	-1
1107.9599609375				1	44190.2	-1
1110.07995605469				1	49494.5	-1
1116.35998535156				2	34534.4	-1
1124.55993652344				3	8916.35	-1
1126.88000488281				1	52589.8	-1
1131.64001464844				2	10400.8	-1
1137.83996582031				2	9019.78	-1
1141.43994140625				1	14406.8	-1
1143.43994140625				2	17890.2	-1
1158.64001464844				1	19452	-1
1166				2	11534.8	-1
1168.52001953125				2	11782.2	-1
1174.52001953125				1	5464.72	-1
1177.59997558594				1	13998.3	-1
1182.79992675781				2	28953.6	-1
1190.64001464844				2	11238.1	-1
1191.16003417969				1	10998.2	-1
1196.23999023438				2	21715.1	-1
1196.64001464844				1	31643	-1
1201.9599609375				1	17682.4	-1
1205.07995605469				1	20959.7	-1
1214.79992675781				1	52135.9	-1
1219.71997070312				2	14975.5	-1
1221.64001464844				1	27231.4	-1
1228.52001953125				1	15232.4	-1
1235.31994628906				1	9138.4	-1
1237.40002441406				2	3088.36	-1
1238.83996582031				2	6078.22	-1
1240.79992675781				1	6964.61	-1
1245.59997558594				1	21134.5	-1
1251.67993164062				1	30694.2	-1
1254.59997558594				2	232135	-1
1264.28002929688				1	5870.11	-1
1266.52001953125				3	7988.57	-1
1267.19995117188				1	20715.6	-1
1274				2	7770.39	-1
1274.55993652344				1	6458.61	-1
1276.59997558594				3	3930.27	-1
1277.919921875				2	9205.6	-1
1279.40002441406				1	14267.5	-1
1285.83996582031				2	28284.7	-1
1291.03991699219				3	7298.07	-1
1295.07995605469				1	14770.7	-1
1298.19995117188				3	6954.47	-1
1302.79992675781				1	13637.6	-1
1310.43994140625				1	39234.5	-1
1314.35998535156				3	2234.84	-1
1318.64001464844				1	25141.2	-1
1321.11999511719				2	24393.9	-1
1325.11999511719				2	10858.8	-1
1326.23999023438				1	15615.1	-1
1328.03991699219				1	20779.4	-1
1334.79992675781				1	12923.8	-1
1336.35998535156				2	10348.9	-1
1336.88000488281				1	13029.4	-1
1345.07995605469				2	47990.9	-1
1345.59997558594				1	62529.1	-1
1350.88000488281				2	13390.3	-1
1351.40002441406				1	14945.7	-1
1360.52001953125				1	8014.84	-1
1363.31994628906				1	14472.8	-1
1368.40002441406				1	8296.72	-1
1372.52001953125				1	12770	-1
1382.03991699219				3	6550.65	-1
1385.19995117188				3	7512.14	-1
1389.16003417969				1	11885.4	-1
1394.19995117188				2	8229.83	-1
1395.59997558594				3	5082.58	-1
1400.47998046875				2	19063.7	-1
1401.55993652344				2	19520.3	-1
1406				2	11106.6	-1
1406.47998046875				1	14594.3	-1
1410.16003417969				3	2746.75	-1
1414.59997558594				2	8518.54	-1
1418.67993164062				1	12591	-1
1421.59997558594				1	16108.6	-1
1428.67993164062				1	4321.23	-1
1442.9599609375				1	11334.9	-1
1459.40002441406				1	12236.4	-1
1461.31994628906				1	12614.4	-1
1479.19995117188				1	40130.7	-1
1489.64001464844				1	12166.4	-1
1495.47998046875				1	18601	-1
1503.55993652344				1	4598.22	-1
1517.71997070312				1	18949	-1
1521.9599609375				2	12124	-1
1532.67993164062				1	8141.78	-1
1537.79992675781				1	31733.1	-1
1545.43994140625				1	19695	-1
1547.52001953125				1	23458	-1
1554.40002441406				1	16893.9	-1
1574.76000976562				1	16927.5	-1
1583.03991699219				3	5814.71	-1
1597.83996582031				1	71070.7	-1
1605.19995117188				2	4342.77	-1
1608.88000488281				1	16085.3	-1
1616.83996582031				1	5646.72	-1
1642.47998046875				1	4538.17	-1
1659.88000488281				1	15025.6	-1
1672.19995117188				1	33408	-1
1693.71997070312				2	19384	-1
1694.79992675781				1	29590.8	-1
1695.79992675781				3	6281.67	-1
