# Supplementary material for: Isotope pattern deconvolution for peptide mass spectrometry by non-negative least squares/least absolute deviation template matching
Source: BMC Bioinformatics. 2012 Nov 8;13:291. doi: 10.1186/1471-2105-13-291 (PMC3608065; doi:10.1186/1471-2105-13-291)
Supplement: Additional file 3 — Evaluation and results. [file 1471-2105-13-291-S3.zip › eval/results/ESI/IT/Lys_1000/iso_wave/listsppm/2.5.query]

303.720001220703				2	71938.9	-1
323.239990234375				2	13496.7	-1
324.239990234375				2	30882.1	-1
334.239990234375				2	15289.6	-1
344.239990234375				2	33476.4	-1
355.239990234375				3	16312	-1
355.920013427734				3	17967	-1
363.920013427734				3	105219	-1
384.279998779297				2	15759.9	-1
385.239990234375				2	17685.1	-1
386.279998779297				2	22895.3	-1
389.279998779297				3	9879.47	-1
397.279998779297				1	117955	-1
401.200012207031				3	12164	-1
411.160003662109				1	34348.9	-1
412.239990234375				2	22983.8	-1
415.279998779297				1	117433	-1
421.160003662109				1	412250	-1
423.160003662109				3	36963.1	-1
432.279998779297				1	42310.2	-1
433.279998779297				3	21980.8	-1
437.799987792969				2	987503	-1
445.279998779297				3	437750	-1
447.320007324219				3	18902.4	-1
451.239990234375				2	32656.2	-1
452.519989013672				3	38350	-1
452.799987792969				2	37621.6	-1
453.320007324219				1	51169.1	-1
455.320007324219				1	54556.3	-1
457.239990234375				3	26485.1	-1
463.279998779297				1	47725.4	-1
464.239990234375				3	29893.9	-1
465.279998779297				3	31575.2	-1
466				3	50993.3	-1
473.320007324219				2	20343.6	-1
473.959991455078				3	14880.8	-1
474.320007324219				2	26663.1	-1
477.239990234375				3	20655.7	-1
487.199981689453				3	5164.88	-1
488.239990234375				3	15687.4	-1
489.559997558594				3	61394	-1
491.279998779297				3	15722.3	-1
492.839996337891				2	59575.7	-1
497.239990234375				2	411310	-1
497.919982910156				3	654688	-1
503.279998779297				3	24935.3	-1
506.880004882812				3	24785.4	-1
507.239990234375				2	33084.4	-1
508.320007324219				1	54775.1	-1
510.559997558594				3	30289.1	-1
510.839996337891				2	23987.9	-1
516.760009765625				2	219005	-1
521.279968261719				2	32105.1	-1
523.279968261719				2	497230	-1
529.359985351562				2	42566.9	-1
536.239990234375				2	38869.2	-1
538.200012207031				3	20538	-1
540.719970703125				2	31900.8	-1
543.359985351562				2	50161	-1
543.559997558594				3	23973.9	-1
545.320007324219				3	56503.9	-1
546.239990234375				1	154566	-1
551.880004882812				3	18061.4	-1
552.239990234375				2	27365.4	-1
556.239990234375				2	24068.3	-1
559.880004882812				2	19118.4	-1
560.599975585938				3	11161.9	-1
564.400024414062				1	50853.6	-1
564.640014648438				3	23861.7	-1
567.039978027344				3	26498.4	-1
569.640014648438				3	13275	-1
571.400024414062				3	23693.5	-1
573.320007324219				1	45155.2	-1
578.279968261719				3	385573	-1
583.399963378906				1	20076.6	-1
585.640014648438				3	31587.4	-1
588.839965820312				2	44980.8	-1
594				3	15747.3	-1
595.399963378906				2	12189.2	-1
597.960021972656				3	110710	-1
600.640014648438				3	16883.4	-1
602				3	55537	-1
604.239990234375				3	26140	-1
607.919982910156				3	21936.9	-1
610.839965820312				2	32797.1	-1
613.320007324219				3	16277.6	-1
615.679992675781				3	19217.4	-1
619.440002441406				2	26647.1	-1
620.960021972656				3	85280.9	-1
621.359985351562				1	146576	-1
625.719970703125				2	34068.7	-1
627.239990234375				3	29785.9	-1
628.279968261719				2	34271.7	-1
629.960021972656				3	14718.8	-1
630.640014648438				3	18817	-1
635.919982910156				3	14254.3	-1
637.320007324219				2	77468.4	-1
641.399963378906				2	33229.5	-1
644.279968261719				3	23006.8	-1
646.359985351562				3	7816.28	-1
647.679992675781				3	30642.9	-1
652.399963378906				3	16933.4	-1
653.440002441406				2	17508.8	-1
654.880004882812				2	26865.8	-1
658.839965820312				2	454693	-1
661.359985351562				3	33132	-1
663.359985351562				2	592550	-1
667.399963378906				2	265180	-1
673.399963378906				1	49795.5	-1
674.960021972656				3	13638.3	-1
678.320007324219				3	17684.9	-1
682.320007324219				2	24329.4	-1
683.559997558594				3	35861.1	-1
683.839965820312				2	33048.5	-1
686.719970703125				3	8527.97	-1
694				3	26172.1	-1
694.320007324219				2	31078.4	-1
696.559997558594				3	26089.1	-1
697.359985351562				2	48406.6	-1
700.119995117188				3	46650	-1
702.799987792969				3	15215.2	-1
714.839965820312				2	1.11544e+06	-1
717.679992675781				3	26413.8	-1
720.320007324219				3	13258.8	-1
722.239990234375				3	25154.2	-1
727.679992675781				3	178964	-1
730.679992675781				3	12167.6	-1
733.359985351562				2	20187.3	-1
736.039978027344				3	18439.4	-1
739.279968261719				3	19036.4	-1
746.359985351562				2	125309	-1
749.119995117188				3	22507.4	-1
751.359985351562				1	37716.8	-1
756.919982910156				2	57121	-1
760.399963378906				2	32992	-1
764.279968261719				3	8181.61	-1
776.839965820312				3	15756.8	-1
782.919982910156				3	38109.3	-1
787.839965820312				3	31361.9	-1
791.799987792969				3	13806	-1
796.799987792969				3	12928.9	-1
801.080017089844				3	34683.8	-1
801.399963378906				1	50704.7	-1
808.440002441406				3	9495.33	-1
810.47998046875				3	19334.3	-1
814.9599609375				3	21902.2	-1
818.320007324219				3	17357.2	-1
821.039978027344				3	11617.8	-1
823.679992675781				3	14195.3	-1
826				3	17525.7	-1
829.080017089844				3	15372	-1
830.080017089844				3	16777	-1
832.519958496094				2	20274.9	-1
834.080017089844				2	27125.9	-1
836.719970703125				3	122987	-1
842.119995117188				3	14832.5	-1
844.080017089844				3	28567.8	-1
849.399963378906				2	59235	-1
855				3	14580.5	-1
855.919982910156				3	17191.1	-1
860.880004882812				3	29268.7	-1
865.839965820312				3	13453.6	-1
867.399963378906				2	48027.5	-1
873.279968261719				2	37673.5	-1
877.440002441406				2	747060	-1
878.039978027344				3	204763	-1
879.440002441406				3	437036	-1
885.039978027344				3	11998	-1
888.359985351562				3	18802.9	-1
892.47998046875				2	31029.6	-1
895				3	9393.83	-1
898.440002441406				3	13522.2	-1
899.719970703125				3	22135.2	-1
903.200012207031				3	14913.3	-1
905.839965820312				3	10686.2	-1
912.359985351562				1	46293.1	-1
917.640014648438				1	45310.5	-1
923.640014648438				1	28871.6	-1
933.039978027344				3	16617.4	-1
935.440002441406				3	9133.08	-1
936.399963378906				3	9866.81	-1
937.079956054688				3	12182.5	-1
953.799987792969				2	20549.2	-1
955.599975585938				3	13724.9	-1
958.799987792969				3	11021.7	-1
959.119995117188				2	18397.1	-1
963.919982910156				2	36547.1	-1
975.200012207031				3	18661.7	-1
983				2	13836.2	-1
983.440002441406				3	12275.8	-1
998.200012207031				3	21271.8	-1
1010.83996582031				3	8500.93	-1
1018.20001220703				3	37515.5	-1
1021.23999023438				3	12049.3	-1
1026.23999023438				3	18347.6	-1
1035.55993652344				3	16725.1	-1
1038.59997558594				3	21132.9	-1
1046.19995117188				3	16109.5	-1
1051.07995605469				3	16973.3	-1
1053.83996582031				3	10114.9	-1
1055.43994140625				3	34584.7	-1
1056.07995605469				2	38700.2	-1
1063.79992675781				3	17103.2	-1
1069.55993652344				3	17725.9	-1
1076.47998046875				3	2642.23	-1
1078.43994140625				3	17231.6	-1
1082.64001464844				2	12225.7	-1
1087.40002441406				2	24100.8	-1
1089.35998535156				3	18303	-1
1093.23999023438				3	46356	-1
1104.71997070312				1	32604.9	-1
1116.35998535156				2	34534.4	-1
1124.55993652344				3	8916.35	-1
1143.43994140625				2	17890.2	-1
1182.79992675781				2	28953.6	-1
1196.67993164062				3	11559.3	-1
1219.71997070312				2	14975.5	-1
1251.67993164062				1	30694.2	-1
1254.59997558594				2	232135	-1
1285.83996582031				2	28284.7	-1
1295.03991699219				3	7118.79	-1
1318.64001464844				2	19998.1	-1
1321.11999511719				2	24393.9	-1
1325.11999511719				2	10858.8	-1
1336.35998535156				2	10348.9	-1
1336.88000488281				1	13029.4	-1
1345.07995605469				2	47990.9	-1
1345.59997558594				1	62529.1	-1
1382.03991699219				3	6550.65	-1
1479.19995117188				2	35798	-1
1521.9599609375				3	7802.59	-1
1597.83996582031				1	71070.7	-1
1693.71997070312				2	19384	-1
