# Supplementary material for: Isotope pattern deconvolution for peptide mass spectrometry by non-negative least squares/least absolute deviation template matching
Source: BMC Bioinformatics. 2012 Nov 8;13:291. doi: 10.1186/1471-2105-13-291 (PMC3608065; doi:10.1186/1471-2105-13-291)
Supplement: Additional file 3 — Evaluation and results. [file 1471-2105-13-291-S3.zip › eval/results/ESI/IT/Lys_1000/iso_wave/iso_wave.mas]

Thresh 	 MascotScore 	 !> 	 %SC 	 #Cand 	 #Hits 	 %Hits 	 Index 	 ppm
-1 	 fail
0 	 fail
0.5 	 fail
1 	 fail
1.5 	 6.98e+01 	 60 	 99 	 294 	 31 	 0.11 	 1 	 56
2 	 fail
2.5 	 6.42e+01 	 60 	 97 	 233 	 30 	 0.13 	 1 	 52
3 	 5.53e+01 	 60 	 95 	 203 	 28 	 0.14 	 2 	 51
4 	 5.42e+01 	 60 	 94 	 162 	 24 	 0.15 	 1 	 50
5 	 6.59e+01 	 60 	 82 	 114 	 22 	 0.19 	 1 	 49
6 	 8.26e+01 	 60 	 80 	 87 	 19 	 0.22 	 1 	 50
8 	 9.69e+01 	 60 	 89 	 57 	 15 	 0.26 	 1 	 48
10 	 8.87e+01 	 60 	 89 	 47 	 15 	 0.32 	 1 	 48
12 	 8.53e+01 	 60 	 79 	 32 	 13 	 0.41 	 1 	 48
15 	 9.90e+01 	 60 	 79 	 23 	 13 	 0.57 	 1 	 48
20 	 1.07e+02 	 60 	 79 	 19 	 12 	 0.63 	 1 	 49
30 	 1.01e+02 	 60 	 63 	 16 	 11 	 0.69 	 1 	 45
50 	 7.32e+01 	 60 	 62 	 13 	 7 	 0.54 	 1 	 34
