# Supplementary material for: Isotope pattern deconvolution for peptide mass spectrometry by non-negative least squares/least absolute deviation template matching
Source: BMC Bioinformatics. 2012 Nov 8;13:291. doi: 10.1186/1471-2105-13-291 (PMC3608065; doi:10.1186/1471-2105-13-291)
Supplement: Additional file 3 — Evaluation and results. [file 1471-2105-13-291-S3.zip › eval/results/ESI/IT/Lys_1000/iso_wave/iso_wave.man]

cutoff	tp	fp	tpr	fpr	ppv
28.000	1.000	0.000	0.048	0.000	1.000
27.000	2.000	0.000	0.095	0.000	1.000
25.000	5.000	0.000	0.238	0.000	1.000
23.000	6.000	0.000	0.286	0.000	1.000
22.000	6.000	1.000	0.286	0.143	0.857
21.000	7.000	1.000	0.333	0.125	0.875
20.000	9.000	1.000	0.429	0.100	0.900
19.000	9.000	2.000	0.429	0.182	0.818
18.000	10.000	3.000	0.476	0.231	0.769
17.000	11.000	3.000	0.524	0.214	0.786
16.000	11.000	4.000	0.524	0.267	0.733
15.000	13.000	5.000	0.619	0.278	0.722
14.000	14.000	7.000	0.667	0.333	0.667
13.000	14.000	8.000	0.667	0.364	0.636
12.000	15.000	9.000	0.714	0.375	0.625
11.000	16.000	10.000	0.762	0.385	0.615
10.000	16.000	11.000	0.762	0.407	0.593
9.000	16.000	14.000	0.762	0.467	0.533
8.000	17.000	23.000	0.810	0.575	0.425
7.000	19.000	25.000	0.905	0.568	0.432
6.000	20.000	31.000	0.952	0.608	0.392
5.000	20.000	39.000	0.952	0.661	0.339
4.000	20.000	45.000	0.952	0.692	0.308
3.000	20.000	60.000	0.952	0.750	0.250
2.000	20.000	73.000	0.952	0.785	0.215
1.000	21.000	88.000	1.000	0.807	0.193
