# Supplementary material for: Isotope pattern deconvolution for peptide mass spectrometry by non-negative least squares/least absolute deviation template matching
Source: BMC Bioinformatics. 2012 Nov 8;13:291. doi: 10.1186/1471-2105-13-291 (PMC3608065; doi:10.1186/1471-2105-13-291)
Supplement: Additional file 3 — Evaluation and results. [file 1471-2105-13-291-S3.zip › eval/results/ESI/IT/Lys_1000/L1/L1.txt]

"loc_init" "loc_most_intense" "charge" "amplitude" "localnoise" "ratio" "goodness_of_fit" "ratio_adj"
303.770649975821 303.770649975821 1 316824.138776499 156851 2.01990512509642 0.5 1.00995256254821
304.366300466183 304.366300466183 1 260693.510422686 156851 1.66204557460702 0.5 0.831022787303511
310.359999770004 310.359999770004 1 274281.326237569 156851 1.74867438675921 0.5 0.874337193379607
311.39999975 311.39999975 1 161925.791071285 156851 1.03235421560133 0.5 0.516177107800667
313.359999699972 313.359999699972 1 627407.394752605 156851 4.00002164316839 0.5 2.00001082158419
325.341303724786 325.341303724786 1 374137.751284161 156851 2.3853067642805 0.5 1.19265338214025
328.87999934999 328.87999934999 1 227737.028758600 156851 1.45193227176493 0.5 0.725966135882463
329.279999350000 329.279999350000 1 260323.608377108 156851 1.65968727248859 0.5 0.829843636244296
329.59999934 329.59999934 1 187630.855098519 156851 1.19623626944373 0.5 0.598118134721866
331.35618441625 331.35618441625 1 1333914.65317476 156851 8.50434267664698 0.5 4.25217133832349
338.386766488324 338.386766488324 1 397189.477071317 156851 2.53227252023460 0.5 1.26613626011730
338.479999140028 338.479999140028 2 161796.545153024 156851 1.03153021117509 0.5 0.515765105587544
341.36796763395 341.36796763395 1 800958.988212661 156851 5.10649589873613 0.5 2.55324794936807
343.35999903 343.35999903 1 184681.679791982 156851 1.17743386903483 0.5 0.588716934517416
344.23999901 344.23999901 3 202000.079343270 156851 1.28784693335248 0.5 0.643923466676241
350.594537517013 350.594537517013 3 816394.081983657 156851 5.20490198968229 0.5 2.60245099484115
353.36414260447 353.36414260447 1 779343.216688982 156851 4.96868503668439 0.5 2.48434251834219
359.100612064109 359.100612064109 3 160948.776736551 156881 1.02592905920125 0.5 0.512964529600625
359.406218564667 359.406218564667 1 1182341.38200148 156881 7.53654924434111 0.5 3.76827462217056
363.759998570001 363.759998570001 1 160187.987840031 156851 1.02127489043762 0.5 0.510637445218809
363.95999857 363.95999857 3 528077.103753494 156851 3.36674362135718 0.5 1.68337181067859
367.39999849 367.39999849 2 233909.699516340 165382 1.41436008463037 0.5 0.707180042315187
369.279293234358 369.279293234358 1 227322.98681912 159475 1.42544591201831 0.5 0.712722956009155
369.418773760502 369.418773760502 1 220441.123329971 159475 1.38229266863127 0.5 0.691146334315633
376.39999829 376.39999829 1 257974.392711835 156881 1.64439538702478 0.5 0.82219769351239
381.382194066356 381.382194066356 1 765709.828859402 171058 4.47631697353764 0.5 2.23815848676882
397.338305040388 397.338305040388 1 396764.345545894 186598 2.12630545636016 0.5 1.06315272818008
415.279997420001 415.279997420001 1 388656.962340775 174190 2.23122430874778 0.5 1.11561215437389
421.131440886501 421.131440886501 1 1500340.46907370 165382 9.07196955577812 0.5 4.53598477788906
423.11999725 423.11999725 1 236122.775395214 159475 1.48062564913130 0.5 0.740312824565651
437.781997426237 437.781997426237 2 3839159.59010941 158357 24.2436999318591 0.5 12.1218499659295
438.23999691 438.23999691 2 315081.527421676 158357 1.98969118776989 0.5 0.994845593884945
443.061745338837 443.061745338837 1 688363.812377984 173858 3.95934505388296 0.5 1.97967252694148
443.3199968 443.3199968 1 203479.715690975 173858 1.17037879011018 0.5 0.585189395055089
445.23999675 445.23999675 1 229102.786249873 173858 1.31775809137269 0.5 0.658879045686346
445.27999675 445.27999675 3 2016683.70697011 173858 11.5996025892976 0.5 5.79980129464881
445.91999674 445.91999674 1 262034.426867222 174190 1.50430235298939 0.5 0.752151176494696
455.224466388078 455.224466388078 3 213789.270453551 172272 1.24099836568654 0.5 0.620499182843269
459.065633186662 459.065633186662 1 688324.290841891 172272 3.99556684105305 0.5 1.99778342052653
461.0399964 461.0399964 1 227115.840700429 179023 1.26864056964987 0.5 0.634320284824936
466.07999629 466.07999629 1 362517.038535511 190174 1.90623870000899 0.5 0.953119350004497
489.587447906588 489.587447906588 3 282377.298669423 200377 1.40923009461876 0.5 0.704615047309378
497.217968803125 497.217968803125 1 1577854.35886896 177604 8.88411499104163 0.5 4.44205749552082
497.67999558 497.67999558 2 495495.393473674 176991 2.79955135274491 0.5 1.39977567637245
497.896655171692 497.896655171692 3 3031489.68500727 172995 17.5235682245572 0.5 8.7617841122786
508.31999534 508.31999534 1 250216.82730044 151074 1.65625340760448 0.5 0.828126703802242
516.781096319915 516.781096319915 2 776332.948813436 143728 5.40140368483132 0.5 2.70070184241566
517.262941108178 517.262941108178 1 196175.723424051 137891 1.42268692970572 0.5 0.711343464852859
517.794361543807 517.794361543807 1 151806.281040961 137891 1.10091507814840 0.5 0.550457539074198
523.279595766526 523.279595766526 2 2042283.16560136 146876 13.9048119883532 0.5 6.9524059941766
525.279461076242 525.279461076242 1 450074.789593631 143728 3.13143430364043 0.5 1.56571715182021
525.839994950003 525.839994950003 1 174817.327543453 143728 1.21630668723876 0.5 0.608153343619382
543.359994559998 543.359994559998 2 194742.084395276 151216 1.28784046923127 0.5 0.643920234615637
545.303446094691 545.303446094691 1 386679.583035090 158915 2.43324785599276 0.5 1.21662392799638
546.0399945 546.0399945 1 287589.571853954 158690 1.81227280770026 0.5 0.906136403850128
546.264199464194 546.264199464194 1 244127.01560861 158690 1.53838941085519 0.5 0.769194705427595
567.397207475707 567.397207475707 1 178442.026417943 140904 1.26640852224169 0.5 0.633204261120843
578.27999378 578.27999378 3 1652232.80186268 134867 12.2508308323213 0.5 6.12541541616065
578.959993759999 578.959993759999 1 311551.58859955 134867 2.31006538737831 0.5 1.15503269368915
579.302160026316 579.302160026316 1 199834.3745926 134642 1.48419047988444 0.5 0.742095239942218
585.47999362 585.47999362 1 163240.597521325 133598 1.22187905149272 0.5 0.610939525746362
591.43999349 591.43999349 1 180021.316999803 134642 1.33703686071064 0.5 0.668518430355322
597.95999334 597.95999334 3 433401.87050725 135318 3.20283975899178 0.5 1.60141987949589
601.973868442474 601.973868442474 1 240555.443374575 137070 1.75498244236212 0.5 0.877491221181059
620.999992830002 620.999992830002 2 160880.591759008 159860 1.00638428474295 0.5 0.503192142371476
621.319992820002 621.319992820002 1 303562.339246807 159860 1.89892618070066 0.5 0.949463090350328
620.94399282 621.27999282 3 183207.162998791 159860 1.14604756035776 0.5 0.573023780178878
637.319992460012 637.319992460012 1 229040.003888686 143976 1.59082071934688 0.5 0.795410359673438
637.545225274592 637.545225274592 2 169703.472633929 143976 1.17869278653337 0.5 0.589346393266687
637.799992450002 637.799992450002 1 144918.263880384 143976 1.00654458993432 0.5 0.503272294967162
658.83999198 658.83999198 2 1162630.75590000 148228 7.84352993968753 0.5 3.92176496984376
658.959991980003 658.959991980003 1 173986.291578841 148228 1.17377480353807 0.5 0.586887401769036
659.345992283942 659.345992283942 1 524594.843519156 148228 3.53910761474995 0.5 1.76955380737498
662.83999189 662.83999189 2 152778.874512553 144290 1.05883203626414 0.5 0.529416018132072
663.31999188 663.31999188 2 1003539.86660958 144200 6.95936107218851 0.5 3.47968053609425
663.35999188 663.35999188 1 743872.383735398 144200 5.15861569858112 0.5 2.57930784929056
663.799991870004 663.799991870004 1 432158.218246738 144200 2.99693632626032 0.5 1.49846816313016
667.36806297141 667.36806297141 2 813803.248638719 141298 5.75948172400684 0.5 2.87974086200342
667.519991789997 667.519991789997 1 158376.391011225 141298 1.12086788922154 0.5 0.56043394461077
667.879136608037 667.879136608037 1 152684.312463117 141298 1.08058367749804 0.5 0.540291838749018
668.329765544281 668.329765544281 1 175959.122710799 141298 1.24530511904485 0.5 0.622652559522425
714.83999073 714.83999073 2 3526440.6624936 123725 28.5022482319143 0.5 14.2511241159572
714.879990730001 714.879990730001 1 299308.113580736 123725 2.41914013805404 0.5 1.20957006902702
719.71211728599 719.71211728599 1 183878.467488912 113019 1.62696951387742 0.5 0.813484756938708
727.660775559954 727.660775559954 1 424352.178959745 94498 4.49059428728381 0.5 2.24529714364190
727.70399043 728.03999043 3 354465.347470476 94745 3.7412565039894 0.5 1.8706282519947
729.3999904 729.3999904 1 107875.514647701 94498 1.14156399762641 0.5 0.570781998813206
739.19999018 739.19999018 1 119124.432005496 90853 1.31117774873143 0.5 0.655588874365713
746.332468080463 746.332468080463 2 288871.377498855 89616 3.2234352961397 0.5 1.61171764806985
746.857700340782 746.857700340782 1 161493.046003632 89573 1.80292103651360 0.5 0.901460518256798
749.451066588244 749.451066588244 1 89901.5153152068 89223 1.00760471308078 0.5 0.503802356540392
756.879989789998 756.879989789998 1 131787.272122417 88223 1.49379721980002 0.5 0.74689860990001
760.399074968374 760.399074968374 1 172229.002141079 87690 1.96406662266027 0.5 0.982033311330133
836.286164490437 836.622164490437 3 131323.499242516 103982 1.26294454081010 0.5 0.631472270405052
836.741175045472 837.077175045472 3 608784.120405813 103982 5.85470678007553 0.5 2.92735339003776
838.413216485362 838.413216485362 1 202803.533396679 104159 1.94705722401981 0.5 0.973528612009903
838.920359252193 838.920359252193 1 303538.023821350 105054 2.88935236946095 0.5 1.44467618473047
842.15998788 842.15998788 1 123955.680739149 104524 1.18590640177518 0.5 0.592953200887588
842.71998787 842.71998787 1 132798.891423194 104524 1.27051099673945 0.5 0.635255498369724
849.10398772 849.43998772 3 112306.596557166 106259 1.05691373490402 0.5 0.52845686745201
849.834528806555 849.834528806555 1 177767.832998200 106259 1.67296730628182 0.5 0.836483653140909
850.4799877 850.4799877 1 138816.257654086 106259 1.30639529502523 0.5 0.653197647512616
867.420775237855 867.420775237855 1 176202.012482969 107680 1.63634855574822 0.5 0.818174277874111
877.430899964078 877.430899964078 2 2148960.22558827 106416 20.1939579159926 0.5 10.0969789579963
877.572424889582 877.572424889582 1 429887.523287883 106734 4.02765307482043 0.5 2.01382653741021
879.405116110869 879.405116110869 2 333574.272870983 106734 3.12528597139602 0.5 1.56264298569801
879.103987050012 879.439987050012 3 146055.494880832 106734 1.36840645793123 0.5 0.684203228965614
879.428475301654 879.764475301654 3 1810685.11599914 106734 16.9644641445007 0.5 8.48223207225037
880.621875768246 880.621875768246 1 126659.688982048 106964 1.18413381120796 0.5 0.592066905603979
892.43998676 892.43998676 1 142332.938550932 105665 1.34702066484581 0.5 0.673510332422904
899.7199866 899.7199866 1 95477.4388025606 90215 1.05833219312266 0.5 0.529166096561329
906.15998645 906.15998645 1 91485.4797140012 84899 1.07758018014348 0.5 0.538790090071739
917.679986190002 917.679986190002 1 106337.038615309 77592 1.37046394751146 0.5 0.685231973755732
923.67998606 923.67998606 1 86708.5148546504 78930 1.09854953572343 0.5 0.549274767861716
955.387011054458 955.891011054458 2 61006.9619627511 50646 1.20457611583839 0.5 0.602288057919195
963.31998517 963.31998517 1 51005.664846105 47663 1.07013123064232 0.5 0.535065615321161
964.43998515 964.43998515 1 75661.9780893513 47701 1.58617173831474 0.5 0.793085869157369
975.159984909986 975.159984909986 1 51138.2137842092 47701 1.07205747854781 0.5 0.536028739273907
979.31998482 979.31998482 1 74141.1951348868 46644 1.58951194440629 0.5 0.794755972203143
982.019569533934 982.019569533934 1 89506.5373403502 46644 1.91892928008640 0.5 0.959464640043202
982.839984740006 982.839984740006 1 51815.234823278 46427 1.11605821662563 0.5 0.558029108312814
994.79998447 994.79998447 1 51336.9788885372 46644 1.10061270235265 0.5 0.550306351176327
998.05598439 998.55998439 2 55231.6222547852 46796 1.18026374593523 0.5 0.590131872967617
1003.73365635901 1003.73365635901 1 127169.475489452 47599 2.67168376414319 0.5 1.33584188207160
1011.79998409 1011.79998409 1 49783.0664258281 47975 1.03768767953784 0.5 0.518843839768922
1018.55998394 1018.55998394 1 114184.878260837 47599 2.39889237716836 0.5 1.19944618858418
1018.80149077239 1018.80149077239 1 73520.9755621283 47447 1.54953897110730 0.5 0.774769485553652
1024.35998381 1024.35998381 1 79521.7789675714 47386 1.67817032388409 0.5 0.839085161942044
1028.83998370999 1028.83998370999 1 59763.7187879117 47949 1.24640177663584 0.5 0.623200888317918
1033.8799836 1033.8799836 1 54087.5790404875 48931 1.10538470582019 0.5 0.552692352910093
1036.28449159112 1036.28449159112 1 149835.898720963 49625 3.01936319840731 0.5 1.50968159920366
1038.62398348 1038.95998348 3 49239.4096852883 47854 1.02895076033954 0.5 0.51447538016977
1045.57536517744 1045.57536517744 1 87717.712026092 47854 1.83302779341522 0.5 0.916513896707611
1050.39998323 1050.39998323 1 53210.4109909261 48379 1.09986587136828 0.5 0.549932935684141
1056.09442900727 1056.09442900727 1 116648.991908145 47979 2.43125100373382 0.5 1.21562550186691
1061.31998298 1061.31998298 1 53951.1214475783 47863 1.12719891038126 0.5 0.56359945519063
1069.5599828 1069.5599828 1 74910.9999915643 47863 1.56511292630141 0.5 0.782556463150704
1078.33598259 1078.83998259 2 48104.3203298836 45921 1.04754513904060 0.5 0.523772569520302
1083.23998249 1083.23998249 1 68025.530549658 44796 1.51856260714479 0.5 0.759281303572395
1087.41758372786 1087.41758372786 1 66590.4121497498 44092 1.51026064024652 0.5 0.755130320123262
1087.93399330319 1087.93399330319 1 52784.1391273727 44060 1.1980058812386 0.5 0.5990029406193
1097.43486550758 1097.43486550758 1 64152.0447672076 42706 1.50217872821635 0.5 0.751089364108177
1099.56139545022 1099.56139545022 1 46776.334102589 42505 1.10049015651309 0.5 0.550245078256547
1103.63998204 1103.63998204 1 57081.7674467352 40181 1.42061589922439 0.5 0.710307949612195
1110.11998189000 1110.11998189000 1 64232.5391788105 37428 1.71616274390324 0.5 0.85808137195162
1111.99998185000 1111.99998185000 1 48732.6839834227 37614 1.29559961672310 0.5 0.647799808361551
1116.38848380337 1116.38848380337 1 44182.4245188364 34625 1.27602670090502 0.5 0.638013350452511
1116.33598174 1116.83998174 2 51467.4362306209 34679 1.48410958305086 0.5 0.742054791525432
1123.47526923529 1123.47526923529 1 53940.8954832837 33297 1.61999265649409 0.5 0.809996328247045
1124.5950048124 1124.5950048124 1 76312.449428813 33297 2.29187162293339 0.5 1.14593581146669
1125.83998154 1125.83998154 1 49805.6361655556 34286 1.45265228272635 0.5 0.726326141363175
1126.91998152 1126.91998152 1 56718.2066520721 34239 1.65653806045948 0.5 0.82826903022974
1129.51998146000 1129.51998146000 1 42397.1177928250 32937 1.28721856249279 0.5 0.643609281246395
1137.83998127 1137.83998127 1 39348.6322420574 30907 1.27313010780915 0.5 0.636565053904575
1143.40012073149 1143.40012073149 1 69507.7583788508 30991 2.24283690035336 0.5 1.12141845017668
1166.53464319726 1166.53464319726 1 52856.0342438478 26658 1.98274567648915 0.5 0.991372838244576
1182.50864068036 1182.50864068036 1 35640.3284784463 22727 1.56819327137089 0.5 0.784096635685447
1183.31998026000 1183.31998026000 1 55720.5788022557 22826 2.44110132315148 0.5 1.22055066157574
1196.69661817470 1196.69661817470 1 79680.6707935131 21126 3.77168753164409 0.5 1.88584376582205
1197.45363238056 1197.45363238056 1 32903.9920198312 22913 1.43604032731773 0.5 0.718020163658865
1205.14703542089 1205.14703542089 1 47469.3909996424 26419 1.79678984820176 0.5 0.898394924100882
1214.79997955000 1214.79997955000 1 47965.0854126918 25857 1.85501355194693 0.5 0.927506775973466
1221.67997940000 1221.67997940000 1 70339.4236269972 25630 2.74441762102993 0.5 1.37220881051497
1245.59997886 1245.59997886 1 58564.9826913636 23585 2.48314533353248 0.5 1.24157266676624
1253.39997869 1253.39997869 1 31862.2903440162 23490 1.35641934201857 0.5 0.678209671009285
1254.63997866001 1254.63997866001 1 302534.62775738 22913 13.2036236091904 0.5 6.60181180459521
1254.59598753129 1255.09998753129 2 251551.119175059 22910 10.9799702826302 0.5 5.48998514131512
1255.63997863998 1255.63997863998 1 31113.0910992971 21881 1.42192272287816 0.5 0.710961361439082
1254.64797865 1255.31997865 3 92094.9573086434 22126 4.16229581978864 0.5 2.08114790989432
1255.05597864 1255.55997864 2 226789.243940263 21881 10.3646654147554 0.5 5.1823327073777
1256.94365165560 1256.94365165560 1 44784.945730457 21881 2.04675041042260 0.5 1.02337520521130
1267.17007795376 1267.17007795376 1 61299.4954673148 21350 2.8711707478836 0.5 1.4355853739418
1270.43997831000 1270.43997831000 1 63114.7378236883 23541 2.68105593745755 0.5 1.34052796872878
1295.07997776 1295.07997776 1 34430.5925706101 24000 1.43460802377542 0.5 0.71730401188771
1302.82696390468 1302.82696390468 1 39462.7385124369 23076 1.71012040702188 0.5 0.855060203510939
1317.57346972826 1317.57346972826 1 26962.5183388287 15810 1.70540912959068 0.5 0.852704564795342
1318.62696822668 1318.62696822668 1 63923.5794558686 16455 3.88475110640344 0.5 1.94237555320172
1319.74058270760 1320.24458270760 2 26823.8111605286 16959 1.58168589896389 0.5 0.790842949481943
1321.03997718 1321.03997718 1 19071.2798643796 16959 1.12455214720087 0.5 0.562276073600435
1325.58469159025 1325.58469159025 1 31527.4137661239 17834 1.76782627375372 0.5 0.88391313687686
1326.26892504745 1326.26892504745 1 29048.0216773239 17764 1.63521851369758 0.5 0.817609256848792
1327.21597703 1327.71997703 2 35183.6852452628 18214 1.93168360850240 0.5 0.965841804251202
1328.03997702001 1328.03997702001 1 22394.9426695339 18214 1.22954555119874 0.5 0.614772775599372
1339.95805257145 1339.95805257145 1 62998.8435237191 17507 3.59849451783396 0.5 1.79924725891698
1341.07997673 1341.07997673 1 21548.3274109871 16995 1.26792158934905 0.5 0.633960794674525
1343.59997666995 1343.59997666995 1 28283.5219128182 17507 1.61555503014898 0.5 0.807777515074491
1345.60130574782 1345.60130574782 1 52026.6862762133 17809 2.92137044619088 0.5 1.46068522309544
1351.39997650000 1351.39997650000 1 41840.5683896839 18224 2.29590476238388 0.5 1.14795238119194
1380.35129182691 1380.35129182691 1 29254.5318201811 14741 1.98456901296934 0.5 0.992284506484672
1381.04768980196 1381.55168980196 2 28692.2734598010 14540 1.97333380053652 0.5 0.986666900268259
1400.45482840868 1400.45482840868 1 35487.0198365930 11965.75 2.9657163016604 0.5 1.4828581508302
1402.07997537000 1402.07997537000 1 34157.4602201798 11965.75 2.85460252973527 0.5 1.42730126486764
1406.51997527003 1406.51997527003 1 18824.3614191241 11965.75 1.57318692260193 0.5 0.786593461300967
1407.43997525000 1407.43997525000 1 32877.2427851835 11965.75 2.74761237575442 0.5 1.37380618787721
1409.71564115320 1410.21964115320 2 15489.6278556169 11965.75 1.29449703157904 0.5 0.647248515789521
1442.95997444998 1442.95997444998 1 35704.5098813926 11965.75 2.98389234953033 0.5 1.49194617476517
1458.47997411 1458.47997411 1 21328.1379833561 11965.75 1.78243219049003 0.5 0.891216095245017
1459.35997408999 1459.35997408999 1 13363.3117944356 11965.75 1.11679684051861 0.5 0.558398420259307
1463.83997399 1463.83997399 1 18729.1406196949 11965.75 1.56522914315399 0.5 0.782614571576997
1464.27997397995 1464.27997397995 1 24368.0300797114 11965.75 2.03648163129862 0.5 1.01824081564931
1479.15997364001 1479.15997364001 1 41685.6652922614 11965.75 3.48374864026588 0.5 1.74187432013294
1485.07997351 1485.07997351 1 26486.7314781562 11965.75 2.21354545082057 0.5 1.10677272541029
1495.51997327999 1495.51997327999 1 20830.9999784768 11965.75 1.74088544207232 0.5 0.870442721036158
1517.72807977224 1517.72807977224 1 14773.9661179212 11965.75 1.23468784805977 0.5 0.617343924029885
1521.98759203241 1521.98759203241 1 47523.8504490325 11965.75 3.97165664074818 0.5 1.98582832037409
1545.43997216001 1545.43997216001 1 21624.2621340503 11965.75 1.8071798369555 0.5 0.90358991847775
1547.50561928001 1547.50561928001 1 19515.4908658213 11965.75 1.63094589689918 0.5 0.815472948449588
1554.35997196 1554.35997196 1 12705.1649375999 11965.75 1.06179428264838 0.5 0.530897141324191
1571.99997157 1571.99997157 1 22973.3235165225 11965.75 1.91992340776989 0.5 0.959961703884944
1596.01187508057 1596.01187508057 1 32577.8583744336 11965.75 2.72259226328760 0.5 1.36129613164380
1597.79067740463 1597.79067740463 1 100514.620451540 11965.75 8.40019392445435 0.5 4.20009696222718
1608.9151955769 1608.9151955769 1 32358.0477150926 11965.75 2.70422227734096 0.5 1.35211113867048
1692.87179666299 1692.87179666299 1 22698.8348137163 11965.75 1.89698387595565 0.5 0.948491937977825
1693.67996885000 1693.67996885000 1 14708.6188686021 11965.75 1.22922665679979 0.5 0.614613328399894
1693.70119789897 1694.20519789897 2 58280.8923581911 11965.75 4.87064265576258 0.5 2.43532132788129
1694.77925886169 1694.77925886169 1 45030.2039830565 11965.75 3.76325796402703 0.5 1.88162898201352
