# Supplementary material for: Isotope pattern deconvolution for peptide mass spectrometry by non-negative least squares/least absolute deviation template matching
Source: BMC Bioinformatics. 2012 Nov 8;13:291. doi: 10.1186/1471-2105-13-291 (PMC3608065; doi:10.1186/1471-2105-13-291)
Supplement: Additional file 3 — Evaluation and results. [file 1471-2105-13-291-S3.zip › eval/results/ESI/IT/Lys_1000/L1/L1.mas]

Thresh 	 MascotScore 	 !> 	 %SC 	 #Cand 	 #Hits 	 %Hits 	 Index 	 ppm
10 	 fail
9 	 fail
8 	 4.59e+01 	 60 	 43 	 5 	 4 	 0.80 	 2 	 12
7 	 4.59e+01 	 60 	 43 	 5 	 4 	 0.80 	 2 	 12
6 	 5.00e+01 	 60 	 49 	 8 	 5 	 0.62 	 1 	 11
5 	 5.59e+01 	 60 	 49 	 11 	 7 	 0.64 	 1 	 14
4 	 5.97e+01 	 60 	 49 	 13 	 7 	 0.54 	 1 	 14
3 	 6.46e+01 	 60 	 57 	 15 	 8 	 0.53 	 1 	 13
2.5 	 7.58e+01 	 60 	 59 	 19 	 10 	 0.53 	 1 	 18
2 	 6.67e+01 	 60 	 59 	 22 	 10 	 0.45 	 1 	 18
1 	 7.87e+01 	 60 	 63 	 47 	 13 	 0.28 	 1 	 20
0.5 	 7.09e+01 	 60 	 74 	 118 	 20 	 0.17 	 1 	 36
