# Supplementary material for: Isotope pattern deconvolution for peptide mass spectrometry by non-negative least squares/least absolute deviation template matching
Source: BMC Bioinformatics. 2012 Nov 8;13:291. doi: 10.1186/1471-2105-13-291 (PMC3608065; doi:10.1186/1471-2105-13-291)
Supplement: Additional file 3 — Evaluation and results. [file 1471-2105-13-291-S3.zip › eval/results/ESI/IT/Lys_1000/L1/L1.ppm]

"loc_init" "loc_most_intense" "charge" "amplitude" "localnoise" "ratio" "goodness_of_fit" "ratio_adj"
344.239999 344.239999 3 202000.079343 156851.000000 1.287847 0.500000 0.643923
369.279293 369.279293 1 227322.986819 159475.000000 1.425446 0.500000 0.712723
415.279997 415.279997 1 388656.962341 174190.000000 2.231224 0.500000 1.115612
437.781997 437.781997 2 3839159.590109 158357.000000 24.243700 0.500000 12.121850
438.239997 438.239997 2 315081.527422 158357.000000 1.989691 0.500000 0.994846
443.319997 443.319997 1 203479.715691 173858.000000 1.170379 0.500000 0.585189
445.239997 445.239997 1 229102.786250 173858.000000 1.317758 0.500000 0.658879
445.279997 445.279997 3 2016683.706970 173858.000000 11.599603 0.500000 5.799801
455.224466 455.224466 3 213789.270454 172272.000000 1.240998 0.500000 0.620499
489.587448 489.587448 3 282377.298669 200377.000000 1.409230 0.500000 0.704615
497.217969 497.217969 1 1577854.358869 177604.000000 8.884115 0.500000 4.442057
497.679996 497.679996 2 495495.393474 176991.000000 2.799551 0.500000 1.399776
497.896655 497.896655 3 3031489.685007 172995.000000 17.523568 0.500000 8.761784
508.319995 508.319995 1 250216.827300 151074.000000 1.656253 0.500000 0.828127
516.781096 516.781096 2 776332.948813 143728.000000 5.401404 0.500000 2.700702
517.262941 517.262941 1 196175.723424 137891.000000 1.422687 0.500000 0.711343
523.279596 523.279596 2 2042283.165601 146876.000000 13.904812 0.500000 6.952406
525.279461 525.279461 1 450074.789594 143728.000000 3.131434 0.500000 1.565717
543.359995 543.359995 2 194742.084395 151216.000000 1.287840 0.500000 0.643920
545.303446 545.303446 1 386679.583035 158915.000000 2.433248 0.500000 1.216624
546.264199 546.264199 1 244127.015609 158690.000000 1.538389 0.500000 0.769195
567.397207 567.397207 1 178442.026418 140904.000000 1.266409 0.500000 0.633204
578.279994 578.279994 3 1652232.801863 134867.000000 12.250831 0.500000 6.125415
579.302160 579.302160 1 199834.374593 134642.000000 1.484190 0.500000 0.742095
591.439993 591.439993 1 180021.317000 134642.000000 1.337037 0.500000 0.668518
597.959993 597.959993 3 433401.870507 135318.000000 3.202840 0.500000 1.601420
621.319993 621.319993 1 303562.339247 159860.000000 1.898926 0.500000 0.949463
620.943993 621.279993 3 183207.162999 159860.000000 1.146048 0.500000 0.573024
637.319992 637.319992 1 229040.003889 143976.000000 1.590821 0.500000 0.795410
658.839992 658.839992 2 1162630.755900 148228.000000 7.843530 0.500000 3.921765
659.345992 659.345992 1 524594.843519 148228.000000 3.539108 0.500000 1.769554
662.839992 662.839992 2 152778.874513 144290.000000 1.058832 0.500000 0.529416
663.319992 663.319992 2 1003539.866610 144200.000000 6.959361 0.500000 3.479681
663.359992 663.359992 1 743872.383735 144200.000000 5.158616 0.500000 2.579308
667.368063 667.368063 2 813803.248639 141298.000000 5.759482 0.500000 2.879741
668.329766 668.329766 1 175959.122711 141298.000000 1.245305 0.500000 0.622653
714.839991 714.839991 2 3526440.662494 123725.000000 28.502248 0.500000 14.251124
727.703990 728.039990 3 354465.347470 94745.000000 3.741257 0.500000 1.870628
729.399990 729.399990 1 107875.514648 94498.000000 1.141564 0.500000 0.570782
746.332468 746.332468 2 288871.377499 89616.000000 3.223435 0.500000 1.611718
749.451067 749.451067 1 89901.515315 89223.000000 1.007605 0.500000 0.503802
760.399075 760.399075 1 172229.002141 87690.000000 1.964067 0.500000 0.982033
836.286164 836.622164 3 131323.499243 103982.000000 1.262945 0.500000 0.631472
836.741175 837.077175 3 608784.120406 103982.000000 5.854707 0.500000 2.927353
838.413216 838.413216 1 202803.533397 104159.000000 1.947057 0.500000 0.973529
849.103988 849.439988 3 112306.596557 106259.000000 1.056914 0.500000 0.528457
850.479988 850.479988 1 138816.257654 106259.000000 1.306395 0.500000 0.653198
867.420775 867.420775 1 176202.012483 107680.000000 1.636349 0.500000 0.818174
877.430900 877.430900 2 2148960.225588 106416.000000 20.193958 0.500000 10.096979
877.572425 877.572425 1 429887.523288 106734.000000 4.027653 0.500000 2.013827
879.405116 879.405116 2 333574.272871 106734.000000 3.125286 0.500000 1.562643
879.103987 879.439987 3 146055.494881 106734.000000 1.368406 0.500000 0.684203
879.428475 879.764475 3 1810685.115999 106734.000000 16.964464 0.500000 8.482232
880.621876 880.621876 1 126659.688982 106964.000000 1.184134 0.500000 0.592067
892.439987 892.439987 1 142332.938551 105665.000000 1.347021 0.500000 0.673510
955.387011 955.891011 2 61006.961963 50646.000000 1.204576 0.500000 0.602288
963.319985 963.319985 1 51005.664846 47663.000000 1.070131 0.500000 0.535066
964.439985 964.439985 1 75661.978089 47701.000000 1.586172 0.500000 0.793086
979.319985 979.319985 1 74141.195135 46644.000000 1.589512 0.500000 0.794756
998.055984 998.559984 2 55231.622255 46796.000000 1.180264 0.500000 0.590132
1018.559984 1018.559984 1 114184.878261 47599.000000 2.398892 0.500000 1.199446
1024.359984 1024.359984 1 79521.778968 47386.000000 1.678170 0.500000 0.839085
1038.623983 1038.959983 3 49239.409685 47854.000000 1.028951 0.500000 0.514475
1045.575365 1045.575365 1 87717.712026 47854.000000 1.833028 0.500000 0.916514
1050.399983 1050.399983 1 53210.410991 48379.000000 1.099866 0.500000 0.549933
1069.559983 1069.559983 1 74910.999992 47863.000000 1.565113 0.500000 0.782556
1078.335983 1078.839983 2 48104.320330 45921.000000 1.047545 0.500000 0.523773
1087.417584 1087.417584 1 66590.412150 44092.000000 1.510261 0.500000 0.755130
1097.434866 1097.434866 1 64152.044767 42706.000000 1.502179 0.500000 0.751089
1099.561395 1099.561395 1 46776.334103 42505.000000 1.100490 0.500000 0.550245
1103.639982 1103.639982 1 57081.767447 40181.000000 1.420616 0.500000 0.710308
1116.388484 1116.388484 1 44182.424519 34625.000000 1.276027 0.500000 0.638013
1123.475269 1123.475269 1 53940.895483 33297.000000 1.619993 0.500000 0.809996
1124.595005 1124.595005 1 76312.449429 33297.000000 2.291872 0.500000 1.145936
1129.519981 1129.519981 1 42397.117793 32937.000000 1.287219 0.500000 0.643609
1143.400121 1143.400121 1 69507.758379 30991.000000 2.242837 0.500000 1.121418
1166.534643 1166.534643 1 52856.034244 26658.000000 1.982746 0.500000 0.991373
1182.508641 1182.508641 1 35640.328478 22727.000000 1.568193 0.500000 0.784097
1196.696618 1196.696618 1 79680.670794 21126.000000 3.771688 0.500000 1.885844
1197.453632 1197.453632 1 32903.992020 22913.000000 1.436040 0.500000 0.718020
1214.799980 1214.799980 1 47965.085413 25857.000000 1.855014 0.500000 0.927507
1221.679979 1221.679979 1 70339.423627 25630.000000 2.744418 0.500000 1.372209
1245.599979 1245.599979 1 58564.982691 23585.000000 2.483145 0.500000 1.241573
1253.399979 1253.399979 1 31862.290344 23490.000000 1.356419 0.500000 0.678210
1254.639979 1254.639979 1 302534.627757 22913.000000 13.203624 0.500000 6.601812
1254.595988 1255.099988 2 251551.119175 22910.000000 10.979970 0.500000 5.489985
1255.639979 1255.639979 1 31113.091099 21881.000000 1.421923 0.500000 0.710961
1254.647979 1255.319979 3 92094.957309 22126.000000 4.162296 0.500000 2.081148
1255.055979 1255.559979 2 226789.243940 21881.000000 10.364665 0.500000 5.182333
1270.439978 1270.439978 1 63114.737824 23541.000000 2.681056 0.500000 1.340528
1302.826964 1302.826964 1 39462.738512 23076.000000 1.710120 0.500000 0.855060
1317.573470 1317.573470 1 26962.518339 15810.000000 1.705409 0.500000 0.852705
1318.626968 1318.626968 1 63923.579456 16455.000000 3.884751 0.500000 1.942376
1319.740583 1320.244583 2 26823.811161 16959.000000 1.581686 0.500000 0.790843
1325.584692 1325.584692 1 31527.413766 17834.000000 1.767826 0.500000 0.883913
1327.215977 1327.719977 2 35183.685245 18214.000000 1.931684 0.500000 0.965842
1343.599977 1343.599977 1 28283.521913 17507.000000 1.615555 0.500000 0.807778
1345.601306 1345.601306 1 52026.686276 17809.000000 2.921370 0.500000 1.460685
1381.047690 1381.551690 2 28692.273460 14540.000000 1.973334 0.500000 0.986667
1400.454828 1400.454828 1 35487.019837 11965.750000 2.965716 0.500000 1.482858
1406.519975 1406.519975 1 18824.361419 11965.750000 1.573187 0.500000 0.786593
1407.439975 1407.439975 1 32877.242785 11965.750000 2.747612 0.500000 1.373806
1409.715641 1410.219641 2 15489.627856 11965.750000 1.294497 0.500000 0.647249
1442.959974 1442.959974 1 35704.509881 11965.750000 2.983892 0.500000 1.491946
1458.479974 1458.479974 1 21328.137983 11965.750000 1.782432 0.500000 0.891216
1463.839974 1463.839974 1 18729.140620 11965.750000 1.565229 0.500000 0.782615
1495.519973 1495.519973 1 20830.999978 11965.750000 1.740885 0.500000 0.870443
1517.728080 1517.728080 1 14773.966118 11965.750000 1.234688 0.500000 0.617344
1521.987592 1521.987592 1 47523.850449 11965.750000 3.971657 0.500000 1.985828
1547.505619 1547.505619 1 19515.490866 11965.750000 1.630946 0.500000 0.815473
1571.999972 1571.999972 1 22973.323517 11965.750000 1.919923 0.500000 0.959962
1596.011875 1596.011875 1 32577.858374 11965.750000 2.722592 0.500000 1.361296
1597.790677 1597.790677 1 100514.620452 11965.750000 8.400194 0.500000 4.200097
1608.915196 1608.915196 1 32358.047715 11965.750000 2.704222 0.500000 1.352111
1692.871797 1692.871797 1 22698.834814 11965.750000 1.896984 0.500000 0.948492
1693.679969 1693.679969 1 14708.618869 11965.750000 1.229227 0.500000 0.614613
1693.701198 1694.205198 2 58280.892358 11965.750000 4.870643 0.500000 2.435321
1694.779259 1694.779259 1 45030.203983 11965.750000 3.763258 0.500000 1.881629
