# Supplementary material for: Isotope pattern deconvolution for peptide mass spectrometry by non-negative least squares/least absolute deviation template matching
Source: BMC Bioinformatics. 2012 Nov 8;13:291. doi: 10.1186/1471-2105-13-291 (PMC3608065; doi:10.1186/1471-2105-13-291)
Supplement: Additional file 3 — Evaluation and results. [file 1471-2105-13-291-S3.zip › eval/results/ESI/IT/Lys_1000/L2/L2.txt]

"loc_init" "loc_most_intense" "charge" "amplitude" "localnoise" "ratio" "goodness_of_fit" "ratio_adj"
303.784473863677 303.784473863677 1 333976.078972531 156851 2.12925693156264 0.978348632672111 2.08315560760192
304.279999901091 304.279999901091 1 165948.582436608 156851 1.05800143089051 0.978348632672111 1.03509425327687
304.399999897512 304.399999897512 1 183097.544673179 156851 1.16733425144359 0.978348632672111 1.14205986877116
310.378859082279 310.378859082279 1 305119.015210672 156851 1.94527937476122 0.978348632672111 1.9031614164629
311.39999975 311.39999975 1 167777.912648252 156851 1.06966428424589 0.978348632672111 1.04650458991016
313.359999700369 313.359999700369 1 669886.955145682 156851 4.27084911888150 0.978348632672111 4.1783793958066
325.334074757761 325.334074757761 1 370105.028792915 156851 2.35959623332280 0.978348632672111 2.30850774852963
328.879999349928 328.879999349928 1 257738.403317576 156851 1.64320535615059 0.978348632672111 1.60762771338942
329.279999350153 329.279999350153 1 227499.794071465 156851 1.45041978738717 0.978348632672111 1.41901621579082
329.59999934 329.59999934 1 161392.700210116 156851 1.02895550688307 0.978348632672111 1.00667721323949
331.356516014823 331.356516014823 1 1290670.92064141 156851 8.22864323875147 0.978348632672111 8.05048186137911
338.393415260277 338.393415260277 1 394555.46056353 156851 2.51547940761315 0.978348632672111 2.46101583895318
341.366329917237 341.366329917237 1 803261.317789753 156851 5.12117434883904 0.978348632672111 5.01029392186217
343.359999030081 343.359999030081 1 205128.171102224 156851 1.30779001155379 0.978348632672111 1.27947456962590
350.599998870005 350.599998870005 3 837657.634972056 156851 5.34046729043523 0.978348632672111 5.22483887142744
353.359998809945 353.359998809945 1 784295.782705107 156851 5.00026000921325 0.978348632672111 4.89199754301882
359.084389073432 359.084389073432 3 173198.964372325 156881 1.10401491813747 0.978454023245307 1.08022783837445
359.407303196206 359.407303196206 1 1116716.55575327 156881 7.11823965778693 0.978468274984807 6.96497167888323
363.95999857 363.95999857 3 478141.452862655 156851 3.04838000945263 0.98280726286335 2.99597001325749
367.39999849 367.39999849 2 209623.630129061 165382 1.26751176143148 0.983120788867434 1.24611716279727
369.266539238478 369.266539238478 1 193030.427049195 159475 1.21041183288412 0.983045326484953 1.18988969543882
369.399998450964 369.399998450964 1 241035.601365937 159475 1.51143189444074 0.983041264090536 1.48579992009778
371.412946802424 371.412946802424 1 167136.795789627 156772 1.06611382000374 0.982521209857504 1.04747944027588
376.40458471173 376.40458471173 1 229213.248581807 156881 1.46106442833617 0.982381829733654 1.43532314646765
381.378594983527 381.378594983527 1 759397.954653706 171058 4.43941794393542 0.991597050620965 4.40211373968016
397.340295629014 397.340295629014 1 407725.777610765 186598 2.18504902309116 0.99068736792831 2.16470046548051
415.279997420181 415.279997420181 1 411948.104873245 174190 2.36493544332766 0.990129617774802 2.34159262656410
421.131865646707 421.131865646707 1 1444358.81422235 165382 8.73347047576128 0.98984343015038 8.6447683728446
423.119997251413 423.119997251413 1 200098.863917475 159475 1.25473499869870 0.99018578472932 1.24242075931381
423.23999725 423.23999725 1 162662.266672975 159475 1.01998599575466 0.99018683105907 1.00997670086094
437.78190962289 437.78190962289 2 4168339.55649751 158357 26.3224205844864 0.989986170791384 26.058832360396
438.239996909918 438.239996909918 2 278221.554040657 158357 1.75692614813779 0.989983052892886 1.73932711184079
443.063563921072 443.063563921072 1 643307.875905328 173858 3.7001913970328 0.981422803253371 3.63145221344993
443.319996799942 443.319996799942 1 196178.484288542 173858 1.12838341801092 0.98142260150594 1.10742098960044
445.23999675 445.23999675 1 297438.368614472 173858 1.71081209156019 0.981396925469164 1.67898572671265
445.279996750002 445.279996750002 3 1902770.40935317 173858 10.944393754404 0.98139393443774 10.7407616466704
445.650467516028 445.650467516028 1 188472.152581706 174190 1.08199180539472 0.981393907810576 1.06186016611534
445.921857791584 445.921857791584 1 263888.983184261 174190 1.51494909687273 0.981390926990133 1.48675729852279
452.1999966 452.1999966 3 184772.677335588 174242 1.06043707794669 0.981320676114506 1.04062883030754
459.067831687549 459.067831687549 1 637607.683581018 172272 3.70116840566673 0.981351092656214 3.6321456590057
461.039996399929 461.039996399929 1 251643.835747948 179023 1.40565087026778 0.981360072405142 1.37944963982233
466.079996289949 466.079996289949 1 264532.371003909 189949 1.39264945329488 0.981498049002786 1.36688272135372
489.593035322539 489.593035322539 3 282476.395201053 200377 1.40972464504935 0.980518705149978 1.3822613835818
497.21300136489 497.21300136489 1 1931256.28282153 177604 10.8739458729619 0.972217382114297 10.5718391898636
497.639995579997 497.639995579997 1 575214.259651334 176991 3.24996332949886 0.972283242592179 3.15988488431083
497.900749896232 497.900749896232 3 2579668.48494566 172995 14.9118095028507 0.972292512928278 14.4986407338345
498.199995569992 498.199995569992 2 273899.421077638 172872 1.58440592506385 0.97228064309578 1.54048721174584
498.23999557 498.23999557 1 223567.90773056 172872 1.29325690528576 0.972286613307635 1.25741637657701
508.29970104541 508.29970104541 1 201504.575913660 151074 1.33381373309543 0.966685182739098 1.28937797231728
516.777391940758 516.777391940758 2 679159.997984948 143728 4.72531446889227 0.966774091861763 4.56831160442457
517.210290243366 517.210290243366 1 179383.736285371 137891 1.30090967710272 0.966317717667165 1.25709207006903
523.27999501 523.27999501 2 1784426.6747888 146876 12.1492052805686 0.967864709363093 11.7587870378701
523.799995000035 523.799995000035 1 212257.813481008 146139 1.45243783987169 0.967911924169406 1.40583190432666
525.27999496004 525.27999496004 2 382835.266167503 143728 2.66360949966258 0.968207726306917 2.57892729743781
543.359994559823 543.359994559823 2 183009.004237988 151216 1.21024894348474 0.96799848421588 1.17151914281709
545.2900933779 545.2900933779 1 366053.672197873 158915 2.30345576061337 0.967952559340039 2.22963589881227
546.039994500001 546.039994500001 1 335129.038932367 158690 2.11184724262630 0.967942626175478 2.04414696610914
546.279994500146 546.279994500146 1 186913.767396591 158690 1.17785473184568 0.967942156763609 1.14009524949693
567.39999402 567.39999402 1 147253.204672173 140904 1.04506049985929 0.97014039806621 1.01385540933676
578.27999378 578.27999378 3 1669514.47267188 134867 12.3789694489525 0.968453984360026 11.9884622851091
578.959993760144 578.959993760144 1 239184.845490688 134867 1.77348680915782 0.968444339400096 1.71752326132963
579.359348024986 579.359348024986 1 235779.391314303 134642 1.75115782084567 0.968457553125938 1.69592201831355
588.79999354 588.79999354 2 147965.390591499 133299 1.11002626119850 0.961540862577038 1.06733560867597
591.43999349 591.43999349 1 148870.505010037 134642 1.10567657202089 0.961494614241723 1.06310206909134
597.959993340024 597.959993340024 3 406830.2409941 135318 3.00647542081689 0.961617936149802 2.89108068925105
601.906975273351 601.906975273351 1 168801.431731656 136518 1.23647747353211 0.968212300610485 1.19717269930156
601.976332686851 601.976332686851 3 153776.869046294 137070 1.12188567189242 0.968212899031362 1.08622417876470
621.32785130791 621.32785130791 1 338163.401540220 159860 2.1153722103104 0.977095857391898 2.06692142353623
637.319992461956 637.319992461956 1 196393.989837937 143976 1.36407449740191 0.977951449761778 1.33399863231726
637.27999246 637.27999246 2 240870.636687077 144290 1.66935086760743 0.977942478446421 1.63252912486470
637.546831804741 637.546831804741 2 168094.19336886 143976 1.16751537317928 0.977953870851435 1.14177617847923
658.839991979977 658.839991979977 2 1387026.27151494 148228 9.35738370290998 0.98944144983297 9.25858329765066
658.959991980264 658.959991980264 1 154080.759103988 148228 1.03948484162228 0.989437249926282 1.02850502303481
659.339558417027 659.339558417027 1 454348.01877134 148228 3.06519698553134 0.98943378217802 3.03280944651494
662.83999189 662.83999189 2 166042.505099088 144290 1.15075545844541 0.989627331404288 1.13881905344025
663.319991879996 663.319991879996 2 969086.298185665 144200 6.72043202625288 0.989636313869257 6.6507835780698
663.359991880017 663.359991880017 1 900375.416962806 144200 6.24393493039394 0.989640303942478 6.17924966231211
663.839991870043 663.839991870043 1 308104.532977756 144200 2.13664724672508 0.989652412862803 2.11453810315814
663.79999187 663.79999187 2 271731.160063988 144200 1.88440471611642 0.98965084219275 1.86490271433660
667.369085210518 667.369085210518 2 806417.61378961 141298 5.70721180617991 0.989710852810841 5.64848946386642
667.51999178999 667.51999178999 1 155077.258073589 141298 1.09751913030325 0.989705973154154 1.08622123891208
667.879991779992 667.879991779992 1 268642.197075386 141298 1.90124557371928 0.989693408148586 1.88165021158164
668.359991769389 668.359991769389 1 169437.612164664 141298 1.19915081717126 0.989686684226875 1.18678359613417
700.47999105 700.47999105 1 202398.172961177 125923 1.60731695529154 0.989317940194907 1.59014749944938
714.83999073 714.83999073 2 3597307.65700825 123725 29.0750265266377 0.989560924974096 28.771510143346
714.879990730094 714.879990730094 1 153242.442628524 123725 1.23857298548009 0.98956143704282 1.22564406339409
719.704936101282 719.704936101282 1 158879.927121397 113019 1.40578068396816 0.990199902652028 1.39200389641537
727.657503312046 727.657503312046 1 390135.887131334 94498 4.12850946190749 0.989176502125993 4.08382454852372
727.703990429986 728.039990429986 3 393931.441258323 94745 4.15780717988625 0.989074573977501 4.11238136512659
729.399990399828 729.399990399828 1 135291.582252303 94498 1.43168725531019 0.989173407110451 1.41618696025179
746.330477298764 746.330477298764 2 305139.167809962 89616 3.40496304019329 0.989114325812896 3.36789772191862
746.877867826691 746.877867826691 1 183573.600546274 89573 2.0494300798932 0.989124793611957 2.0271421047965
749.43998995 749.43998995 1 91489.9790275192 89223 1.02540801169563 0.989234999726698 1.01436949416948
756.87998978985 756.87998978985 1 170663.816970431 88223 1.93445946034970 0.989259130862711 1.91368168443469
760.392516899659 760.392516899659 1 152977.688948392 87690 1.74452832647272 0.989607154510088 1.72639771312291
782.87998921 782.87998921 1 101982.680440788 85915 1.18701833720291 0.947280555334248 1.12443938965750
783.586512036104 783.586512036104 1 115437.232909504 85226 1.35448375976233 0.947455225318788 1.28331271579625
801.428971234187 801.428971234187 1 151500.609579834 82205 1.84296100699269 0.939895229800743 1.7321902591812
836.282820478812 836.618820478812 3 108686.480364071 103982 1.04524321867314 0.987776932825569 1.03246714059768
836.759987999158 836.759987999158 1 157935.727690131 103982 1.51887564857505 0.987781530685248 1.50031731307002
836.743987999632 837.079987999632 3 412673.561389996 103982 3.96870190407951 0.987776247814495 3.92018947550590
837.039988 837.039988 1 134095.014582620 103982 1.28959833993018 0.987776247814495 1.27383460940403
837.406775332437 837.406775332437 1 230681.87458528 104159 2.21470899860098 0.98776048523492 2.18760203511225
838.435717138449 838.435717138449 1 148939.684176847 104159 1.42992621066684 0.987777870041755 1.41244946668937
838.912722043499 838.912722043499 1 294808.488538657 105054 2.80625667312675 0.98774210280429 2.77185786732278
842.15998788 842.15998788 1 117938.403767958 104524 1.12833802541003 0.988135173739205 1.11495049077509
842.71998787 842.71998787 1 132640.719285325 104524 1.26899773530792 0.988133636520512 1.25393934692611
849.819255434147 849.819255434147 1 186910.581658335 106259 1.75900941716311 0.988181599829026 1.73822073996656
850.479987700466 850.479987700466 1 145319.560508161 106259 1.36759766709794 0.988172039255272 1.35142177557693
861.199987460259 861.199987460259 1 110493.607707791 106734 1.03522408705559 0.988140558959747 1.02294690803171
867.426605456749 867.426605456749 1 161518.714629869 107680 1.49998806305599 0.988137002435952 1.48219370831786
877.430639140331 877.430639140331 2 2140641.78772127 106416 20.1157888637166 0.988464966422153 19.8837525637288
877.604592550367 877.604592550367 1 360246.752356125 106734 3.37518271924714 0.988436070480952 3.33615234416786
879.404799800134 879.404799800134 2 366009.232786968 106734 3.42917189262060 0.988429501830238 3.38949466551324
879.120572454707 879.456572454707 3 150967.398615454 106734 1.41442650528842 0.98842943683602 1.39806079406817
879.42680997075 879.762809970749 3 1862059.66869099 106734 17.4457967347892 0.988432593891004 17.2439941190629
880.59998702004 880.59998702004 1 147003.039264080 106964 1.37432256893983 0.988464098841036 1.35846851962400
892.43998676 892.43998676 1 136992.899699029 105665 1.29648322243911 0.98869641853647 1.28182831871817
899.7199866 899.7199866 1 99658.6113941168 90215 1.10467894911175 0.98860165644306 1.09208743892966
912.35998630997 912.35998630997 1 158962.409235191 80610 1.97199366375377 0.989824512716132 1.95192766730438
917.67998619 917.67998619 1 126205.326435581 77592 1.62652498241547 0.990025868898787 1.61030180900146
923.67998606 923.67998606 1 80205.8698240537 78930 1.01616457397762 0.989989932243515 1.00599269774037
937.772435845845 937.772435845845 1 79100.65732793 60523 1.30695202365927 0.966058603109427 1.26259224630731
955.392067520512 955.896067520512 2 59863.3216948174 50646 1.18199505775021 0.848807322676954 1.00328606038635
964.439985150066 964.439985150066 1 133836.624952111 47701 2.80574044468903 0.842764932617951 2.36457965681181
975.87998489 975.87998489 1 61080.962684407 47213 1.29373186801108 0.850035559998149 1.09971809291225
979.319984820145 979.319984820145 1 79373.1789755633 46644 1.70168036565396 0.856052167890413 1.45672716607462
979.75998481 979.75998481 1 58586.8083987955 46375 1.26332740482578 0.855738974640482 1.08107849804083
982.015707295125 982.015707295125 1 117639.801415012 46644 2.52207789672866 0.857030973264967 2.16149887448343
982.81443056559 982.81443056559 1 71356.852329471 46427 1.5369688398878 0.854047053487562 1.31264370900837
989.67998458 989.67998458 1 59185.5147234309 46796 1.26475584929120 0.854579068510562 1.08083387558056
1003.73009022109 1003.73009022109 1 89366.469333729 47599 1.87748627773123 0.85449818966401 1.60430862544036
1014.06565437136 1014.06565437136 1 58512.6155051013 48165 1.21483682144921 0.856890771544424 1.04098246123219
1018.55998394004 1018.55998394004 1 125354.111944820 47447 2.64198183119735 0.858054483472091 2.26696435551069
1018.81841206469 1018.81841206469 1 70105.9609938868 47447 1.47756361822427 0.858311282446617 1.26820952405453
1020.25110795685 1020.25110795685 1 67458.1749790571 47599 1.41721832347438 0.858184557662758 1.21623488004242
1024.37251049692 1024.37251049692 1 62613.6463779772 47386 1.32135327687455 0.855124133059953 1.12992107535327
1028.83807082433 1028.83807082433 1 75243.1565059572 47949 1.56923307067837 0.855576200241671 1.34259846790457
1033.87998359952 1033.87998359952 1 61730.6894634307 48931 1.26158650882734 0.860197042945115 1.08521298431273
1036.26685622495 1036.26685622495 1 134130.703154603 49625 2.7028857058862 0.860500602012083 2.32583477708493
1038.62398348 1038.95998348 3 56500.1291922424 47854 1.18067725147830 0.86281081401286 1.01870110043446
1045.58853823882 1045.58853823882 1 82714.35144983 47854 1.72847309419965 0.866940808199451 1.49848386123645
1056.09275373103 1056.09275373103 1 133811.064274388 47979 2.78895067163526 0.868039570617716 2.42091954348026
1068.95998281 1068.95998281 1 61601.4441634292 47292 1.30257642230037 0.867049647178254 1.12939842737825
1069.5599828 1069.5599828 1 60127.0477300366 47863 1.25623232413423 0.864603771157407 1.08614320489629
1083.23998249 1083.23998249 1 59208.0522704956 44796 1.32172632088793 0.865451840254548 1.14389047672533
1087.3999824 1087.3999824 1 57499.6166451664 44092 1.30408275072953 0.86500724065827 1.12804102179860
1093.91998225005 1093.91998225005 1 138200.401355637 43826 3.15338843051241 0.865115680402966 2.72804577763759
1103.63998204 1103.63998204 1 56721.0792652126 40181 1.41163931373566 0.85796303943131 1.21113435619337
1104.75998200979 1104.75998200979 1 64683.9056412216 39616 1.63277225467542 0.858090339972743 1.40106609911250
1107.26398194718 1107.59998194718 3 44805.5894587577 38144 1.17464318002196 0.85811776852807 1.00798218445716
1107.91998193994 1107.91998193994 1 101761.461326231 38144 2.66782354567510 0.858175710562428 2.28946136696491
1110.11998188969 1110.11998188969 1 127483.606974932 37428 3.40610256959849 0.858230155823088 2.92321993905594
1111.94804950089 1111.94804950089 1 167919.029884686 37614 4.46426941789456 0.85789889507059 3.82989180090917
1116.39998175 1116.39998175 1 47761.2932038687 34625 1.37938752935361 0.860216025073246 1.18657125753617
1116.33598174 1116.83998174 2 63491.2999972263 34679 1.83082845518113 0.860194226449091 1.57486806676551
1123.45679875995 1123.45679875995 1 59742.5960257585 33297 1.79423359539173 0.860345399058797 1.543660618632
1124.59998157 1124.59998157 1 61488.6166362227 33297 1.84667137088094 0.860458855790666 1.58898473480960
1125.83998153992 1125.83998153992 1 74378.9036608481 34286 2.16936661205297 0.86266189662469 1.87142991602789
1126.89131562812 1126.89131562812 1 144672.070035011 34239 4.22535909445402 0.863541679861876 3.64877369044448
1129.51998146 1129.51998146 1 44250.9662132316 32937 1.34350323991959 0.863444310899044 1.16004022918300
1137.83998127 1137.83998127 1 39978.0366954066 30907 1.29349457066058 0.863407998403659 1.11681355820005
1143.39998115 1143.39998115 1 63652.1918568915 30991 2.05389280297156 0.863900860373466 1.77435975960200
1148.07693371417 1148.07693371417 1 42020.8417446680 30164 1.39307922505861 0.860667709516391 1.19897830580607
1152.05555462849 1152.05555462849 1 68287.0151562475 29870 2.28614044714588 0.863239670662669 1.97348712668282
1155.65977125862 1155.65977125862 1 42896.8040689754 28867 1.48601531399090 0.862671572624785 1.28194316786505
1158.63998081 1158.63998081 1 50340.1328627761 27178 1.85223831270793 0.864798987342012 1.60181381714589
1166.53973380027 1166.53973380027 1 35157.2084286015 26658 1.31882393385106 0.860060298998619 1.13426810687447
1177.50951235892 1177.50951235892 1 35155.8683033465 23789 1.47782034988215 0.862262777050693 1.27426947887141
1178.78051409030 1178.78051409030 1 34339.2472517582 23789 1.44349267525992 0.862241039252831 1.24463862446996
1183.34725043283 1183.34725043283 1 121927.633073965 22826 5.34161189319044 0.862290905216403 4.60602335469389
1185.81624503464 1185.81624503464 1 38465.0832308707 21420 1.79575551964849 0.868966170296338 1.56045079669746
1191.18235875585 1191.18235875585 1 35015.5462357921 21245 1.64817821773556 0.870921125183599 1.43543322789336
1193.83919742889 1193.83919742889 1 29738.9157917231 20704 1.43638503630811 0.871001702983182 1.25109381276392
1196.68405625967 1196.68405625967 1 76534.5742362922 21126 3.62276693346077 0.874372793393412 3.16764884342338
1196.28825140402 1196.79225140402 2 25607.1881229857 21245 1.20532775349427 0.878765244441147 1.05920013793109
1197.46188331600 1197.46188331600 1 46576.4465191396 22913 2.03275199751842 0.944720359136557 1.92038219713115
1201.95997984014 1201.95997984014 1 51206.7725348466 26939 1.90084162496182 0.962588530384709 1.82972834626608
1204.93184853186 1204.93184853186 1 41936.4472289149 26419 1.58735937124474 0.962820516281607 1.52834216934631
1206.45597973 1206.95997973 2 35386.4620688786 26187 1.35129881501808 0.963017256419512 1.30132407744165
1214.79997954997 1214.79997954997 1 151429.897808733 25857 5.85643724363742 0.964773395115412 5.65013484282442
1220.27997942313 1220.27997942313 1 29786.5322521452 25930 1.14872858666198 0.966246565068508 1.10995505105814
1221.6799794 1221.6799794 1 82870.4618464747 25784 3.21402659969263 0.966322131733833 3.10578503526422
1223.79997935141 1223.79997935141 1 40578.4229541323 25630 1.58323928810505 0.966382618102454 1.53001492832162
1228.51997924445 1228.51997924445 1 45000.0492452782 24999 1.80007397277004 0.96652679707285 1.73981973139562
1243.88845185546 1243.88845185546 1 54375.3707037365 23076 2.35636031824131 0.96922501031786 2.28384335376003
1245.59997885976 1245.59997885976 1 73293.9062061445 23585 3.10764919254375 0.968945029953996 3.01114123995582
1251.71997873010 1251.71997873010 1 76265.3751966475 22712 3.35793303965514 0.969330704066982 3.25494759753870
1254.65216305826 1254.65216305826 1 248872.877725703 22913 10.8616452549078 0.967193708546314 10.5053149550088
1254.32797865 1254.99997865 3 124558.603731986 22913 5.43615431117644 0.967227937525787 5.2580003224711
1254.54857158082 1255.05257158082 2 330209.420880221 22913 14.4114441967539 0.967310160936421 13.9403364052882
1255.59455129301 1255.59455129301 1 135406.558587871 21881 6.18831673999683 0.96854424463338 5.99365856249233
1254.64797865013 1255.31997865013 3 60141.9636566053 22126 2.71815798863804 0.967849403284513 2.63076758733636
1255.13597863870 1255.6399786387 2 72485.941346397 21881 3.31273439725776 0.968587107232982 3.20867182687109
1256.96499322824 1256.96499322824 1 63541.6762018465 21881 2.90396582431546 0.968633297493224 2.81287799221431
1267.17477945472 1267.17477945472 1 53941.3134412344 21350 2.52652521972995 0.970873973787321 2.4529375799531
1270.44667541637 1270.44667541637 1 66724.3425096906 23541 2.83438862026637 0.970986351389067 2.75215266481114
1277.90267852447 1277.90267852447 1 23735.0219896465 22727 1.04435349978644 0.974930595543052 1.01817217950427
1279.41843916442 1279.41843916442 1 44153.3830314899 22727 1.94277216665156 0.975227249950472 1.89464435736392
1286.35997795039 1286.35997795039 1 73221.9211872561 21758 3.36528730523284 0.97484925538196 3.2806478236526
1291.67997783 1291.67997783 1 30907.046956662 23757 1.30096590296174 0.970199819865815 1.26219688470504
1295.07997776 1295.07997776 1 39349.3445450217 24000 1.63955602270924 0.970211541911947 1.59071617684375
1298.87997765939 1298.87997765939 1 25712.2341397349 23337 1.10177975488430 0.970185469145758 1.06893070838772
1302.81589784075 1302.81589784075 1 40953.933785082 23076 1.77474145367837 0.970469595303204 1.72233262031906
1310.29675468120 1310.29675468120 1 56714.863376188 22297 2.54360960560560 0.97140110784987 2.47086518882285
1311.57641356313 1311.57641356313 1 122764.211611654 22297 5.50586229589874 0.97135451027736 5.3481441740873
1317.57197475927 1317.57197475927 1 31490.0077375777 15810 1.99177784551409 0.910842087559687 1.81419509076319
1318.63306462958 1318.63306462958 1 65474.6547234475 16455 3.9790127452718 0.910815734605342 3.62414741658875
1321.07649096497 1321.07649096497 1 48277.6497866525 16959 2.8467273887996 0.910594854536026 2.59221531250769
1321.64135895777 1321.64135895777 1 33987.5457279118 16959 2.00410081537307 0.910594854580785 1.82492389053987
1325.57532261129 1325.57532261129 1 30559.78456912 17834 1.71356872093305 0.910450414368275 1.56011935202201
1326.24553105696 1326.24553105696 1 36326.1480393604 17764 2.04493064846658 0.910562708530317 1.86203759002439
1327.19997704 1327.19997704 1 20312.74216456 17764 1.14347794216168 0.910480158141244 1.04111397761039
1328.07997701907 1328.07997701907 1 34449.5369773154 18214 1.89137679682197 0.910402972535955 1.72191505801226
1328.91997699400 1328.91997699400 1 28296.3563966617 18122 1.56143672865367 0.911265449484346 1.42288334237795
1334.72634411565 1334.72634411565 1 31588.7178933431 17346 1.82109523194645 0.911886247448933 1.66063169730679
1336.89298793644 1336.89298793644 1 27752.2481648834 16959 1.63643187480886 0.911623484248857 1.49180972744914
1339.92146313036 1339.92146313036 1 102921.856578846 17507 5.87889738840729 0.910907604829592 5.35513233911303
1343.57043427315 1343.57043427315 1 43045.1718172662 17507 2.45874060760074 0.909629979857734 2.23654416936725
1345.58877108706 1345.58877108706 1 131053.775975803 17809 7.35885091671646 0.911931037967534 6.71076455472958
1347.71997657995 1347.71997657995 1 55801.7629076185 18214 3.06367425648504 0.912134404775316 2.79448269436444
1347.25597658014 1347.75997658014 2 36086.6846336045 18214 1.9812608231912 0.912134404743616 1.80717616160335
1351.39997650055 1351.39997650055 1 46495.0985057975 18224 2.55131137542787 0.913551662348547 2.33075474819089
1356.45508003385 1356.45508003385 1 25750.9989801543 18305 1.40677404972162 0.914093320506575 1.28592276231252
1360.55997634167 1360.55997634167 1 20767.2294209887 18266 1.13693361551454 0.915007696978191 1.04030300914905
1363.36210080433 1363.36210080433 1 28593.4936061828 18266 1.56539437239586 0.915288217780318 1.43278702523355
1364.21088084281 1364.21088084281 1 23274.6245577394 18305 1.27149000588579 0.915485923369717 1.16403120209372
1372.47997603095 1372.47997603095 1 28484.7692718357 16995 1.67606762411507 0.916713110965268 1.53647316589069
1380.33353338883 1380.33353338883 1 53652.7111469653 14741 3.63969277165493 0.913305820402476 3.32415259282927
1381.03270197026 1381.53670197026 2 28301.1304300105 14540 1.94643262929921 0.913359179157466 1.77779210858203
1382.7132449972 1382.7132449972 1 18148.3313802397 14540 1.24816584458319 0.913359183090566 1.14002373617005
1385.22644686740 1385.22644686740 1 19718.5052179515 12352 1.59638157528752 0.912420129697719 1.45657068397089
1385.87610283429 1385.87610283429 1 17851.8220638848 11965.75 1.49190999844430 0.912052043491672 1.36069956278678
1389.15997566422 1389.15997566422 1 30257.3506378134 11965.75 2.52866311245123 0.91109489403118 2.30385205047931
1394.01066011970 1394.01066011970 1 14716.7699874538 11965.75 1.22990786097435 0.912374651930283 1.12213675656279
1393.73597554108 1394.23997554108 2 23114.0804646733 11965.75 1.93168672792539 0.91233363895088 1.76234278180129
1395.55997550883 1395.55997550883 1 17587.4171414309 11965.75 1.46981318692359 0.911877414311872 1.34028944841338
1396.63997549369 1396.63997549369 1 13313.1502036246 11965.75 1.11260474300605 0.912216829579499 1.01493677124009
1398.91997544 1398.91997544 1 16196.0980350595 11965.75 1.35353805946635 0.913676514218668 1.23669593603552
1399.83997541922 1399.83997541922 1 16290.4274475750 11965.75 1.36142134405073 0.914210256810715 1.24462535657221
1400.44417894315 1400.44417894315 1 31251.4736018966 11965.75 2.61174381897471 0.914348975691795 2.3880452856489
1401.39997538074 1401.39997538074 1 38520.0542318178 11965.75 3.2191926316209 0.914345852059757 2.94345542970390
1401.05597537646 1401.55997537646 2 18253.8495758591 11965.75 1.52550818593562 0.91436022450218 1.39486400737201
1402.07997536810 1402.07997536810 1 37595.4446515414 11965.75 3.1419212879712 0.91458582208338 2.87355666408041
1404.22217232326 1404.22217232326 1 26155.4247213815 11965.75 2.18585752847765 0.922964373463501 2.01746862425185
1406.52791139188 1406.52791139188 1 19281.9361833927 11965.75 1.61142729736060 0.920994479054394 1.48411564426666
1407.43997525329 1407.43997525329 1 27489.1591643279 11965.75 2.29732019842701 0.920873946849837 2.11554231830333
1408.99724723943 1409.50124723943 2 26123.4804200781 11965.75 2.18318788375807 0.9217686629178 2.01239417651002
1409.70299824153 1410.20699824153 2 20800.8012716020 11965.75 1.73836167992829 0.922215927002118 1.60314482812003
1415.11997508266 1415.11997508266 1 20357.7457475451 11965.75 1.70133470509956 0.92333772761907 1.57090652052609
1418.63642209221 1418.63642209221 1 30935.6166350518 11965.75 2.58534706433377 0.92395040091563 2.38873245659723
1421.5999749298 1421.5999749298 1 42772.6236053226 11965.75 3.57458776970291 0.924389627868011 3.30431185821721
1421.13597493081 1421.63997493081 2 19520.1883032369 11965.75 1.63133847048759 0.924389628579407 1.50799236282132
1434.73730926064 1434.73730926064 1 29848.0221613508 11965.75 2.49445476976795 0.935939848113758 2.33465961834325
1442.95682326268 1442.95682326268 1 35295.5999829127 11965.75 2.94971898818818 0.937678997202493 2.76588954287344
1446.94484304682 1446.94484304682 1 27043.0789719550 11965.75 2.26004044643712 0.938514070369823 2.12107975858613
1450.04797428 1450.71997428 3 13883.904186516 11965.75 1.16030371573165 0.93893761254085 1.08945280067135
1451.00933510274 1451.00933510274 1 36046.662295049 11965.75 3.01248666360646 0.938937612540824 2.82853703573772
1453.31999054322 1453.31999054322 1 23778.0304658681 11965.75 1.98717426537142 0.939950412478353 1.86784527040224
1456.82645110853 1456.82645110853 1 26778.5419476649 11965.75 2.23793259492008 0.940795671512577 2.10543729843772
1458.47997412472 1458.47997412472 1 22713.4006199636 11965.75 1.89820116749586 0.941829834720228 1.78778249184837
1459.33571860183 1459.33571860183 1 24567.4354357086 11965.75 2.05314630806331 0.942990073142082 1.93609658721202
1461.39997403902 1461.39997403902 1 23834.1609723802 11965.75 1.9918651962794 0.945269600204682 1.88284961774865
1462.1666922479 1462.1666922479 1 17691.1720890506 11965.75 1.47848418102088 0.945550251770442 1.39798108960291
1463.83997398842 1463.83997398842 1 23918.1968271962 11965.75 1.99888822908687 0.945562521774535 1.89007379464081
1464.26112980282 1464.26112980282 1 26563.2658658419 11965.75 2.21994157205707 0.946086101515965 2.10025586750070
1468.87997387254 1468.87997387254 1 29839.0531899247 11965.75 2.49370521613143 0.948640864967686 2.36563067320535
1479.19838865038 1479.19838865038 1 73942.793847776 11965.75 6.1795369155946 0.948839570053312 5.86338915012134
1480.23706691967 1480.23706691967 1 55410.7576261769 11965.75 4.63078015387058 0.954271852729605 4.41902315701756
1485.07997348755 1485.07997348755 1 32014.0781903765 11965.75 2.67547610391129 0.954220084665124 2.55299303439374
1489.71674798415 1489.71674798415 1 25344.3071488867 11965.75 2.11807092316710 0.954796652453153 2.02232702709830
1493.77639951919 1493.77639951919 1 21213.9467466103 11965.75 1.77288901628483 0.955368323483597 1.69376200721053
1495.44962314488 1495.44962314488 1 41511.8561144394 11965.75 3.46922308375484 0.955368323483592 3.31438584131744
1496.59997325133 1496.59997325133 1 17038.2903836800 11965.75 1.42392164165890 0.955438090521365 1.36046897435863
1499.18717264302 1499.18717264302 1 14282.0896791501 11965.75 1.19358081851535 0.955478352032942 1.14044063349318
1507.46427343016 1507.46427343016 1 37686.2178452973 11965.75 3.14950737273445 0.956387641271126 3.01214992737552
1511.13246475974 1511.13246475974 1 23825.1840288717 11965.75 1.99111497640112 0.962560566484911 1.91656875962126
1517.70582598292 1517.70582598292 1 37495.9540250536 11965.75 3.13360667112831 0.963643306654512 3.01967909432072
1518.59997276 1518.59997276 1 13629.1743374181 11965.75 1.13901546810004 0.963529282402967 1.09747475662432
1521.97827561973 1521.97827561973 1 46812.1822255473 11965.75 3.91218120264482 0.962872360885937 3.76693115080421
1525.35709411157 1525.35709411157 1 19227.0413138093 11965.75 1.60683963093073 0.962994793155442 1.54737819802210
1532.66503997853 1532.66503997853 1 19664.0686071490 11965.75 1.64336281529774 0.96360470749139 1.58355214493721
1537.83997232947 1537.83997232947 1 80063.4281971613 11965.75 6.69104972084168 0.96386119246964 6.44924316280412
1545.40282760517 1545.40282760517 1 31784.5309830064 11965.75 2.65629241652269 0.968696054124593 2.57313998248661
1547.54252754591 1547.54252754591 1 56497.702029092 11965.75 4.72161812081082 0.96902275280472 4.57535538912075
1554.34548479396 1554.34548479396 1 16768.8936420073 11965.75 1.40140765451454 0.969891203243938 1.35921295627237
1555.44105402622 1555.44105402622 1 34425.6681578062 11965.75 2.8770171663127 0.96983995772121 2.79024620693990
1561.67997179864 1561.67997179864 1 19344.1894359064 11965.75 1.61662991754854 0.970004495666296 1.56813828785072
1563.96797173348 1564.63997173348 3 20058.6907651202 11965.75 1.67634212357104 0.97003350300725 1.62610802236623
1565.33732763211 1565.33732763211 1 34083.6425209127 11965.75 2.84843344720663 0.970111849951477 2.76329904093328
1567.49391472114 1567.49391472114 1 71523.2784456164 11965.75 5.97733350986076 0.970165403594262 5.79900217701157
1569.11997163116 1569.11997163116 1 23879.6923746243 11965.75 1.99567034031500 0.970414582760383 1.93662760062406
1570.77405962772 1570.77405962772 1 13681.3737316954 11965.75 1.14337786864136 0.970414580666963 1.10955055494149
1571.99997156672 1571.99997156672 1 15799.4682092359 11965.75 1.32039096665364 0.970710937245753 1.28171795277119
1573.40797152 1574.07997152 3 16627.337664029 11965.75 1.38957755794906 0.970710884222234 1.34887805997211
1574.75996813625 1574.75996813625 1 37144.9945719904 11965.75 3.10427633637594 0.970710884222185 3.01335482735349
1576.42125757719 1576.42125757719 1 23643.6704309828 11965.75 1.97594554716443 0.970702099799028 1.91805449172106
1579.58596256642 1579.58596256642 1 60276.2673227416 11965.75 5.0373998556498 0.970740880979859 4.8900099737213
1582.95313245750 1582.95313245750 1 14381.2988080777 11965.75 1.20187191008317 0.970488997469495 1.16640346510336
1584.05472083086 1584.05472083086 1 14556.7321379976 11965.75 1.21653320000815 0.97047244533935 1.18061194944842
1586.66252285624 1586.66252285624 1 13358.7334875838 11965.75 1.11641422289316 0.970545121828321 1.08353037796871
1594.97597104 1595.47997104 2 14847.3872176356 11965.75 1.24082378602558 0.970670244281498 1.20443072749175
1596.03437486069 1596.03437486069 1 22401.4035344421 11965.75 1.87212699032172 0.971538312618696 1.81884309718508
1596.655068835 1597.159068835 2 18757.1907617068 11965.75 1.56757334573318 0.971712276631088 1.5232302645686
1597.80088822668 1597.80088822668 1 159204.592384452 11965.75 13.3050241217184 0.971730173402884 12.9288933969269
1598.83997097098 1598.83997097098 1 48109.3861942444 11965.75 4.020590952865 0.971807232761038 3.90723936796780
1598.29597097 1598.79997097 2 14330.6764914563 11965.75 1.19764130885706 0.971807233751902 1.16387648738739
1606.70615455419 1606.70615455419 1 16385.4239184926 11965.75 1.36936037594740 0.973056270085605 1.33246469982240
1608.87997074560 1608.87997074560 1 44000.6140013441 11965.75 3.67721321282361 0.973077339306244 3.57821284919617
1616.86434423715 1616.86434423715 1 14143.9309297899 11965.75 1.18203463466894 0.975996802668956 1.15366202408085
1618.73597051 1619.23997051 2 15217.8315916036 11965.75 1.27178251188631 0.975996802614956 1.24125566522266
1629.61250798397 1629.61250798397 1 38238.2938708766 11965.75 3.19564539380119 0.974079592974374 3.11281296448429
1647.50288198313 1647.50288198313 1 12369.1450574668 11965.75 1.03371247581362 0.97885670429293 1.01185638726140
1656.84214011699 1657.51414011699 3 13651.8975167115 11965.75 1.14091448648948 0.97885670429293 1.11679179412516
1659.94831365713 1659.94831365713 1 30022.6929658878 11965.75 2.50905233402735 0.97885670429293 2.45600269858449
1660.77509395837 1660.77509395837 1 20510.1130860064 11965.75 1.71406832718438 0.97885670429293 1.67782727368059
1664.07996952926 1664.07996952926 1 18541.4882051786 11965.75 1.54954668158524 0.97885670429293 1.51678415788458
1672.19220027069 1672.19220027069 1 68643.282650339 11965.75 5.73664690055692 0.97885670429293 5.6153552787714
1674.38768355636 1674.38768355636 1 27657.9549083015 11965.75 2.31142677293956 0.97885670429293 2.26255559317406
1690.19548874155 1690.19548874155 1 41856.8138739683 11965.75 3.49805184580727 0.97885670429293 3.42409150123271
1692.51996887033 1692.51996887033 1 17292.9460382030 11965.75 1.44520368871179 0.97885670429293 1.41464731976440
1692.87996887 1692.87996887 1 16995.668426419 11965.75 1.42035964535604 0.97885670429293 1.39032856136388
1693.15353152720 1693.65753152720 2 18455.0694036940 11965.75 1.54232450148917 0.97885670429293 1.50971467847792
1693.71996885 1693.71996885 1 14287.9791509826 11965.75 1.19407301263879 0.97885670429293 1.16882637383674
1693.71613191653 1694.22013191653 2 30428.0258199842 11965.75 2.54292675511223 0.97885670429293 2.48916090276748
1694.76381179556 1694.76381179556 1 40756.4849043117 11965.75 3.40609530571103 0.97885670429293 3.33407922545591
1695.66884257747 1695.66884257747 1 16667.0319295459 11965.75 1.3928948816034 0.97885670429293 1.36344449323280
