# Supplementary material for: Isotope pattern deconvolution for peptide mass spectrometry by non-negative least squares/least absolute deviation template matching
Source: BMC Bioinformatics. 2012 Nov 8;13:291. doi: 10.1186/1471-2105-13-291 (PMC3608065; doi:10.1186/1471-2105-13-291)
Supplement: Additional file 3 — Evaluation and results. [file 1471-2105-13-291-S3.zip › eval/results/ESI/IT/Lys_1000/L2/L2.mas]

Thresh	MascotScore	!>	%SC	#Cand	#Hits	%Hits	Index	ppm
20	fail
15	3.26e+01	60	35	4	3	0.75	11	11
10	5.58e+01	60	49	12	6	0.50	1	20
9	5.58e+01	60	49	13	6	0.46	1	20
8	5.58e+01	60	49	13	6	0.46	1	20
7	5.58e+01	60	49	13	6	0.46	1	20
6	5.87e+01	60	57	17	7	0.41	1	19
5	7.25e+01	60	67	24	9	0.38	1	30
4	8.21e+01	60	72	28	10	0.36	1	30
3	7.12e+01	60	72	47	13	0.28	1	28
2.5	6.70e+01	60	72	54	14	0.26	1	28
2	5.94e+01	60	74	72	16	0.22	1	34
1	3.54e+01	60	85	193	25	0.13	11	40
0.5	3.54e+01	60	85	193	25	0.13	11	40
