# Supplementary material for: Isotope pattern deconvolution for peptide mass spectrometry by non-negative least squares/least absolute deviation template matching
Source: BMC Bioinformatics. 2012 Nov 8;13:291. doi: 10.1186/1471-2105-13-291 (PMC3608065; doi:10.1186/1471-2105-13-291)
Supplement: Additional file 3 — Evaluation and results. [file 1471-2105-13-291-S3.zip › eval/results/ESI/IT/Lys_1000/L2/L2.ppm]

"loc_init" "loc_most_intense" "charge" "amplitude" "localnoise" "ratio" "goodness_of_fit" "ratio_adj"
369.266539 369.266539 1 193030.427049 159475.000000 1.210412 0.983045 1.189890
415.279997 415.279997 1 411948.104873 174190.000000 2.364935 0.990130 2.341593
423.239997 423.239997 1 162662.266673 159475.000000 1.019986 0.990187 1.009977
437.781910 437.781910 2 4168339.556498 158357.000000 26.322421 0.989986 26.058832
438.239997 438.239997 2 278221.554041 158357.000000 1.756926 0.989983 1.739327
443.319997 443.319997 1 196178.484289 173858.000000 1.128383 0.981423 1.107421
445.239997 445.239997 1 297438.368614 173858.000000 1.710812 0.981397 1.678986
445.279997 445.279997 3 1902770.409353 173858.000000 10.944394 0.981394 10.740762
452.199997 452.199997 3 184772.677336 174242.000000 1.060437 0.981321 1.040629
489.593035 489.593035 3 282476.395201 200377.000000 1.409725 0.980519 1.382261
497.213001 497.213001 1 1931256.282822 177604.000000 10.873946 0.972217 10.571839
497.900750 497.900750 3 2579668.484946 172995.000000 14.911810 0.972293 14.498641
498.199996 498.199996 2 273899.421078 172872.000000 1.584406 0.972281 1.540487
498.239996 498.239996 1 223567.907731 172872.000000 1.293257 0.972287 1.257416
508.299701 508.299701 1 201504.575914 151074.000000 1.333814 0.966685 1.289378
516.777392 516.777392 2 679159.997985 143728.000000 4.725314 0.966774 4.568312
517.210290 517.210290 1 179383.736285 137891.000000 1.300910 0.966318 1.257092
523.279995 523.279995 2 1784426.674789 146876.000000 12.149205 0.967865 11.758787
525.279995 525.279995 2 382835.266168 143728.000000 2.663609 0.968208 2.578927
543.359995 543.359995 2 183009.004238 151216.000000 1.210249 0.967998 1.171519
545.290093 545.290093 1 366053.672198 158915.000000 2.303456 0.967953 2.229636
546.279995 546.279995 1 186913.767397 158690.000000 1.177855 0.967942 1.140095
567.399994 567.399994 1 147253.204672 140904.000000 1.045060 0.970140 1.013855
578.279994 578.279994 3 1669514.472672 134867.000000 12.378969 0.968454 11.988462
579.359348 579.359348 1 235779.391314 134642.000000 1.751158 0.968458 1.695922
588.799994 588.799994 2 147965.390591 133299.000000 1.110026 0.961541 1.067336
591.439993 591.439993 1 148870.505010 134642.000000 1.105677 0.961495 1.063102
597.959993 597.959993 3 406830.240994 135318.000000 3.006475 0.961618 2.891081
601.976333 601.976333 3 153776.869046 137070.000000 1.121886 0.968213 1.086224
621.327851 621.327851 1 338163.401540 159860.000000 2.115372 0.977096 2.066921
637.319992 637.319992 1 196393.989838 143976.000000 1.364074 0.977951 1.333999
637.279992 637.279992 2 240870.636687 144290.000000 1.669351 0.977942 1.632529
658.839992 658.839992 2 1387026.271515 148228.000000 9.357384 0.989441 9.258583
659.339558 659.339558 1 454348.018771 148228.000000 3.065197 0.989434 3.032809
662.839992 662.839992 2 166042.505099 144290.000000 1.150755 0.989627 1.138819
663.319992 663.319992 2 969086.298186 144200.000000 6.720432 0.989636 6.650784
663.359992 663.359992 1 900375.416963 144200.000000 6.243935 0.989640 6.179250
663.799992 663.799992 2 271731.160064 144200.000000 1.884405 0.989651 1.864903
667.369085 667.369085 2 806417.613790 141298.000000 5.707212 0.989711 5.648489
668.359992 668.359992 1 169437.612165 141298.000000 1.199151 0.989687 1.186784
700.479991 700.479991 1 202398.172961 125923.000000 1.607317 0.989318 1.590147
714.839991 714.839991 2 3597307.657008 123725.000000 29.075027 0.989561 28.771510
727.703990 728.039990 3 393931.441258 94745.000000 4.157807 0.989075 4.112381
729.399990 729.399990 1 135291.582252 94498.000000 1.431687 0.989173 1.416187
746.330477 746.330477 2 305139.167810 89616.000000 3.404963 0.989114 3.367898
749.439990 749.439990 1 91489.979028 89223.000000 1.025408 0.989235 1.014369
760.392517 760.392517 1 152977.688948 87690.000000 1.744528 0.989607 1.726398
801.428971 801.428971 1 151500.609580 82205.000000 1.842961 0.939895 1.732190
836.282820 836.618820 3 108686.480364 103982.000000 1.045243 0.987777 1.032467
836.743988 837.079988 3 412673.561390 103982.000000 3.968702 0.987776 3.920189
837.406775 837.406775 1 230681.874585 104159.000000 2.214709 0.987760 2.187602
838.435717 838.435717 1 148939.684177 104159.000000 1.429926 0.987778 1.412449
850.479988 850.479988 1 145319.560508 106259.000000 1.367598 0.988172 1.351422
867.426605 867.426605 1 161518.714630 107680.000000 1.499988 0.988137 1.482194
877.430639 877.430639 2 2140641.787721 106416.000000 20.115789 0.988465 19.883753
877.604593 877.604593 1 360246.752356 106734.000000 3.375183 0.988436 3.336152
879.404800 879.404800 2 366009.232787 106734.000000 3.429172 0.988430 3.389495
879.120572 879.456572 3 150967.398615 106734.000000 1.414427 0.988429 1.398061
879.426810 879.762810 3 1862059.668691 106734.000000 17.445797 0.988433 17.243994
880.599987 880.599987 1 147003.039264 106964.000000 1.374323 0.988464 1.358469
892.439987 892.439987 1 136992.899699 105665.000000 1.296483 0.988696 1.281828
912.359986 912.359986 1 158962.409235 80610.000000 1.971994 0.989825 1.951928
955.392068 955.896068 2 59863.321695 50646.000000 1.181995 0.848807 1.003286
964.439985 964.439985 1 133836.624952 47701.000000 2.805740 0.842765 2.364580
979.319985 979.319985 1 79373.178976 46644.000000 1.701680 0.856052 1.456727
989.679985 989.679985 1 59185.514723 46796.000000 1.264756 0.854579 1.080834
1018.559984 1018.559984 1 125354.111945 47447.000000 2.641982 0.858054 2.266964
1024.372510 1024.372510 1 62613.646378 47386.000000 1.321353 0.855124 1.129921
1038.623983 1038.959983 3 56500.129192 47854.000000 1.180677 0.862811 1.018701
1045.588538 1045.588538 1 82714.351450 47854.000000 1.728473 0.866941 1.498484
1069.559983 1069.559983 1 60127.047730 47863.000000 1.256232 0.864604 1.086143
1087.399982 1087.399982 1 57499.616645 44092.000000 1.304083 0.865007 1.128041
1103.639982 1103.639982 1 56721.079265 40181.000000 1.411639 0.857963 1.211134
1104.759982 1104.759982 1 64683.905641 39616.000000 1.632772 0.858090 1.401066
1107.263982 1107.599982 3 44805.589459 38144.000000 1.174643 0.858118 1.007982
1116.399982 1116.399982 1 47761.293204 34625.000000 1.379388 0.860216 1.186571
1123.456799 1123.456799 1 59742.596026 33297.000000 1.794234 0.860345 1.543661
1124.599982 1124.599982 1 61488.616636 33297.000000 1.846671 0.860459 1.588985
1129.519981 1129.519981 1 44250.966213 32937.000000 1.343503 0.863444 1.160040
1143.399981 1143.399981 1 63652.191857 30991.000000 2.053893 0.863901 1.774360
1155.659771 1155.659771 1 42896.804069 28867.000000 1.486015 0.862672 1.281943
1158.639981 1158.639981 1 50340.132863 27178.000000 1.852238 0.864799 1.601814
1166.539734 1166.539734 1 35157.208429 26658.000000 1.318824 0.860060 1.134268
1177.509512 1177.509512 1 35155.868303 23789.000000 1.477820 0.862263 1.274269
1178.780514 1178.780514 1 34339.247252 23789.000000 1.443493 0.862241 1.244639
1185.816245 1185.816245 1 38465.083231 21420.000000 1.795756 0.868966 1.560451
1193.839197 1193.839197 1 29738.915792 20704.000000 1.436385 0.871002 1.251094
1196.684056 1196.684056 1 76534.574236 21126.000000 3.622767 0.874373 3.167649
1196.288251 1196.792251 2 25607.188123 21245.000000 1.205328 0.878765 1.059200
1197.461883 1197.461883 1 46576.446519 22913.000000 2.032752 0.944720 1.920382
1206.455980 1206.959980 2 35386.462069 26187.000000 1.351299 0.963017 1.301324
1214.799980 1214.799980 1 151429.897809 25857.000000 5.856437 0.964773 5.650135
1221.679979 1221.679979 1 82870.461846 25784.000000 3.214027 0.966322 3.105785
1223.799979 1223.799979 1 40578.422954 25630.000000 1.583239 0.966383 1.530015
1228.519979 1228.519979 1 45000.049245 24999.000000 1.800074 0.966527 1.739820
1245.599979 1245.599979 1 73293.906206 23585.000000 3.107649 0.968945 3.011141
1251.719979 1251.719979 1 76265.375197 22712.000000 3.357933 0.969331 3.254948
1254.652163 1254.652163 1 248872.877726 22913.000000 10.861645 0.967194 10.505315
1254.327979 1254.999979 3 124558.603732 22913.000000 5.436154 0.967228 5.258000
1254.548572 1255.052572 2 330209.420880 22913.000000 14.411444 0.967310 13.940336
1255.594551 1255.594551 1 135406.558588 21881.000000 6.188317 0.968544 5.993659
1254.647979 1255.319979 3 60141.963657 22126.000000 2.718158 0.967849 2.630768
1255.135979 1255.639979 2 72485.941346 21881.000000 3.312734 0.968587 3.208672
1270.446675 1270.446675 1 66724.342510 23541.000000 2.834389 0.970986 2.752153
1277.902679 1277.902679 1 23735.021990 22727.000000 1.044353 0.974931 1.018172
1279.418439 1279.418439 1 44153.383031 22727.000000 1.942772 0.975227 1.894644
1291.679978 1291.679978 1 30907.046957 23757.000000 1.300966 0.970200 1.262197
1298.879978 1298.879978 1 25712.234140 23337.000000 1.101780 0.970185 1.068931
1302.815898 1302.815898 1 40953.933785 23076.000000 1.774741 0.970470 1.722333
1311.576414 1311.576414 1 122764.211612 22297.000000 5.505862 0.971355 5.348144
1317.571975 1317.571975 1 31490.007738 15810.000000 1.991778 0.910842 1.814195
1318.633065 1318.633065 1 65474.654723 16455.000000 3.979013 0.910816 3.624147
1321.641359 1321.641359 1 33987.545728 16959.000000 2.004101 0.910595 1.824924
1325.575323 1325.575323 1 30559.784569 17834.000000 1.713569 0.910450 1.560119
1328.919977 1328.919977 1 28296.356397 18122.000000 1.561437 0.911265 1.422883
1334.726344 1334.726344 1 31588.717893 17346.000000 1.821095 0.911886 1.660632
1336.892988 1336.892988 1 27752.248165 16959.000000 1.636432 0.911623 1.491810
1339.921463 1339.921463 1 102921.856579 17507.000000 5.878897 0.910908 5.355132
1343.570434 1343.570434 1 43045.171817 17507.000000 2.458741 0.909630 2.236544
1345.588771 1345.588771 1 131053.775976 17809.000000 7.358851 0.911931 6.710765
1347.719977 1347.719977 1 55801.762908 18214.000000 3.063674 0.912134 2.794483
1347.255977 1347.759977 2 36086.684634 18214.000000 1.981261 0.912134 1.807176
1356.455080 1356.455080 1 25750.998980 18305.000000 1.406774 0.914093 1.285923
1360.559976 1360.559976 1 20767.229421 18266.000000 1.136934 0.915008 1.040303
1372.479976 1372.479976 1 28484.769272 16995.000000 1.676068 0.916713 1.536473
1381.032702 1381.536702 2 28301.130430 14540.000000 1.946433 0.913359 1.777792
1382.713245 1382.713245 1 18148.331380 14540.000000 1.248166 0.913359 1.140024
1385.876103 1385.876103 1 17851.822064 11965.750000 1.491910 0.912052 1.360700
1393.735976 1394.239976 2 23114.080465 11965.750000 1.931687 0.912334 1.762343
1395.559976 1395.559976 1 17587.417141 11965.750000 1.469813 0.911877 1.340289
1396.639975 1396.639975 1 13313.150204 11965.750000 1.112605 0.912217 1.014937
1398.919975 1398.919975 1 16196.098035 11965.750000 1.353538 0.913677 1.236696
1399.839975 1399.839975 1 16290.427448 11965.750000 1.361421 0.914210 1.244625
1400.444179 1400.444179 1 31251.473602 11965.750000 2.611744 0.914349 2.388045
1401.055975 1401.559975 2 18253.849576 11965.750000 1.525508 0.914360 1.394864
1406.527911 1406.527911 1 19281.936183 11965.750000 1.611427 0.920994 1.484116
1407.439975 1407.439975 1 27489.159164 11965.750000 2.297320 0.920874 2.115542
1408.997247 1409.501247 2 26123.480420 11965.750000 2.183188 0.921769 2.012394
1409.702998 1410.206998 2 20800.801272 11965.750000 1.738362 0.922216 1.603145
1418.636422 1418.636422 1 30935.616635 11965.750000 2.585347 0.923950 2.388732
1421.599975 1421.599975 1 42772.623605 11965.750000 3.574588 0.924390 3.304312
1421.135975 1421.639975 2 19520.188303 11965.750000 1.631338 0.924390 1.507992
1434.737309 1434.737309 1 29848.022161 11965.750000 2.494455 0.935940 2.334660
1442.956823 1442.956823 1 35295.599983 11965.750000 2.949719 0.937679 2.765890
1446.944843 1446.944843 1 27043.078972 11965.750000 2.260040 0.938514 2.121080
1450.047974 1450.719974 3 13883.904187 11965.750000 1.160304 0.938938 1.089453
1451.009335 1451.009335 1 36046.662295 11965.750000 3.012487 0.938938 2.828537
1456.826451 1456.826451 1 26778.541948 11965.750000 2.237933 0.940796 2.105437
1458.479974 1458.479974 1 22713.400620 11965.750000 1.898201 0.941830 1.787782
1463.839974 1463.839974 1 23918.196827 11965.750000 1.998888 0.945563 1.890074
1468.879974 1468.879974 1 29839.053190 11965.750000 2.493705 0.948641 2.365631
1489.716748 1489.716748 1 25344.307149 11965.750000 2.118071 0.954797 2.022327
1493.776400 1493.776400 1 21213.946747 11965.750000 1.772889 0.955368 1.693762
1496.599973 1496.599973 1 17038.290384 11965.750000 1.423922 0.955438 1.360469
1517.705826 1517.705826 1 37495.954025 11965.750000 3.133607 0.963643 3.019679
1518.599973 1518.599973 1 13629.174337 11965.750000 1.139015 0.963529 1.097475
1521.978276 1521.978276 1 46812.182226 11965.750000 3.912181 0.962872 3.766931
1532.665040 1532.665040 1 19664.068607 11965.750000 1.643363 0.963605 1.583552
1537.839972 1537.839972 1 80063.428197 11965.750000 6.691050 0.963861 6.449243
1547.542528 1547.542528 1 56497.702029 11965.750000 4.721618 0.969023 4.575355
1561.679972 1561.679972 1 19344.189436 11965.750000 1.616630 0.970004 1.568138
1563.967972 1564.639972 3 20058.690765 11965.750000 1.676342 0.970034 1.626108
1567.493915 1567.493915 1 71523.278446 11965.750000 5.977334 0.970165 5.799002
1570.774060 1570.774060 1 13681.373732 11965.750000 1.143378 0.970415 1.109551
1571.999972 1571.999972 1 15799.468209 11965.750000 1.320391 0.970711 1.281718
1573.407972 1574.079972 3 16627.337664 11965.750000 1.389578 0.970711 1.348878
1574.759968 1574.759968 1 37144.994572 11965.750000 3.104276 0.970711 3.013355
1579.585963 1579.585963 1 60276.267323 11965.750000 5.037400 0.970741 4.890010
1582.953132 1582.953132 1 14381.298808 11965.750000 1.201872 0.970489 1.166403
1584.054721 1584.054721 1 14556.732138 11965.750000 1.216533 0.970472 1.180612
1586.662523 1586.662523 1 13358.733488 11965.750000 1.116414 0.970545 1.083530
1594.975971 1595.479971 2 14847.387218 11965.750000 1.240824 0.970670 1.204431
1596.034375 1596.034375 1 22401.403534 11965.750000 1.872127 0.971538 1.818843
1596.655069 1597.159069 2 18757.190762 11965.750000 1.567573 0.971712 1.523230
1597.800888 1597.800888 1 159204.592384 11965.750000 13.305024 0.971730 12.928893
1598.839971 1598.839971 1 48109.386194 11965.750000 4.020591 0.971807 3.907239
1598.295971 1598.799971 2 14330.676491 11965.750000 1.197641 0.971807 1.163876
1606.706155 1606.706155 1 16385.423918 11965.750000 1.369360 0.973056 1.332465
1608.879971 1608.879971 1 44000.614001 11965.750000 3.677213 0.973077 3.578213
1616.864344 1616.864344 1 14143.930930 11965.750000 1.182035 0.975997 1.153662
1618.735971 1619.239971 2 15217.831592 11965.750000 1.271783 0.975997 1.241256
1629.612508 1629.612508 1 38238.293871 11965.750000 3.195645 0.974080 3.112813
1656.842140 1657.514140 3 13651.897517 11965.750000 1.140914 0.978857 1.116792
1659.948314 1659.948314 1 30022.692966 11965.750000 2.509052 0.978857 2.456003
1660.775094 1660.775094 1 20510.113086 11965.750000 1.714068 0.978857 1.677827
1664.079970 1664.079970 1 18541.488205 11965.750000 1.549547 0.978857 1.516784
1692.519969 1692.519969 1 17292.946038 11965.750000 1.445204 0.978857 1.414647
1692.879969 1692.879969 1 16995.668426 11965.750000 1.420360 0.978857 1.390329
1693.153532 1693.657532 2 18455.069404 11965.750000 1.542325 0.978857 1.509715
1693.719969 1693.719969 1 14287.979151 11965.750000 1.194073 0.978857 1.168826
1693.716132 1694.220132 2 30428.025820 11965.750000 2.542927 0.978857 2.489161
1694.763812 1694.763812 1 40756.484904 11965.750000 3.406095 0.978857 3.334079
1695.668843 1695.668843 1 16667.031930 11965.750000 1.392895 0.978857 1.363444
