# Supplementary material for: Isotope pattern deconvolution for peptide mass spectrometry by non-negative least squares/least absolute deviation template matching
Source: BMC Bioinformatics. 2012 Nov 8;13:291. doi: 10.1186/1471-2105-13-291 (PMC3608065; doi:10.1186/1471-2105-13-291)
Supplement: Additional file 3 — Evaluation and results. [file 1471-2105-13-291-S3.zip › eval/results/ESI/IT/Lys_1000/L2/L2.man]

cutoff	tp	fp	tpr	fpr	ppv
50.000	0.000	0.000	0.000	NaN	NaN
20.000	2.000	0.000	0.095	0.000	1.000
15.000	4.000	0.000	0.190	0.000	1.000
10.000	9.000	3.000	0.429	0.250	0.750
9.000	10.000	3.000	0.476	0.231	0.769
8.000	10.000	3.000	0.476	0.231	0.769
7.000	10.000	3.000	0.476	0.231	0.769
6.000	11.000	6.000	0.524	0.353	0.647
5.000	12.000	12.000	0.571	0.500	0.500
4.000	14.000	14.000	0.667	0.500	0.500
3.000	16.000	31.000	0.762	0.660	0.340
2.500	18.000	36.000	0.857	0.667	0.333
2.000	19.000	53.000	0.905	0.736	0.264
1.000	19.000	173.000	0.905	0.901	0.099
