# Supplementary material for: Isotope pattern deconvolution for peptide mass spectrometry by non-negative least squares/least absolute deviation template matching
Source: BMC Bioinformatics. 2012 Nov 8;13:291. doi: 10.1186/1471-2105-13-291 (PMC3608065; doi:10.1186/1471-2105-13-291)
Supplement: Additional file 3 — Evaluation and results. [file 1471-2105-13-291-S3.zip › eval/results/ESI/IT/Lys_1000/L2reg/L2reg.ppm]

"activesince" "loc_init" "loc_most_intense" "charge" "amplitude" "localnoise"
28 415.279997 415.27999742 1 532830.363722679 169102
4 437.783986 437.78398562708 2 4741220.16450617 165251
26 445.239997 445.23999675 2 584010.418802934 168390
27 445.239997 445.23999675 1 611658.126978698 168390
8 445.279997 445.27999675 3 2656510.56383619 168390
25 497.199996 497.19999559 1 1429093.88931492 190174
14 497.205588 497.205587565974 2 1744819.41253730 190174
20 497.239996 497.23999559 3 596187.325912615 190174
6 497.904279 497.904278913966 3 3525535.1239708 190174
28 498.199996 498.19999557 2 265461.761017595 187775
18 516.759995 516.75999516 2 988838.55134236 142093
11 523.279995 523.27999501 2 2047447.70629449 145321
21 525.279995 525.27999496 2 745112.664733767 144173
26 545.279995 545.27999452 1 469517.100454321 152595
24 546.039995 546.0399945 3 480833.872069158 152595
27 546.239994 546.2399945 1 234621.081530215 152595
9 578.279994 578.27999378 3 1808469.44590992 141071
22 578.599994 578.59999377 3 306883.513410035 142093
22 597.959993 597.95999334 3 490806.722444498 130314
26 601.959993 601.95999325 3 344955.151201866 142395
23 620.983993 621.31999282 3 509889.769833746 154026
23 637.282138 637.618138263021 3 503105.503949136 153398
24 637.319992 637.31999246 2 319193.617027988 153398
12 658.839992 658.83999198 2 1806493.36495530 145679
21 658.983992 659.31999197 3 349126.189314697 145111
26 659.359992 659.35999197 1 355948.952156294 145111
9 663.334958 663.3349582912 2 2278517.323739 140706
17 667.371771 667.371771385812 2 1046633.62967131 141710
2 714.839991 714.83999073 2 3784423.09495838 121066
23 727.343990 727.67999044 3 145428.921138750 98200
15 727.703793 728.039793138275 3 731969.54917685 97240
22 746.345991 746.345991418446 2 402367.901114222 89201
27 836.463988 836.799988 3 133815.571748004 99708
14 836.737047 837.073047058107 3 858845.41890841 99708
27 836.879988 836.879988 2 95587.2666813678 99708
25 838.426841 838.426840862996 2 305959.894143272 100326
26 849.463988 849.79998771 3 256453.699583922 100480
24 877.263987 877.59998709 3 213829.003526545 101598
4 877.439987 877.43998709 2 2266166.61905495 101598
24 877.499008 877.499007809776 1 244701.546339756 101598
23 879.103987 879.43998705 3 92154.3791455337 101598
16 879.399987 879.39998705 2 414347.576941046 101598
4 879.426685 879.762684794697 3 2268688.60534207 101598
27 964.439985 964.43998515 1 164833.111706520 47701
28 978.263985 978.59998483 3 100779.116448689 47213
26 1018.183984 1018.51998394 3 117256.231409923 47447
28 1078.335983 1078.83998259 2 106002.282083789 46117
27 1092.903982 1093.23998227 3 70924.9087010236 43109
28 1107.455982 1107.95998194 2 58508.6918006166 38225
26 1111.583982 1111.91998185 3 48289.5619215313 36165
22 1182.565511 1183.23751133489 3 58692.8719536801 22826
27 1182.775980 1183.27998026 2 11656.1877856863 22826
26 1196.687897 1196.68789660117 1 97286.7197478843 26832
28 1206.455980 1206.95997973 2 61086.6401937858 26202
20 1214.799980 1214.79997955 1 160348.247221361 25464
27 1221.679979 1221.6799794 1 80003.5715927537 24912
28 1245.599979 1245.59997886 1 64254.301882083 22727
26 1251.719979 1251.71997873 1 78682.9736321095 22913
14 1254.327979 1254.99997865 3 149644.954961350 22727
1 1254.575979 1255.07997865 2 668376.782533333 22727
11 1254.639979 1254.63997866 1 228070.415702498 22727
7 1254.647979 1255.31997865 3 202078.865596201 22727
13 1255.066402 1255.57040190215 2 221179.441775792 22727
18 1255.639979 1255.63997864 1 99472.2566275322 22727
21 1311.559977 1311.55997739 1 121313.664140533 21697
21 1318.639977 1318.63997723 1 81945.1776401417 15347
23 1320.612965 1321.11696503798 2 54453.9719059764 16785
28 1321.095977 1321.59997717 2 26888.2663374877 16995
26 1327.215977 1327.71997703 2 48824.1634770495 17608
27 1327.407977 1328.07997702 3 30542.9356929678 17507
19 1339.919977 1339.91997676 1 107565.329610306 16785
26 1344.887977 1345.55997663 3 32248.9232247995 17985
15 1345.599977 1345.59997663 1 170485.137002622 17985
20 1347.748204 1347.74820425801 1 99253.9384551518 17764
26 1381.055976 1381.55997583 2 34454.1971755885 13786
23 1400.439975 1400.4399754 1 32652.7097214232 11915.75
21 1400.727975 1401.39997538 3 26653.3934603211 11915.75
21 1400.981460 1401.48545959628 2 32679.3107480377 11915.75
24 1401.439975 1401.43997538 1 24836.1734784708 11915.75
27 1406.519975 1406.51997527 1 24758.0572135562 11915.75
27 1407.476263 1407.47626293567 1 15798.7626189757 11915.75
26 1409.015975 1409.5199752 2 33592.1725088959 11915.75
28 1409.527975 1410.19997519 3 16497.7715216346 11915.75
28 1418.639975 1418.639975 1 29795.3780664727 11915.75
25 1421.135975 1421.63997493 2 20819.4811523493 11915.75
23 1421.599975 1421.59997493 1 52200.4258175787 11915.75
26 1434.759975 1434.75997464 1 36203.7200012845 11915.75
28 1442.959974 1442.95997445 1 29142.8931334705 11915.75
28 1446.959974 1446.95997436 1 28524.0937293137 11915.75
27 1463.775974 1464.27997398 2 28507.951520111 11915.75
28 1468.879974 1468.87997387 1 30050.5825184191 11915.75
24 1495.479973 1495.47997328 1 42881.7003013114 11915.75
25 1507.479973 1507.47997301 1 41670.7675693008 11915.75
25 1517.706874 1517.70687447847 1 41923.8978839135 11915.75
25 1521.959973 1521.95997269 1 39005.5276201506 11915.75
17 1537.839972 1537.83997233 1 88708.84870042 11915.75
21 1547.552214 1547.55221439681 1 57383.4449347763 11915.75
24 1567.015972 1567.51997167 2 26234.0759634273 11915.75
28 1574.087972 1574.75997151 3 14852.4321696698 11915.75
24 1574.799972 1574.79997151 1 42106.8106661978 11915.75
21 1579.599971 1579.5999714 1 60476.6380866707 11915.75
28 1596.039971 1596.03997103 1 28790.5793259466 11915.75
10 1597.799971 1597.79997099 1 160418.137336043 11915.75
15 1598.839971 1598.83997097 1 63181.8839745946 11915.75
25 1608.879971 1608.87997074 1 38880.4336830997 11915.75
26 1629.599970 1629.59997028 1 36188.3798836663 11915.75
28 1659.926502 1659.9265020062 1 28789.7671780266 11915.75
21 1693.706053 1694.21005311260 2 31708.2795375897 11915.75
27 1693.719969 1693.71996885 1 8715.14145792036 11915.75
21 1694.759969 1694.75996882 1 38887.5903173774 11915.75
