# Supplementary material for: Isotope pattern deconvolution for peptide mass spectrometry by non-negative least squares/least absolute deviation template matching
Source: BMC Bioinformatics. 2012 Nov 8;13:291. doi: 10.1186/1471-2105-13-291 (PMC3608065; doi:10.1186/1471-2105-13-291)
Supplement: Additional file 3 — Evaluation and results. [file 1471-2105-13-291-S3.zip › eval/results/ESI/IT/Lys_1000/L2reg/L2reg.mas]

Thresh	MascotScore	!>	%SC	#Cand	#Hits	%Hits	Index	ppm
1	fail
2	2.57e+01	60	23	2	2	1.00	16	16
4	4.31e+01	60	35	5	4	0.80	5	16
6	5.65e+01	60	43	6	5	0.83	2	19
7	5.15e+01	60	43	7	5	0.71	2	19
8	4.74e+01	60	43	8	5	0.62	2	19
9	5.63e+01	60	51	10	6	0.60	1	20
10	5.31e+01	60	51	11	6	0.55	3	20
11	7.25e+01	60	57	13	7	0.54	1	19
12	7.25e+01	60	57	14	7	0.50	1	19
13	7.25e+01	60	57	15	8	0.53	1	19
14	7.59e+01	60	57	18	10	0.56	1	17
15	8.57e+01	60	62	21	11	0.52	1	18
16	8.25e+01	60	62	22	11	0.50	1	18
17	9.02e+01	60	63	24	12	0.50	1	23
18	9.02e+01	60	63	26	12	0.46	1	23
19	8.72e+01	60	63	27	12	0.44	1	23
20	9.32e+01	60	63	30	12	0.40	1	23
21	9.43e+01	60	82	40	15	0.38	1	32
22	9.93e+01	60	82	44	16	0.36	1	31
23	1.03e+02	60	84	51	17	0.33	1	30
24	8.31e+01	60	84	59	17	0.29	1	30
25	8.40e+01	60	84	66	18	0.27	1	30
26	9.89e+01	60	97	81	21	0.26	1	36
27	8.37e+01	60	97	94	22	0.23	1	35
28	7.68e+01	60	99	110	23	0.21	1	35
