# Supplementary material for: Isotope pattern deconvolution for peptide mass spectrometry by non-negative least squares/least absolute deviation template matching
Source: BMC Bioinformatics. 2012 Nov 8;13:291. doi: 10.1186/1471-2105-13-291 (PMC3608065; doi:10.1186/1471-2105-13-291)
Supplement: Additional file 3 — Evaluation and results. [file 1471-2105-13-291-S3.zip › eval/results/ESI/IT/Lys_1000/L2reg/L2reg.txt]

"activesince" "loc_init" "loc_most_intense" "charge" "amplitude" "localnoise"
28 310.39999977 310.39999977 1 447206.701619036 151829
23 313.3599997 313.3599997 1 771366.553130459 151829
16 331.3599993 331.3599993 1 1451284.31643181 151829
26 338.39999914 338.39999914 1 536971.410533637 151829
21 341.35999908 341.35999908 1 952757.19023362 151829
18 350.59999887 350.59999887 3 998301.927488882 151829
21 353.35999881 353.35999881 1 880803.125039892 151829
17 359.39999867 359.39999867 1 1397585.04061887 151829
28 359.43999867 359.43999867 2 230630.103498470 151829
24 363.950073319141 363.950073319141 3 647598.613797478 165126
23 381.39999818 381.39999818 1 845396.209287087 173046
28 415.27999742 415.27999742 1 532830.363722679 169102
15 421.129662390177 421.129662390177 1 1733166.73088002 160608
4 437.78398562708 437.78398562708 2 4741220.16450617 165251
25 443.0399968 443.0399968 3 316363.040456059 168315
21 443.0799968 443.0799968 1 1044759.09745497 168315
26 445.23999675 445.23999675 2 584010.418802934 168390
27 445.23999675 445.23999675 1 611658.126978698 168390
8 445.27999675 445.27999675 3 2656510.56383619 168390
24 459.07999644 459.07999644 1 807344.774713922 173858
25 497.19999559 497.19999559 1 1429093.88931492 190174
14 497.205587565974 497.205587565974 2 1744819.41253730 190174
20 497.23999559 497.23999559 3 596187.325912615 190174
6 497.904278913966 497.904278913966 3 3525535.1239708 190174
28 498.19999557 498.19999557 2 265461.761017595 187775
18 516.75999516 516.75999516 2 988838.55134236 142093
11 523.27999501 523.27999501 2 2047447.70629449 145321
21 525.27999496 525.27999496 2 745112.664733767 144173
26 545.27999452 545.27999452 1 469517.100454321 152595
24 546.0399945 546.0399945 3 480833.872069158 152595
27 546.2399945 546.2399945 1 234621.081530215 152595
9 578.27999378 578.27999378 3 1808469.44590992 141071
22 578.59999377 578.59999377 3 306883.513410035 142093
22 597.95999334 597.95999334 3 490806.722444498 130314
26 601.95999325 601.95999325 3 344955.151201866 142395
23 620.98399282 621.31999282 3 509889.769833746 154026
23 637.282138263021 637.618138263021 3 503105.503949136 153398
24 637.31999246 637.31999246 2 319193.617027988 153398
12 658.83999198 658.83999198 2 1806493.36495530 145679
21 658.98399197 659.31999197 3 349126.189314697 145111
26 659.35999197 659.35999197 1 355948.952156294 145111
9 663.3349582912 663.3349582912 2 2278517.323739 140706
17 667.371771385812 667.371771385812 2 1046633.62967131 141710
2 714.83999073 714.83999073 2 3784423.09495838 121066
23 727.34399044 727.67999044 3 145428.921138750 98200
22 727.63999044 727.63999044 2 243217.052979027 98200
15 727.703793138275 728.039793138275 3 731969.54917685 97240
22 746.345991418446 746.345991418446 2 402367.901114222 89201
27 746.842989412349 746.842989412349 1 192088.795360259 89201
28 756.87998979 756.87998979 1 278232.431079562 88950
27 836.463988 836.799988 3 133815.571748004 99708
14 836.737047058107 837.073047058107 3 858845.41890841 99708
27 836.879988 836.879988 2 95587.2666813678 99708
25 838.426840862996 838.426840862996 2 305959.894143272 100326
26 849.46398771 849.79998771 3 256453.699583922 100480
24 877.26398709 877.59998709 3 213829.003526545 101598
4 877.43998709 877.43998709 2 2266166.61905495 101598
24 877.499007809776 877.499007809776 1 244701.546339756 101598
23 879.10398705 879.43998705 3 92154.3791455337 101598
16 879.39998705 879.39998705 2 414347.576941046 101598
4 879.426684794697 879.762684794697 3 2268688.60534207 101598
27 964.43998515 964.43998515 1 164833.111706520 47701
28 978.26398483 978.59998483 3 100779.116448689 47213
26 1018.18398394 1018.51998394 3 117256.231409923 47447
28 1036.27998354 1036.27998354 1 154422.147302313 48931
26 1056.11237932250 1056.11237932250 1 168268.381050564 48165
28 1078.33598259 1078.83998259 2 106002.282083789 46117
27 1092.90398227 1093.23998227 3 70924.9087010236 43109
26 1093.91998225 1093.91998225 1 151013.004509790 43374
28 1107.45598194 1107.95998194 2 58508.6918006166 38225
24 1107.91998194 1107.91998194 1 158135.865771892 38225
26 1110.11998189 1110.11998189 1 122936.669192274 37360
26 1111.58398185 1111.91998185 3 48289.5619215313 36165
21 1111.95998185 1111.95998185 1 218462.468052915 36134
27 1116.33598174 1116.83998174 2 91495.1592646962 34646
27 1125.83998154 1125.83998154 1 72055.3079553047 33849
22 1126.87998152 1126.87998152 1 179631.399125114 33735
22 1182.56551133489 1183.23751133489 3 58692.8719536801 22826
27 1182.77598026 1183.27998026 2 11656.1877856863 22826
20 1183.35298458094 1183.35298458094 1 141221.117411037 22826
26 1196.68789660117 1196.68789660117 1 97286.7197478843 26832
28 1206.45597973 1206.95997973 2 61086.6401937858 26202
20 1214.79997955 1214.79997955 1 160348.247221361 25464
27 1221.6799794 1221.6799794 1 80003.5715927537 24912
28 1245.59997886 1245.59997886 1 64254.301882083 22727
26 1251.71997873 1251.71997873 1 78682.9736321095 22913
14 1254.32797865 1254.99997865 3 149644.954961350 22727
1 1254.57597865 1255.07997865 2 668376.782533333 22727
11 1254.63997866 1254.63997866 1 228070.415702498 22727
7 1254.64797865 1255.31997865 3 202078.865596201 22727
13 1255.06640190215 1255.57040190215 2 221179.441775792 22727
18 1255.63997864 1255.63997864 1 99472.2566275322 22727
28 1256.95997861 1256.95997861 1 63125.8560362718 22712
24 1286.35997795 1286.35997795 1 84436.664205342 21473
25 1310.27997742 1310.27997742 1 75381.0286351026 21759
21 1311.55997739 1311.55997739 1 121313.664140533 21697
21 1318.63997723 1318.63997723 1 81945.1776401417 15347
23 1320.61296503798 1321.11696503798 2 54453.9719059764 16785
28 1321.09597717 1321.59997717 2 26888.2663374877 16995
28 1327.19997704 1327.19997704 1 40657.6243965422 18004
26 1327.21597703 1327.71997703 2 48824.1634770495 17608
27 1327.40797702 1328.07997702 3 30542.9356929678 17507
19 1339.91997676 1339.91997676 1 107565.329610306 16785
26 1344.88797663 1345.55997663 3 32248.9232247995 17985
15 1345.59997663 1345.59997663 1 170485.137002622 17985
20 1347.74820425801 1347.74820425801 1 99253.9384551518 17764
25 1380.33145246297 1380.33145246297 1 56197.2375904822 14964
26 1381.05597583 1381.55997583 2 34454.1971755885 13786
28 1389.15997566 1389.15997566 1 33252.1283322379 11915.75
23 1400.4399754 1400.4399754 1 32652.7097214232 11915.75
21 1400.72797538 1401.39997538 3 26653.3934603211 11915.75
21 1400.98145959628 1401.48545959628 2 32679.3107480377 11915.75
24 1401.43997538 1401.43997538 1 24836.1734784708 11915.75
25 1402.07997537 1402.07997537 1 40489.0858067186 11915.75
27 1406.51997527 1406.51997527 1 24758.0572135562 11915.75
27 1407.47626293567 1407.47626293567 1 15798.7626189757 11915.75
26 1409.0159752 1409.5199752 2 33592.1725088959 11915.75
28 1409.52797519 1410.19997519 3 16497.7715216346 11915.75
28 1418.639975 1418.639975 1 29795.3780664727 11915.75
25 1421.13597493 1421.63997493 2 20819.4811523493 11915.75
23 1421.59997493 1421.59997493 1 52200.4258175787 11915.75
26 1434.75997464 1434.75997464 1 36203.7200012845 11915.75
28 1442.95997445 1442.95997445 1 29142.8931334705 11915.75
28 1446.95997436 1446.95997436 1 28524.0937293137 11915.75
25 1451.03911292386 1451.03911292386 1 41037.7750576224 11915.75
28 1459.35997409 1459.35997409 1 23194.4864344211 11915.75
27 1461.39997404 1461.39997404 1 32304.4543766457 11915.75
27 1463.77597398 1464.27997398 2 28507.951520111 11915.75
28 1468.87997387 1468.87997387 1 30050.5825184191 11915.75
16 1479.19997364 1479.19997364 1 58872.9282497133 11915.75
15 1480.23997362 1480.23997362 1 103473.617253533 11915.75
28 1485.07997351 1485.07997351 1 29631.5694576552 11915.75
24 1495.47997328 1495.47997328 1 42881.7003013114 11915.75
25 1507.47997301 1507.47997301 1 41670.7675693008 11915.75
25 1517.70687447847 1517.70687447847 1 41923.8978839135 11915.75
25 1521.95997269 1521.95997269 1 39005.5276201506 11915.75
17 1537.83997233 1537.83997233 1 88708.84870042 11915.75
25 1545.43997216 1545.43997216 1 33718.2880465122 11915.75
21 1547.55221439681 1547.55221439681 1 57383.4449347763 11915.75
27 1554.35997196 1554.35997196 1 20096.2223770411 11915.75
25 1555.43997194 1555.43997194 1 38245.6155415716 11915.75
25 1565.35997172 1565.35997172 1 32078.5652682656 11915.75
24 1567.01597167 1567.51997167 2 26234.0759634273 11915.75
18 1567.47997167 1567.47997167 1 78560.4432080034 11915.75
28 1574.08797151 1574.75997151 3 14852.4321696698 11915.75
24 1574.79997151 1574.79997151 1 42106.8106661978 11915.75
21 1579.5999714 1579.5999714 1 60476.6380866707 11915.75
28 1596.03997103 1596.03997103 1 28790.5793259466 11915.75
10 1597.79997099 1597.79997099 1 160418.137336043 11915.75
15 1598.83997097 1598.83997097 1 63181.8839745946 11915.75
25 1608.87997074 1608.87997074 1 38880.4336830997 11915.75
26 1629.59997028 1629.59997028 1 36188.3798836663 11915.75
28 1659.9265020062 1659.9265020062 1 28789.7671780266 11915.75
18 1672.19996933 1672.19996933 1 74916.3765525129 11915.75
24 1690.19996893 1690.19996893 1 39755.50331485 11915.75
21 1693.70605311260 1694.21005311260 2 31708.2795375897 11915.75
27 1693.71996885 1693.71996885 1 8715.14145792036 11915.75
21 1694.75996882 1694.75996882 1 38887.5903173774 11915.75
