# Supplementary material for: Isotope pattern deconvolution for peptide mass spectrometry by non-negative least squares/least absolute deviation template matching
Source: BMC Bioinformatics. 2012 Nov 8;13:291. doi: 10.1186/1471-2105-13-291 (PMC3608065; doi:10.1186/1471-2105-13-291)
Supplement: Additional file 4 — Overlapping peptide signals. [file 1471-2105-13-291-S4.zip]

Archive with 51 entries (50 files):
- overlaps/
- overlaps/Analysis01.txt
- overlaps/Analysis02.txt
- overlaps/Analysis03.txt
- overlaps/Analysis04.txt
- overlaps/Analysis05.txt
- overlaps/Analysis06.txt
- overlaps/Analysis07.txt
- overlaps/Analysis08.txt
- overlaps/Analysis09.txt
- overlaps/Analysis10.txt
- overlaps/Analysis12.txt
- overlaps/Analysis13.txt
- overlaps/Analysis14.txt
- overlaps/Analysis28.txt
- overlaps/Analysis16.txt
- overlaps/Analysis29.txt
- overlaps/Analysis17.txt
- overlaps/Analysis30.txt
- overlaps/Analysis18.txt
- overlaps/Analysis31.txt
- overlaps/Analysis19.txt
- overlaps/Analysis32.txt
- overlaps/Analysis20.txt
- overlaps/Analysis33.txt
- overlaps/Analysis21.txt
- overlaps/Analysis34.txt
- overlaps/Analysis22.txt
- overlaps/Analysis35.txt
- overlaps/Analysis23.txt
- overlaps/Analysis36.txt
- overlaps/Analysis24.txt
- overlaps/Analysis37.txt
- overlaps/Analysis25.txt
- overlaps/Analysis39.txt
- overlaps/Analysis26.txt
- overlaps/Analysis40.txt
- overlaps/Analysis27.txt
- overlaps/Analysis41.txt
- overlaps/Analysis42.txt
- overlaps/Analysis43.txt
- overlaps/Analysis44.txt
- overlaps/README
- overlaps/Analysis45.txt
- overlaps/Analysis46.txt
- overlaps/Analysis47.txt
- overlaps/Analysis48.txt
- overlaps/Analysis49.txt
- overlaps/Analysis00.txt
- overlaps/README~
- overlaps/ESIMessung_ueberberlappende _Peptide.xls
