# Supplementary material for: Isotope pattern deconvolution for peptide mass spectrometry by non-negative least squares/least absolute deviation template matching
Source: BMC Bioinformatics. 2012 Nov 8;13:291. doi: 10.1186/1471-2105-13-291 (PMC3608065; doi:10.1186/1471-2105-13-291)
Supplement: Additional file 4 — Overlapping peptide signals. [file 1471-2105-13-291-S4.zip › overlaps/Analysis01.txt]

"V1" "V2"
329 21122
329.0625 48787
329.125 52922
329.1875 48864
329.25 40550
329.3125 17467
329.375 2816
329.4375 335
329.5 6853
329.5625 6853
329.625 2556
329.6875 7116
329.75 6853
329.8125 2263
329.875 6853
329.9375 6853
330 6853
330.0625 6853
330.125 6853
330.1875 6853
330.25 6853
330.3125 6853
330.375 6853
330.4375 6853
330.5 5634
330.5625 11977
330.625 8069
330.6875 1282
330.75 6853
330.8125 579
330.875 1100
330.9375 579
331 27250
331.0625 80808
331.125 87246
331.1875 38743
331.25 5862
331.3125 563
331.375 6853
331.4375 6853
331.5 6853
331.5625 17941
331.625 44648
331.6875 39714
331.75 13753
331.8125 1664
331.875 7529.5
331.9375 7529.5
332 7529.5
332.0625 7529.5
332.125 7529.5
332.1875 7529.5
332.25 7529.5
332.3125 7529.5
332.375 7529.5
332.4375 7529.5
332.5 7529.5
332.5625 7529.5
332.625 7529.5
332.6875 7529.5
332.75 7529.5
332.8125 7529.5
332.875 7529.5
332.9375 11981
333 26534
333.0625 24158
333.125 20175
333.1875 19229
333.25 9002
333.3125 1089
333.375 7486
333.4375 7486
333.5 7486
333.5625 7486
333.625 7486
333.6875 7486
333.75 7486
333.8125 7486
333.875 7486
333.9375 7486
334 7486
334.0625 7486
334.125 7486
334.1875 7486
334.25 7486
334.3125 7486
334.375 7486
334.4375 7486
334.5 7486
334.5625 7486
334.625 7486
334.6875 7486
334.75 7486
334.8125 7486
334.875 6556
334.9375 17710
335 17459
335.0625 6990
335.125 909
335.1875 9763
335.25 23222
335.3125 19480
335.375 6234
335.4375 813
335.5 7644
335.5625 7644
335.625 7644
335.6875 7644
335.75 7644
335.8125 7644
335.875 7644
335.9375 7644
336 7644
336.0625 7644
336.125 7644
336.1875 7644
336.25 7644
336.3125 7644
336.375 7644
336.4375 7644
336.5 7644
336.5625 7644
336.625 7644
336.6875 7644
336.75 7644
336.8125 7644
336.875 7644
336.9375 7644
337 7644
337.0625 7644
337.125 2642
337.1875 7486
337.25 7802
337.3125 3361
337.375 468
337.4375 6773
337.5 6773
337.5625 25042
337.625 61628
337.6875 54005
337.75 18286
337.8125 2208
337.875 7644
337.9375 7644
338 7644
338.0625 7644
338.125 11401
338.1875 40275
338.25 53570
338.3125 32579
338.375 8773
338.4375 1040
338.5 5623
338.5625 23405
338.625 33021
338.6875 19402
338.75 4252
338.8125 538
338.875 9164
338.9375 9164
339 13557
339.0625 51385
339.125 68627
339.1875 39026
339.25 9164
339.3125 1994
339.375 384
339.4375 9164
339.5 9164
339.5625 9164
339.625 9164
339.6875 9164
339.75 9164
339.8125 9164
339.875 9164
339.9375 9164
340 9164
340.0625 9164
340.125 9164
340.1875 9164
340.25 9164
340.3125 9164
340.375 9164
340.4375 9164
340.5 9164
340.5625 9164
340.625 9164
340.6875 9164
340.75 9164
340.8125 17265
340.875 40117
340.9375 32233
341 9290
341.0625 1024
341.125 12474
341.1875 12474
341.25 12474
341.3125 12474
341.375 12474
341.4375 12474
341.5 12474
341.5625 12474
341.625 12474
341.6875 12474
341.75 12474
341.8125 12474
341.875 12474
341.9375 12474
342 3059
342.0625 6772
342.125 4889
342.1875 13216
342.25 32445
342.3125 31034
342.375 11732
342.4375 1340
342.5 11732
342.5625 11732
342.625 11732
342.6875 11732
342.75 11732
342.8125 11732
342.875 15307
342.9375 33055
343 23553
343.0625 39561
343.125 84971
343.1875 73725
343.25 29861
343.3125 13657
343.375 7266
343.4375 33204
343.5 96146
343.5625 106169
343.625 49639
343.6875 8903
343.75 1027
343.8125 13657
343.875 13657
343.9375 13657
344 28126
344.0625 60261
344.125 42223
344.1875 11605
344.25 6949
344.3125 4065
344.375 697
344.4375 12376
344.5 12376
344.5625 12376
344.625 13147
344.6875 28894
344.75 21220
344.8125 5070
344.875 595
344.9375 8903
345 8903
345.0625 8903
345.125 17182
345.1875 37016
345.25 31748
345.3125 18787
345.375 11519
345.4375 3314
345.5 377
345.5625 6949
345.625 6949
345.6875 6949
345.75 6949
345.8125 6949
345.875 6949
345.9375 18401
346 48467
346.0625 46112
346.125 17651
346.1875 4050
346.25 4309
346.3125 3767
346.375 1203
346.4375 8837
346.5 8837
346.5625 8837
346.625 8837
346.6875 8837
346.75 8837
346.8125 8837
346.875 8837
346.9375 8837
347 8837
347.0625 8837
347.125 8837
347.1875 8837
347.25 8837
347.3125 8837
347.375 8837
347.4375 8837
347.5 8837
347.5625 8837
347.625 8837
347.6875 8837
347.75 8837
347.8125 8837
347.875 8837
347.9375 8837
348 8837
348.0625 8837
348.125 8837
348.1875 8837
348.25 8837
348.3125 8837
348.375 8837
348.4375 8837
348.5 8837
348.5625 8837
348.625 8837
348.6875 8837
348.75 8837
348.8125 8837
348.875 8837
348.9375 13849
349 39597
349.0625 46991
349.125 29417
349.1875 10337
349.25 1664
349.3125 269
349.375 6143
349.4375 6143
349.5 6143
349.5625 18905
349.625 44115
349.6875 35822
349.75 10684
349.8125 1292
349.875 8837
349.9375 8837
350 8837
350.0625 8837
350.125 8837
350.1875 8837
350.25 8837
350.3125 8837
350.375 8837
350.4375 8837
350.5 8837
350.5625 8837
350.625 8837
350.6875 8837
350.75 8837
350.8125 8837
350.875 7083
350.9375 20193
351 20993
351.0625 8837
351.125 1100
351.1875 11861
351.25 382
351.3125 726
351.375 5203
351.4375 14347
351.5 15482
351.5625 14665
351.625 17805
351.6875 11861
351.75 9961
351.8125 57458
351.875 217811
351.9375 698212
352 1830290
352.0625 3096890
352.125 3328510
352.1875 2444440
352.25 1348630
352.3125 690119
352.375 475411
352.4375 532734
352.5 830703
352.5625 1180440
352.625 1215510
352.6875 865651
352.75 432943
352.8125 181062
352.875 91335
352.9375 92445
353 132036
353.0625 243140
353.125 380692
353.1875 383598
353.25 230676
353.3125 74264
353.375 11554
353.4375 1439
353.5 12041
353.5625 12041
353.625 12041
353.6875 12041
353.75 12041
353.8125 12041
353.875 12041
353.9375 1100
354 2998
354.0625 2826
354.125 909
354.1875 11797.5
354.25 30730
354.3125 65213
354.375 44836
354.4375 8855
354.5 1038
354.5625 7525
354.625 7525
354.6875 7525
354.75 7525
354.8125 4615
354.875 14606
354.9375 16596
355 7525
355.0625 884
355.125 4615
355.1875 4615
355.25 4615
355.3125 4615
355.375 4615
355.4375 4615
355.5 4615
355.5625 4615
355.625 4615
355.6875 4615
355.75 2766
355.8125 12041
355.875 16829
355.9375 22497
356 29125
356.0625 18407
356.125 3192
356.1875 434
356.25 8029.5
356.3125 8029.5
356.375 8029.5
356.4375 8029.5
356.5 8029.5
356.5625 8029.5
356.625 8029.5
356.6875 8029.5
356.75 8029.5
356.8125 8029.5
356.875 8029.5
356.9375 8029.5
357 4058
357.0625 9055
357.125 22872
357.1875 39496
357.25 31332
357.3125 9617
357.375 1217
357.4375 6616
357.5 6616
357.5625 6616
357.625 6616
357.6875 19012
357.75 19962
357.8125 8534
357.875 1095
357.9375 7575
358 7575
358.0625 7575
358.125 7575
358.1875 7575
358.25 4397
358.3125 37207
358.375 64262
358.4375 39290
358.5 6563
358.5625 778
358.625 6616
358.6875 6616
358.75 6616
358.8125 6616
358.875 6616
358.9375 6616
359 6616
359.0625 6616
359.125 9576
359.1875 20485
359.25 14303
359.3125 2964
359.375 346
359.4375 6589.5
359.5 6589.5
359.5625 6589.5
359.625 6589.5
359.6875 6589.5
359.75 6589.5
359.8125 6589.5
359.875 6589.5
359.9375 6589.5
360 6589.5
360.0625 6589.5
360.125 6589.5
360.1875 6589.5
360.25 6589.5
360.3125 6589.5
360.375 6589.5
360.4375 6589.5
360.5 6589.5
360.5625 6589.5
360.625 6589.5
360.6875 9324
360.75 28761
360.8125 32111
360.875 14456
360.9375 1787
361 5754.5
361.0625 5754.5
361.125 5754.5
361.1875 5754.5
361.25 5754.5
361.3125 5754.5
361.375 4018
361.4375 9332
361.5 7538
361.5625 2244
361.625 284
361.6875 8337
361.75 8337
361.8125 8337
361.875 8337
361.9375 8337
362 8337
362.0625 8337
362.125 8337
362.1875 8337
362.25 8337
362.3125 8337
362.375 8337
362.4375 8337
362.5 8337
362.5625 8337
362.625 8337
362.6875 8337
362.75 8337
362.8125 8337
362.875 8337
362.9375 8337
363 4946
363.0625 24074
363.125 36035
363.1875 20784
363.25 3212
363.3125 8038
363.375 8038
363.4375 8038
363.5 8038
363.5625 25002
363.625 56427
363.6875 44119
363.75 13310
363.8125 2797
363.875 371
363.9375 8538
364 8538
364.0625 8538
364.125 8538
364.1875 8538
364.25 8538
364.3125 8538
364.375 8538
364.4375 8538
364.5 8538
364.5625 8538
364.625 8538
364.6875 8538
364.75 8538
364.8125 8538
364.875 8538
364.9375 8538
365 8538
365.0625 8538
365.125 8538
365.1875 8538
365.25 9417
365.3125 25290
365.375 24727
365.4375 9760
365.5 9136
365.5625 34468
365.625 48951
365.6875 27839
365.75 5236
365.8125 604
365.875 9431.5
365.9375 9431.5
366 9431.5
366.0625 8538
366.125 35236
366.1875 66433
366.25 63932
366.3125 29060
366.375 4529
366.4375 503
366.5 11438
366.5625 11438
366.625 11438
366.6875 11438
366.75 11438
366.8125 11438
366.875 11438
366.9375 5994
367 18755
367.0625 21087
367.125 9446
367.1875 34089
367.25 70021
367.3125 48054
367.375 9355
367.4375 1038
367.5 10774
367.5625 10774
367.625 10774
367.6875 10774
367.75 10774
367.8125 10774
367.875 10774
367.9375 10774
368 10774
368.0625 10774
368.125 10774
368.1875 10774
368.25 10774
368.3125 10774
368.375 10774
368.4375 10774
368.5 10774
368.5625 10774
368.625 10774
368.6875 10774
368.75 10774
368.8125 10774
368.875 10774
368.9375 10774
369 11438
369.0625 35543
369.125 39942
369.1875 30922
369.25 38814
369.3125 38037
369.375 16031
369.4375 2002
369.5 14518
369.5625 14518
369.625 14518
369.6875 14518
369.75 14518
369.8125 14518
369.875 14518
369.9375 14518
370 14518
370.0625 14518
370.125 14518
370.1875 6987
370.25 15082
370.3125 10774
370.375 2454
370.4375 335
370.5 11106
370.5625 11106
370.625 11106
370.6875 11106
370.75 11106
370.8125 11106
370.875 11106
370.9375 11106
371 11106
371.0625 13954
371.125 29563
371.1875 20132
371.25 3718
371.3125 13751
371.375 28436
371.4375 19481
371.5 17514
371.5625 29619
371.625 30496
371.6875 26745
371.75 17201
371.8125 4124
371.875 563
371.9375 7383
372 3617
372.0625 7383
372.125 4598
372.1875 516
372.25 7383
372.3125 7383
372.375 7383
372.4375 7383
372.5 7383
372.5625 7383
372.625 7383
372.6875 7383
372.75 7383
372.8125 7383
372.875 7383
372.9375 7383
373 7383
373.0625 7383
373.125 12786
373.1875 38595
373.25 42902
373.3125 20242
373.375 3618
373.4375 365
