# Supplementary material for: Isotope pattern deconvolution for peptide mass spectrometry by non-negative least squares/least absolute deviation template matching
Source: BMC Bioinformatics. 2012 Nov 8;13:291. doi: 10.1186/1471-2105-13-291 (PMC3608065; doi:10.1186/1471-2105-13-291)
Supplement: Additional file 4 — Overlapping peptide signals. [file 1471-2105-13-291-S4.zip › overlaps/Analysis02.txt]

"V1" "V2"
329.0625 11629
329.125 39831
329.1875 53414
329.25 34498
329.3125 10747
329.375 1406
329.4375 7384
329.5 7384
329.5625 5147
329.625 14058
329.6875 14023
329.75 5684
329.8125 735
329.875 7384
329.9375 1006
330 2813
330.0625 2719
330.125 902
330.1875 7384
330.25 7384
330.3125 7384
330.375 7384
330.4375 7384
330.5 7384
330.5625 7384
330.625 7384
330.6875 7384
330.75 7384
330.8125 7384
330.875 7384
330.9375 7384
331 22812
331.0625 87590
331.125 116929
331.1875 65336
331.25 13790
331.3125 1970
331.375 7384
331.4375 7384
331.5 7384
331.5625 7384
331.625 7384
331.6875 7384
331.75 1006
331.8125 2813
331.875 2719
331.9375 902
332 6534
332.0625 6534
332.125 4855
332.1875 10548
332.25 7384
332.3125 1332
332.375 5147
332.4375 5147
332.5 5147
332.5625 5147
332.625 5147
332.6875 5147
332.75 5147
332.8125 23638
332.875 78839
332.9375 96486
333 57466
333.0625 29213
333.125 24483
333.1875 32761
333.25 41764
333.3125 25562
333.375 5020
333.4375 517
333.5 6617
333.5625 6617
333.625 6617
333.6875 1958
333.75 9820
333.8125 15463
333.875 10050
333.9375 18955
334 48424
334.0625 62900
334.125 47733
334.1875 21676
334.25 4655
334.3125 601
334.375 8511
334.4375 8511
334.5 8511
334.5625 8511
334.625 8511
334.6875 8511
334.75 8511
334.8125 8511
334.875 8511
334.9375 6402
335 21653
335.0625 30439
335.125 23419
335.1875 11176
335.25 3252
335.3125 384
335.375 8511
335.4375 8511
335.5 8511
335.5625 8511
335.625 8511
335.6875 8511
335.75 8511
335.8125 3041
335.875 8511
335.9375 8677
336 3571
336.0625 439
336.125 6772
336.1875 6772
336.25 6772
336.3125 6617
336.375 16599
336.4375 14885
336.5 5181
336.5625 601
336.625 8677
336.6875 8677
336.75 8677
336.8125 8677
336.875 8677
336.9375 20377
337 44023
337.0625 31357
337.125 6927
337.1875 833
337.25 8511
337.3125 8511
337.375 9625
337.4375 20375
337.5 24950
337.5625 38885
337.625 42894
337.6875 20558
337.75 3338
337.8125 405
337.875 14223
337.9375 29618
338 19628
338.0625 3436
338.125 429
338.1875 13098
338.25 13098
338.3125 13098
338.375 13098
338.4375 13098
338.5 13098
338.5625 13098
338.625 13098
338.6875 15477
338.75 33952
338.8125 29570
338.875 15836
338.9375 25589
339 61412
339.0625 81367
339.125 54878
339.1875 18169
339.25 2038
339.3125 15477
339.375 15477
339.4375 15477
339.5 15477
339.5625 15477
339.625 15477
339.6875 15477
339.75 8611
339.8125 26157
339.875 28967
339.9375 13098
340 14945
340.0625 27656
340.125 18545
340.1875 3414
340.25 441
340.3125 17574
340.375 37362
340.4375 25797
340.5 5184
340.5625 621
340.625 25977
340.6875 25977
340.75 25977
340.8125 25977
340.875 11143
340.9375 33987
341 42039
341.0625 30769
341.125 28329
341.1875 28890
341.25 33159
341.3125 41053
341.375 27461
341.4375 5696
341.5 601
341.5625 28329
341.625 28329
341.6875 28329
341.75 28329
341.8125 28329
341.875 28329
341.9375 29111
342 78304
342.0625 102915
342.125 119708
342.1875 144124
342.25 124414
342.3125 61108
342.375 44730
342.4375 68579
342.5 65572
342.5625 109716
342.625 157001
342.6875 107556
342.75 51786
342.8125 32083
342.875 15518
342.9375 20050
343 63735
343.0625 101012
343.125 71992
343.1875 45309
343.25 70207
343.3125 73728
343.375 38432
343.4375 9254
343.5 1031
343.5625 5373
343.625 12150
343.6875 9333
343.75 2439
343.8125 257
343.875 11062.5
343.9375 11062.5
344 11062.5
344.0625 566
344.125 1601
344.1875 5397
344.25 11218
344.3125 10907
344.375 4532
344.4375 586
344.5 9333
344.5625 9333
344.625 9333
344.6875 9333
344.75 3349
344.8125 9878
344.875 13952
344.9375 31055
345 63345
345.0625 77287
345.125 55693
345.1875 22043
345.25 3368
345.3125 439
345.375 5649
345.4375 5649
345.5 5649
345.5625 5649
345.625 5649
345.6875 5649
345.75 5649
345.8125 5649
345.875 3394
345.9375 35267
346 82053
346.0625 82211
346.125 40821
346.1875 11686
346.25 2395
346.3125 304
346.375 8813.5
346.4375 8813.5
346.5 5901
346.5625 16468
346.625 17646
346.6875 11975
346.75 10307
346.8125 7749
346.875 17351
346.9375 43792
347 54358
347.0625 36562
347.125 21498
347.1875 18342
347.25 11122
347.3125 2139
347.375 236
347.4375 11122
347.5 11122
347.5625 531
347.625 1007
347.6875 531
347.75 19340
347.8125 48649
347.875 46659
347.9375 21484
348 5996
348.0625 16624
348.125 33731
348.1875 23132
348.25 4541
348.3125 540
348.375 11073
348.4375 11073
348.5 11247
348.5625 39947
348.625 53705
348.6875 34945
348.75 15418
348.8125 10089
348.875 6309
348.9375 12371
349 29948
349.0625 34615
349.125 20856
349.1875 7201
349.25 1146
349.3125 15330
349.375 15330
349.4375 15330
349.5 15330
349.5625 15330
349.625 15330
349.6875 15330
349.75 15330
349.8125 7775
349.875 22639
349.9375 23913
350 10120
350.0625 11073
350.125 21104
350.1875 14620
350.25 2918
350.3125 312
350.375 21104
350.4375 21104
350.5 11968
350.5625 26558
350.625 24808
350.6875 15242
350.75 26976
350.8125 88806
350.875 252824
350.9375 638611
351 1407860
351.0625 2264660
351.125 2446670
351.1875 1846100
351.25 1058470
351.3125 502741
351.375 291811
351.4375 419793
351.5 747089
351.5625 1097590
351.625 1103380
351.6875 665758
351.75 236191
351.8125 80768
351.875 58019
351.9375 135560
352 245610
352.0625 345873
352.125 368083
352.1875 262233
352.25 153972
352.3125 100388
352.375 41058
352.4375 6495
352.5 4151
352.5625 10815
352.625 39404
352.6875 70795
352.75 55997
352.8125 17657
352.875 4385
352.9375 10788
353 19042
353.0625 16078
353.125 7658
353.1875 5038
353.25 4339
353.3125 10363
353.375 26660
353.4375 29127
353.5 12823
353.5625 1562
353.625 6513
353.6875 6513
353.75 1804
353.8125 5230
353.875 5574
353.9375 2457
354 27336
354.0625 72611
354.125 71610
354.1875 29488
354.25 4875
354.3125 439
354.375 6531
354.4375 6531
354.5 6531
354.5625 6531
354.625 1487
354.6875 3194
354.75 2192
354.8125 371
354.875 6531
354.9375 23913
355 35984
355.0625 31324
355.125 18399
355.1875 13375
355.25 15814
355.3125 11900
355.375 4151
355.4375 1390
355.5 241
355.5625 11900
355.625 11900
355.6875 11900
355.75 11900
355.8125 11900
355.875 11900
355.9375 17502
356 46587
356.0625 45015
356.125 17433
356.1875 2142
356.25 11900
356.3125 11900
356.375 11900
356.4375 11900
356.5 11900
356.5625 11900
356.625 11900
356.6875 11900
356.75 11900
356.8125 11900
356.875 11900
356.9375 11247
357 49070
357.0625 97808
357.125 120297
357.1875 96260
357.25 54066
357.3125 32819
357.375 22885
357.4375 8677
357.5 1011
357.5625 15478
357.625 15478
357.6875 15478
357.75 15478
357.8125 15478
357.875 14647
357.9375 37351
358 40624
358.0625 36898
358.125 53755
358.1875 69410
358.25 52254
358.3125 26803
358.375 19223
358.4375 11669
358.5 4648
358.5625 7881
358.625 8594
358.6875 21970
358.75 38635
358.8125 25915
358.875 4937
358.9375 37150
359 94336
359.0625 88094
359.125 33148
359.1875 11791
359.25 15142
359.3125 9849
359.375 1520
359.4375 12751
359.5 12751
359.5625 12751
359.625 12751
359.6875 12751
359.75 3969
359.8125 11798
359.875 12751
359.9375 14936
360 27963
360.0625 28880
360.125 12320
360.1875 1487
360.25 11791
360.3125 11791
360.375 11791
360.4375 15479
360.5 36919
360.5625 30901
360.625 9654
360.6875 1115
360.75 14936
360.8125 14936
360.875 14936
360.9375 11696
361 49366
361.0625 68361
361.125 37527
361.1875 6386
361.25 675
361.3125 12535.5
361.375 12535.5
361.4375 12535.5
361.5 12535.5
361.5625 12535.5
361.625 12535.5
361.6875 12535.5
361.75 416
361.8125 17210
361.875 38556
361.9375 37572
362 27970
362.0625 20186
362.125 7749
362.1875 31575
362.25 65201
362.3125 45088
362.375 9086
362.4375 1074
362.5 35102
362.5625 111607
362.625 128173
362.6875 60698
362.75 19646
362.8125 27868
362.875 26377
362.9375 10362
363 1203
363.0625 14367.5
363.125 14367.5
363.1875 14367.5
363.25 14367.5
363.3125 27200
363.375 57344
363.4375 38950
363.5 7427
363.5625 902
363.625 19646
363.6875 19646
363.75 19646
363.8125 19646
363.875 3936
363.9375 30535
364 53068
364.0625 34119
364.125 7047
364.1875 891
364.25 16234.5
364.3125 16234.5
364.375 16234.5
364.4375 16234.5
364.5 16234.5
364.5625 16234.5
364.625 16234.5
364.6875 16234.5
364.75 16234.5
364.8125 236
364.875 77065
364.9375 172545
365 147438
365.0625 97049
365.125 87080
365.1875 43696
365.25 6965
365.3125 813
365.375 9730
365.4375 11525
365.5 24749
365.5625 17316
365.625 3514
365.6875 337
365.75 10627.5
365.8125 21907
365.875 84373
365.9375 114885
366 66894
366.0625 15153
366.125 1790
366.1875 12179
366.25 12179
366.3125 12179
366.375 12179
366.4375 12179
366.5 12179
366.5625 12179
366.625 12179
366.6875 12179
366.75 12179
366.8125 12179
366.875 12179
366.9375 4393
367 19917
367.0625 34213
367.125 27460
367.1875 9730
367.25 1677
367.3125 1597
367.375 1252
367.4375 299
367.5 12179
367.5625 12179
367.625 12179
367.6875 12179
367.75 12179
367.8125 12179
367.875 12179
367.9375 12179
368 12179
368.0625 12179
368.125 12179
368.1875 12179
368.25 12179
368.3125 12179
368.375 12179
368.4375 12179
368.5 12179
368.5625 12179
368.625 12179
368.6875 12179
368.75 12179
368.8125 515
368.875 16104
368.9375 31932
369 29343
369.0625 45029
369.125 71776
369.1875 64198
369.25 36437
369.3125 13233
369.375 1443
369.4375 12717
369.5 12717
369.5625 12179
369.625 34002
369.6875 34579
369.75 14510
369.8125 2354
369.875 12717
369.9375 51956
370 95196
370.0625 111421
370.125 86946
370.1875 37271
370.25 5459
370.3125 517
370.375 14510
370.4375 14510
370.5 11544
370.5625 46111
370.625 61625
370.6875 32627
370.75 7387
370.8125 5305
370.875 3328
370.9375 10634
371 39293
371.0625 63906
371.125 52661
371.1875 21733
371.25 3850
371.3125 386
371.375 12557
371.4375 12557
371.5 18133
371.5625 50920
371.625 52117
371.6875 23978
371.75 15406
371.8125 26734
371.875 28202
371.9375 20998
372 16847
372.0625 10631
372.125 2957
372.1875 364
372.25 11544
372.3125 11544
372.375 11544
372.4375 11544
372.5 11544
372.5625 11544
372.625 11544
372.6875 11544
372.75 11544
372.8125 11544
372.875 1092
372.9375 12397
373 23104
373.0625 15290
373.125 3137
373.1875 379
373.25 5586
373.3125 19412
373.375 23810
373.4375 20417
373.5 20215
373.5625 13001
373.625 2940
373.6875 899
373.75 331
