# Supplementary material for: Isotope pattern deconvolution for peptide mass spectrometry by non-negative least squares/least absolute deviation template matching
Source: BMC Bioinformatics. 2012 Nov 8;13:291. doi: 10.1186/1471-2105-13-291 (PMC3608065; doi:10.1186/1471-2105-13-291)
Supplement: Additional file 4 — Overlapping peptide signals. [file 1471-2105-13-291-S4.zip › overlaps/Analysis03.txt]

"V1" "V2"
329 3141
329.0625 10255
329.125 12022
329.1875 12038
329.25 18553
329.3125 18296
329.375 7676
329.4375 1009
329.5 9128
329.5625 9128
329.625 15863
329.6875 34874
329.75 25586
329.8125 6056
329.875 680
329.9375 9128
330 9128
330.0625 9128
330.125 9128
330.1875 9128
330.25 9128
330.3125 9128
330.375 9128
330.4375 9128
330.5 9128
330.5625 9128
330.625 9128
330.6875 9128
330.75 9128
330.8125 9128
330.875 90310
330.9375 188957
331 126375
331.0625 23276
331.125 3669
331.1875 471
331.25 11138.5
331.3125 11138.5
331.375 11138.5
331.4375 11138.5
331.5 11138.5
331.5625 11138.5
331.625 11138.5
331.6875 11138.5
331.75 11138.5
331.8125 11138.5
331.875 11138.5
331.9375 11138.5
332 11138.5
332.0625 11138.5
332.125 11138.5
332.1875 11138.5
332.25 44983
332.3125 118745
332.375 113546
332.4375 44149
332.5 6839
332.5625 843
332.625 12805
332.6875 12805
332.75 8020
332.8125 17936
332.875 13169
332.9375 2712
333 9128
333.0625 21837
333.125 23680
333.1875 17144
333.25 8389
333.3125 1264
333.375 9128
333.4375 9128
333.5 9128
333.5625 9128
333.625 9128
333.6875 9128
333.75 9128
333.8125 9128
333.875 9128
333.9375 9128
334 29955
334.0625 66511
334.125 49746
334.1875 12441
334.25 1468
334.3125 25338
334.375 62364
334.4375 54626
334.5 18451
334.5625 2203
334.625 12805
334.6875 12805
334.75 12805
334.8125 12805
334.875 12805
334.9375 12805
335 12805
335.0625 12805
335.125 12805
335.1875 12805
335.25 12805
335.3125 12805
335.375 12805
335.4375 12805
335.5 44622
335.5625 94935
335.625 65680
335.6875 13323
335.75 1625
335.8125 12441
335.875 12441
335.9375 12441
336 12441
336.0625 12441
336.125 12441
336.1875 12441
336.25 12441
336.3125 12441
336.375 12441
336.4375 12441
336.5 12441
336.5625 12441
336.625 12441
336.6875 12441
336.75 12441
336.8125 12441
336.875 12441
336.9375 12441
337 12441
337.0625 12441
337.125 12441
337.1875 12441
337.25 12441
337.3125 12441
337.375 12441
337.4375 12441
337.5 12441
337.5625 12441
337.625 12441
337.6875 12441
337.75 12441
337.8125 12441
337.875 12441
337.9375 12441
338 12441
338.0625 12441
338.125 12441
338.1875 12441
338.25 12441
338.3125 12441
338.375 12441
338.4375 12441
338.5 12441
338.5625 12441
338.625 12441
338.6875 12441
338.75 12441
338.8125 12441
338.875 12441
338.9375 12441
339 577
339.0625 1095
339.125 577
339.1875 18009
339.25 57088
339.3125 68683
339.375 37580
339.4375 9117
339.5 1010
339.5625 9117
339.625 9117
339.6875 9117
339.75 9117
339.8125 9117
339.875 9117
339.9375 19580
340 43029
340.0625 31495
340.125 7354
340.1875 785
340.25 9757
340.3125 9757
340.375 9757
340.4375 9757
340.5 9757
340.5625 9757
340.625 9757
340.6875 9757
340.75 9757
340.8125 9757
340.875 31374
340.9375 36252
341 16836
341.0625 2098
341.125 8235.5
341.1875 8235.5
341.25 8235.5
341.3125 8235.5
341.375 8235.5
341.4375 8235.5
341.5 8235.5
341.5625 8235.5
341.625 8235.5
341.6875 8235.5
341.75 8235.5
341.8125 8235.5
341.875 8235.5
341.9375 8235.5
342 8235.5
342.0625 8235.5
342.125 8235.5
342.1875 8235.5
342.25 732
342.3125 6260
342.375 10707
342.4375 6260
342.5 732
342.5625 7509.5
342.625 7509.5
342.6875 25240
342.75 74683
342.8125 80365
342.875 59522
342.9375 74881
343 77586
343.0625 42250
343.125 15649
343.1875 6578
343.25 3886
343.3125 2360
343.375 995
343.4375 27666
343.5 56957
343.5625 38675
343.625 7665
343.6875 977
343.75 25240
343.8125 25240
343.875 25240
343.9375 25240
344 25240
344.0625 25240
344.125 25240
344.1875 25240
344.25 25240
344.3125 25240
344.375 25240
344.4375 25240
344.5 25240
344.5625 25240
344.625 25240
344.6875 25240
344.75 25240
344.8125 25240
344.875 25240
344.9375 25240
345 25240
345.0625 6648
345.125 18693
345.1875 30584
345.25 38667
345.3125 199484
345.375 443702
345.4375 439912
345.5 263989
345.5625 154606
345.625 79253
345.6875 36718
345.75 23718
345.8125 10640
345.875 1413
345.9375 46632
346 100893
346.0625 74984
346.125 22126
346.1875 5870
346.25 536
346.3125 29038
346.375 62006
346.4375 43300
346.5 9142
346.5625 1187
346.625 22922
346.6875 23786
346.75 65985
346.8125 66647
346.875 27724
346.9375 4455
347 602
347.0625 24040.5
347.125 24040.5
347.1875 24040.5
347.25 24040.5
347.3125 24040.5
347.375 24040.5
347.4375 24040.5
347.5 24040.5
347.5625 24040.5
347.625 24040.5
347.6875 24040.5
347.75 24040.5
347.8125 24040.5
347.875 24040.5
347.9375 24040.5
348 24040.5
348.0625 24040.5
348.125 24040.5
348.1875 24040.5
348.25 24040.5
348.3125 30542
348.375 65910
348.4375 46759
348.5 10121
348.5625 1150
348.625 28381
348.6875 28381
348.75 28381
348.8125 28381
348.875 28381
348.9375 28381
349 28381
349.0625 28381
349.125 28381
349.1875 28381
349.25 28381
349.3125 28381
349.375 28381
349.4375 28381
349.5 28381
349.5625 28381
349.625 28381
349.6875 28381
349.75 28381
349.8125 28381
349.875 28381
349.9375 28381
350 28381
350.0625 28381
350.125 28381
350.1875 28381
350.25 28381
350.3125 28381
350.375 28381
350.4375 28381
350.5 28381
350.5625 15070
350.625 44479
350.6875 95333
350.75 126127
350.8125 81037
350.875 19362
350.9375 2245
351 65947.5
351.0625 24295
351.125 76765
351.1875 178291
351.25 320192
351.3125 458974
351.375 551541
351.4375 484310
351.5 277377
351.5625 165856
351.625 202390
351.6875 293451
351.75 374918
351.8125 394586
351.875 444203
351.9375 1010420
352 2390300
352.0625 3521380
352.125 3629130
352.1875 3034560
352.25 1940170
352.3125 814171
352.375 309853
352.4375 304565
352.5 617486
352.5625 1071080
352.625 1184860
352.6875 851848
352.75 571942
352.8125 397160
352.875 168630
352.9375 56260
353 276091
353.0625 597601
353.125 641827
353.1875 457270
353.25 242472
353.3125 71343
353.375 11098
353.4375 8661
353.5 21821
353.5625 22684
353.625 9420
353.6875 1078
353.75 18311
353.8125 18311
353.875 18311
353.9375 18311
354 37587
354.0625 97112
354.125 90499
354.1875 33788
354.25 4804
354.3125 421
354.375 11098
354.4375 11098
354.5 11098
354.5625 11098
354.625 11098
354.6875 11098
354.75 11098
354.8125 11098
354.875 11098
354.9375 11098
355 8318
355.0625 18311
355.125 47010
355.1875 73980
355.25 48655
355.3125 9506
355.375 1264
355.4375 14737.5
355.5 14737.5
355.5625 14737.5
355.625 14737.5
355.6875 14737.5
355.75 14737.5
355.8125 14737.5
355.875 14737.5
355.9375 14737.5
356 14737.5
356.0625 14737.5
356.125 14737.5
356.1875 14737.5
356.25 14737.5
356.3125 14737.5
356.375 14737.5
356.4375 14737.5
356.5 14737.5
356.5625 14737.5
356.625 14737.5
356.6875 14737.5
356.75 14737.5
356.8125 14737.5
356.875 14737.5
356.9375 14737.5
357 1238
357.0625 2940
357.125 2357
357.1875 589
357.25 14737.5
357.3125 14737.5
357.375 14737.5
357.4375 14737.5
357.5 14737.5
357.5625 14737.5
357.625 14737.5
357.6875 14737.5
357.75 14737.5
357.8125 14737.5
357.875 14737.5
357.9375 14737.5
358 14737.5
358.0625 14737.5
358.125 14737.5
358.1875 14737.5
358.25 14737.5
358.3125 14737.5
358.375 23559
358.4375 54560
358.5 43759
358.5625 12724
358.625 1518
358.6875 12724
358.75 12724
358.8125 12724
358.875 12724
358.9375 12724
359 16751
359.0625 108538
359.125 182533
359.1875 149848
359.25 92437
359.3125 75614
359.375 81517
359.4375 70314
359.5 26455
359.5625 4102
359.625 505
359.6875 12021
359.75 12021
359.8125 12021
359.875 12021
359.9375 12021
360 43359
360.0625 104448
360.125 98428
360.1875 49044
360.25 17135
360.3125 2162
360.375 11082
360.4375 11082
360.5 11082
360.5625 11082
360.625 11082
360.6875 11082
360.75 11082
360.8125 11082
360.875 11082
360.9375 11082
361 11082
361.0625 11082
361.125 11082
361.1875 11082
361.25 11082
361.3125 11082
361.375 11082
361.4375 11082
361.5 11082
361.5625 11082
361.625 11082
361.6875 11082
361.75 11082
361.8125 11082
361.875 11082
361.9375 11082
362 11082
362.0625 11082
362.125 11082
362.1875 11082
362.25 11082
362.3125 11082
362.375 11082
362.4375 11082
362.5 11082
362.5625 11082
362.625 11082
362.6875 11082
362.75 11082
362.8125 11082
362.875 11082
362.9375 11082
363 11082
363.0625 11082
363.125 11082
363.1875 3141
363.25 9260
363.3125 10030
363.375 4490
363.4375 628
363.5 12021
363.5625 12021
363.625 12021
363.6875 12021
363.75 12021
363.8125 12021
363.875 12021
363.9375 51458
364 71709
364.0625 39231
364.125 6242
364.1875 483
364.25 2217
364.3125 10143
364.375 14559
364.4375 7981
364.5 26941
364.5625 71079
364.625 100954
364.6875 113840
364.75 92071
364.8125 50653
364.875 43111
364.9375 46782
365 34789
365.0625 26053
365.125 20533
365.1875 10014
365.25 1466
365.3125 20533
365.375 20533
365.4375 20533
365.5 20533
365.5625 20533
365.625 20533
365.6875 20533
365.75 20533
365.8125 20533
365.875 20533
365.9375 20533
366 34242
366.0625 127407
366.125 189630
366.1875 138723
366.25 49462
366.3125 7596
366.375 722
366.4375 26053
366.5 26053
366.5625 26053
366.625 26053
366.6875 26053
366.75 26053
366.8125 26053
366.875 26053
366.9375 16105
367 43842
367.0625 43291
367.125 17056
367.1875 1993
367.25 18982
367.3125 29808
367.375 81390
367.4375 80936
367.5 33131
367.5625 5292
367.625 18829
367.6875 50974
367.75 52139
367.8125 21978
367.875 3465
367.9375 418
368 16580.5
368.0625 62292
368.125 132727
368.1875 91992
368.25 19135
368.3125 3098
368.375 475
368.4375 25893
368.5 25893
368.5625 25893
368.625 25893
368.6875 25893
368.75 25893
368.8125 25893
368.875 25893
368.9375 25893
369 25893
369.0625 25893
369.125 25893
369.1875 1308
369.25 4316
369.3125 4786
369.375 1832
369.4375 18829
369.5 18829
369.5625 18829
369.625 18829
369.6875 18829
369.75 18829
369.8125 18829
369.875 9829
369.9375 55333
370 106271
370.0625 151611
370.125 185196
370.1875 141391
370.25 62283
370.3125 57808
370.375 72912
370.4375 42709
370.5 32385
370.5625 70534
370.625 74376
370.6875 32944
370.75 5215
370.8125 534
370.875 32385
370.9375 10733
371 29067
371.0625 28631
371.125 11342
371.1875 15896
371.25 49515
371.3125 60634
371.375 30852
371.4375 5388
371.5 57641
371.5625 159312
371.625 165924
371.6875 80218
371.75 51804
371.8125 64125
371.875 38200
371.9375 6532
372 805
372.0625 3978
372.125 31530
372.1875 70383
372.25 66914
372.3125 27487
372.375 3977
372.4375 366
372.5 12053
372.5625 12053
372.625 12053
372.6875 890
372.75 2684
372.8125 2778
372.875 12053
372.9375 26547
373 22448
373.0625 7155
373.125 842
373.1875 20016
373.25 65315
373.3125 76477
373.375 36976
373.4375 6348
373.5 920
373.5625 41163
373.625 92945
373.6875 113914
373.75 111338
373.8125 68905
373.875 15346
373.9375 1866
