# Supplementary material for: Isotope pattern deconvolution for peptide mass spectrometry by non-negative least squares/least absolute deviation template matching
Source: BMC Bioinformatics. 2012 Nov 8;13:291. doi: 10.1186/1471-2105-13-291 (PMC3608065; doi:10.1186/1471-2105-13-291)
Supplement: Additional file 4 — Overlapping peptide signals. [file 1471-2105-13-291-S4.zip › overlaps/Analysis04.txt]

"V1" "V2"
329 31063
329.0625 19945
329.125 32832
329.1875 45546
329.25 34681
329.3125 13304
329.375 43090
329.4375 94498
329.5 74118
329.5625 23846
329.625 33429
329.6875 58483
329.75 45033
329.8125 18300
329.875 6854
329.9375 3435
330 6991
330.0625 9029
330.125 14942
330.1875 26094
330.25 24057
330.3125 9627
330.375 1213
330.4375 7208
330.5 7208
330.5625 7208
330.625 7208
330.6875 7208
330.75 7208
330.8125 7208
330.875 6482
330.9375 56742
331 123599
331.0625 112549
331.125 44674
331.1875 7208
331.25 682
331.3125 4639
331.375 9654
331.4375 6248
331.5 847
331.5625 7059.5
331.625 7059.5
331.6875 7059.5
331.75 7059.5
331.8125 7059.5
331.875 7059.5
331.9375 7059.5
332 7059.5
332.0625 7059.5
332.125 7059.5
332.1875 2466
332.25 5399
332.3125 3828
332.375 717
332.4375 6854
332.5 6854
332.5625 6854
332.625 6854
332.6875 6854
332.75 6854
332.8125 6854
332.875 6854
332.9375 6854
333 1997
333.0625 30254
333.125 57819
333.1875 37887
333.25 7128
333.3125 1601
333.375 1967
333.4375 1675
333.5 465
333.5625 6248
333.625 6248
333.6875 10832
333.75 49790
333.8125 104197
333.875 118204
333.9375 72742
334 35751
334.0625 37431
334.125 34329
334.1875 21419
334.25 16746
334.3125 11749
334.375 4375
334.4375 465
334.5 10723.5
334.5625 10723.5
334.625 10723.5
334.6875 6351
334.75 29388
334.8125 56040
334.875 51910
334.9375 22275
335 3362
335.0625 344
335.125 13761.5
335.1875 13761.5
335.25 13761.5
335.3125 13761.5
335.375 13761.5
335.4375 13761.5
335.5 13761.5
335.5625 13761.5
335.625 13761.5
335.6875 13761.5
335.75 13761.5
335.8125 13761.5
335.875 975
335.9375 2874
336 27987
336.0625 60807
336.125 50108
336.1875 15774
336.25 1883
336.3125 19230
336.375 10615
336.4375 47524
336.5 69189
336.5625 40809
336.625 8290
336.6875 36910
336.75 76629
336.8125 58987
336.875 27650
336.9375 49859
337 89643
337.0625 86481
337.125 56476
337.1875 48464
337.25 39352
337.3125 17041
337.375 2589
337.4375 9452.5
337.5 9452.5
337.5625 9452.5
337.625 9452.5
337.6875 9452.5
337.75 9452.5
337.8125 9452.5
337.875 9452.5
337.9375 9452.5
338 2186
338.0625 4818
338.125 25047
338.1875 60144
338.25 61229
338.3125 27871
338.375 5990
338.4375 765
338.5 13313
338.5625 13313
338.625 13313
338.6875 13313
338.75 5214
338.8125 32551
338.875 75344
338.9375 79362
339 37926
339.0625 6923
339.125 5004
339.1875 14142
339.25 16952
339.3125 7852
339.375 790
339.4375 11587
339.5 11587
339.5625 11587
339.625 11587
339.6875 11587
339.75 11587
339.8125 5633
339.875 12089
339.9375 8284
340 1396
340.0625 11587
340.125 11587
340.1875 11587
340.25 11587
340.3125 11587
340.375 11587
340.4375 11587
340.5 11587
340.5625 11587
340.625 11587
340.6875 11587
340.75 11587
340.8125 11587
340.875 2810
340.9375 13313
341 40590
341.0625 84124
341.125 95377
341.1875 78245
341.25 73913
341.3125 54931
341.375 18311
341.4375 2776
341.5 283
341.5625 12593
341.625 12593
341.6875 12593
341.75 12593
341.8125 12593
341.875 12593
341.9375 12593
342 12593
342.0625 12593
342.125 11587
342.1875 24624
342.25 16935
342.3125 3303
342.375 354
342.4375 12217.5
342.5 12217.5
342.5625 12217.5
342.625 12217.5
342.6875 12217.5
342.75 12217.5
342.8125 5462
342.875 12593
342.9375 23442
343 85400
343.0625 197033
343.125 270152
343.1875 362296
343.25 417147
343.3125 273086
343.375 99443
343.4375 51602
343.5 27501
343.5625 6255
343.625 627
343.6875 17479
343.75 17479
343.8125 17479
343.875 17479
343.9375 17479
344 2769
344.0625 37105
344.125 103450
344.1875 126673
344.25 78379
344.3125 28726
344.375 12477
344.4375 13502
344.5 16275
344.5625 10396
344.625 1739
344.6875 16264
344.75 16264
344.8125 16264
344.875 16264
344.9375 12346
345 35021
345.0625 43618
345.125 33221
345.1875 17550
345.25 26804
345.3125 71282
345.375 91102
345.4375 56756
345.5 17479
345.5625 2786
345.625 372
345.6875 11371
345.75 11371
345.8125 11371
345.875 11371
345.9375 11371
346 11371
346.0625 11371
346.125 31294
346.1875 70226
346.25 53536
346.3125 14040
346.375 1693
346.4375 13030
346.5 13030
346.5625 558
346.625 3155
346.6875 4535
346.75 9171
346.8125 20276
346.875 22907
346.9375 16253
347 32232
347.0625 55467
347.125 42529
347.1875 13030
347.25 1524
347.3125 5561
347.375 15085
347.4375 14831
347.5 5806
347.5625 672
347.625 13243
347.6875 13243
347.75 13243
347.8125 13243
347.875 13243
347.9375 13243
348 13243
348.0625 13243
348.125 2766
348.1875 6231
348.25 4629
348.3125 981
348.375 14831
348.4375 14831
348.5 14831
348.5625 14831
348.625 17979
348.6875 46887
348.75 49783
348.8125 53640
348.875 109435
348.9375 154657
349 115354
349.0625 55511
349.125 44359
349.1875 46344
349.25 34824
349.3125 19959
349.375 7030
349.4375 768
349.5 17979
349.5625 17979
349.625 17979
349.6875 17979
349.75 17979
349.8125 17979
349.875 17979
349.9375 17979
350 17979
350.0625 17979
350.125 17979
350.1875 17979
350.25 17979
350.3125 17979
350.375 17979
350.4375 17979
350.5 17979
350.5625 13243
350.625 52212
350.6875 74661
350.75 50342
350.8125 18764
350.875 5561
350.9375 18768
351 53290
351.0625 81991
351.125 101070
351.1875 90984
351.25 44443
351.3125 28873
351.375 64490
351.4375 99985
351.5 98352
351.5625 59060
351.625 17242
351.6875 1722
351.75 455
351.8125 13211
351.875 52850
351.9375 261519
352 644586
352.0625 821914
352.125 671580
352.1875 572847
352.25 581533
352.3125 420453
352.375 160280
352.4375 69509
352.5 147537
352.5625 242510
352.625 244467
352.6875 187434
352.75 148010
352.8125 110324
352.875 61569
352.9375 26611
353 13218
353.0625 53950
353.125 119219
353.1875 138565
353.25 117115
353.3125 82716
353.375 55836
353.4375 67702
353.5 71957
353.5625 35825
353.625 5893
353.6875 758
353.75 28868
353.8125 28868
353.875 28868
353.9375 28868
354 11444
354.0625 28868
354.125 27161
354.1875 13986
354.25 8469
354.3125 4825
354.375 1092
354.4375 17512
354.5 11275
354.5625 23962
354.625 16677
354.6875 8989
354.75 12701
354.8125 9023
354.875 10729
354.9375 28194
355 60084
355.0625 76720
355.125 61822
355.1875 51264
355.25 43460
355.3125 87234
355.375 167785
355.4375 139666
355.5 44988
355.5625 17512
355.625 29609
355.6875 27436
355.75 10664
355.8125 1886
355.875 312
355.9375 16173
356 16173
356.0625 16173
356.125 6813
356.1875 16197
356.25 48289
356.3125 79932
356.375 55045
356.4375 12262
356.5 1348
356.5625 15520.5
356.625 15520.5
356.6875 15520.5
356.75 15520.5
356.8125 15520.5
356.875 15520.5
356.9375 15520.5
357 19159
357.0625 52284
357.125 62069
357.1875 85267
357.25 122026
357.3125 94523
357.375 33906
357.4375 7421
357.5 1391
357.5625 14743.5
357.625 14743.5
357.6875 14743.5
357.75 14743.5
357.8125 14743.5
357.875 14743.5
357.9375 23266
358 52252
358.0625 62889
358.125 59308
358.1875 34894
358.25 6746
358.3125 836
358.375 11463
358.4375 6323
358.5 16173
358.5625 14868
358.625 8522
358.6875 7555
358.75 4924
358.8125 4202
358.875 9264
358.9375 34564
359 74989
359.0625 81879
359.125 54039
359.1875 28644
359.25 10583
359.3125 1208
359.375 10322
359.4375 14619
359.5 31706
359.5625 22829
359.625 5283
359.6875 698
359.75 5057
359.8125 26180
359.875 39240
359.9375 22090
360 20283
360.0625 39832
360.125 32029
360.1875 9425
360.25 1053
360.3125 18233
360.375 18233
360.4375 18233
360.5 10061
360.5625 34510
360.625 93319
360.6875 128069
360.75 74746
360.8125 16183
360.875 41214
360.9375 73395
361 47298
361.0625 9385
361.125 1580
361.1875 22459.5
361.25 22459.5
361.3125 22459.5
361.375 22459.5
361.4375 22459.5
361.5 22459.5
361.5625 22459.5
361.625 22459.5
361.6875 22459.5
361.75 22459.5
361.8125 22459.5
361.875 6959
361.9375 24453
362 66735
362.0625 95613
362.125 62497
362.1875 15959
362.25 2393
362.3125 29879.5
362.375 29879.5
362.4375 29879.5
362.5 29879.5
362.5625 29879.5
362.625 29879.5
362.6875 29879.5
362.75 29879.5
362.8125 29879.5
362.875 29879.5
362.9375 33624
363 78536
363.0625 63750
363.125 68495
363.1875 115190
363.25 109199
363.3125 68609
363.375 53011
363.4375 55105
363.5 57035
363.5625 41554
363.625 19406
363.6875 3061
363.75 393
363.8125 34185.5
363.875 16849
363.9375 35776
364 40625
364.0625 57319
364.125 84160
364.1875 75272
364.25 34747
364.3125 5660
364.375 651
364.4375 28713
364.5 27730
364.5625 74114
364.625 71996
364.6875 30637
364.75 16553
364.8125 55294
364.875 143733
364.9375 286298
365 419163
365.0625 428056
365.125 311685
365.1875 162392
365.25 51227
365.3125 7762
365.375 744
365.4375 24250
365.5 24250
365.5625 24250
365.625 24250
365.6875 24250
365.75 24250
365.8125 8095
365.875 25840
365.9375 29696
366 24625
366.0625 38132
366.125 43411
366.1875 21191
366.25 11693
366.3125 23846
366.375 24250
366.4375 17653
366.5 16953
366.5625 10249
366.625 4547
366.6875 8435
366.75 36451
366.8125 66984
366.875 49380
366.9375 20488
367 64864
367.0625 131598
367.125 132763
367.1875 82958
367.25 33979
367.3125 5200
367.375 325
367.4375 17699
367.5 17699
367.5625 17699
367.625 17699
367.6875 17699
367.75 17699
367.8125 17699
367.875 17699
367.9375 6942
368 15147
368.0625 20068
368.125 30570
368.1875 38902
368.25 35727
368.3125 25090
368.375 10226
368.4375 1294
368.5 20068
368.5625 20068
368.625 20068
368.6875 20068
368.75 20068
368.8125 20068
368.875 20068
368.9375 20068
369 4774
369.0625 22213
369.125 77771
369.1875 147009
369.25 142170
369.3125 69487
369.375 16730
369.4375 1901
369.5 21350.5
369.5625 21350.5
369.625 21350.5
369.6875 21350.5
369.75 21350.5
369.8125 21350.5
369.875 21350.5
369.9375 21350.5
370 13838
370.0625 57303
370.125 80648
370.1875 47061
370.25 9856
370.3125 1031
370.375 21151
370.4375 21151
370.5 21151
370.5625 21151
370.625 5886
370.6875 17745
370.75 31863
370.8125 41669
370.875 41171
370.9375 41477
371 86562
371.0625 178386
371.125 312733
371.1875 384153
371.25 335095
371.3125 236104
371.375 120118
371.4375 33570
371.5 26751
371.5625 24458
371.625 10648
371.6875 1937
371.75 354
371.8125 8984
371.875 26219
371.9375 40781
372 39609
372.0625 31267
372.125 27912
372.1875 20089
372.25 14775
372.3125 69724
372.375 134332
372.4375 105325
372.5 33155
372.5625 4586
372.625 344
372.6875 17745
372.75 1592
372.8125 5145
372.875 35365
372.9375 95581
373 119683
373.0625 117546
373.125 111473
373.1875 64100
373.25 14733
373.3125 3477
373.375 672
373.4375 17745
373.5 17745
373.5625 17745
373.625 17745
373.6875 17745
373.75 17745
373.8125 4709
373.875 9790
373.9375 6326
374 10399
