# Supplementary material for: Isotope pattern deconvolution for peptide mass spectrometry by non-negative least squares/least absolute deviation template matching
Source: BMC Bioinformatics. 2012 Nov 8;13:291. doi: 10.1186/1471-2105-13-291 (PMC3608065; doi:10.1186/1471-2105-13-291)
Supplement: Additional file 4 — Overlapping peptide signals. [file 1471-2105-13-291-S4.zip › overlaps/Analysis05.txt]

"V1" "V2"
329 10969
329.0625 16933
329.125 41995
329.1875 66221
329.25 65239
329.3125 52399
329.375 29317
329.4375 5572
329.5 651
329.5625 5572
329.625 5572
329.6875 2086
329.75 5022
329.8125 4257
329.875 3119
329.9375 7758
330 15695
330.0625 18355
330.125 14064
330.1875 25396
330.25 40215
330.3125 26397
330.375 5551
330.4375 664
330.5 5572
330.5625 5572
330.625 5572
330.6875 5572
330.75 5572
330.8125 5572
330.875 4190
330.9375 19823
331 52114
331.0625 67500
331.125 40535
331.1875 9399
331.25 1036
331.3125 5572
331.375 5572
331.4375 5572
331.5 5572
331.5625 5572
331.625 5572
331.6875 5572
331.75 5572
331.8125 1537
331.875 4496
331.9375 12053
332 28274
332.0625 40764
332.125 35834
332.1875 22356
332.25 11346
332.3125 4696
332.375 4653
332.4375 6482
332.5 3717
332.5625 519
332.625 5593
332.6875 1038
332.75 2116
332.8125 8471
332.875 17791
332.9375 15499
333 5262
333.0625 632
333.125 2815
333.1875 7394
333.25 6708
333.3125 2051
333.375 5390
333.4375 5390
333.5 5390
333.5625 5390
333.625 5390
333.6875 5390
333.75 5390
333.8125 5858
333.875 14176
333.9375 13060
334 10836
334.0625 17968
334.125 31814
334.1875 36310
334.25 21181
334.3125 5635
334.375 1762
334.4375 452
334.5 5562
334.5625 5562
334.625 5562
334.6875 4684
334.75 10784
334.8125 9916
334.875 5489
334.9375 2559
335 1378
335.0625 4344
335.125 7534
335.1875 9848
335.25 10159
335.3125 7698
335.375 5390
335.4375 3073
335.5 436
335.5625 10243
335.625 22003
335.6875 20048
335.75 12882
335.8125 6916
335.875 1304
335.9375 10775
336 35988
336.0625 44530
336.125 23551
336.1875 8512
336.25 9869
336.3125 8180
336.375 2683
336.4375 269
336.5 5584
336.5625 5584
336.625 11162
336.6875 24532
336.75 17978
336.8125 9313
336.875 14840
336.9375 15655
337 11246
337.0625 9160
337.125 5414
337.1875 1189
337.25 125
337.3125 6952.5
337.375 6952.5
337.4375 6952.5
337.5 6952.5
337.5625 6952.5
337.625 6952.5
337.6875 6952.5
337.75 6952.5
337.8125 3187
337.875 6803
337.9375 4752
338 1010
338.0625 135
338.125 5725
338.1875 5725
338.25 5725
338.3125 5725
338.375 5725
338.4375 5725
338.5 5725
338.5625 5725
338.625 5725
338.6875 5725
338.75 5725
338.8125 2318
338.875 9189
338.9375 12473
339 6989
339.0625 5641
339.125 12998
339.1875 14812
339.25 7928
339.3125 2058
339.375 290
339.4375 6896
339.5 6896
339.5625 6896
339.625 6896
339.6875 6896
339.75 6896
339.8125 6896
339.875 6896
339.9375 6896
340 1448
340.0625 5527
340.125 7269
340.1875 12325
340.25 36182
340.3125 50816
340.375 30967
340.4375 8102
340.5 1685
340.5625 161
340.625 14221
340.6875 30629
340.75 21624
340.8125 4590
340.875 503
340.9375 2647
341 5725
341.0625 8345
341.125 20439
341.1875 30716
341.25 24061
341.3125 15497
341.375 14644
341.4375 11795
341.5 11637
341.5625 16032
341.625 23050
341.6875 28802
341.75 21912
341.8125 12640
341.875 19782
341.9375 22963
342 18114
342.0625 16219
342.125 11065
342.1875 4128
342.25 1905
342.3125 394
342.375 3655
342.4375 10802
342.5 11633
342.5625 5085
342.625 643
342.6875 3974
342.75 15329
342.8125 20934
342.875 13498
342.9375 11081
343 32939
343.0625 60708
343.125 76776
343.1875 84464
343.25 107612
343.3125 127887
343.375 103434
343.4375 56890
343.5 27285
343.5625 8396
343.625 1065
343.6875 11633
343.75 11633
343.8125 11633
343.875 11633
343.9375 11633
344 373
344.0625 1644
344.125 7535
344.1875 22668
344.25 44610
344.3125 57270
344.375 45932
344.4375 30030
344.5 27835
344.5625 21979
344.625 8293
344.6875 1307
344.75 3927
344.8125 11791
344.875 26370
344.9375 33671
345 21969
345.0625 10509
345.125 22987
345.1875 44314
345.25 45231
345.3125 32709
345.375 23945
345.4375 11864
345.5 2156
345.5625 7767
345.625 17153
345.6875 23535
345.75 33670
345.8125 33030
345.875 27227
345.9375 42615
346 48728
346.0625 26668
346.125 7537
346.1875 1970
346.25 228
346.3125 11827.5
346.375 11827.5
346.4375 11827.5
346.5 11827.5
346.5625 24401
346.625 68414
346.6875 69967
346.75 29454
346.8125 4537
346.875 7663
346.9375 19733
347 19699
347.0625 20192
347.125 35409
347.1875 35146
347.25 14575
347.3125 2004
347.375 125
347.4375 12099
347.5 4943
347.5625 12887
347.625 12099
347.6875 4464
347.75 852
347.8125 3035
347.875 5299
347.9375 8252
348 15126
348.0625 24684
348.125 25790
348.1875 13671
348.25 2346
348.3125 9662
348.375 21177
348.4375 16258
348.5 4304
348.5625 500
348.625 7375
348.6875 7375
348.75 7375
348.8125 15496
348.875 38573
348.9375 39859
349 29782
349.0625 36031
349.125 42936
349.1875 33392
349.25 17454
349.3125 7373
349.375 2770
349.4375 1814
349.5 581
349.5625 9662
349.625 9662
349.6875 9662
349.75 9662
349.8125 9662
349.875 2609
349.9375 14050
350 22348
350.0625 14156
350.125 3171
350.1875 369
350.25 14156
350.3125 14156
350.375 14156
350.4375 14156
350.5 2746
350.5625 7377
350.625 14344
350.6875 19510
350.75 14539
350.8125 5898
350.875 2560
350.9375 2889
351 20616
351.0625 40650
351.125 31025
351.1875 9454
351.25 9994
351.3125 33013
351.375 74883
351.4375 101242
351.5 74542
351.5625 27528
351.625 31441
351.6875 63928
351.75 55009
351.8125 18834
351.875 2650
351.9375 44760
352 192992
352.0625 355187
352.125 383688
352.1875 294774
352.25 170483
352.3125 63840
352.375 22015
352.4375 50359
352.5 74031
352.5625 94082
352.625 128267
352.6875 107176
352.75 46404
352.8125 19449
352.875 15137
352.9375 19927
353 15932
353.0625 8271
353.125 7034
353.1875 4558
353.25 897
353.3125 15932
353.375 15932
353.4375 15932
353.5 15932
353.5625 15932
353.625 15932
353.6875 15932
353.75 15932
353.8125 676
353.875 1901
353.9375 22261
354 43592
354.0625 29084
354.125 18870
354.1875 29831
354.25 21016
354.3125 4743
354.375 540
354.4375 12597
354.5 12597
354.5625 12597
354.625 12597
354.6875 12597
354.75 12597
354.8125 2264
354.875 5107
354.9375 3801
355 10084
355.0625 30445
355.125 43674
355.1875 62414
355.25 87599
355.3125 74040
355.375 32313
355.4375 7748
355.5 765
355.5625 5858
355.625 5858
355.6875 5858
355.75 5858
355.8125 5858
355.875 915
355.9375 1899
356 3805
356.0625 7420
356.125 13692
356.1875 23721
356.25 25926
356.3125 13979
356.375 12597
356.4375 28356
356.5 30520
356.5625 14068
356.625 2530
356.6875 265
356.75 7187
356.8125 5858
356.875 13417
356.9375 10607
357 3035
357.0625 389
357.125 623
357.1875 5754
357.25 13436
357.3125 13067
357.375 5362
357.4375 646
357.5 5754
357.5625 5754
357.625 5754
357.6875 5754
357.75 5754
357.8125 5754
357.875 5754
357.9375 7187
358 19854
358.0625 22799
358.125 17985
358.1875 14770
358.25 11996
358.3125 10727
358.375 8569
358.4375 3573
358.5 458
358.5625 5754
358.625 5754
358.6875 5754
358.75 5754
358.8125 5754
358.875 4549
358.9375 16341
359 21960
359.0625 23193
359.125 24544
359.1875 15121
359.25 3104
359.3125 375
359.375 5754
359.4375 5754
359.5 5754
359.5625 5754
359.625 5754
359.6875 5754
359.75 5754
359.8125 5754
359.875 5754
359.9375 249
360 10842
360.0625 31210
360.125 34817
360.1875 17787
360.25 4576
360.3125 995
360.375 136
360.4375 5391
360.5 12082
360.5625 9232
360.625 2477
360.6875 330
360.75 7154
360.8125 7154
360.875 438
360.9375 1109
361 5928
361.0625 11688
361.125 21993
361.1875 30774
361.25 20553
361.3125 4412
361.375 412
361.4375 5928
361.5 5928
361.5625 5928
361.625 5928
361.6875 5994
361.75 12488
361.8125 8314
361.875 9145
361.9375 22558
362 23864
362.0625 10529
362.125 1651
362.1875 179
362.25 5994
362.3125 5994
362.375 5994
362.4375 5994
362.5 5994
362.5625 5994
362.625 5994
362.6875 5994
362.75 5994
362.8125 5994
362.875 10428
362.9375 46013
363 69544
363.0625 58041
363.125 41542
363.1875 31857
363.25 20816
363.3125 10129
363.375 1775
363.4375 241
363.5 456
363.5625 3837
363.625 6552
363.6875 3837
363.75 3227
363.8125 6206
363.875 7804
363.9375 13066
364 15649
364.0625 8143
364.125 11418
364.1875 23540
364.25 21683
364.3125 13590
364.375 8992
364.4375 3474
364.5 430
364.5625 7762
364.625 7762
364.6875 7762
364.75 7762
364.8125 24692
364.875 61418
364.9375 73871
365 63882
365.0625 46522
365.125 31044
365.1875 22051
365.25 14581
365.3125 14700
365.375 12675
365.4375 5293
365.5 623
365.5625 6475
365.625 6475
365.6875 6475
365.75 6475
365.8125 6475
365.875 1693
365.9375 5004
366 7762
366.0625 13423
366.125 18601
366.1875 15786
366.25 28600
366.3125 45445
366.375 29546
366.4375 5891
366.5 678
366.5625 6560
366.625 6560
366.6875 6560
366.75 6560
366.8125 6560
366.875 6560
366.9375 6560
367 6560
367.0625 6560
367.125 6560
367.1875 1518
367.25 5289
367.3125 6475
367.375 3142
367.4375 387
367.5 6475
367.5625 6475
367.625 6475
367.6875 6475
367.75 6475
367.8125 6475
367.875 6475
367.9375 2600
368 7537
368.0625 16548
368.125 22322
368.1875 14343
368.25 3307
368.3125 363
368.375 5780.5
368.4375 5780.5
368.5 5780.5
368.5625 5780.5
368.625 5780.5
368.6875 5780.5
368.75 4814
368.8125 10300
368.875 7183
368.9375 1469
369 161
369.0625 6159.5
369.125 6159.5
369.1875 4022
369.25 12515
369.3125 14216
369.375 6645
369.4375 5670
369.5 11583
369.5625 14293
369.625 18188
369.6875 18489
369.75 9299
369.8125 6443
369.875 10057
369.9375 7142
370 1879
370.0625 4180
370.125 8612
370.1875 6428
370.25 1791
370.3125 1765
370.375 19381
370.4375 36144
370.5 22893
370.5625 3860
370.625 5363
370.6875 17494
370.75 21770
370.8125 24509
370.875 41093
370.9375 44218
371 34124
371.0625 33493
371.125 37784
371.1875 58055
371.25 87562
371.3125 88573
371.375 61464
371.4375 33346
371.5 15421
371.5625 5023
371.625 654
371.6875 1661
371.75 3443
371.8125 2211
371.875 3914
371.9375 10783
372 15707
372.0625 34728
372.125 56543
372.1875 49306
372.25 35091
372.3125 28335
372.375 13817
372.4375 2850
372.5 504
372.5625 12291
372.625 12291
372.6875 12291
372.75 12291
372.8125 12291
372.875 2196
372.9375 12291
373 29578
373.0625 32840
373.125 16049
373.1875 3024
373.25 16221
373.3125 34901
373.375 27123
373.4375 12844
373.5 14289
373.5625 12342
373.625 4511
373.6875 569
373.75 12291
373.8125 12291
373.875 12291
373.9375 12291
374 253
