# Supplementary material for: Isotope pattern deconvolution for peptide mass spectrometry by non-negative least squares/least absolute deviation template matching
Source: BMC Bioinformatics. 2012 Nov 8;13:291. doi: 10.1186/1471-2105-13-291 (PMC3608065; doi:10.1186/1471-2105-13-291)
Supplement: Additional file 4 — Overlapping peptide signals. [file 1471-2105-13-291-S4.zip › overlaps/Analysis06.txt]

"V1" "V2"
329 17075
329.0625 38438
329.125 40954
329.1875 34561
329.25 34138
329.3125 31021
329.375 23960
329.4375 14091
329.5 4543
329.5625 865
329.625 125
329.6875 5098
329.75 5098
329.8125 5098
329.875 5098
329.9375 2094
330 4701
330.0625 3472
330.125 1248
330.1875 1102
330.25 8770
330.3125 18031
330.375 13506
330.4375 3446
330.5 412
330.5625 5098
330.625 5098
330.6875 5098
330.75 5098
330.8125 718
330.875 5098
330.9375 11549
331 17148
331.0625 25830
331.125 29906
331.1875 24200
331.25 20254
331.3125 16070
331.375 6677
331.4375 896
331.5 4622
331.5625 4622
331.625 4622
331.6875 4622
331.75 4622
331.8125 4622
331.875 4622
331.9375 4622
332 8295
332.0625 18171
332.125 18169
332.1875 14987
332.25 10418
332.3125 3111
332.375 290
332.4375 4428.5
332.5 705
332.5625 1877
332.625 1728
332.6875 939
332.75 2980
332.8125 15621
332.875 28291
332.9375 25766
333 15836
333.0625 28554
333.125 51367
333.1875 46680
333.25 23694
333.3125 8691
333.375 1223
333.4375 10612
333.5 21577
333.5625 14183
333.625 2478
333.6875 304
333.75 3941
333.8125 3941
333.875 3941
333.9375 3941
334 1904
334.0625 4712
334.125 4145
334.1875 3941
334.25 8437
334.3125 10318
334.375 5920
334.4375 1497
334.5 142
334.5625 4043
334.625 4043
334.6875 4043
334.75 4043
334.8125 4043
334.875 4043
334.9375 2742
335 7237
335.0625 8391
335.125 15204
335.1875 22295
335.25 13707
335.3125 3111
335.375 1761
335.4375 1012
335.5 146
335.5625 3430
335.625 3430
335.6875 3430
335.75 3430
335.8125 3445
335.875 7904
335.9375 6257
336 13462
336.0625 44247
336.125 57649
336.1875 30971
336.25 5641
336.3125 614
336.375 2862
336.4375 2862
336.5 2862
336.5625 2862
336.625 2862
336.6875 2862
336.75 2862
336.8125 2862
336.875 932
336.9375 2862
337 3430
337.0625 1896
337.125 4880
337.1875 26544
337.25 42574
337.3125 25782
337.375 5844
337.4375 3105
337.5 2178
337.5625 708
337.625 102
337.6875 7068
337.75 16817
337.8125 14065
337.875 4428
337.9375 541
338 3430
338.0625 229
338.125 435
338.1875 482
338.25 480
338.3125 253
338.375 3267.5
338.4375 3267.5
338.5 3267.5
338.5625 3267.5
338.625 3267.5
338.6875 3267.5
338.75 3267.5
338.8125 3267.5
338.875 3267.5
338.9375 2097
339 6813
339.0625 10790
339.125 13550
339.1875 13589
339.25 8183
339.3125 2250
339.375 196
339.4375 5062
339.5 5062
339.5625 5062
339.625 3580
339.6875 11962
339.75 14237
339.8125 20093
339.875 31977
339.9375 25355
340 7607
340.0625 921
340.125 2823
340.1875 6448
340.25 5062
340.3125 5305
340.375 16053
340.4375 31087
340.5 34493
340.5625 21328
340.625 6639
340.6875 1071
340.75 2925
340.8125 5883
340.875 22286
340.9375 49121
341 55724
341.0625 42202
341.125 32024
341.1875 22956
341.25 11043
341.3125 2141
341.375 229
341.4375 7607
341.5 7607
341.5625 7607
341.625 7607
341.6875 7607
341.75 7607
341.8125 7607
341.875 7607
341.9375 7607
342 1455
342.0625 12079
342.125 21341
342.1875 13818
342.25 2814
342.3125 322
342.375 7336
342.4375 7336
342.5 7336
342.5625 7336
342.625 767
342.6875 5948
342.75 18827
342.8125 37494
342.875 48867
342.9375 52018
343 53205
343.0625 47643
343.125 60026
343.1875 86180
343.25 91188
343.3125 75233
343.375 49499
343.4375 24157
343.5 9889
343.5625 1841
343.625 233
343.6875 6750
343.75 6750
343.8125 6750
343.875 6750
343.9375 5396
344 16842
344.0625 18998
344.125 8784
344.1875 4341
344.25 7948
344.3125 7336
344.375 2719
344.4375 315
344.5 7322
344.5625 7322
344.625 7322
344.6875 7322
344.75 458
344.8125 1883
344.875 3405
344.9375 9479
345 16577
345.0625 28637
345.125 40273
345.1875 30164
345.25 10344
345.3125 3329
345.375 8004
345.4375 15909
345.5 12812
345.5625 3942
345.625 484
345.6875 3267
345.75 3267
345.8125 3267
345.875 3267
345.9375 3267
346 3267
346.0625 6750
346.125 23288
346.1875 29074
346.25 15440
346.3125 3068
346.375 329
346.4375 3258
346.5 3258
346.5625 3258
346.625 3258
346.6875 3258
346.75 3258
346.8125 3258
346.875 540
346.9375 4507
347 7729
347.0625 7308
347.125 8664
347.1875 9663
347.25 5799
347.3125 1806
347.375 208
347.4375 3329
347.5 3329
347.5625 3329
347.625 3329
347.6875 3329
347.75 3329
347.8125 3329
347.875 3329
347.9375 3329
348 3329
348.0625 3329
348.125 3329
348.1875 358
348.25 1092
348.3125 1141
348.375 412
348.4375 3068
348.5 3068
348.5625 3068
348.625 3068
348.6875 3267
348.75 7019
348.8125 4961
348.875 1088
348.9375 143
349 1016
349.0625 2177
349.125 6537
349.1875 11166
349.25 7788
349.3125 1725
349.375 3258
349.4375 8545
349.5 8719
349.5625 3594
349.625 444
349.6875 3212
349.75 3212
349.8125 3212
349.875 3212
349.9375 3212
350 3212
350.0625 2986
350.125 6788
350.1875 13114
350.25 20706
350.3125 17271
350.375 6276
350.4375 1162
350.5 125
350.5625 3733
350.625 3733
350.6875 3733
350.75 3733
350.8125 3733
350.875 1820
350.9375 6263
351 7610
351.0625 5060
351.125 7240
351.1875 10105
351.25 5729
351.3125 826
351.375 3212
351.4375 6936
351.5 4915
351.5625 1049
351.625 110
351.6875 4987.5
351.75 4987.5
351.8125 4987.5
351.875 4987.5
351.9375 4987.5
352 3733
352.0625 17237
352.125 42500
352.1875 51067
352.25 29653
352.3125 10776
352.375 6941
352.4375 10664
352.5 29770
352.5625 39581
352.625 22177
352.6875 4189
352.75 448
352.8125 158
352.875 300
352.9375 7798
353 18130
353.0625 24131
353.125 48090
353.1875 71014
353.25 50123
353.3125 16234
353.375 4410
353.4375 1946
353.5 4339
353.5625 8337
353.625 5793
353.6875 1188
353.75 142
353.8125 4577.5
353.875 1183
353.9375 3769
354 5195
354.0625 3836
354.125 1474
354.1875 186
354.25 2073
354.3125 4745
354.375 3609
354.4375 12137
354.5 24281
354.5625 16960
354.625 3458
354.6875 358
354.75 3155
354.8125 17492
354.875 36021
354.9375 34262
355 14733
355.0625 9995
355.125 20784
355.1875 30369
355.25 33017
355.3125 22689
355.375 7492
355.4375 1331
355.5 161
355.5625 3609
355.625 539
355.6875 7846
355.75 14671
355.8125 9211
355.875 1457
355.9375 145
356 3609
356.0625 3609
356.125 4105
356.1875 11538
356.25 11844
356.3125 4937
356.375 627
356.4375 3506
356.5 3506
356.5625 3506
356.625 3506
356.6875 3506
356.75 3506
356.8125 3506
356.875 3506
356.9375 3506
357 7258
357.0625 23068
357.125 26407
357.1875 12371
357.25 2208
357.3125 1108
357.375 926
357.4375 329
357.5 3434.5
357.5625 3434.5
357.625 3434.5
357.6875 3434.5
357.75 3434.5
357.8125 3434.5
357.875 3315
357.9375 7143
358 5043
358.0625 1067
358.125 114
358.1875 5433
358.25 13904
358.3125 14249
358.375 8139
358.4375 3554
358.5 991
358.5625 2062
358.625 7874
358.6875 10608
358.75 5534
358.8125 704
358.875 2688
358.9375 2688
359 3253
359.0625 8683
359.125 8415
359.1875 3269
359.25 401
359.3125 6776
359.375 19495
359.4375 20567
359.5 9074
359.5625 1507
359.625 161
359.6875 3253
359.75 3253
359.8125 3253
359.875 3253
359.9375 3253
360 3253
360.0625 3253
360.125 300
360.1875 569
360.25 300
360.3125 5302
360.375 11125
360.4375 7487
360.5 1386
360.5625 171
360.625 3407
360.6875 3407
360.75 3407
360.8125 3407
360.875 9388
360.9375 19784
361 13423
361.0625 2688
361.125 577
361.1875 5723
361.25 12261
361.3125 9486
361.375 3545
361.4375 1642
361.5 476
361.5625 4423.5
361.625 8896
361.6875 25016
361.75 25613
361.8125 10756
361.875 1640
361.9375 2006
362 7811
362.0625 13559
362.125 17921
362.1875 31374
362.25 54299
362.3125 57117
362.375 30736
362.4375 7241
362.5 1079
362.5625 100
362.625 7811
362.6875 7811
362.75 7811
362.8125 7998
362.875 17556
362.9375 12864
363 3055
363.0625 999
363.125 1466
363.1875 14743
363.25 31478
363.3125 25479
363.375 8725
363.4375 2027
363.5 186
363.5625 5449
363.625 5449
363.6875 5449
363.75 5449
363.8125 5449
363.875 5449
363.9375 5449
364 5449
364.0625 10986
364.125 23747
364.1875 16931
364.25 3751
364.3125 451
364.375 5449
364.4375 5449
364.5 5449
364.5625 5449
364.625 5449
364.6875 1822
364.75 8677
364.8125 16235
364.875 18537
364.9375 21195
365 30435
365.0625 34534
365.125 32073
365.1875 26779
365.25 13989
365.3125 2370
365.375 224
365.4375 4191
365.5 4191
365.5625 1869
365.625 4191
365.6875 3091
365.75 643
365.8125 1719
365.875 5778
365.9375 7881
366 5449
366.0625 10512
366.125 18791
366.1875 13176
366.25 2911
366.3125 349
366.375 4079
366.4375 4079
366.5 4079
366.5625 4079
366.625 6225
366.6875 20288
366.75 23551
366.8125 11021
366.875 1598
366.9375 3068
367 14290
367.0625 26661
367.125 32494
367.1875 28713
367.25 14449
367.3125 2392
367.375 156
367.4375 3068
367.5 3068
367.5625 3068
367.625 3068
367.6875 3068
367.75 3068
367.8125 3068
367.875 3068
367.9375 3068
368 3068
368.0625 12013
368.125 31694
368.1875 30269
368.25 11627
368.3125 1603
368.375 117
368.4375 3967
368.5 3967
368.5625 3967
368.625 3967
368.6875 3967
368.75 633
368.8125 2024
368.875 2321
368.9375 3967
369 9098
369.0625 10045
369.125 4548
369.1875 573
369.25 3278
369.3125 3278
369.375 3278
369.4375 3278
369.5 3278
369.5625 3278
369.625 1203
369.6875 2743
369.75 2074
369.8125 854
369.875 3488
369.9375 6051
370 9156
370.0625 13826
370.125 11684
370.1875 4619
370.25 1429
370.3125 358
370.375 3187.5
370.4375 3187.5
370.5 3187.5
370.5625 3187.5
370.625 3187.5
370.6875 3187.5
370.75 3187.5
370.8125 3187.5
370.875 3187.5
370.9375 3187.5
371 8486
371.0625 36816
371.125 56230
371.1875 60738
371.25 58948
371.3125 34510
371.375 25577
371.4375 40140
371.5 26435
371.5625 4900
371.625 518
371.6875 3488
371.75 3488
371.8125 3488
371.875 240
371.9375 455
372 240
372.0625 2092
372.125 20780
372.1875 46099
372.25 44583
372.3125 21831
372.375 6087
372.4375 1291
372.5 12878
372.5625 25256
372.625 16457
372.6875 2887
372.75 534
372.8125 495
372.875 482
372.9375 161
373 2911
373.0625 12790
373.125 22079
373.1875 22483
373.25 17852
373.3125 11052
373.375 11493
373.4375 16814
373.5 11263
373.5625 2247
373.625 286
