# Supplementary material for: Isotope pattern deconvolution for peptide mass spectrometry by non-negative least squares/least absolute deviation template matching
Source: BMC Bioinformatics. 2012 Nov 8;13:291. doi: 10.1186/1471-2105-13-291 (PMC3608065; doi:10.1186/1471-2105-13-291)
Supplement: Additional file 4 — Overlapping peptide signals. [file 1471-2105-13-291-S4.zip › overlaps/Analysis07.txt]

"V1" "V2"
329 11803
329.0625 29738
329.125 47029
329.1875 46254
329.25 27117
329.3125 8909
329.375 1577
329.4375 167
329.5 1379
329.5625 4657
329.625 5547
329.6875 2603
329.75 297
329.8125 2603
329.875 294
329.9375 558
330 294
330.0625 2603
330.125 2603
330.1875 5298
330.25 12971
330.3125 11178
330.375 3577
330.4375 349
330.5 2603
330.5625 2603
330.625 2603
330.6875 2603
330.75 2603
330.8125 2603
330.875 2603
330.9375 2603
331 2603
331.0625 1093
331.125 6259
331.1875 12312
331.25 10967
331.3125 4346
331.375 563
331.4375 1577
331.5 1577
331.5625 1577
331.625 1577
331.6875 1577
331.75 1577
331.8125 2983
331.875 6268
331.9375 4134
332 606
332.0625 533
332.125 1576
332.1875 1604
332.25 564
332.3125 1916
332.375 1916
332.4375 1916
332.5 1916
332.5625 1916
332.625 1916
332.6875 1916
332.75 5893
332.8125 13153
332.875 9873
332.9375 2432
333 401
333.0625 6410
333.125 19990
333.1875 23188
333.25 11230
333.3125 4702
333.375 6619
333.4375 5030
333.5 1438
333.5625 188
333.625 2636
333.6875 2636
333.75 2636
333.8125 2636
333.875 2636
333.9375 2636
334 2636
334.0625 1439
334.125 5050
334.1875 6209
334.25 3018
334.3125 368
334.375 2080
334.4375 2080
334.5 2080
334.5625 2080
334.625 2080
334.6875 2080
334.75 2080
334.8125 1916
334.875 4017
334.9375 2636
335 2984
335.0625 5455
335.125 3658
335.1875 669
335.25 83
335.3125 2534
335.375 2534
335.4375 2534
335.5 2534
335.5625 2534
335.625 2534
335.6875 2534
335.75 2534
335.8125 2534
335.875 2534
335.9375 2534
336 2534
336.0625 2534
336.125 2534
336.1875 2534
336.25 2534
336.3125 2534
336.375 2534
336.4375 2534
336.5 2534
336.5625 2534
336.625 9971
336.6875 25738
336.75 24002
336.8125 9077
336.875 3898
336.9375 7506
337 8154
337.0625 3978
337.125 812
337.1875 1704
337.25 3442
337.3125 2313
337.375 364
337.4375 2823
337.5 2823
337.5625 2823
337.625 2823
337.6875 2823
337.75 2823
337.8125 2823
337.875 892
337.9375 2080
338 1626
338.0625 2769
338.125 12055
338.1875 19673
338.25 13630
338.3125 3781
338.375 414
338.4375 3362
338.5 3362
338.5625 3362
338.625 3362
338.6875 3362
338.75 3362
338.8125 3362
338.875 3362
338.9375 1898
339 7981
339.0625 19494
339.125 33872
339.1875 33859
339.25 25408
339.3125 23852
339.375 17116
339.4375 5170
339.5 979
339.5625 64
339.625 2823
339.6875 8183
339.75 8614
339.8125 3641
339.875 430
339.9375 2987.5
340 2987.5
340.0625 10176
340.125 22734
340.1875 17249
340.25 4527
340.3125 584
340.375 2987.5
340.4375 2987.5
340.5 3282
340.5625 9263
340.625 9514
340.6875 3935
340.75 475
340.8125 7152
340.875 21136
340.9375 22735
341 10107
341.0625 3152
341.125 3437
341.1875 2238
341.25 488
341.3125 82
341.375 3177
341.4375 3177
341.5 3177
341.5625 3177
341.625 3177
341.6875 3177
341.75 138
341.8125 261
341.875 138
341.9375 643
342 5686
342.0625 10232
342.125 6768
342.1875 1469
342.25 185
342.3125 3164.5
342.375 3164.5
342.4375 3164.5
342.5 3164.5
342.5625 3164.5
342.625 3164.5
342.6875 1043
342.75 3262
342.8125 3677
342.875 1663
342.9375 3177
343 10899
343.0625 21421
343.125 31460
343.1875 41289
343.25 50344
343.3125 43848
343.375 20239
343.4375 3509
343.5 315
343.5625 1813.5
343.625 1959
343.6875 4493
343.75 3546
343.8125 999
343.875 119
343.9375 3385.5
344 4541
344.0625 16724
344.125 23106
344.1875 15431
344.25 6960
344.3125 3995
344.375 1668
344.4375 175
344.5 3177
344.5625 3177
344.625 3177
344.6875 3177
344.75 3177
344.8125 3177
344.875 83
344.9375 1406
345 9650
345.0625 22334
345.125 27266
345.1875 25221
345.25 19339
345.3125 8694
345.375 1354
345.4375 126
345.5 1725
345.5625 1725
345.625 1725
345.6875 7183
345.75 20913
345.8125 22200
345.875 9784
345.9375 1630
346 225
346.0625 2544
346.125 1272
346.1875 5232
346.25 7511
346.3125 4649
346.375 1157
346.4375 139
346.5 1649
346.5625 1649
346.625 1649
346.6875 1296
346.75 2686
346.8125 1725
346.875 225
346.9375 5280
347 11283
347.0625 14128
347.125 18032
347.1875 15736
347.25 5853
347.3125 702
347.375 2310
347.4375 2310
347.5 2310
347.5625 2310
347.625 2310
347.6875 2310
347.75 2310
347.8125 2310
347.875 2310
347.9375 1446
348 3323
348.0625 2544
348.125 1047
348.1875 3108
348.25 5046
348.3125 2916
348.375 368
348.4375 1996
348.5 1996
348.5625 1996
348.625 1996
348.6875 1996
348.75 1996
348.8125 1845
348.875 4061
348.9375 3018
349 771
349.0625 514
349.125 5933
349.1875 17097
349.25 20419
349.3125 11332
349.375 2756
349.4375 300
349.5 4914
349.5625 11138
349.625 8613
349.6875 2310
349.75 263
349.8125 2650
349.875 2650
349.9375 2650
350 2650
350.0625 1403
350.125 4186
350.1875 4542
350.25 1996
350.3125 249
350.375 2916
350.4375 2916
350.5 2916
350.5625 2916
350.625 2916
350.6875 2916
350.75 2916
350.8125 114
350.875 5710
350.9375 12484
351 9797
351.0625 3210
351.125 804
351.1875 100
351.25 3959
351.3125 3959
351.375 8960
351.4375 6929
351.5 1874
351.5625 226
351.625 2750
351.6875 2750
351.75 2750
351.8125 2750
351.875 25643
351.9375 62598
352 66376
352.0625 49990
352.125 42429
352.1875 34035
352.25 19031
352.3125 4820
352.375 506
352.4375 3210
352.5 14710
352.5625 50439
352.625 61664
352.6875 31158
352.75 5433
352.8125 642
352.875 2429
352.9375 5383
353 4383
353.0625 2467
353.125 2744
353.1875 4086
353.25 4556
353.3125 2440
353.375 335
353.4375 4528.5
353.5 4528.5
353.5625 2429
353.625 10251
353.6875 14110
353.75 7620
353.8125 1219
353.875 128
353.9375 2771
354 2771
354.0625 8044
354.125 17841
354.1875 13604
354.25 3860
354.3125 679
354.375 2744
354.4375 2744
354.5 2744
354.5625 2744
354.625 2744
354.6875 2744
354.75 4501
354.8125 14257
354.875 16230
354.9375 7520
355 1126
355.0625 890
355.125 8440
355.1875 17532
355.25 21234
355.3125 26509
355.375 25713
355.4375 12224
355.5 2168
355.5625 376
355.625 371
355.6875 195
355.75 2493
355.8125 2771
355.875 5878
355.9375 4040
356 799
356.0625 95
356.125 2174
356.1875 2174
356.25 5244
356.3125 11656
356.375 8722
356.4375 2174
356.5 249
356.5625 1446
356.625 1446
356.6875 1446
356.75 1446
356.8125 1446
356.875 1446
356.9375 7071
357 15278
357.0625 10930
357.125 2493
357.1875 336
357.25 1766
357.3125 1766
357.375 1766
357.4375 1766
357.5 1766
357.5625 1766
357.625 1766
357.6875 1766
357.75 1766
357.8125 1766
357.875 1766
357.9375 1766
358 4943
358.0625 5014
358.125 2022
358.1875 227
358.25 1116
358.3125 1116
358.375 1116
358.4375 1116
358.5 1116
358.5625 1116
358.625 1116
358.6875 2711
358.75 10237
358.8125 13241
358.875 6869
358.9375 1116
359 130
359.0625 1278
359.125 1278
359.1875 1278
359.25 1278
359.3125 1278
359.375 754
359.4375 2273
359.5 2453
359.5625 1032
359.625 100
359.6875 235
359.75 728
359.8125 770
359.875 282
359.9375 1685.5
360 1685.5
360.0625 1685.5
360.125 1685.5
360.1875 1685.5
360.25 1685.5
360.3125 1685.5
360.375 1685.5
360.4375 1685.5
360.5 6381
360.5625 13758
360.625 9739
360.6875 2091
360.75 235
360.8125 1278
360.875 3246
360.9375 2999
361 1133
361.0625 165
361.125 2295
361.1875 5534
361.25 6003
361.3125 4206
361.375 1912
361.4375 230
361.5 1605
361.5625 1605
361.625 1605
361.6875 1605
361.75 4296
361.8125 4178
361.875 7769
361.9375 14704
362 11994
362.0625 3689
362.125 440
362.1875 2295
362.25 2295
362.3125 2295
362.375 2295
362.4375 2295
362.5 2295
362.5625 2295
362.625 2295
362.6875 2295
362.75 2295
362.8125 5880
362.875 12892
362.9375 10275
363 4049
363.0625 1513
363.125 212
363.1875 1344
363.25 5355
363.3125 7155
363.375 3733
363.4375 490
363.5 2870
363.5625 2870
363.625 2870
363.6875 2870
363.75 2870
363.8125 2870
363.875 2870
363.9375 2870
364 2870
364.0625 1269
364.125 2736
364.1875 1889
364.25 3004
364.3125 7023
364.375 6657
364.4375 2500
364.5 294
364.5625 2730.5
364.625 2730.5
364.6875 2730.5
364.75 2730.5
364.8125 2730.5
364.875 929
364.9375 3798
365 15223
365.0625 35127
365.125 41212
365.1875 24677
365.25 9372
365.3125 7072
365.375 6428
365.4375 2725
365.5 367
365.5625 1634.5
365.625 1634.5
365.6875 1634.5
365.75 1634.5
365.8125 1634.5
365.875 1634.5
365.9375 1634.5
366 1634.5
366.0625 1634.5
366.125 1634.5
366.1875 3905
366.25 8877
366.3125 6806
366.375 1692
366.4375 119
366.5 666
366.5625 1377
366.625 6031
366.6875 16113
366.75 17994
366.8125 8322
366.875 1301
366.9375 143
367 557
367.0625 1688
367.125 1752
367.1875 629
367.25 502
367.3125 1369
367.375 1290
367.4375 414
367.5 1606
367.5625 1581
367.625 4679
367.6875 9601
367.75 13735
367.8125 11192
367.875 4723
367.9375 1178
368 150
368.0625 1768.5
368.125 1768.5
368.1875 1768.5
368.25 1768.5
368.3125 1768.5
368.375 1768.5
368.4375 1768.5
368.5 1768.5
368.5625 1768.5
368.625 1768.5
368.6875 1768.5
368.75 1768.5
368.8125 1768.5
368.875 1768.5
368.9375 1768.5
369 1768.5
369.0625 1768.5
369.125 11034
369.1875 23567
369.25 18377
369.3125 8757
369.375 5729
369.4375 2101
369.5 1606
369.5625 3975
369.625 4200
369.6875 1785
369.75 214
369.8125 1473
369.875 3140
369.9375 2653
370 2086
370.0625 2048
370.125 3441
370.1875 7114
370.25 11081
370.3125 14530
370.375 12823
370.4375 6848
370.5 4921
370.5625 4602
370.625 1987
370.6875 227
370.75 3519
370.8125 7572
370.875 6520
370.9375 14888
371 26102
371.0625 22509
371.125 52224
371.1875 107941
371.25 102060
371.3125 48884
371.375 15929
371.4375 4585
371.5 805
371.5625 113
371.625 5106
371.6875 5106
371.75 5106
371.8125 5106
371.875 5106
371.9375 5106
372 975
372.0625 5454
372.125 10909
372.1875 13557
372.25 14829
372.3125 15306
372.375 11712
372.4375 5291
372.5 1054
372.5625 138
372.625 4921
372.6875 4921
372.75 4921
372.8125 4921
372.875 922
372.9375 2851
373 3344
373.0625 12922
373.125 25988
373.1875 21403
373.25 10768
373.3125 11496
373.375 11621
373.4375 5773
373.5 990
373.5625 119
373.625 4921
373.6875 4921
373.75 4473
373.8125 9442
373.875 6445
373.9375 1269
374 5874
