# Supplementary material for: Isotope pattern deconvolution for peptide mass spectrometry by non-negative least squares/least absolute deviation template matching
Source: BMC Bioinformatics. 2012 Nov 8;13:291. doi: 10.1186/1471-2105-13-291 (PMC3608065; doi:10.1186/1471-2105-13-291)
Supplement: Additional file 4 — Overlapping peptide signals. [file 1471-2105-13-291-S4.zip › overlaps/Analysis08.txt]

"V1" "V2"
329 13317
329.0625 7409
329.125 21895
329.1875 59674
329.25 72315
329.3125 42693
329.375 12134
329.4375 1751
329.5 169
329.5625 6173
329.625 6173
329.6875 6173
329.75 6173
329.8125 6173
329.875 6173
329.9375 6173
330 6173
330.0625 6173
330.125 5598
330.1875 16735
330.25 18210
330.3125 9456
330.375 4869
330.4375 3825
330.5 1546
330.5625 202
330.625 6173
330.6875 2684
330.75 12407
330.8125 21447
330.875 22717
330.9375 17885
331 10204
331.0625 19701
331.125 38106
331.1875 30223
331.25 9254
331.3125 1095
331.375 6173
331.4375 6173
331.5 6173
331.5625 6173
331.625 6173
331.6875 6173
331.75 6173
331.8125 6173
331.875 1920
331.9375 5536
332 5773
332.0625 2391
332.125 263
332.1875 5773
332.25 5773
332.3125 5773
332.375 5773
332.4375 5773
332.5 5773
332.5625 5773
332.625 5773
332.6875 533
332.75 6055
332.8125 11011
332.875 11016
332.9375 9931
333 6173
333.0625 1171
333.125 117
333.1875 5914
333.25 5914
333.3125 11579
333.375 24967
333.4375 17723
333.5 3882
333.5625 470
333.625 6173
333.6875 6173
333.75 11143
333.8125 25749
333.875 20755
333.9375 6278
334 21312
334.0625 51989
334.125 48929
334.1875 21411
334.25 6898
334.3125 2157
334.375 235
334.4375 5518
334.5 5518
334.5625 8606
334.625 32579
334.6875 42217
334.75 21954
334.8125 3606
334.875 2666
334.9375 5026
335 5518
335.0625 14259
335.125 31970
335.1875 32847
335.25 14724
335.3125 2317
335.375 278
335.4375 5518
335.5 5518
335.5625 5518
335.625 5518
335.6875 5518
335.75 5518
335.8125 5518
335.875 7778
335.9375 18088
336 14581
336.0625 4259
336.125 492
336.1875 5518
336.25 2714
336.3125 9029
336.375 11046
336.4375 6029
336.5 1555
336.5625 307
336.625 5128.5
336.6875 5034
336.75 13675
336.8125 13436
336.875 5223
336.9375 7006
337 32226
337.0625 51273
337.125 34059
337.1875 8972
337.25 1290
337.3125 117
337.375 4259
337.4375 4259
337.5 4259
337.5625 2237
337.625 6112
337.6875 6096
337.75 2471
337.8125 319
337.875 3943
337.9375 11208
338 15628
338.0625 13265
338.125 6209
338.1875 999
338.25 117
338.3125 4134
338.375 4134
338.4375 4134
338.5 4134
338.5625 4134
338.625 4134
338.6875 4134
338.75 4134
338.8125 4134
338.875 4134
338.9375 4134
339 16333
339.0625 34662
339.125 48908
339.1875 58480
339.25 38980
339.3125 9390
339.375 1856
339.4375 118
339.5 2814
339.5625 2814
339.625 2814
339.6875 2814
339.75 2814
339.8125 2814
339.875 2814
339.9375 2814
340 2814
340.0625 6500
340.125 5188
340.1875 1491
340.25 175
340.3125 3072.5
340.375 3072.5
340.4375 3072.5
340.5 3072.5
340.5625 3072.5
340.625 3072.5
340.6875 3072.5
340.75 3072.5
340.8125 1435
340.875 5360
340.9375 12107
341 14331
341.0625 8207
341.125 4131
341.1875 5692
341.25 6028
341.3125 4134
341.375 1608
341.4375 203
341.5 3597
341.5625 3597
341.625 3597
341.6875 3597
341.75 3597
341.8125 3597
341.875 3597
341.9375 3597
342 3597
342.0625 3597
342.125 3331
342.1875 9468
342.25 9842
342.3125 4171
342.375 540
342.4375 390
342.5 1080
342.5625 1034
342.625 339
342.6875 3864
342.75 3864
342.8125 254
342.875 19486
342.9375 44685
343 41308
343.0625 26691
343.125 33534
343.1875 56729
343.25 83547
343.3125 99417
343.375 84656
343.4375 43167
343.5 11516
343.5625 1777
343.625 161
343.6875 4171
343.75 4171
343.8125 4171
343.875 373
343.9375 3597
344 6979
344.0625 10679
344.125 21695
344.1875 32067
344.25 33436
344.3125 26456
344.375 12503
344.4375 2110
344.5 152
344.5625 6979
344.625 6979
344.6875 6979
344.75 6979
344.8125 6979
344.875 10286
344.9375 22449
345 16716
345.0625 6238
345.125 4308
345.1875 15907
345.25 33687
345.3125 37195
345.375 30684
345.4375 20381
345.5 6978
345.5625 1042
345.625 131
345.6875 4308
345.75 4308
345.8125 4308
345.875 4308
345.9375 1231
346 3548
346.0625 7553
346.125 10741
346.1875 7880
346.25 2393
346.3125 263
346.375 3928
346.4375 3928
346.5 3928
346.5625 3928
346.625 3928
346.6875 3928
346.75 3928
346.8125 3928
346.875 177
346.9375 2072
347 8557
347.0625 21181
347.125 27622
347.1875 17941
347.25 5813
347.3125 2469
347.375 1819
347.4375 627
347.5 3548
347.5625 3548
347.625 3548
347.6875 2645
347.75 8875
347.8125 10612
347.875 5091
347.9375 7834
348 15363
348.0625 11042
348.125 3230
348.1875 1643
348.25 12712
348.3125 24669
348.375 15984
348.4375 2634
348.5 293
348.5625 1612
348.625 3366
348.6875 2193
348.75 306
348.8125 6578
348.875 6578
348.9375 1815
349 12699
349.0625 27668
349.125 39734
349.1875 53184
349.25 49577
349.3125 31833
349.375 28844
349.4375 27262
349.5 13825
349.5625 3857
349.625 441
349.6875 7753
349.75 7753
349.8125 7753
349.875 7753
349.9375 7753
350 7753
350.0625 9461
350.125 19743
350.1875 13116
350.25 2291
350.3125 266
350.375 11778.5
350.4375 11778.5
350.5 11778.5
350.5625 7343
350.625 16762
350.6875 13080
350.75 3538
350.8125 7672
350.875 18193
350.9375 18622
351 34960
351.0625 57116
351.125 39137
351.1875 13055
351.25 17733
351.3125 26916
351.375 23048
351.4375 12052
351.5 3919
351.5625 3229
351.625 6297
351.6875 5036
351.75 11505
351.8125 22261
351.875 19392
351.9375 57582
352 228255
352.0625 398920
352.125 387406
352.1875 261054
352.25 136483
352.3125 44638
352.375 12568
352.4375 47868
352.5 128278
352.5625 160686
352.625 140081
352.6875 114053
352.75 64117
352.8125 14798
352.875 1748
352.9375 5764
353 19757
353.0625 46823
353.125 69467
353.1875 54641
353.25 20082
353.3125 3262
353.375 226
353.4375 1908
353.5 9307
353.5625 13704
353.625 9366
353.6875 4743
353.75 3178
353.8125 1902
353.875 3513
353.9375 6541
354 7662
354.0625 26050
354.125 45468
354.1875 29614
354.25 5664
354.3125 673
354.375 5664
354.4375 282
354.5 536
354.5625 4874
354.625 12062
354.6875 11475
354.75 4354
354.8125 530
354.875 11231
354.9375 29944
355 29685
355.0625 16837
355.125 13610
355.1875 17827
355.25 18455
355.3125 10417
355.375 2094
355.4375 226
355.5 4156
355.5625 3717
355.625 8883
355.6875 7459
355.75 2348
355.8125 274
355.875 5086
355.9375 1131
356 6301
356.0625 14624
356.125 15782
356.1875 7609
356.25 1235
356.3125 2526
356.375 5298
356.4375 3958
356.5 1007
356.5625 133
356.625 5849.5
356.6875 5849.5
356.75 5849.5
356.8125 5849.5
356.875 20118
356.9375 53217
357 57438
357.0625 39570
357.125 30741
357.1875 23884
357.25 12504
357.3125 3436
357.375 407
357.4375 4954
357.5 4954
357.5625 4954
357.625 4954
357.6875 4954
357.75 4954
357.8125 4954
357.875 2147
357.9375 5398
358 7361
358.0625 7847
358.125 8044
358.1875 7320
358.25 4610
358.3125 8517
358.375 15341
358.4375 10441
358.5 2141
358.5625 235
358.625 5298
358.6875 6369
358.75 17346
358.8125 17206
358.875 6888
358.9375 859
359 7381
359.0625 35145
359.125 62213
359.1875 51876
359.25 20827
359.3125 4289
359.375 779
359.4375 4610
359.5 4610
359.5625 4610
359.625 4610
359.6875 4610
359.75 4610
359.8125 4610
359.875 2780
359.9375 5909
360 13601
360.0625 22980
360.125 18123
360.1875 6569
360.25 3146
360.3125 1777
360.375 373
360.4375 4449.5
360.5 3020
360.5625 13232
360.625 19058
360.6875 11190
360.75 2310
360.8125 266
360.875 939
360.9375 4009
361 8648
361.0625 11473
361.125 8872
361.1875 3371
361.25 387
361.3125 4097
361.375 4097
361.4375 4097
361.5 4097
361.5625 4097
361.625 325
361.6875 5575
361.75 13742
361.8125 24488
361.875 47799
361.9375 61378
362 40284
362.0625 12295
362.125 1833
362.1875 184
362.25 3146
362.3125 3146
362.375 3146
362.4375 3146
362.5 3146
362.5625 2477
362.625 7824
362.6875 8902
362.75 4185
362.8125 721
362.875 117
362.9375 4185
363 4185
363.0625 4223
363.125 9066
363.1875 19724
363.25 34017
363.3125 28556
363.375 9488
363.4375 1137
363.5 4223
363.5625 4223
363.625 4223
363.6875 4223
363.75 4223
363.8125 4223
363.875 3037
363.9375 6483
364 5790
364.0625 3761
364.125 2157
364.1875 404
364.25 5790
364.3125 5790
364.375 12350
364.4375 30552
364.5 26917
364.5625 9142
364.625 1071
364.6875 707
364.75 1343
364.8125 12538
364.875 45581
364.9375 89546
365 122801
365.0625 128751
365.125 112802
365.1875 80692
365.25 36664
365.3125 7471
365.375 1141
365.4375 161
365.5 5734
365.5625 5734
365.625 3022
365.6875 6513
365.75 4495
365.8125 10746
365.875 23045
365.9375 18612
366 5678
366.0625 16648
366.125 40583
366.1875 39267
366.25 17565
366.3125 4400
366.375 509
366.4375 6992
366.5 6992
366.5625 6992
366.625 5204
366.6875 11211
366.75 7941
366.8125 2845
366.875 18972
366.9375 37812
367 34796
367.0625 23324
367.125 12807
367.1875 2634
367.25 249
367.3125 5678
367.375 3834
367.4375 8099
367.5 5509
367.5625 1042
367.625 117
367.6875 9186.5
367.75 10615
367.8125 27756
367.875 26217
367.9375 10016
368 1546
368.0625 202
368.125 9186.5
368.1875 9186.5
368.25 9186.5
368.3125 9186.5
368.375 9186.5
368.4375 9186.5
368.5 9186.5
368.5625 9186.5
368.625 9186.5
368.6875 9186.5
368.75 9186.5
368.8125 9186.5
368.875 9186.5
368.9375 9186.5
369 9195
369.0625 35947
369.125 49172
369.1875 29056
369.25 15650
369.3125 18961
369.375 12235
369.4375 2496
369.5 305
369.5625 11265
369.625 11265
369.6875 9178
369.75 19540
369.8125 13528
369.875 2743
369.9375 329
370 9178
370.0625 16644
370.125 45243
370.1875 45733
370.25 48426
370.3125 65059
370.375 53237
370.4375 29525
370.5 27666
370.5625 39014
370.625 37942
370.6875 16040
370.75 3040
370.8125 1590
370.875 5609
370.9375 11434
371 19860
371.0625 32747
371.125 31758
371.1875 16015
371.25 11265
371.3125 15994
371.375 13621
371.4375 6566
371.5 2993
371.5625 1581
371.625 251
371.6875 10925
371.75 10925
371.8125 3866
371.875 12926
371.9375 20531
372 24724
372.0625 22950
372.125 13978
372.1875 6101
372.25 5864
372.3125 12199
372.375 14343
372.4375 7054
372.5 1155
372.5625 152
372.625 8771
372.6875 8771
372.75 6091
372.8125 12749
372.875 10925
372.9375 8513
373 16428
373.0625 22517
373.125 15246
373.1875 5388
373.25 2356
373.3125 8771
373.375 19954
373.4375 17373
373.5 5952
373.5625 953
373.625 135
