# Supplementary material for: Isotope pattern deconvolution for peptide mass spectrometry by non-negative least squares/least absolute deviation template matching
Source: BMC Bioinformatics. 2012 Nov 8;13:291. doi: 10.1186/1471-2105-13-291 (PMC3608065; doi:10.1186/1471-2105-13-291)
Supplement: Additional file 4 — Overlapping peptide signals. [file 1471-2105-13-291-S4.zip › overlaps/Analysis09.txt]

"V1" "V2"
329 12106
329.0625 25943
329.125 18148
329.1875 14394
329.25 24727
329.3125 20539
329.375 8357
329.4375 2616
329.5 277
329.5625 12060
329.625 12060
329.6875 12060
329.75 12060
329.8125 12060
329.875 12060
329.9375 12060
330 12060
330.0625 22350
330.125 48028
330.1875 33856
330.25 7250
330.3125 867
330.375 12060
330.4375 12060
330.5 12060
330.5625 12060
330.625 12060
330.6875 2871
330.75 8693
330.8125 9513
330.875 4164
330.9375 10726
331 28379
331.0625 28612
331.125 12060
331.1875 12112
331.25 34234
331.3125 41438
331.375 21185
331.4375 3904
331.5 510
331.5625 9159.5
331.625 9159.5
331.6875 9159.5
331.75 9159.5
331.8125 9159.5
331.875 8806
331.9375 27649
332 31303
332.0625 14542
332.125 2309
332.1875 297
332.25 9159.5
332.3125 9159.5
332.375 9159.5
332.4375 9159.5
332.5 9159.5
332.5625 9159.5
332.625 9159.5
332.6875 9159.5
332.75 9159.5
332.8125 7713
332.875 27028
332.9375 43503
333 39768
333.0625 52133
333.125 108312
333.1875 139580
333.25 95987
333.3125 36337
333.375 10570
333.4375 5899
333.5 2460
333.5625 372
333.625 7904.5
333.6875 7904.5
333.75 7904.5
333.8125 7904.5
333.875 16416
333.9375 67869
334 92555
334.0625 49835
334.125 8096
334.1875 861
334.25 5092
334.3125 5092
334.375 5092
334.4375 2833
334.5 27079
334.5625 47939
334.625 29729
334.6875 5047
334.75 596
334.8125 3148
334.875 26566
334.9375 45975
335 28292
335.0625 4874
335.125 595
335.1875 4048
335.25 4048
335.3125 4048
335.375 4048
335.4375 4048
335.5 4048
335.5625 4048
335.625 4048
335.6875 4048
335.75 4048
335.8125 4048
335.875 4048
335.9375 5137
336 10918
336.0625 9470
336.125 6073
336.1875 3993
336.25 1254
336.3125 193
336.375 4874
336.4375 4874
336.5 4874
336.5625 4874
336.625 4874
336.6875 4874
336.75 4874
336.8125 4874
336.875 1454
336.9375 3543
337 2940
337.0625 783
337.125 5047
337.1875 5047
337.25 5047
337.3125 5047
337.375 5047
337.4375 5047
337.5 5047
337.5625 5047
337.625 5047
337.6875 5047
337.75 5047
337.8125 2162
337.875 7162
337.9375 8488
338 4048
338.0625 522
338.125 6150
338.1875 6150
338.25 6150
338.3125 6150
338.375 6150
338.4375 6150
338.5 6150
338.5625 6150
338.625 6150
338.6875 6150
338.75 6150
338.8125 6150
338.875 6150
338.9375 6150
339 15879
339.0625 33409
339.125 22618
339.1875 32247
339.25 60363
339.3125 41819
339.375 8730
339.4375 1044
339.5 7162
339.5625 7162
339.625 7162
339.6875 7162
339.75 7162
339.8125 7162
339.875 7162
339.9375 7162
340 7162
340.0625 7162
340.125 7162
340.1875 7162
340.25 7162
340.3125 7162
340.375 7162
340.4375 7162
340.5 7162
340.5625 7162
340.625 7162
340.6875 7162
340.75 7162
340.8125 7162
340.875 7162
340.9375 7162
341 7162
341.0625 6482
341.125 18150
341.1875 38785
341.25 51034
341.3125 31255
341.375 6227
341.4375 680
341.5 7825
341.5625 7825
341.625 7825
341.6875 7825
341.75 7825
341.8125 7825
341.875 7825
341.9375 7825
342 7825
342.0625 7825
342.125 7825
342.1875 7825
342.25 7825
342.3125 7825
342.375 7825
342.4375 7825
342.5 7825
342.5625 7825
342.625 7825
342.6875 7825
342.75 7825
342.8125 7825
342.875 11667
342.9375 32736
343 35120
343.0625 44791
343.125 78491
343.1875 96555
343.25 83346
343.3125 55633
343.375 30480
343.4375 15581
343.5 4457
343.5625 51020
343.625 116282
343.6875 92611
343.75 26990
343.8125 3739
343.875 198
343.9375 2297
344 6232
344.0625 6148
344.125 2437
344.1875 28738
344.25 81132
344.3125 84272
344.375 35906
344.4375 5431
344.5 596
344.5625 16328
344.625 16328
344.6875 16328
344.75 16328
344.8125 16328
344.875 16328
344.9375 16328
345 3999
345.0625 20693
345.125 39293
345.1875 61689
345.25 73770
345.3125 46593
345.375 11182
345.4375 1318
345.5 6232
345.5625 6232
345.625 6232
345.6875 6232
345.75 6232
345.8125 6232
345.875 6232
345.9375 6232
346 39130
346.0625 108158
346.125 116736
346.1875 61029
346.25 17233
346.3125 2486
346.375 297
346.4375 15689
346.5 15689
346.5625 15689
346.625 15689
346.6875 15689
346.75 15689
346.8125 15689
346.875 15689
346.9375 15689
347 7202
347.0625 18436
347.125 16967
347.1875 21047
347.25 40848
347.3125 39222
347.375 15689
347.4375 2468
347.5 312
347.5625 16967
347.625 16967
347.6875 16967
347.75 16967
347.8125 16967
347.875 16967
347.9375 16967
348 16967
348.0625 16967
348.125 16967
348.1875 16967
348.25 16967
348.3125 16967
348.375 16967
348.4375 16967
348.5 16967
348.5625 4069
348.625 8825
348.6875 6159
348.75 1100
348.8125 15427
348.875 15427
348.9375 15427
349 43994
349.0625 45771
349.125 19710
349.1875 44907
349.25 96697
349.3125 76944
349.375 22336
349.4375 2755
349.5 16967
349.5625 16967
349.625 16967
349.6875 16967
349.75 16967
349.8125 16967
349.875 16967
349.9375 16967
350 16967
350.0625 27744
350.125 69744
350.1875 62725
350.25 22155
350.3125 2976
350.375 221
350.4375 17877
350.5 17877
350.5625 17877
350.625 40792
350.6875 90291
350.75 67222
350.8125 16984
350.875 2579
350.9375 3587
351 7696
351.0625 9516
351.125 27903
351.1875 51072
351.25 48491
351.3125 86126
351.375 152084
351.4375 125580
351.5 44053
351.5625 15270
351.625 18770
351.6875 31544
351.75 72346
351.8125 109047
351.875 158326
351.9375 359825
352 1051100
352.0625 2062240
352.125 2547630
352.1875 2112540
352.25 1200490
352.3125 444534
352.375 131060
352.4375 98051
352.5 290389
352.5625 511537
352.625 637419
352.6875 735879
352.75 615136
352.8125 278781
352.875 82891
352.9375 47264
353 35956
353.0625 55506
353.125 125122
353.1875 135998
353.25 67858
353.3125 15980
353.375 2896
353.4375 1563
353.5 21892
353.5625 60287
353.625 75242
353.6875 52661
353.75 25772
353.8125 13554
353.875 10795
353.9375 8553
354 5191
354.0625 986
354.125 8553
354.1875 8553
354.25 8553
354.3125 8553
354.375 8553
354.4375 8553
354.5 1675
354.5625 4328
354.625 3855
354.6875 1148
354.75 5191
354.8125 5191
354.875 5191
354.9375 5191
355 5191
355.0625 5191
355.125 7986
355.1875 31425
355.25 60073
355.3125 61344
355.375 32138
355.4375 9483
355.5 4507
355.5625 1841
355.625 297
355.6875 7986
355.75 7986
355.8125 7986
355.875 7986
355.9375 3892
356 10654
356.0625 10661
356.125 4345
356.1875 568
356.25 4336.5
356.3125 4336.5
356.375 4336.5
356.4375 4336.5
356.5 4336.5
356.5625 4336.5
356.625 4336.5
356.6875 4336.5
356.75 1761
356.8125 14237
356.875 30920
356.9375 28225
357 10822
357.0625 1233
357.125 3185
357.1875 24425
357.25 42254
357.3125 27974
357.375 14706
357.4375 16972
357.5 9859
357.5625 3163
357.625 15239
357.6875 26133
357.75 15964
357.8125 2750
357.875 371
357.9375 10260
358 10260
358.0625 10260
358.125 2212
358.1875 4879
358.25 3504
358.3125 680
358.375 10996.5
358.4375 10996.5
358.5 10996.5
358.5625 10996.5
358.625 10996.5
358.6875 10996.5
358.75 10996.5
358.8125 61577
358.875 141204
358.9375 124297
359 58550
359.0625 25859
359.125 11171
359.1875 15811
359.25 23037
359.3125 15753
359.375 3357
359.4375 11681
359.5 29494
359.5625 44573
359.625 48415
359.6875 30547
359.75 7777
359.8125 886
359.875 7777
359.9375 7777
360 7777
360.0625 7777
360.125 7777
360.1875 8277
360.25 21416
360.3125 20001
360.375 7403
360.4375 894
360.5 8335.5
360.5625 8335.5
360.625 8335.5
360.6875 8335.5
360.75 8335.5
360.8125 8335.5
360.875 8394
360.9375 28122
361 43388
361.0625 37267
361.125 17576
361.1875 4163
361.25 838
361.3125 7293
361.375 7293
361.4375 7293
361.5 7293
361.5625 7293
361.625 7293
361.6875 7293
361.75 7293
361.8125 7293
361.875 7293
361.9375 7293
362 7293
362.0625 16406
362.125 39269
362.1875 33065
362.25 10464
362.3125 1230
362.375 7403
362.4375 7403
362.5 2007
362.5625 5784
362.625 6065
362.6875 2564
362.75 311
362.8125 7293
362.875 7293
362.9375 7293
363 7293
363.0625 1318
363.125 7183
363.1875 16221
363.25 17041
363.3125 7794
363.375 934
363.4375 3933.5
363.5 10333
363.5625 22328
363.625 15902
363.6875 3503
363.75 415
363.8125 3603.5
363.875 3603.5
363.9375 3603.5
364 3603.5
364.0625 3603.5
364.125 3603.5
364.1875 3603.5
364.25 3603.5
364.3125 3603.5
364.375 3603.5
364.4375 3603.5
364.5 3603.5
364.5625 3603.5
364.625 3603.5
364.6875 3603.5
364.75 3603.5
364.8125 2063
364.875 14766
364.9375 35474
365 37380
365.0625 28485
365.125 30598
365.1875 31484
365.25 21853
365.3125 9483
365.375 1052
365.4375 5073.5
365.5 5073.5
365.5625 5073.5
365.625 5073.5
365.6875 5073.5
365.75 5073.5
365.8125 5073.5
365.875 5073.5
365.9375 5073.5
366 5073.5
366.0625 604
366.125 1704
366.1875 3704
366.25 4731
366.3125 2607
366.375 297
366.4375 5638
366.5 2780
366.5625 5860
366.625 3887
366.6875 583
366.75 5906.5
366.8125 5906.5
366.875 21931
366.9375 58422
367 63825
367.0625 52263
367.125 45891
367.1875 25671
367.25 5416
367.3125 410
367.375 7613
367.4375 7613
367.5 7613
367.5625 7613
367.625 7613
367.6875 7613
367.75 7613
367.8125 7613
367.875 7613
367.9375 7613
368 7613
368.0625 7613
368.125 7613
368.1875 7613
368.25 7613
368.3125 7613
368.375 7613
368.4375 7613
368.5 12740
368.5625 28821
368.625 22238
368.6875 5953
368.75 692
368.8125 9226
368.875 9226
368.9375 9226
369 9061
369.0625 40504
369.125 73426
369.1875 77374
369.25 53664
369.3125 22856
369.375 34940
369.4375 64841
369.5 76872
369.5625 78737
369.625 49289
369.6875 9455
369.75 1148
369.8125 7613
369.875 20563
369.9375 26623
370 21219
370.0625 9391
370.125 5475
370.1875 14479
370.25 19396
370.3125 13084
370.375 4342
370.4375 26057
370.5 54470
370.5625 37728
370.625 7677
370.6875 934
370.75 9376
370.8125 29010
370.875 32769
370.9375 26555
371 40948
371.0625 48643
371.125 29087
371.1875 24525
371.25 33607
371.3125 86728
371.375 160913
371.4375 137995
371.5 58050
371.5625 22318
371.625 7696
371.6875 803
371.75 9376
371.8125 9376
371.875 9376
371.9375 9376
372 9376
372.0625 9376
372.125 7615
372.1875 16368
372.25 11546
372.3125 2479
372.375 297
372.4375 9376
372.5 9376
372.5625 9376
372.625 9376
372.6875 9376
372.75 9376
372.8125 745
372.875 1825
372.9375 1524
373 410
373.0625 9376
373.125 1871
373.1875 26866
373.25 53526
373.3125 38470
373.375 9502
373.4375 1106
373.5 9376
373.5625 9829
373.625 35617
373.6875 44919
373.75 22858
373.8125 3652
373.875 397
373.9375 9376
374 5816
