# Supplementary material for: Isotope pattern deconvolution for peptide mass spectrometry by non-negative least squares/least absolute deviation template matching
Source: BMC Bioinformatics. 2012 Nov 8;13:291. doi: 10.1186/1471-2105-13-291 (PMC3608065; doi:10.1186/1471-2105-13-291)
Supplement: Additional file 4 — Overlapping peptide signals. [file 1471-2105-13-291-S4.zip › overlaps/Analysis10.txt]

"V1" "V2"
329 99796
329.0625 40612
329.125 12964
329.1875 27781
329.25 36722
329.3125 19774
329.375 3359
329.4375 464
329.5 12093
329.5625 12093
329.625 12093
329.6875 12093
329.75 12093
329.8125 12093
329.875 12093
329.9375 28791
330 66093
330.0625 72000
330.125 57135
330.1875 31720
330.25 6651
330.3125 918
330.375 12093
330.4375 12093
330.5 12093
330.5625 27664
330.625 58886
330.6875 40749
330.75 8238
330.8125 981
330.875 11612.5
330.9375 11612.5
331 11612.5
331.0625 24819
331.125 52751
331.1875 36458
331.25 7409
331.3125 931
331.375 11612.5
331.4375 11612.5
331.5 11612.5
331.5625 11612.5
331.625 11612.5
331.6875 11612.5
331.75 11612.5
331.8125 11612.5
331.875 5899
331.9375 12093
332 10935
332.0625 15684
332.125 20798
332.1875 11132
332.25 1409
332.3125 11132
332.375 11132
332.4375 11132
332.5 11132
332.5625 11132
332.625 11132
332.6875 11132
332.75 11132
332.8125 11132
332.875 11132
332.9375 11132
333 11132
333.0625 5011
333.125 49990
333.1875 107553
333.25 93774
333.3125 34714
333.375 5388
333.4375 469
333.5 8524
333.5625 8524
333.625 8524
333.6875 39387
333.75 85405
333.8125 61258
333.875 13809
333.9375 4956
334 8920
334.0625 36674
334.125 71539
334.1875 59329
334.25 19973
334.3125 3218
334.375 490
334.4375 8524
334.5 8524
334.5625 8524
334.625 8524
334.6875 8524
334.75 8524
334.8125 8524
334.875 8524
334.9375 8524
335 8524
335.0625 8524
335.125 8128
335.1875 20361
335.25 18197
335.3125 6271
335.375 704
335.4375 8524
335.5 8524
335.5625 8524
335.625 8524
335.6875 8524
335.75 8524
335.8125 8524
335.875 8524
335.9375 1962
336 5195
336.0625 4755
336.125 1471
336.1875 8128
336.25 8128
336.3125 8128
336.375 8128
336.4375 8128
336.5 8128
336.5625 8128
336.625 8128
336.6875 8128
336.75 8128
336.8125 8128
336.875 8128
336.9375 8128
337 8128
337.0625 8128
337.125 8128
337.1875 8128
337.25 8128
337.3125 8128
337.375 8128
337.4375 8128
337.5 8128
337.5625 8128
337.625 8128
337.6875 8128
337.75 8128
337.8125 8128
337.875 8128
337.9375 16067
338 38286
338.0625 32049
338.125 10063
338.1875 1198
338.25 8128
338.3125 8128
338.375 8128
338.4375 8128
338.5 8128
338.5625 8128
338.625 8128
338.6875 10789
338.75 23122
338.8125 16190
338.875 3373
338.9375 385
339 11062.5
339.0625 11062.5
339.125 11062.5
339.1875 11062.5
339.25 11062.5
339.3125 11062.5
339.375 11062.5
339.4375 11062.5
339.5 11062.5
339.5625 11062.5
339.625 11062.5
339.6875 11062.5
339.75 11062.5
339.8125 11062.5
339.875 11062.5
339.9375 17973
340 55085
340.0625 61043
340.125 27553
340.1875 3991
340.25 15141
340.3125 37394
340.375 33591
340.4375 11336
340.5 1032
340.5625 11336
340.625 11336
340.6875 11336
340.75 11336
340.8125 11336
340.875 12642
340.9375 37692
341 40851
341.0625 29970
341.125 36690
341.1875 37584
341.25 18946
341.3125 4730
341.375 610
341.4375 10673.5
341.5 10673.5
341.5625 10673.5
341.625 10673.5
341.6875 10673.5
341.75 10673.5
341.8125 10673.5
341.875 10673.5
341.9375 10673.5
342 10673.5
342.0625 1691
342.125 3586
342.1875 2404
342.25 16841
342.3125 44261
342.375 43116
342.4375 16730
342.5 1961
342.5625 6155.5
342.625 6155.5
342.6875 6155.5
342.75 6155.5
342.8125 6155.5
342.875 6155.5
342.9375 6155.5
343 6155.5
343.0625 6155.5
343.125 22798
343.1875 62306
343.25 66367
343.3125 34514
343.375 10011
343.4375 1352
343.5 5394.5
343.5625 5394.5
343.625 3506
343.6875 7578
343.75 5258
343.8125 922
343.875 6155.5
343.9375 6155.5
344 6155.5
344.0625 3768
344.125 8081
344.1875 5531
344.25 929
344.3125 6780
344.375 6780
344.4375 6780
344.5 6780
344.5625 6780
344.625 6780
344.6875 6780
344.75 6780
344.8125 6865
344.875 18243
344.9375 17586
345 6780
345.0625 825
345.125 6780
345.1875 6780
345.25 6780
345.3125 6780
345.375 6780
345.4375 6780
345.5 6780
345.5625 6780
345.625 19872
345.6875 56766
345.75 59121
345.8125 25389
345.875 3978
345.9375 464
346 6865
346.0625 6865
346.125 32312
346.1875 68867
346.25 47803
346.3125 9789
346.375 1187
346.4375 16167.5
346.5 16167.5
346.5625 16167.5
346.625 16167.5
346.6875 16167.5
346.75 16167.5
346.8125 16167.5
346.875 16167.5
346.9375 16167.5
347 16167.5
347.0625 4181
347.125 19119
347.1875 27286
347.25 14749
347.3125 1879
347.375 20170
347.4375 20170
347.5 20170
347.5625 20170
347.625 20170
347.6875 20170
347.75 20170
347.8125 20170
347.875 20170
347.9375 20170
348 20170
348.0625 20170
348.125 20170
348.1875 20170
348.25 20170
348.3125 20170
348.375 20170
348.4375 20170
348.5 20170
348.5625 20170
348.625 20170
348.6875 20170
348.75 20170
348.8125 20170
348.875 20170
348.9375 20170
349 20170
349.0625 20170
349.125 20170
349.1875 20170
349.25 20170
349.3125 20170
349.375 20170
349.4375 20170
349.5 20170
349.5625 20170
349.625 20170
349.6875 20170
349.75 20170
349.8125 20170
349.875 20170
349.9375 20170
350 20170
350.0625 20170
350.125 20170
350.1875 20170
350.25 20170
350.3125 20170
350.375 20170
350.4375 20170
350.5 20170
350.5625 20170
350.625 20170
350.6875 20170
350.75 20170
350.8125 41104
350.875 87977
350.9375 64624
351 20468
351.0625 7927
351.125 1742
351.1875 36708
351.25 17786
351.3125 100467
351.375 215175
351.4375 255171
351.5 210506
351.5625 189013
351.625 225863
351.6875 220433
351.75 135296
351.8125 109246
351.875 285628
351.9375 944607
352 1994480
352.0625 2991040
352.125 3333100
352.1875 2641160
352.25 1516030
352.3125 747927
352.375 381478
352.4375 337969
352.5 666328
352.5625 1292800
352.625 1581430
352.6875 1226140
352.75 697659
352.8125 315530
352.875 100378
352.9375 45367
353 142440
353.0625 305169
353.125 351104
353.1875 263895
353.25 186817
353.3125 164253
353.375 120843
353.4375 46968
353.5 7721
353.5625 10640
353.625 60628
353.6875 99909
353.75 64375
353.8125 14638
353.875 1887
353.9375 15587.5
354 22423
354.0625 70579
354.125 88641
354.1875 54608
354.25 16537
354.3125 1843
354.375 11730.5
354.4375 11730.5
354.5 11730.5
354.5625 11730.5
354.625 11730.5
354.6875 11730.5
354.75 3853
354.8125 8360
354.875 5838
354.9375 12886
355 43522
355.0625 55317
355.125 28348
355.1875 5958
355.25 8623
355.3125 12821
355.375 7360
355.4375 931
355.5 7528
355.5625 7528
355.625 7528
355.6875 7528
355.75 7528
355.8125 7528
355.875 7528
355.9375 7528
356 7528
356.0625 7528
356.125 14814
356.1875 33383
356.25 25736
356.3125 7028
356.375 929
356.4375 5911
356.5 5911
356.5625 5911
356.625 5911
356.6875 5911
356.75 5911
356.8125 5911
356.875 5911
356.9375 2354
357 30574
357.0625 57918
357.125 38316
357.1875 7528
357.25 2515
357.3125 3700
357.375 2554
357.4375 441
357.5 5864
357.5625 5864
357.625 5864
357.6875 5864
357.75 5864
357.8125 5864
357.875 5864
357.9375 5864
358 5864
358.0625 32621
358.125 70229
358.1875 51800
358.25 15289
358.3125 4385
358.375 516
358.4375 4108
358.5 4108
358.5625 4108
358.625 4108
358.6875 4108
358.75 4108
358.8125 4108
358.875 4108
358.9375 2576
359 5864
359.0625 67503
359.125 135223
359.1875 92943
359.25 19336
359.3125 3143
359.375 441
359.4375 4385
359.5 4385
359.5625 4385
359.625 4385
359.6875 4108
359.75 17596
359.8125 24391
359.875 12997
359.9375 3801
360 4584
360.0625 3193
360.125 567
360.1875 12010
360.25 26484
360.3125 19536
360.375 4687
360.4375 526
360.5 4897
360.5625 23116
360.625 48293
360.6875 32157
360.75 5665
360.8125 657
360.875 5665
360.9375 4284
361 11951
361.0625 12102
361.125 4897
361.1875 567
361.25 5665
361.3125 5665
361.375 5665
361.4375 5665
361.5 5665
361.5625 5665
361.625 5665
361.6875 17865
361.75 37976
361.8125 26212
361.875 5261
361.9375 629
362 8808
362.0625 8808
362.125 8808
362.1875 8808
362.25 8808
362.3125 8808
362.375 8808
362.4375 8808
362.5 8808
362.5625 8808
362.625 8808
362.6875 8808
362.75 8808
362.8125 8808
362.875 8808
362.9375 30841
363 97704
363.0625 111963
363.125 72811
363.1875 62453
363.25 54211
363.3125 21582
363.375 3350
363.4375 393
363.5 12606
363.5625 12826
363.625 27729
363.6875 19858
363.75 4542
363.8125 610
363.875 8920
363.9375 8920
364 8920
364.0625 8920
364.125 8920
364.1875 8920
364.25 8920
364.3125 8920
364.375 8920
364.4375 8920
364.5 12606
364.5625 27508
364.625 19942
364.6875 4604
364.75 539
364.8125 8920
364.875 9583
364.9375 20450
365 31837
365.0625 40303
365.125 47208
365.1875 51533
365.25 34737
365.3125 8257
365.375 1033
365.4375 9583
365.5 9583
365.5625 9583
365.625 9583
365.6875 9583
365.75 9583
365.8125 9583
365.875 9583
365.9375 9583
366 9583
366.0625 2584
366.125 5515
366.1875 3743
366.25 610
366.3125 10065
366.375 10065
366.4375 10065
366.5 10065
366.5625 24111
366.625 20188
366.6875 6182
366.75 619
366.8125 10100
366.875 10100
366.9375 10100
367 10100
367.0625 10100
367.125 10100
367.1875 10100
367.25 10100
367.3125 10100
367.375 10100
367.4375 10100
367.5 10100
367.5625 10100
367.625 10100
367.6875 10100
367.75 10100
367.8125 10100
367.875 10100
367.9375 10100
368 10100
368.0625 10100
368.125 10100
368.1875 10100
368.25 10100
368.3125 10100
368.375 10100
368.4375 10100
368.5 10100
368.5625 10100
368.625 10100
368.6875 10100
368.75 10100
368.8125 10100
368.875 10135
368.9375 27483
369 27046
369.0625 10636
369.125 1259
369.1875 10100
369.25 10100
369.3125 10100
369.375 10100
369.4375 10100
369.5 10100
369.5625 49937
369.625 106533
369.6875 73972
369.75 15046
369.8125 1738
369.875 10352.5
369.9375 10352.5
370 14322
370.0625 38663
370.125 37874
370.1875 15172
370.25 2417
370.3125 343
370.375 10636
370.4375 10636
370.5 10636
370.5625 10636
370.625 10636
370.6875 10636
370.75 10636
370.8125 10636
370.875 10636
370.9375 10636
371 10636
371.0625 10636
371.125 55670
371.1875 166485
371.25 225053
371.3125 173177
371.375 74218
371.4375 12541
371.5 8954
371.5625 18988
371.625 17040
371.6875 6032
371.75 770
371.8125 10570
371.875 10570
371.9375 10570
372 10570
372.0625 41293
372.125 54480
372.1875 28088
372.25 3613
372.3125 10570
372.375 10570
372.4375 10570
372.5 10570
372.5625 10570
372.625 1523
372.6875 3776
372.75 3202
372.8125 884
372.875 10570
372.9375 10570
373 11370
373.0625 24635
373.125 17730
373.1875 4124
373.25 563
