# Supplementary material for: Isotope pattern deconvolution for peptide mass spectrometry by non-negative least squares/least absolute deviation template matching
Source: BMC Bioinformatics. 2012 Nov 8;13:291. doi: 10.1186/1471-2105-13-291 (PMC3608065; doi:10.1186/1471-2105-13-291)
Supplement: Additional file 4 — Overlapping peptide signals. [file 1471-2105-13-291-S4.zip › overlaps/Analysis12.txt]

"V1" "V2"
329 41499
329.0625 62212
329.125 51825
329.1875 21448
329.25 4008
329.3125 366
329.375 9942
329.4375 9942
329.5 9942
329.5625 9942
329.625 9942
329.6875 23115
329.75 49713
329.8125 34986
329.875 16974
329.9375 26349
330 29112
330.0625 18795
330.125 13196
330.1875 19530
330.25 20835
330.3125 13417
330.375 9942
330.4375 5924
330.5 6313
330.5625 11978
330.625 8986
330.6875 2326
330.75 320
330.8125 10865
330.875 31808
330.9375 35949
331 21401
331.0625 9819
331.125 3770
331.1875 871
331.25 8872
331.3125 20777
331.375 18452
331.4375 6624
331.5 848
331.5625 9819
331.625 9819
331.6875 5330
331.75 14210
331.8125 20258
331.875 19591
331.9375 10970
332 8188
332.0625 13570
332.125 10315
332.1875 2763
332.25 327
332.3125 8442.5
332.375 8442.5
332.4375 8442.5
332.5 8442.5
332.5625 8442.5
332.625 212
332.6875 2568
332.75 8697
332.8125 27644
332.875 39985
332.9375 39153
333 64567
333.0625 91451
333.125 65434
333.1875 22102
333.25 3047
333.3125 239
333.375 8442.5
333.4375 8442.5
333.5 8442.5
333.5625 4779
333.625 13382
333.6875 13617
333.75 7181
333.8125 15805
333.875 29568
333.9375 22371
334 6435
334.0625 732
334.125 8909
334.1875 35673
334.25 60292
334.3125 56889
334.375 32629
334.4375 10841
334.5 1624
334.5625 167
334.625 6808
334.6875 239
334.75 455
334.8125 2007
334.875 4266
334.9375 40234
335 91009
335.0625 90577
335.125 52788
335.1875 38816
335.25 42597
335.3125 34046
335.375 14713
335.4375 4676
335.5 491
335.5625 11255.5
335.625 11255.5
335.6875 11255.5
335.75 11255.5
335.8125 334
335.875 1806
335.9375 3729
336 6228
336.0625 18054
336.125 27586
336.1875 17389
336.25 3578
336.3125 4289
336.375 9033
336.4375 14006
336.5 16687
336.5625 13312
336.625 10478
336.6875 10308
336.75 6248
336.8125 35707
336.875 73852
336.9375 59028
337 28610
337.0625 24210
337.125 28657
337.1875 28810
337.25 14682
337.3125 12087
337.375 21786
337.4375 15953
337.5 12111
337.5625 24227
337.625 24953
337.6875 11670
337.75 4695
337.8125 3738
337.875 4020
337.9375 7605
338 11151
338.0625 9918
338.125 4775
338.1875 13631
338.25 51380
338.3125 69651
338.375 38218
338.4375 13466
338.5 21654
338.5625 23914
338.625 22406
338.6875 34234
338.75 39490
338.8125 40256
338.875 84055
338.9375 120135
339 84643
339.0625 42280
339.125 45948
339.1875 49759
339.25 30029
339.3125 13278
339.375 12154
339.4375 7253
339.5 980
339.5625 13929
339.625 13929
339.6875 1960
339.75 13929
339.8125 24984
339.875 17634
339.9375 10578
340 15631
340.0625 33378
340.125 50260
340.1875 37739
340.25 12512
340.3125 2784
340.375 334
340.4375 16004
340.5 16004
340.5625 16004
340.625 16004
340.6875 16004
340.75 16004
340.8125 12759
340.875 35969
340.9375 36837
341 19852
341.0625 14540
341.125 23808
341.1875 38390
341.25 36726
341.3125 16090
341.375 2503
341.4375 263
341.5 14139.5
341.5625 14139.5
341.625 14139.5
341.6875 14139.5
341.75 16764
341.8125 44408
341.875 49969
341.9375 31637
342 16004
342.0625 11551
342.125 14445
342.1875 14350
342.25 7651
342.3125 999
342.375 12091
342.4375 12091
342.5 12091
342.5625 12091
342.625 12091
342.6875 12091
342.75 2319
342.8125 7357
342.875 23186
342.9375 42498
343 52768
343.0625 57916
343.125 93663
343.1875 139136
343.25 144291
343.3125 120666
343.375 84172
343.4375 35875
343.5 8355
343.5625 848
343.625 8636
343.6875 8636
343.75 6015
343.8125 25923
343.875 36227
343.9375 20008
344 3470
344.0625 416
344.125 2621
344.1875 8917
344.25 11670
344.3125 7077
344.375 2065
344.4375 6048
344.5 15870
344.5625 16235
344.625 6808
344.6875 1755
344.75 2045
344.8125 1523
344.875 5324
344.9375 10567
345 32873
345.0625 63051
345.125 65604
345.1875 54527
345.25 48179
345.3125 33742
345.375 17650
345.4375 5638
345.5 717
345.5625 5638
345.625 1470
345.6875 6778
345.75 9724
345.8125 5289
345.875 686
345.9375 1068
346 10335
346.0625 21423
346.125 18590
346.1875 7576
346.25 1573
346.3125 6048
346.375 6048
346.4375 6048
346.5 6048
346.5625 7046
346.625 21275
346.6875 23384
346.75 10447
346.8125 1342
346.875 3756
346.9375 13092
347 25373
347.0625 27630
347.125 14582
347.1875 2616
347.25 2278
347.3125 4204
347.375 2733
347.4375 377
347.5 5638
347.5625 5638
347.625 5638
347.6875 5638
347.75 3296
347.8125 11407
347.875 17222
347.9375 17318
348 12963
348.0625 25998
348.125 55604
348.1875 57667
348.25 30584
348.3125 10540
348.375 2466
348.4375 281
348.5 7576
348.5625 7576
348.625 7576
348.6875 7576
348.75 3540
348.8125 8577
348.875 11460
348.9375 15637
349 27380
349.0625 37048
349.125 33505
349.1875 20944
349.25 8717
349.3125 1412
349.375 163
349.4375 8630.5
349.5 8630.5
349.5625 8630.5
349.625 1487
349.6875 3194
349.75 2192
349.8125 371
349.875 9125
349.9375 26001
350 27009
350.0625 16412
350.125 15526
350.1875 14942
350.25 8226
350.3125 9391
350.375 13597
350.4375 8684
350.5 1802
350.5625 193
350.625 8717
350.6875 726
350.75 7079
350.8125 12636
350.875 8151
350.9375 7202
351 14368
351.0625 13016
351.125 18093
351.1875 51486
351.25 68240
351.3125 38328
351.375 34951
351.4375 58816
351.5 40459
351.5625 8377
351.625 1693
351.6875 1991
351.75 1991
351.8125 687
351.875 10403
351.9375 43905
352 106593
352.0625 113934
352.125 116133
352.1875 149410
352.25 131691
352.3125 76000
352.375 57835
352.4375 75063
352.5 86021
352.5625 75218
352.625 44162
352.6875 14998
352.75 2120
352.8125 668
352.875 2274
352.9375 21809
353 46320
353.0625 54298
353.125 66611
353.1875 77063
353.25 59316
353.3125 31109
353.375 10403
353.4375 1434
353.5 6875
353.5625 235
353.625 5723
353.6875 11641
353.75 8150
353.8125 1836
353.875 235
353.9375 7329
354 7329
354.0625 7329
354.125 7329
354.1875 7329
354.25 7329
354.3125 7329
354.375 7329
354.4375 7329
354.5 7329
354.5625 7329
354.625 377
354.6875 2204
354.75 7097
354.8125 22261
354.875 36393
354.9375 51886
355 77385
355.0625 72314
355.125 31574
355.1875 7329
355.25 3550
355.3125 2182
355.375 1361
355.4375 604
355.5 6653
355.5625 6653
355.625 6653
355.6875 6653
355.75 6653
355.8125 6653
355.875 4099
355.9375 9019
356 6653
356.0625 5778
356.125 11515
356.1875 16157
356.25 15922
356.3125 9743
356.375 2698
356.4375 335
356.5 6875
356.5625 6875
356.625 4052
356.6875 16205
356.75 23415
356.8125 15536
356.875 5203
356.9375 3017
357 24937
357.0625 51417
357.125 40610
357.1875 13170
357.25 9989
357.3125 16561
357.375 11623
357.4375 2403
357.5 248
357.5625 7791
357.625 7791
357.6875 7791
357.75 29138
357.8125 37511
357.875 19063
357.9375 2483
358 945
358.0625 5191
358.125 13123
358.1875 56468
358.25 116525
358.3125 105593
358.375 41108
358.4375 15944
358.5 27692
358.5625 27945
358.625 11930
358.6875 1869
358.75 16779
358.8125 44748
358.875 43958
358.9375 28883
359 43114
359.0625 52814
359.125 29408
359.1875 10866
359.25 10247
359.3125 6739
359.375 1469
359.4375 167
359.5 8543
359.5625 8543
359.625 2897
359.6875 8222
359.75 15809
359.8125 19027
359.875 11021
359.9375 17767
360 37131
360.0625 39161
360.125 28117
360.1875 14108
360.25 23114
360.3125 44617
360.375 31376
360.4375 6796
360.5 812
360.5625 8438
360.625 8438
360.6875 8438
360.75 4973
360.8125 12707
360.875 12705
360.9375 7161
361 3620
361.0625 2170
361.125 2491
361.1875 5787
361.25 8543
361.3125 5785
361.375 1440
361.4375 167
361.5 7874.5
361.5625 7874.5
361.625 7874.5
361.6875 7874.5
361.75 7874.5
361.8125 7874.5
361.875 11220
361.9375 26404
362 21704
362.0625 6608
362.125 13347
362.1875 41585
362.25 50847
362.3125 27049
362.375 5687
362.4375 575
362.5 7888.5
362.5625 7888.5
362.625 7888.5
362.6875 4275
362.75 9091
362.8125 6290
362.875 1284
362.9375 10255
363 24577
363.0625 22449
363.125 12007
363.1875 8333
363.25 7527
363.3125 17767
363.375 33061
363.4375 34154
363.5 28573
363.5625 22252
363.625 10242
363.6875 16457
363.75 30645
363.8125 20115
363.875 3580
363.9375 6811
364 23135
364.0625 48810
364.125 59678
364.1875 37964
364.25 10767
364.3125 1501
364.375 366
364.4375 4337
364.5 8250
364.5625 5791
364.625 5639
364.6875 10932
364.75 9957
364.8125 5942
364.875 22595
364.9375 73868
365 129266
365.0625 124092
365.125 63828
365.1875 18847
365.25 6068
365.3125 1308
365.375 10932
365.4375 10932
365.5 10932
365.5625 10932
365.625 10932
365.6875 10932
365.75 10231
365.8125 21687
365.875 26389
365.9375 34792
366 37615
366.0625 39528
366.125 49586
366.1875 41978
366.25 19621
366.3125 14234
366.375 34271
366.4375 43637
366.5 22811
366.5625 3845
366.625 469
366.6875 9508
366.75 9508
366.8125 9508
366.875 11076
366.9375 32127
367 39074
367.0625 31571
367.125 25922
367.1875 18258
367.25 7496
367.3125 1267
367.375 10455
367.4375 10455
367.5 10455
367.5625 10455
367.625 2222
367.6875 12536
367.75 21044
367.8125 14594
367.875 4020
367.9375 520
368 9508
368.0625 20139
368.125 13805
368.1875 2711
368.25 326
368.3125 7496
368.375 7496
368.4375 7496
368.5 7496
368.5625 7496
368.625 7496
368.6875 6963
368.75 14911
368.8125 10455
368.875 2216
368.9375 14220
369 30734
369.0625 22674
369.125 7353
369.1875 5626
369.25 4781
369.3125 1814
369.375 209
369.4375 8502
369.5 8502
369.5625 8502
369.625 8502
369.6875 1719
369.75 4843
369.8125 4951
369.875 13244
369.9375 39255
370 48827
370.0625 28151
370.125 11772
370.1875 24444
370.25 51954
370.3125 52419
370.375 22896
370.4375 3597
370.5 376
370.5625 1259
370.625 3994
370.6875 4646
370.75 17371
370.8125 35782
370.875 44449
370.9375 53299
371 57570
371.0625 55994
371.125 49356
371.1875 52780
371.25 74070
371.3125 69275
371.375 35917
371.4375 12961
371.5 2478
371.5625 263
371.625 5797
371.6875 5797
371.75 5797
371.8125 5797
371.875 7161
371.9375 31792
372 52581
372.0625 41028
372.125 15216
372.1875 6429
372.25 15224
372.3125 19733
372.375 10408
372.4375 5734
372.5 8569
372.5625 5721
372.625 1619
372.6875 1634
372.75 14638
372.8125 28736
372.875 25334
372.9375 18594
373 14516
373.0625 5797
373.125 2044
373.1875 2427
373.25 1589
373.3125 4097
373.375 8126
373.4375 5349
373.5 2003
373.5625 3713
373.625 5346
373.6875 5109
373.75 3194
373.8125 7871
373.875 23520
373.9375 35114
374 28190
