# Supplementary material for: Isotope pattern deconvolution for peptide mass spectrometry by non-negative least squares/least absolute deviation template matching
Source: BMC Bioinformatics. 2012 Nov 8;13:291. doi: 10.1186/1471-2105-13-291 (PMC3608065; doi:10.1186/1471-2105-13-291)
Supplement: Additional file 4 — Overlapping peptide signals. [file 1471-2105-13-291-S4.zip › overlaps/Analysis13.txt]

"V1" "V2"
329 5340
329.0625 31072
329.125 68414
329.1875 53356
329.25 28507
329.3125 30976
329.375 20150
329.4375 4118
329.5 505
329.5625 1554
329.625 5014
329.6875 14045
329.75 27121
329.8125 26667
329.875 11481
329.9375 47517
330 116177
330.0625 105169
330.125 38186
330.1875 5984
330.25 12037
330.3125 36420
330.375 48051
330.4375 32060
330.5 10936
330.5625 1706
330.625 269
330.6875 6059
330.75 1627
330.8125 14659
330.875 25653
330.9375 17026
331 6059
331.0625 4512
331.125 2846
331.1875 933
331.25 6067.5
331.3125 6067.5
331.375 6067.5
331.4375 6067.5
331.5 6067.5
331.5625 6067.5
331.625 6067.5
331.6875 6067.5
331.75 6067.5
331.8125 5937
331.875 16636
331.9375 17643
332 8982
332.0625 2906
332.125 730
332.1875 6076
332.25 6076
332.3125 6076
332.375 6076
332.4375 6076
332.5 6076
332.5625 6076
332.625 6076
332.6875 6076
332.75 6076
332.8125 6076
332.875 2530
332.9375 15080
333 36836
333.0625 40590
333.125 19019
333.1875 2223
333.25 5937
333.3125 5937
333.375 5937
333.4375 5937
333.5 5937
333.5625 5937
333.625 5937
333.6875 5937
333.75 2110
333.8125 6076
333.875 6405
333.9375 2763
334 1491
334.0625 18490
334.125 49302
334.1875 51642
334.25 22783
334.3125 3530
334.375 405
334.4375 5639.5
334.5 5639.5
334.5625 5639.5
334.625 5639.5
334.6875 5639.5
334.75 5639.5
334.8125 5639.5
334.875 5639.5
334.9375 10819
335 23023
335.0625 19350
335.125 15906
335.1875 16628
335.25 8228
335.3125 1076
335.375 6240.5
335.4375 6240.5
335.5 6240.5
335.5625 6240.5
335.625 6240.5
335.6875 6240.5
335.75 6240.5
335.8125 6240.5
335.875 6240.5
335.9375 9602
336 20840
336.0625 14868
336.125 3191
336.1875 303
336.25 7834.5
336.3125 7834.5
336.375 7834.5
336.4375 7834.5
336.5 7834.5
336.5625 7834.5
336.625 7834.5
336.6875 7834.5
336.75 7834.5
336.8125 1074
336.875 7441
336.9375 50717
337 95335
337.0625 79944
337.125 45085
337.1875 27286
337.25 9713
337.3125 1119
337.375 9602
337.4375 9602
337.5 9602
337.5625 9602
337.625 9602
337.6875 9602
337.75 9602
337.8125 1745
337.875 5058
337.9375 5342
338 10367
338.0625 24177
338.125 25656
338.1875 11098
338.25 1341
338.3125 9602
338.375 9602
338.4375 9602
338.5 9602
338.5625 9602
338.625 9602
338.6875 5236
338.75 14160
338.8125 13979
338.875 19879
338.9375 49060
339 62303
339.0625 37083
339.125 9995
339.1875 1202
339.25 10732.5
339.3125 10732.5
339.375 10732.5
339.4375 1420
339.5 11297
339.5625 19803
339.625 12506
339.6875 2057
339.75 9995
339.8125 730
339.875 1386
339.9375 30443
340 63298
340.0625 49096
340.125 23367
340.1875 21860
340.25 19822
340.3125 11694
340.375 3597
340.4375 806
340.5 11116.5
340.5625 16388
340.625 38580
340.6875 31896
340.75 9983
340.8125 1321
340.875 11694
340.9375 26196
341 71417
341.0625 74195
341.125 41216
341.1875 20640
341.25 9117
341.3125 1339
341.375 12157
341.4375 12157
341.5 12157
341.5625 12157
341.625 12157
341.6875 12157
341.75 12157
341.8125 12157
341.875 5655
341.9375 13893
342 12157
342.0625 4118
342.125 7889
342.1875 22350
342.25 24575
342.3125 10936
342.375 1370
342.4375 12631.5
342.5 12631.5
342.5625 12631.5
342.625 12631.5
342.6875 12631.5
342.75 5121
342.8125 13106
342.875 44388
342.9375 91992
343 90573
343.0625 89732
343.125 127239
343.1875 126103
343.25 119620
343.3125 162981
343.375 156897
343.4375 74061
343.5 12028
343.5625 1414
343.625 16934
343.6875 16934
343.75 7498
343.8125 29433
343.875 39863
343.9375 22305
344 4344
344.0625 14295
344.125 39939
344.1875 58784
344.25 54396
344.3125 28900
344.375 6699
344.4375 1097
344.5 29166.5
344.5625 29166.5
344.625 29166.5
344.6875 9755
344.75 31140
344.8125 35809
344.875 16934
344.9375 18795
345 53763
345.0625 82505
345.125 91708
345.1875 83034
345.25 54273
345.3125 24130
345.375 20873
345.4375 31206
345.5 23204
345.5625 11780
345.625 17681
345.6875 21420
345.75 31131
345.8125 56277
345.875 59406
345.9375 38198
346 30759
346.0625 33524
346.125 38928
346.1875 43126
346.25 45343
346.3125 43835
346.375 24987
346.4375 4475
346.5 437
346.5625 14558
346.625 14558
346.6875 14558
346.75 3473
346.8125 7409
346.875 6978
346.9375 10493
347 18075
347.0625 15780
347.125 10127
347.1875 11560
347.25 16408
347.3125 16030
347.375 8099
347.4375 1012
347.5 6508
347.5625 18190
347.625 21192
347.6875 13287
347.75 4758
347.8125 607
347.875 10310
347.9375 6189
348 14558
348.0625 11912
348.125 4813
348.1875 13768
348.25 35686
348.3125 38988
348.375 18167
348.4375 2903
348.5 356
348.5625 10526.5
348.625 10526.5
348.6875 10526.5
348.75 10526.5
348.8125 10526.5
348.875 10560
348.9375 35528
349 59459
349.0625 63559
349.125 42369
349.1875 24780
349.25 34424
349.3125 37548
349.375 17786
349.4375 2834
349.5 337
349.5625 12616.5
349.625 12616.5
349.6875 12616.5
349.75 12616.5
349.8125 12616.5
349.875 12616.5
349.9375 12616.5
350 12616.5
350.0625 12616.5
350.125 12616.5
350.1875 8491
350.25 18240
350.3125 12849
350.375 2747
350.4375 328
350.5 13575
350.5625 13575
350.625 13575
350.6875 2666
350.75 7323
350.8125 7364
350.875 13382
350.9375 23755
351 27272
351.0625 42872
351.125 63735
351.1875 57161
351.25 32500
351.3125 12384
351.375 7287
351.4375 13790
351.5 18550
351.5625 34775
351.625 60494
351.6875 71164
351.75 56930
351.8125 26849
351.875 4825
351.9375 1254
352 40652
352.0625 106099
352.125 101636
352.1875 51344
352.25 47278
352.3125 51841
352.375 28933
352.4375 12573
352.5 8488
352.5625 3011
352.625 7450
352.6875 25031
352.75 31658
352.8125 16827
352.875 3090
352.9375 209
353 11461
353.0625 11461
353.125 11461
353.1875 11461
353.25 11461
353.3125 11461
353.375 11461
353.4375 11461
353.5 11461
353.5625 5062
353.625 10826
353.6875 7374
353.75 1217
353.8125 10826
353.875 10826
353.9375 10826
354 7285
354.0625 15574
354.125 10598
354.1875 15601
354.25 35027
354.3125 31908
354.375 11551
354.4375 1488
354.5 11371
354.5625 11371
354.625 11371
354.6875 11371
354.75 11371
354.8125 2300
354.875 19340
354.9375 39452
355 33775
355.0625 15002
355.125 34742
355.1875 71552
355.25 63293
355.3125 26979
355.375 7103
355.4375 633
355.5 11218
355.5625 11218
355.625 11218
355.6875 11218
355.75 11218
355.8125 11218
355.875 11218
355.9375 11218
356 11218
356.0625 2247
356.125 11371
356.1875 17820
356.25 11065
356.3125 2085
356.375 12841.5
356.4375 12841.5
356.5 12841.5
356.5625 12841.5
356.625 6675
356.6875 21701
356.75 25344
356.8125 24351
356.875 44671
356.9375 56744
357 36401
357.0625 15568
357.125 48956
357.1875 93118
357.25 66591
357.3125 15900
357.375 1904
357.4375 11218
357.5 11218
357.5625 11218
357.625 11218
357.6875 4406
357.75 16391
357.8125 21834
357.875 12184
357.9375 7997
358 14428
358.0625 13499
358.125 5739
358.1875 1230
358.25 9816.5
358.3125 9816.5
358.375 9816.5
358.4375 9816.5
358.5 9816.5
358.5625 35108
358.625 77478
358.6875 57425
358.75 14150
358.8125 4955
358.875 6823
358.9375 4595
359 729
359.0625 3980
359.125 18793
359.1875 42964
359.25 48443
359.3125 25268
359.375 4830
359.4375 596
359.5 6281
359.5625 6281
359.625 6281
359.6875 6281
359.75 6281
359.8125 1721
359.875 8465
359.9375 12499
360 6928
360.0625 911
360.125 4830
360.1875 4830
360.25 4830
360.3125 4830
360.375 4830
360.4375 4830
360.5 4830
360.5625 4830
360.625 4830
360.6875 4830
360.75 4830
360.8125 4830
360.875 4830
360.9375 4830
361 4151
361.0625 22134
361.125 43448
361.1875 39313
361.25 18155
361.3125 8568
361.375 6823
361.4375 2854
361.5 400
361.5625 3139
361.625 7962
361.6875 7240
361.75 2570
361.8125 298
361.875 6154.5
361.9375 6154.5
362 6154.5
362.0625 1124
362.125 13535
362.1875 41469
362.25 60578
362.3125 46710
362.375 17564
362.4375 2048
362.5 6892.5
362.5625 6892.5
362.625 6892.5
362.6875 633
362.75 1444
362.8125 1092
362.875 241
362.9375 23826
363 57930
363.0625 49955
363.125 16831
363.1875 5486
363.25 10965
363.3125 13591
363.375 6857
363.4375 890
363.5 7962
363.5625 7962
363.625 7962
363.6875 7962
363.75 7962
363.8125 7962
363.875 7962
363.9375 3027
364 27195
364.0625 51459
364.125 43479
364.1875 29048
364.25 22448
364.3125 9538
364.375 1166
364.4375 13591
364.5 13591
364.5625 13591
364.625 13591
364.6875 7956
364.75 41873
364.8125 79233
364.875 93919
364.9375 100936
365 96229
365.0625 93694
365.125 129569
365.1875 135315
365.25 71423
365.3125 16622
365.375 3163
365.4375 34732
365.5 73696
365.5625 51591
365.625 11111
365.6875 1838
365.75 284
365.8125 494
365.875 5087
365.9375 19172
366 33356
366.0625 38054
366.125 38948
366.1875 34174
366.25 21482
366.3125 10177
366.375 3405
366.4375 379
366.5 3071
366.5625 9037
366.625 9698
366.6875 10214
366.75 24695
366.8125 32913
366.875 23540
366.9375 19487
367 24587
367.0625 28264
367.125 25215
367.1875 12976
367.25 12817
367.3125 32273
367.375 37284
367.4375 17699
367.5 2713
367.5625 291
367.625 489
367.6875 1464
367.75 17364
367.8125 46055
367.875 47619
367.9375 24067
368 28936
368.0625 49127
368.125 38668
368.1875 14125
368.25 10762
368.3125 26517
368.375 33525
368.4375 42951
368.5 59387
368.5625 43991
368.625 18587
368.6875 15528
368.75 10607
368.8125 2690
368.875 298
368.9375 14884.5
369 14884.5
369.0625 26286
369.125 72899
369.1875 73707
369.25 30600
369.3125 39414
369.375 74735
369.4375 51740
369.5 10687
369.5625 1274
369.625 14183
369.6875 14183
369.75 14183
369.8125 14183
369.875 328
369.9375 3195
370 13424
370.0625 24767
370.125 21727
370.1875 8461
370.25 979
370.3125 13424
370.375 13424
370.4375 13424
370.5 13424
370.5625 13424
370.625 13424
370.6875 13424
370.75 14241
370.8125 48809
370.875 60716
370.9375 35424
371 13136
371.0625 11033
371.125 29094
371.1875 41339
371.25 23024
371.3125 3780
371.375 489
371.4375 12199
371.5 12199
371.5625 12199
371.625 12199
371.6875 12199
371.75 12199
371.8125 12199
371.875 12199
371.9375 12199
372 8403
372.0625 28394
372.125 43871
372.1875 43007
372.25 28427
372.3125 10725
372.375 1766
372.4375 269
372.5 10725
372.5625 10725
372.625 40347
372.6875 85838
372.75 59294
372.8125 12199
372.875 1996
372.9375 15713
373 48489
373.0625 64179
373.125 44327
373.1875 16134
373.25 2531
373.3125 5205
373.375 10360
373.4375 6978
373.5 1109
373.5625 10725
373.625 17628
373.6875 37063
373.75 24970
373.8125 4561
373.875 505
