# Supplementary material for: Isotope pattern deconvolution for peptide mass spectrometry by non-negative least squares/least absolute deviation template matching
Source: BMC Bioinformatics. 2012 Nov 8;13:291. doi: 10.1186/1471-2105-13-291 (PMC3608065; doi:10.1186/1471-2105-13-291)
Supplement: Additional file 4 — Overlapping peptide signals. [file 1471-2105-13-291-S4.zip › overlaps/Analysis14.txt]

"V1" "V2"
329 38165
329.0625 49913
329.125 39131
329.1875 21819
329.25 13079
329.3125 7151
329.375 1985
329.4375 188
329.5 8963
329.5625 8963
329.625 8963
329.6875 8963
329.75 6177
329.8125 12918
329.875 19806
329.9375 35351
330 49502
330.0625 45830
330.125 31878
330.1875 21795
330.25 17099
330.3125 23539
330.375 37192
330.4375 30703
330.5 10752
330.5625 1364
330.625 8963
330.6875 8963
330.75 8963
330.8125 8963
330.875 8963
330.9375 2795
331 8228
331.0625 8963
331.125 4102
331.1875 6249
331.25 17646
331.3125 19897
331.375 8957
331.4375 1049
331.5 6213
331.5625 6213
331.625 6213
331.6875 6213
331.75 1729
331.8125 3588
331.875 2310
331.9375 306
332 6884
332.0625 5247
332.125 18699
332.1875 28546
332.25 22968
332.3125 9782
332.375 1952
332.4375 244
332.5 6884
332.5625 6884
332.625 6884
332.6875 6884
332.75 6884
332.8125 6036
332.875 16065
332.9375 15415
333 17983
333.0625 38935
333.125 44110
333.1875 24108
333.25 24619
333.3125 36207
333.375 22460
333.4375 5683
333.5 3608
333.5625 2109
333.625 350
333.6875 3217
333.75 6884
333.8125 4847
333.875 12989
333.9375 33635
334 51254
334.0625 53293
334.125 48489
334.1875 42105
334.25 33884
334.3125 27216
334.375 22217
334.4375 26249
334.5 33324
334.5625 18843
334.625 2940
334.6875 952
334.75 3256
334.8125 14564
334.875 34823
334.9375 44694
335 34392
335.0625 18471
335.125 16250
335.1875 22800
335.25 20733
335.3125 11662
335.375 4432
335.4375 495
335.5 9736
335.5625 2509
335.625 19434
335.6875 44204
335.75 43227
335.8125 18491
335.875 2899
335.9375 25191
336 53508
336.0625 37709
336.125 7938
336.1875 852
336.25 3256
336.3125 3256
336.375 3256
336.4375 3256
336.5 3256
336.5625 3256
336.625 3256
336.6875 332
336.75 1341
336.8125 1680
336.875 1026
336.9375 601
337 1097
337.0625 6110
337.125 11534
337.1875 14493
337.25 19177
337.3125 17593
337.375 7243
337.4375 877
337.5 3093
337.5625 3093
337.625 3093
337.6875 3093
337.75 3093
337.8125 3093
337.875 3093
337.9375 3093
338 3093
338.0625 3093
338.125 3093
338.1875 3093
338.25 3093
338.3125 3093
338.375 3093
338.4375 3093
338.5 3093
338.5625 3093
338.625 3093
338.6875 3093
338.75 3093
338.8125 3093
338.875 3093
338.9375 2904
339 6514
339.0625 4804
339.125 1000
339.1875 3658.5
339.25 317
339.3125 602
339.375 317
339.4375 3093
339.5 3093
339.5625 3093
339.625 3093
339.6875 3093
339.75 3093
339.8125 680
339.875 9733
339.9375 19561
340 14302
340.0625 9617
340.125 13114
340.1875 25276
340.25 38062
340.3125 26997
340.375 6522
340.4375 779
340.5 6246.5
340.5625 6246.5
340.625 3282
340.6875 14346
340.75 27613
340.8125 31989
340.875 23590
340.9375 10412
341 2681
341.0625 618
341.125 6557
341.1875 6557
341.25 6557
341.3125 6557
341.375 6557
341.4375 4035
341.5 9146
341.5625 7117
341.625 1979
341.6875 259
341.75 6592
341.8125 6592
341.875 6592
341.9375 6592
342 6592
342.0625 14950
342.125 11577
342.1875 18711
342.25 33263
342.3125 22315
342.375 4152
342.4375 445
342.5 6763
342.5625 6763
342.625 6763
342.6875 1102
342.75 6383
342.8125 12316
342.875 13272
342.9375 13791
343 20041
343.0625 23351
343.125 35533
343.1875 63782
343.25 92792
343.3125 96134
343.375 60191
343.4375 17648
343.5 2643
343.5625 307
343.625 12794
343.6875 12794
343.75 510
343.8125 968
343.875 510
343.9375 16299
344 16299
344.0625 6763
344.125 36407
344.1875 65728
344.25 67423
344.3125 49599
344.375 23767
344.4375 4305
344.5 35849
344.5625 74308
344.625 50063
344.6875 9214
344.75 1073
344.8125 20041
344.875 20041
344.9375 8189
345 29609
345.0625 39442
345.125 26791
345.1875 22700
345.25 31283
345.3125 28163
345.375 72273
345.4375 130895
345.5 93463
345.5625 31194
345.625 43682
345.6875 80297
345.75 88768
345.8125 59197
345.875 22223
345.9375 3722
346 4610
346.0625 12897
346.125 22166
346.1875 22518
346.25 11291
346.3125 1727
346.375 188
346.4375 6389
346.5 14552
346.5625 11357
346.625 3118
346.6875 365
346.75 14022
346.8125 29899
346.875 22862
346.9375 9026
347 9913
347.0625 14616
347.125 11595
347.1875 5772
347.25 5094
347.3125 3351
347.375 661
347.4375 5370
347.5 5370
347.5625 5370
347.625 5370
347.6875 5370
347.75 5370
347.8125 5370
347.875 5370
347.9375 5370
348 5370
348.0625 5370
348.125 5370
348.1875 5370
348.25 5370
348.3125 5370
348.375 5370
348.4375 5370
348.5 5370
348.5625 5370
348.625 5370
348.6875 5370
348.75 5370
348.8125 5370
348.875 5370
348.9375 5370
349 1057
349.0625 2366
349.125 1739
349.1875 2580
349.25 4728
349.3125 3194
349.375 512
349.4375 6389
349.5 6389
349.5625 6389
349.625 6389
349.6875 6389
349.75 6389
349.8125 6389
349.875 5370
349.9375 15386
350 16047
350.0625 6906
350.125 1115
350.1875 155
350.25 10754
350.3125 2001
350.375 14465
350.4375 24151
350.5 14524
350.5625 17776
350.625 41624
350.6875 65330
350.75 97063
350.8125 97972
350.875 49711
350.9375 25910
351 57819
351.0625 76426
351.125 59966
351.1875 44499
351.25 83536
351.3125 218502
351.375 415656
351.4375 503959
351.5 378696
351.5625 189427
351.625 126653
351.6875 125925
351.75 88478
351.8125 40403
351.875 60319
351.9375 149655
352 232643
352.0625 368668
352.125 510476
352.1875 429656
352.25 221333
352.3125 126924
352.375 123338
352.4375 163471
352.5 239383
352.5625 265821
352.625 203141
352.6875 133627
352.75 82572
352.8125 33941
352.875 5546
352.9375 4161
353 28716
353.0625 55257
353.125 53931
353.1875 45557
353.25 40248
353.3125 43420
353.375 48304
353.4375 27469
353.5 4536
353.5625 512
353.625 5032
353.6875 11483
353.75 9178
353.8125 5188
353.875 5283
353.9375 3012
354 351
354.0625 4718.5
354.125 4718.5
354.1875 4718.5
354.25 4718.5
354.3125 1135
354.375 2424
354.4375 1646
354.5 269
354.5625 3292
354.625 3292
354.6875 3292
354.75 3292
354.8125 3292
354.875 3292
354.9375 3387
355 21196
355.0625 48160
355.125 65008
355.1875 82692
355.25 85340
355.3125 47747
355.375 10809
355.4375 1672
355.5 221
355.5625 3188
355.625 3188
355.6875 3188
355.75 2323
355.8125 4901
355.875 3255
355.9375 491
356 700
356.0625 5364
356.125 8992
356.1875 5236
356.25 633
356.3125 3012
356.375 3012
356.4375 3012
356.5 3012
356.5625 3012
356.625 1132
356.6875 3188
356.75 3292
356.8125 1396
356.875 188
356.9375 3339.5
357 3339.5
357.0625 415
357.125 3624
357.1875 6506
357.25 6975
357.3125 6619
357.375 3943
357.4375 604
357.5 3292
357.5625 3292
357.625 3292
357.6875 3292
357.75 3292
357.8125 3292
357.875 3292
357.9375 3292
358 1547
358.0625 7463
358.125 10911
358.1875 7360
358.25 7246
358.3125 10336
358.375 7148
358.4375 7642
358.5 12386
358.5625 8738
358.625 2012
358.6875 2874
358.75 6082
358.8125 4962
358.875 1512
358.9375 13711
359 33948
359.0625 39874
359.125 46018
359.1875 61021
359.25 52791
359.3125 22920
359.375 3703
359.4375 442
359.5 6615
359.5625 6615
359.625 6615
359.6875 6615
359.75 6615
359.8125 6615
359.875 6615
359.9375 6615
360 6615
360.0625 6615
360.125 6615
360.1875 2617
360.25 8143
360.3125 9202
360.375 4698
360.4375 1438
360.5 463
360.5625 6218.5
360.625 6218.5
360.6875 6218.5
360.75 6218.5
360.8125 6218.5
360.875 6218.5
360.9375 6218.5
361 9348
361.0625 20331
361.125 14625
361.1875 3282
361.25 4093
361.3125 13531
361.375 17102
361.4375 8583
361.5 1120
361.5625 4698
361.625 4698
361.6875 4698
361.75 4698
361.8125 4698
361.875 2509
361.9375 10577
362 18449
362.0625 30373
362.125 56249
362.1875 61635
362.25 30263
362.3125 4852
362.375 515
362.4375 4775
362.5 4775
362.5625 4775
362.625 4775
362.6875 4775
362.75 17771
362.8125 37224
362.875 24919
362.9375 4478
363 2483
363.0625 6355
363.125 7271
363.1875 3236
363.25 321
363.3125 7271
363.375 7271
363.4375 7271
363.5 7271
363.5625 7271
363.625 7271
363.6875 7271
363.75 3021
363.8125 7274
363.875 6193
363.9375 2014
364 250
364.0625 4082
364.125 13997
364.1875 16949
364.25 8161
364.3125 1008
364.375 6193
364.4375 6193
364.5 6193
364.5625 6193
364.625 6193
364.6875 16177
364.75 34834
364.8125 45861
364.875 75720
364.9375 102316
365 82822
365.0625 40748
365.125 22305
365.1875 30567
365.25 27320
365.3125 10239
365.375 1497
365.4375 170
365.5 5966
365.5625 5966
365.625 5966
365.6875 19553
365.75 41665
365.8125 28830
365.875 5936
365.9375 966
366 1853
366.0625 3550
366.125 2362
366.1875 4996
366.25 11497
366.3125 10252
366.375 9835
366.4375 14383
366.5 10704
366.5625 3019
366.625 467
366.6875 5996
366.75 5996
366.8125 1908
366.875 5996
366.9375 9056
367 29441
367.0625 56118
367.125 51184
367.1875 26478
367.25 9949
367.3125 1744
367.375 170
367.4375 6823
367.5 6823
367.5625 6823
367.625 6823
367.6875 6823
367.75 6823
367.8125 6823
367.875 6823
367.9375 6823
368 6823
368.0625 6823
368.125 14804
368.1875 10644
368.25 2431
368.3125 304
368.375 9460.5
368.4375 9460.5
368.5 9460.5
368.5625 3612
368.625 22576
368.6875 36256
368.75 21486
368.8125 3640
368.875 439
368.9375 3027
369 9086
369.0625 12408
369.125 12173
369.1875 20305
369.25 42544
369.3125 54082
369.375 36131
369.4375 11606
369.5 1398
369.5625 12077
369.625 12077
369.6875 12077
369.75 12077
369.8125 12077
369.875 12077
369.9375 14851
370 44875
370.0625 49261
370.125 73499
370.1875 112127
370.25 75966
370.3125 16995
370.375 21694
370.4375 39908
370.5 28524
370.5625 6557
370.625 768
370.6875 12077
370.75 12077
370.8125 12077
370.875 12077
370.9375 12077
371 4813
371.0625 55024
371.125 123046
371.1875 112298
371.25 52067
371.3125 22373
371.375 13780
371.4375 12564
371.5 12077
371.5625 5377
371.625 642
371.6875 12414
371.75 12414
371.8125 12414
371.875 12414
371.9375 21070
372 50832
372.0625 45923
372.125 21089
372.1875 15153
372.25 16981
372.3125 11114
372.375 3230
372.4375 711
372.5 3521
372.5625 9744
372.625 9811
372.6875 3973
372.75 481
372.8125 12564
372.875 12564
372.9375 12564
373 12564
373.0625 14694
373.125 42096
373.1875 44001
373.25 34229
373.3125 37993
373.375 28045
373.4375 8395
373.5 9894
373.5625 24849
373.625 26968
373.6875 12264
373.75 1903
373.8125 244
373.875 12564
373.9375 13165
374 34740
