# Supplementary material for: Isotope pattern deconvolution for peptide mass spectrometry by non-negative least squares/least absolute deviation template matching
Source: BMC Bioinformatics. 2012 Nov 8;13:291. doi: 10.1186/1471-2105-13-291 (PMC3608065; doi:10.1186/1471-2105-13-291)
Supplement: Additional file 4 — Overlapping peptide signals. [file 1471-2105-13-291-S4.zip › overlaps/Analysis28.txt]

"V1" "V2"
329.1875 5507
329.25 15768
329.3125 16464
329.375 6964
329.4375 869
329.5 3950
329.5625 3950
329.625 3950
329.6875 3950
329.75 3950
329.8125 3950
329.875 3950
329.9375 3950
330 3950
330.0625 3950
330.125 3950
330.1875 3950
330.25 3950
330.3125 3950
330.375 3950
330.4375 3950
330.5 3950
330.5625 3950
330.625 3950
330.6875 3950
330.75 3950
330.8125 1653
330.875 3489
330.9375 2319
331 350
331.0625 1443
331.125 3950
331.1875 3740
331.25 1210
331.3125 3950
331.375 3950
331.4375 3950
331.5 3950
331.5625 3950
331.625 3950
331.6875 3950
331.75 3950
331.8125 3643
331.875 16501
331.9375 28890
332 24084
332.0625 9162
332.125 1111
332.1875 3950
332.25 3950
332.3125 3950
332.375 3950
332.4375 3950
332.5 3950
332.5625 3950
332.625 3950
332.6875 3950
332.75 3950
332.8125 3950
332.875 3950
332.9375 3950
333 22653
333.0625 84413
333.125 116693
333.1875 75395
333.25 75177
333.3125 111110
333.375 71201
333.4375 12833
333.5 1536
333.5625 4606
333.625 4606
333.6875 4606
333.75 4606
333.8125 4606
333.875 4606
333.9375 4606
334 4606
334.0625 4606
334.125 4606
334.1875 4606
334.25 4606
334.3125 4606
334.375 4606
334.4375 4606
334.5 4606
334.5625 4606
334.625 4606
334.6875 4606
334.75 4606
334.8125 1350
334.875 4238
334.9375 4974
335 54876
335.0625 112969
335.125 79415
335.1875 17145
335.25 2108
335.3125 7324
335.375 7324
335.4375 7324
335.5 13817
335.5625 51155
335.625 65337
335.6875 33583
335.75 5486
335.8125 676
335.875 393
335.9375 747
336 393
336.0625 4329
336.125 4329
336.1875 12043
336.25 25943
336.3125 18387
336.375 4013
336.4375 489
336.5 5486
336.5625 5486
336.625 5486
336.6875 5486
336.75 5486
336.8125 5486
336.875 5486
336.9375 5486
337 5486
337.0625 5486
337.125 5486
337.1875 5486
337.25 5486
337.3125 5486
337.375 5486
337.4375 5486
337.5 5486
337.5625 5486
337.625 5486
337.6875 5486
337.75 5486
337.8125 5486
337.875 5486
337.9375 5486
338 5486
338.0625 5486
338.125 15063
338.1875 46043
338.25 51020
338.3125 23276
338.375 3683
338.4375 447
338.5 5486
338.5625 5486
338.625 5486
338.6875 5486
338.75 5486
338.8125 5486
338.875 5486
338.9375 5486
339 5486
339.0625 9771
339.125 44658
339.1875 63721
339.25 34903
339.3125 5270
339.375 465
339.4375 8910
339.5 8910
339.5625 8910
339.625 8910
339.6875 8910
339.75 8910
339.8125 8910
339.875 8910
339.9375 8910
340 8910
340.0625 8910
340.125 4329
340.1875 12967
340.25 14088
340.3125 6162
340.375 744
340.4375 6270
340.5 6270
340.5625 6270
340.625 6270
340.6875 6270
340.75 6270
340.8125 6270
340.875 6270
340.9375 6270
341 6270
341.0625 6270
341.125 17223
341.1875 39414
341.25 35913
341.3125 19093
341.375 8049
341.4375 1117
341.5 8910
341.5625 8910
341.625 8910
341.6875 8910
341.75 8910
341.8125 8910
341.875 5581
341.9375 25580
342 53047
342.0625 108943
342.125 188460
342.1875 201313
342.25 121934
342.3125 40265
342.375 6378
342.4375 816
342.5 1113
342.5625 5297
342.625 32025
342.6875 68751
342.75 62543
342.8125 23710
342.875 11994
342.9375 26119
343 28294
343.0625 41792
343.125 79348
343.1875 80581
343.25 39870
343.3125 18984
343.375 34352
343.4375 56234
343.5 49488
343.5625 21342
343.625 3444
343.6875 465
343.75 21342
343.8125 21342
343.875 21342
343.9375 21342
344 21342
344.0625 21342
344.125 21342
344.1875 7309
344.25 15690
344.3125 10756
344.375 1815
344.4375 13842
344.5 13842
344.5625 13842
344.625 13842
344.6875 13842
344.75 13842
344.8125 7440
344.875 15957
344.9375 26360
345 57101
345.0625 71190
345.125 44373
345.1875 61601
345.25 96838
345.3125 64848
345.375 37716
345.4375 44083
345.5 25170
345.5625 4319
345.625 546
345.6875 7218
345.75 7218
345.8125 7218
345.875 7218
345.9375 7218
346 7218
346.0625 7218
346.125 7218
346.1875 7218
346.25 7218
346.3125 7218
346.375 7218
346.4375 7218
346.5 7218
346.5625 7218
346.625 7218
346.6875 7218
346.75 7218
346.8125 7218
346.875 7218
346.9375 7218
347 7218
347.0625 7218
347.125 1443
347.1875 4369
347.25 4536
347.3125 1629
347.375 5526
347.4375 5526
347.5 5526
347.5625 5526
347.625 5526
347.6875 5526
347.75 5526
347.8125 5526
347.875 5526
347.9375 5526
348 6516
348.0625 14697
348.125 11400
348.1875 3210
348.25 465
348.3125 4536
348.375 4536
348.4375 4536
348.5 4536
348.5625 4536
348.625 4536
348.6875 4536
348.75 4536
348.8125 4169
348.875 13456
348.9375 15572
349 7218
349.0625 882
349.125 4536
349.1875 4536
349.25 46705
349.3125 101722
349.375 73523
349.4375 17224
349.5 2657
349.5625 342
349.625 10793.5
349.6875 10793.5
349.75 10793.5
349.8125 10793.5
349.875 10793.5
349.9375 10793.5
350 10793.5
350.0625 2374
350.125 10187
350.1875 24329
350.25 28798
350.3125 14797
350.375 1908
350.4375 20776.5
350.5 20776.5
350.5625 20776.5
350.625 20776.5
350.6875 20776.5
350.75 20776.5
350.8125 83010
350.875 377629
350.9375 978729
351 2152020
351.0625 3528660
351.125 4132640
351.1875 3511490
351.25 2059620
351.3125 843512
351.375 511647
351.4375 574639
351.5 783552
351.5625 1394400
351.625 1962680
351.6875 1819020
351.75 1255780
351.8125 748450
351.875 333583
351.9375 118286
352 176201
352.0625 373112
352.125 545171
352.1875 586199
352.25 434514
352.3125 192670
352.375 52051
352.4375 24985
352.5 20469
352.5625 80669
352.625 186775
352.6875 174237
352.75 80547
352.8125 50087
352.875 43071
352.9375 18370
353 9998
353.0625 16106
353.125 33879
353.1875 50082
353.25 33171
353.3125 6794
353.375 827
353.4375 25248.5
353.5 25248.5
353.5625 25248.5
353.625 25248.5
353.6875 25248.5
353.75 25248.5
353.8125 25248.5
353.875 6206
353.9375 29959
354 44701
354.0625 25751
354.125 3989
354.1875 18370
354.25 18370
354.3125 18370
354.375 18370
354.4375 18370
354.5 18370
354.5625 26598
354.625 65152
354.6875 59228
354.75 26846
354.8125 11111
354.875 3965
354.9375 463
355 9080
355.0625 39292
355.125 85064
355.1875 71150
355.25 39931
355.3125 25512
355.375 8162
355.4375 744
355.5 13477
355.5625 13477
355.625 13477
355.6875 13477
355.75 13477
355.8125 13477
355.875 13477
355.9375 13477
356 13477
356.0625 13477
356.125 1280
356.1875 2429
356.25 24228
356.3125 58257
356.375 54479
356.4375 21590
356.5 3630
356.5625 5689
356.625 15453
356.6875 15352
356.75 6225
356.8125 827
356.875 16311
356.9375 16311
357 11602
357.0625 42498
357.125 104024
357.1875 134555
357.25 79217
357.3125 28183
357.375 31787
357.4375 26562
357.5 27097
357.5625 53578
357.625 55923
357.6875 24549
357.75 3941
357.8125 499
357.875 15453
357.9375 15453
358 15453
358.0625 16311
358.125 77386
358.1875 154296
358.25 152086
358.3125 72278
358.375 26868
358.4375 59354
358.5 83936
358.5625 79855
358.625 88541
358.6875 74638
358.75 27970
358.8125 3852
358.875 16148
358.9375 16148
359 4981
359.0625 13692
359.125 13675
359.1875 5473
359.25 651
359.3125 13692
359.375 13692
359.4375 13692
359.5 13692
359.5625 13692
359.625 13692
359.6875 13692
359.75 13692
359.8125 13692
359.875 13692
359.9375 13692
360 13692
360.0625 13692
360.125 13692
360.1875 13692
360.25 13692
360.3125 13692
360.375 13692
360.4375 13692
360.5 13692
360.5625 13692
360.625 13692
360.6875 13692
360.75 13692
360.8125 3568
360.875 12825
360.9375 15985
361 7818
361.0625 930
361.125 11691
361.1875 11691
361.25 11691
361.3125 11691
361.375 11691
361.4375 11691
361.5 11691
361.5625 11691
361.625 11691
361.6875 11691
361.75 11691
361.8125 11691
361.875 23774
361.9375 56446
362 46809
362.0625 27133
362.125 66815
362.1875 115146
362.25 98662
362.3125 46917
362.375 13894
362.4375 8737
362.5 15314
362.5625 10557
362.625 1814
362.6875 8737
362.75 8844
362.8125 18907
362.875 12869
362.9375 2120
363 9445
363.0625 2204
363.125 10046
363.1875 14383
363.25 7859
363.3125 1052
363.375 20138
363.4375 42016
363.5 27876
363.5625 4819
363.625 541
363.6875 8737
363.75 8737
363.8125 8737
363.875 4691
363.9375 13396
364 13966
364.0625 5912
364.125 748
364.1875 8351.5
364.25 8351.5
364.3125 8351.5
364.375 8351.5
364.4375 8351.5
364.5 8351.5
364.5625 8351.5
364.625 8351.5
364.6875 8351.5
364.75 8351.5
364.8125 8351.5
364.875 8351.5
364.9375 24691
365 69530
365.0625 76782
365.125 41306
365.1875 11768
365.25 1419
365.3125 5912
365.375 5912
365.4375 5912
365.5 5912
365.5625 5912
365.625 5912
365.6875 5912
365.75 5912
365.8125 5912
365.875 5912
365.9375 14541
366 63902
366.0625 105798
366.125 81963
366.1875 28935
366.25 4080
366.3125 447
366.375 8260
366.4375 8260
366.5 8260
366.5625 8260
366.625 8260
366.6875 8260
366.75 8260
366.8125 8260
366.875 8260
366.9375 8260
367 8260
367.0625 8260
367.125 8260
367.1875 8260
367.25 8260
367.3125 8260
367.375 8260
367.4375 8260
367.5 8260
367.5625 8260
367.625 23431
367.6875 62060
367.75 59563
367.8125 23247
367.875 3579
367.9375 434
368 14790
368.0625 14790
368.125 14790
368.1875 14790
368.25 14790
368.3125 14790
368.375 14790
368.4375 14790
368.5 14790
368.5625 14790
368.625 14790
368.6875 14790
368.75 14790
368.8125 3720
368.875 7992
368.9375 5486
369 930
369.0625 21382
369.125 55966
369.1875 52653
369.25 19323
369.3125 2077
369.375 12319
369.4375 12319
369.5 12319
369.5625 12319
369.625 12319
369.6875 12319
369.75 12319
369.8125 12319
369.875 12319
369.9375 8528
370 25801
370.0625 38210
370.125 86142
370.1875 137518
370.25 100183
370.3125 28780
370.375 14790
370.4375 73029
370.5 118984
370.5625 76601
370.625 27229
370.6875 19047
370.75 12319
370.8125 6285
370.875 1758
370.9375 14563
371 1396
371.0625 35787
371.125 75447
371.1875 81101
371.25 102512
371.3125 113730
371.375 61968
371.4375 14563
371.5 2374
371.5625 14563
371.625 14563
371.6875 14563
371.75 14563
371.8125 14563
371.875 14563
371.9375 14563
372 14563
372.0625 14563
372.125 14563
372.1875 14563
372.25 14563
372.3125 14563
372.375 4283
372.4375 9666
372.5 7199
372.5625 12270
372.625 32339
372.6875 35414
372.75 16048
372.8125 2623
372.875 344
