# Supplementary material for: Isotope pattern deconvolution for peptide mass spectrometry by non-negative least squares/least absolute deviation template matching
Source: BMC Bioinformatics. 2012 Nov 8;13:291. doi: 10.1186/1471-2105-13-291 (PMC3608065; doi:10.1186/1471-2105-13-291)
Supplement: Additional file 4 — Overlapping peptide signals. [file 1471-2105-13-291-S4.zip › overlaps/Analysis16.txt]

"V1" "V2"
329 27200
329.0625 61277
329.125 59706
329.1875 33573
329.25 13365
329.3125 1765
329.375 7933
329.4375 7933
329.5 7933
329.5625 7933
329.625 2940
329.6875 6211
329.75 4136
329.8125 630
329.875 2462
329.9375 7585
330 9932
330.0625 7933
330.125 4714
330.1875 1788
330.25 240
330.3125 7933
330.375 7933
330.4375 7933
330.5 7933
330.5625 7933
330.625 7933
330.6875 7933
330.75 7933
330.8125 7933
330.875 7933
330.9375 7933
331 1600
331.0625 3970
331.125 12118
331.1875 34655
331.25 46562
331.3125 30826
331.375 12700
331.4375 4617
331.5 531
331.5625 7933
331.625 7933
331.6875 17242
331.75 35912
331.8125 26391
331.875 23150
331.9375 49097
332 68076
332.0625 55099
332.125 23134
332.1875 3638
332.25 453
332.3125 10992
332.375 10992
332.4375 10992
332.5 10992
332.5625 10992
332.625 10992
332.6875 10992
332.75 10992
332.8125 10992
332.875 10992
332.9375 10992
333 10992
333.0625 7705
333.125 24927
333.1875 29219
333.25 14263
333.3125 2414
333.375 238
333.4375 12700
333.5 12700
333.5625 12700
333.625 12700
333.6875 12700
333.75 12700
333.8125 12700
333.875 12700
333.9375 13212
334 89750
334.0625 183804
334.125 172242
334.1875 85032
334.25 27615
334.3125 28934
334.375 49776
334.4375 36157
334.5 8676
334.5625 10192
334.625 26361
334.6875 27521
334.75 11792
334.8125 1819
334.875 7994
334.9375 18312
335 29639
335.0625 39494
335.125 31015
335.1875 11564
335.25 12532
335.3125 21797
335.375 15491
335.4375 3490
335.5 398
335.5625 2862
335.625 12404
335.6875 24476
335.75 29566
335.8125 31657
335.875 38996
335.9375 35817
336 16403
336.0625 2632
336.125 311
336.1875 7544
336.25 7544
336.3125 7544
336.375 7544
336.4375 7544
336.5 7544
336.5625 7544
336.625 7544
336.6875 7544
336.75 7544
336.8125 7544
336.875 7544
336.9375 7544
337 15002
337.0625 48814
337.125 57564
337.1875 50038
337.25 50713
337.3125 31715
337.375 6006
337.4375 720
337.5 6006
337.5625 6006
337.625 6006
337.6875 6006
337.75 6006
337.8125 6006
337.875 3633
337.9375 11187
338 20505
338.0625 39269
338.125 46844
338.1875 24835
338.25 3949
338.3125 412
338.375 4809
338.4375 4809
338.5 1614
338.5625 3541
338.625 2519
338.6875 779
338.75 794
338.8125 4214
338.875 7544
338.9375 4809
339 693
339.0625 4673.5
339.125 16569
339.1875 45045
339.25 44502
339.3125 17950
339.375 2724
339.4375 313
339.5 4214
339.5625 4214
339.625 4214
339.6875 6287
339.75 13080
339.8125 10089
339.875 4633
339.9375 2385
340 7330
340.0625 30427
340.125 43479
340.1875 24916
340.25 4714
340.3125 501
340.375 4633
340.4375 4633
340.5 4633
340.5625 4633
340.625 4633
340.6875 4633
340.75 4633
340.8125 4633
340.875 4633
340.9375 4633
341 4633
341.0625 4633
341.125 4633
341.1875 4633
341.25 8186
341.3125 17379
341.375 11999
341.4375 2447
341.5 320
341.5625 6809
341.625 6809
341.6875 6809
341.75 6809
341.8125 6809
341.875 6809
341.9375 6809
342 3235
342.0625 12064
342.125 15415
342.1875 7699
342.25 935
342.3125 7330
342.375 7330
342.4375 7330
342.5 7330
342.5625 7330
342.625 7330
342.6875 7330
342.75 7330
342.8125 7330
342.875 7330
342.9375 7330
343 278
343.0625 4504
343.125 13072
343.1875 19133
343.25 26808
343.3125 39271
343.375 38377
343.4375 22485
343.5 9783
343.5625 3556
343.625 426
343.6875 8186
343.75 6835
343.8125 18240
343.875 17630
343.9375 6783
344 2445
344.0625 19718
344.125 37148
344.1875 25900
344.25 10480
344.3125 9375
344.375 6353
344.4375 26752
344.5 53274
344.5625 37100
344.625 7801
344.6875 963
344.75 15351
344.8125 15351
344.875 15351
344.9375 4365
345 9306
345.0625 7944
345.125 11958
345.1875 27210
345.25 76090
345.3125 147953
345.375 143715
345.4375 87751
345.5 81152
345.5625 74203
345.625 37324
345.6875 77018
345.75 142923
345.8125 106852
345.875 32713
345.9375 7054
346 6707
346.0625 12384
346.125 19259
346.1875 33053
346.25 33807
346.3125 25858
346.375 40097
346.4375 47640
346.5 25505
346.5625 5257
346.625 557
346.6875 12171
346.75 12171
346.8125 1546
346.875 3309
346.9375 2255
347 586
347.0625 724
347.125 820
347.1875 320
347.25 13463
347.3125 13463
347.375 13463
347.4375 13463
347.5 13463
347.5625 13463
347.625 13463
347.6875 13463
347.75 13463
347.8125 13463
347.875 13463
347.9375 886
348 7734
348.0625 13463
348.125 19470
348.1875 33380
348.25 33482
348.3125 14303
348.375 2239
348.4375 266
348.5 17617.5
348.5625 17617.5
348.625 17617.5
348.6875 17617.5
348.75 17617.5
348.8125 17617.5
348.875 17617.5
348.9375 2636
349 16820
349.0625 39755
349.125 42372
349.1875 20080
349.25 3275
349.3125 317
349.375 18415
349.4375 18415
349.5 18415
349.5625 18415
349.625 18415
349.6875 18415
349.75 18415
349.8125 18415
349.875 18415
349.9375 18415
350 18415
350.0625 18415
350.125 18415
350.1875 18415
350.25 18415
350.3125 18415
350.375 18415
350.4375 18415
350.5 18415
350.5625 18415
350.625 18415
350.6875 57630
350.75 65722
350.8125 52030
350.875 74535
350.9375 94355
351 77504
351.0625 59264
351.125 45899
351.1875 47235
351.25 144213
351.3125 353877
351.375 573672
351.4375 693524
351.5 591730
351.5625 333719
351.625 196891
351.6875 217512
351.75 216003
351.8125 151086
351.875 160287
351.9375 268581
352 571253
352.0625 1045790
352.125 1206660
352.1875 890244
352.25 487329
352.3125 230635
352.375 118609
352.4375 57829
352.5 52627
352.5625 151198
352.625 250282
352.6875 256461
352.75 191015
352.8125 97099
352.875 24637
352.9375 12300
353 55163
353.0625 90412
353.125 74708
353.1875 48583
353.25 26277
353.3125 4950
353.375 557
353.4375 13810
353.5 49376
353.5625 74940
353.625 60522
353.6875 26872
353.75 5986
353.8125 14208
353.875 28857
353.9375 19818
354 3801
354.0625 373
354.125 39968
354.1875 84027
354.25 56768
354.3125 10837
354.375 1680
354.4375 198
354.5 9183
354.5625 9183
354.625 9183
354.6875 9183
354.75 9183
354.8125 9183
354.875 1179
354.9375 9183
355 15678
355.0625 17708
355.125 18816
355.1875 11945
355.25 2268
355.3125 5607
355.375 17567
355.4375 24979
355.5 22656
355.5625 23435
355.625 24428
355.6875 14492
355.75 3462
355.8125 424
355.875 9183
355.9375 522
356 2038
356.0625 4435
356.125 9107
356.1875 14214
356.25 12473
356.3125 5599
356.375 1574
356.4375 506
356.5 9438
356.5625 9438
356.625 9693
356.6875 27666
356.75 28719
356.8125 12229
356.875 8559
356.9375 31089
357 44370
357.0625 41030
357.125 38812
357.1875 34036
357.25 35695
357.3125 40890
357.375 26256
357.4375 8462
357.5 960
357.5625 9107
357.625 9107
357.6875 9107
357.75 9107
357.8125 9107
357.875 9107
357.9375 9107
358 9107
358.0625 9107
358.125 11813
358.1875 26073
358.25 22537
358.3125 13631
358.375 9864
358.4375 4290
358.5 796
358.5625 9113
358.625 2229
358.6875 13562
358.75 21537
358.8125 12609
358.875 9113
358.9375 17145
359 14284
359.0625 4568
359.125 9491
359.1875 19511
359.25 13950
359.3125 4223
359.375 15082
359.4375 27021
359.5 16957
359.5625 2960
359.625 398
359.6875 1699
359.75 4845
359.8125 5066
359.875 2174
359.9375 292
360 5066
360.0625 5066
360.125 5066
360.1875 5066
360.25 5066
360.3125 5066
360.375 5066
360.4375 5066
360.5 5066
360.5625 5066
360.625 5066
360.6875 5066
360.75 5066
360.8125 5066
360.875 5066
360.9375 8263
361 18085
361.0625 17733
361.125 13606
361.1875 8719
361.25 2331
361.3125 238
361.375 8263
361.4375 8263
361.5 1620
361.5625 5145
361.625 5939
361.6875 2810
361.75 390
361.8125 5939
361.875 5939
361.9375 2826
362 13018
362.0625 18660
362.125 24619
362.1875 31990
362.25 21054
362.3125 4169
362.375 516
362.4375 6825
362.5 6825
362.5625 6825
362.625 6825
362.6875 6825
362.75 6825
362.8125 6825
362.875 6825
362.9375 18310
363 51834
363.0625 53419
363.125 23436
363.1875 14787
363.25 21838
363.3125 26609
363.375 39390
363.4375 50449
363.5 50785
363.5625 41973
363.625 26469
363.6875 15487
363.75 7389
363.8125 1355
363.875 240
363.9375 12162
364 33390
364.0625 33340
364.125 13644
364.1875 4257
364.25 6261
364.3125 9755
364.375 13454
364.4375 12301
364.5 23185
364.5625 48121
364.625 52464
364.6875 33184
364.75 15254
364.8125 35122
364.875 99673
364.9375 158499
365 157006
365.0625 129838
365.125 107246
365.1875 60459
365.25 12446
365.3125 1379
365.375 9934
365.4375 9934
365.5 9934
365.5625 2766
365.625 10113
365.6875 12750
365.75 6294
365.8125 754
365.875 9287.5
365.9375 3385
366 21663
366.0625 54715
366.125 67899
366.1875 42985
366.25 12690
366.3125 1348
366.375 8341
366.4375 8341
366.5 8341
366.5625 8341
366.625 8341
366.6875 8341
366.75 8341
366.8125 8341
366.875 8341
366.9375 1403
367 4728
367.0625 5707
367.125 6771
367.1875 13598
367.25 28250
367.3125 45542
367.375 42780
367.4375 18871
367.5 2904
367.5625 329
367.625 5707
367.6875 5707
367.75 5707
367.8125 5707
367.875 5707
367.9375 3611
368 8820
368.0625 11255
368.125 10077
368.1875 5211
368.25 683
368.3125 7041
368.375 7041
368.4375 7041
368.5 7041
368.5625 7041
368.625 275
368.6875 8341
368.75 18002
368.8125 13667
368.875 3996
368.9375 1895
369 7311
369.0625 15178
369.125 24390
369.1875 27566
369.25 15678
369.3125 5234
369.375 7557
369.4375 7760
369.5 3406
369.5625 451
369.625 9101
369.6875 9101
369.75 9101
369.8125 9101
369.875 1722
369.9375 26781
370 70992
370.0625 83376
370.125 52363
370.1875 42139
370.25 69622
370.3125 77032
370.375 73759
370.4375 104246
370.5 130783
370.5625 112122
370.625 76979
370.6875 53546
370.75 31000
370.8125 9101
370.875 1149
370.9375 3664
371 18034
371.0625 42748
371.125 71105
371.1875 106653
371.25 146084
371.3125 143566
371.375 85112
371.4375 28840
371.5 12752
371.5625 15188
371.625 11539
371.6875 13174
371.75 23407
371.8125 33957
371.875 48176
371.9375 44112
372 18180
372.0625 5693
372.125 8026
372.1875 13609
372.25 17990
372.3125 26617
372.375 44199
372.4375 57280
372.5 46495
372.5625 20285
372.625 2940
372.6875 264
372.75 16318
372.8125 16318
372.875 4077
372.9375 19106
373 35346
373.0625 53376
373.125 61022
373.1875 58179
373.25 56781
373.3125 38811
373.375 10389
373.4375 1197
373.5 16318
373.5625 4753
373.625 17202
373.6875 21659
373.75 11012
373.8125 1784
373.875 5815
373.9375 16318
374 17293
