# Supplementary material for: Isotope pattern deconvolution for peptide mass spectrometry by non-negative least squares/least absolute deviation template matching
Source: BMC Bioinformatics. 2012 Nov 8;13:291. doi: 10.1186/1471-2105-13-291 (PMC3608065; doi:10.1186/1471-2105-13-291)
Supplement: Additional file 4 — Overlapping peptide signals. [file 1471-2105-13-291-S4.zip › overlaps/Analysis29.txt]

"V1" "V2"
329 16094
329.0625 12355
329.125 6557
329.1875 5410
329.25 13998
329.3125 20854
329.375 13431
329.4375 3037
329.5 403
329.5625 42
329.625 2213
329.6875 2213
329.75 2213
329.8125 364
329.875 3798
329.9375 7602
330 6976
330.0625 9705
330.125 13965
330.1875 8958
330.25 2217
330.3125 2688
330.375 4914
330.4375 3932
330.5 1265
330.5625 522
330.625 1196
330.6875 1342
330.75 7286
330.8125 14527
330.875 10304
330.9375 5184
331 9209
331.0625 10603
331.125 10274
331.1875 13779
331.25 12606
331.3125 5170
331.375 771
331.4375 79
331.5 1734
331.5625 1734
331.625 1734
331.6875 2303
331.75 4860
331.8125 3751
331.875 1737
331.9375 1596
332 1734
332.0625 1582
332.125 1595
332.1875 2313
332.25 2213
332.3125 965
332.375 109
332.4375 1588.5
332.5 1588.5
332.5625 1588.5
332.625 1588.5
332.6875 1588.5
332.75 575
332.8125 1359
332.875 1080
332.9375 1052
333 1673
333.0625 2190
333.125 6036
333.1875 10933
333.25 11234
333.3125 7842
333.375 3569
333.4375 672
333.5 78
333.5625 1588
333.625 1588
333.6875 3212
333.75 7010
333.8125 5079
333.875 1166
333.9375 739
334 3220
334.0625 7840
334.125 9935
334.1875 7928
334.25 4903
334.3125 2111
334.375 266
334.4375 1353
334.5 1353
334.5625 433
334.625 1253
334.6875 1307
334.75 540
334.8125 58
334.875 1397
334.9375 302
335 1353
335.0625 2635
335.125 3476
335.1875 4190
335.25 4062
335.3125 3831
335.375 4682
335.4375 4077
335.5 1588
335.5625 180
335.625 1307
335.6875 1307
335.75 1201
335.8125 2685
335.875 2019
335.9375 498
336 1880
336.0625 6699
336.125 10904
336.1875 9511
336.25 4341
336.3125 861
336.375 94
336.4375 1307
336.5 1307
336.5625 1307
336.625 1307
336.6875 341
336.75 797
336.8125 5168
336.875 11084
336.9375 9642
337 3818
337.0625 1497
337.125 1435
337.1875 2924
337.25 5365
337.3125 5178
337.375 2206
337.4375 355
337.5 48
337.5625 562
337.625 1189
337.6875 794
337.75 122
337.8125 1830
337.875 4512
337.9375 4013
338 1441
338.0625 385
338.125 486
338.1875 473
338.25 158
338.3125 1224.5
338.375 1224.5
338.4375 3435
338.5 11781
338.5625 16273
338.625 13409
338.6875 8599
338.75 3872
338.8125 709
338.875 79
338.9375 958
339 9264
339.0625 17455
339.125 13684
339.1875 6258
339.25 2926
339.3125 1260
339.375 1181
339.4375 725
339.5 109
339.5625 1331.5
339.625 1331.5
339.6875 1331.5
339.75 1331.5
339.8125 1331.5
339.875 54
339.9375 4728
340 12037
340.0625 12228
340.125 6356
340.1875 2020
340.25 261
340.3125 1379
340.375 1379
340.4375 1379
340.5 2492
340.5625 6924
340.625 7014
340.6875 2875
340.75 359
340.8125 662
340.875 7229
340.9375 13540
341 9372
341.0625 7078
341.125 12462
341.1875 14896
341.25 12072
341.3125 7555
341.375 4446
341.4375 2520
341.5 553
341.5625 70
341.625 2492
341.6875 331
341.75 1064
341.8125 1403
341.875 1665
341.9375 2232
342 1873
342.0625 707
342.125 88
342.1875 2328
342.25 659
342.3125 2216
342.375 2697
342.4375 1355
342.5 204
342.5625 2280
342.625 2280
342.6875 2280
342.75 2280
342.8125 5353
342.875 12256
342.9375 13174
343 15775
343.0625 20835
343.125 25483
343.1875 33916
343.25 32247
343.3125 20377
343.375 15306
343.4375 17767
343.5 18325
343.5625 11905
343.625 3431
343.6875 4602
343.75 13093
343.8125 15630
343.875 9095
343.9375 3164
344 1854
344.0625 2328
344.125 1783
344.1875 1215
344.25 1582
344.3125 1088
344.375 2705
344.4375 5270
344.5 3618
344.5625 702
344.625 65
344.6875 2655.5
344.75 2655.5
344.8125 461
344.875 2606
344.9375 6523
345 11977
345.0625 13651
345.125 9310
345.1875 6563
345.25 7634
345.3125 6417
345.375 2855
345.4375 1126
345.5 1428
345.5625 1807
345.625 3268
345.6875 3845
345.75 1915
345.8125 336
345.875 99
345.9375 33
346 1261
346.0625 3472
346.125 4154
346.1875 2807
346.25 1170
346.3125 294
346.375 90
346.4375 1464
346.5 1464
346.5625 1464
346.625 1464
346.6875 1464
346.75 1464
346.8125 1464
346.875 360
346.9375 1506
347 3584
347.0625 5924
347.125 7196
347.1875 5770
347.25 2513
347.3125 416
347.375 45
347.4375 1606
347.5 1606
347.5625 1606
347.625 677
347.6875 1464
347.75 1015
347.8125 178
347.875 1606
347.9375 1606
348 1606
348.0625 1606
348.125 1606
348.1875 1606
348.25 6874
348.3125 14482
348.375 9819
348.4375 1858
348.5 223
348.5625 1858
348.625 1858
348.6875 1858
348.75 1858
348.8125 1858
348.875 1858
348.9375 1858
349 1858
349.0625 1858
349.125 1858
349.1875 1858
349.25 1858
349.3125 1858
349.375 1858
349.4375 1858
349.5 1858
349.5625 1858
349.625 1858
349.6875 1858
349.75 1858
349.8125 1858
349.875 284
349.9375 1341
350 2142
350.0625 1496
350.125 443
350.1875 56
350.25 2889
350.3125 7106
350.375 6248
350.4375 2802
350.5 1943
350.5625 1606
350.625 1781
350.6875 5440
350.75 9021
350.8125 7503
350.875 4368
350.9375 2795
351 3459
351.0625 14924
351.125 31502
351.1875 32077
351.25 24497
351.3125 22056
351.375 24415
351.4375 26575
351.5 20568
351.5625 11593
351.625 18722
351.6875 37948
351.75 48606
351.8125 40741
351.875 25656
351.9375 13725
352 15759
352.0625 24941
352.125 27242
352.1875 26454
352.25 22825
352.3125 11240
352.375 2472
352.4375 299
352.5 3140
352.5625 432
352.625 928
352.6875 1483
352.75 1917
352.8125 1233
352.875 204
352.9375 367
353 1423
353.0625 5060
353.125 10391
353.1875 10295
353.25 4573
353.3125 771
353.375 101
353.4375 2821
353.5 2821
353.5625 141
353.625 2821
353.6875 5950
353.75 4477
353.8125 1144
353.875 94
353.9375 1662.5
354 1662.5
354.0625 1662.5
354.125 3719
354.1875 8853
354.25 8030
354.3125 3926
354.375 1756
354.4375 539
354.5 66
354.5625 1423
354.625 1423
354.6875 279
354.75 1880
354.8125 4127
354.875 5441
354.9375 6942
355 6985
355.0625 6345
355.125 10856
355.1875 16455
355.25 15596
355.3125 10967
355.375 6211
355.4375 2293
355.5 331
355.5625 1756
355.625 1756
355.6875 1756
355.75 1756
355.8125 1756
355.875 1756
355.9375 1756
356 1756
356.0625 985
356.125 3535
356.1875 4743
356.25 3272
356.3125 1569
356.375 611
356.4375 72
356.5 605
356.5625 1502
356.625 1275
356.6875 353
356.75 2067.5
356.8125 2067.5
356.875 397
356.9375 1387
357 2453
357.0625 4208
357.125 7817
357.1875 8877
357.25 4768
357.3125 1111
357.375 1194
357.4375 3141
357.5 3916
357.5625 2022
357.625 1347
357.6875 2432
357.75 2290
357.8125 1907
357.875 2244
357.9375 2113
358 1306
358.0625 3754
358.125 7099
358.1875 6151
358.25 3773
358.3125 5261
358.375 9927
358.4375 17984
358.5 20628
358.5625 11585
358.625 2132
358.6875 230
358.75 2132
358.8125 2132
358.875 1170
358.9375 3422
359 8648
359.0625 20419
359.125 25056
359.1875 13622
359.25 6856
359.3125 14720
359.375 18585
359.4375 10843
359.5 2733
359.5625 325
359.625 68
359.6875 36
359.75 1725
359.8125 5475
359.875 11815
359.9375 8380
360 2053
360.0625 708
360.125 323
360.1875 115
360.25 378
360.3125 580
360.375 337
360.4375 477
360.5 2267
360.5625 3443
360.625 2916
360.6875 2913
360.75 2597
360.8125 993
360.875 105
360.9375 123
361 295
361.0625 239
361.125 323
361.1875 572
361.25 404
361.3125 74
361.375 1135
361.4375 1135
361.5 1135
361.5625 3473
361.625 10426
361.6875 11453
361.75 5428
361.8125 1543
361.875 1464
361.9375 1466
362 1541
362.0625 4996
362.125 8502
362.1875 6359
362.25 2291
362.3125 573
362.375 58
362.4375 1434.5
362.5 1434.5
362.5625 1434.5
362.625 1434.5
362.6875 636
362.75 1550
362.8125 2141
362.875 2711
362.9375 2357
363 1405
363.0625 2419
363.125 4707
363.1875 5235
363.25 3372
363.3125 1203
363.375 1135
363.4375 3425
363.5 4518
363.5625 2517
363.625 450
363.6875 2332
363.75 2332
363.8125 2332
363.875 2332
363.9375 5665
364 17612
364.0625 20708
364.125 10957
364.1875 2548
364.25 327
364.3125 37
364.375 2311.5
364.4375 2311.5
364.5 2311.5
364.5625 273
364.625 613
364.6875 901
364.75 2767
364.8125 5552
364.875 8452
364.9375 13316
365 16049
365.0625 11545
365.125 6780
365.1875 7383
365.25 7097
365.3125 3779
365.375 2441
365.4375 2332
365.5 1514
365.5625 1352
365.625 3712
365.6875 6569
365.75 6396
365.8125 4504
365.875 3163
365.9375 2083
366 1570
366.0625 2443
366.125 4514
366.1875 4495
366.25 1956
366.3125 252
366.375 2509
366.4375 1650
366.5 5037
366.5625 5593
366.625 2575
366.6875 2300
366.75 5381
366.8125 6521
366.875 4650
366.9375 4211
367 9822
367.0625 14742
367.125 10311
367.1875 3246
367.25 902
367.3125 1393
367.375 1911
367.4375 1146
367.5 201
367.5625 1769
367.625 3770
367.6875 2602
367.75 509
367.8125 51
367.875 2496.5
367.9375 3297
368 9053
368.0625 12125
368.125 10059
368.1875 7610
368.25 8500
368.3125 8809
368.375 5432
368.4375 2041
368.5 313
368.5625 42
368.625 2977
368.6875 2977
368.75 2977
368.8125 2977
368.875 2977
368.9375 2977
369 1027
369.0625 4113
369.125 6800
369.1875 5654
369.25 2550
369.3125 2633
369.375 4181
369.4375 2803
369.5 623
369.5625 72
369.625 2718
369.6875 2718
369.75 2718
369.8125 2718
369.875 2718
369.9375 393
370 4680
370.0625 14809
370.125 20154
370.1875 14660
370.25 12772
370.3125 14966
370.375 9244
370.4375 2055
370.5 305
370.5625 37
370.625 3335
370.6875 3151
370.75 6591
370.8125 5416
370.875 5601
370.9375 8841
371 11832
371.0625 17493
371.125 19930
371.1875 24194
371.25 30749
371.3125 24012
371.375 10141
371.4375 3331
371.5 3339
371.5625 5674
371.625 3647
371.6875 619
371.75 72
371.8125 2325
371.875 6010
371.9375 5601
372 3126
372.0625 3052
372.125 2675
372.1875 1008
372.25 4913
372.3125 11619
372.375 10118
372.4375 3816
372.5 1045
372.5625 261
372.625 3706
372.6875 2687
372.75 12995
372.8125 24173
372.875 21320
372.9375 8767
373 6961
373.0625 14945
373.125 14979
373.1875 7023
373.25 1785
373.3125 1252
373.375 5598
373.4375 9285
373.5 6664
373.5625 2478
373.625 784
373.6875 90
373.75 3706
373.8125 2016
373.875 5959
373.9375 6851
374 3706
