# Supplementary material for: Isotope pattern deconvolution for peptide mass spectrometry by non-negative least squares/least absolute deviation template matching
Source: BMC Bioinformatics. 2012 Nov 8;13:291. doi: 10.1186/1471-2105-13-291 (PMC3608065; doi:10.1186/1471-2105-13-291)
Supplement: Additional file 4 — Overlapping peptide signals. [file 1471-2105-13-291-S4.zip › overlaps/Analysis17.txt]

"V1" "V2"
329 8753
329.0625 13796
329.125 21944
329.1875 31061
329.25 35431
329.3125 25049
329.375 9113
329.4375 1733
329.5 195
329.5625 5089
329.625 875
329.6875 1990
329.75 1500
329.8125 1036
329.875 1841
329.9375 1744
330 6486
330.0625 16641
330.125 20156
330.1875 15866
330.25 11328
330.3125 6716
330.375 2463
330.4375 364
330.5 5089
330.5625 5089
330.625 5089
330.6875 5089
330.75 5089
330.8125 5592
330.875 16060
330.9375 21927
331 21233
331.0625 16985
331.125 12669
331.1875 14868
331.25 15954
331.3125 8576
331.375 1601
331.4375 187
331.5 2845
331.5625 2845
331.625 2845
331.6875 2845
331.75 2845
331.8125 2845
331.875 2845
331.9375 2845
332 2845
332.0625 2845
332.125 2089
332.1875 5426
332.25 5089
332.3125 2733
332.375 4651
332.4375 8325
332.5 7288
332.5625 2957
332.625 442
332.6875 133
332.75 6161
332.8125 13689
332.875 13060
332.9375 9937
333 7801
333.0625 9845
333.125 15390
333.1875 20276
333.25 21485
333.3125 12979
333.375 2519
333.4375 302
333.5 2622
333.5625 10135
333.625 13278
333.6875 6925
333.75 1100
333.8125 123
333.875 1286
333.9375 7853
334 16672
334.0625 16319
334.125 8847
334.1875 5133
334.25 3849
334.3125 1494
334.375 170
334.4375 2267
334.5 2217
334.5625 7144
334.625 8248
334.6875 3878
334.75 838
334.8125 939
334.875 5315
334.9375 9550
335 9179
335.0625 8703
335.125 7518
335.1875 3438
335.25 883
335.3125 88
335.375 2099
335.4375 951
335.5 2317
335.5625 1920
335.625 510
335.6875 2008
335.75 2008
335.8125 2008
335.875 2008
335.9375 2267
336 9554
336.0625 13560
336.125 8128
336.1875 2008
336.25 358
336.3125 1117
336.375 2586
336.4375 2099
336.5 653
336.5625 99
336.625 1829.5
336.6875 3130
336.75 6648
336.8125 4599
336.875 948
336.9375 2260
337 5865
337.0625 7050
337.125 4746
337.1875 1739
337.25 143
337.3125 1699.5
337.375 1699.5
337.4375 1699.5
337.5 1699.5
337.5625 1699.5
337.625 1699.5
337.6875 1699.5
337.75 1699.5
337.8125 1699.5
337.875 1699.5
337.9375 1660
338 5704
338.0625 6900
338.125 6061
338.1875 6744
338.25 5004
338.3125 1366
338.375 133
338.4375 2008
338.5 2008
338.5625 2008
338.625 2008
338.6875 2008
338.75 2008
338.8125 1051
338.875 3024
338.9375 3137
339 3564
339.0625 5047
339.125 3483
339.1875 764
339.25 793
339.3125 1549
339.375 1128
339.4375 227
339.5 2214.5
339.5625 2214.5
339.625 2214.5
339.6875 2214.5
339.75 2214.5
339.8125 2214.5
339.875 2214.5
339.9375 434
340 1070
340.0625 2214
340.125 4439
340.1875 7479
340.25 13602
340.3125 16595
340.375 9745
340.4375 2195
340.5 286
340.5625 5178
340.625 11516
340.6875 8660
340.75 2215
340.8125 277
340.875 1867
340.9375 12940
341 30439
341.0625 32920
341.125 17914
341.1875 5589
341.25 1490
341.3125 146
341.375 2195
341.4375 2195
341.5 3317
341.5625 20878
341.625 33664
341.6875 20060
341.75 3524
341.8125 549
341.875 72
341.9375 2463.5
342 333
342.0625 1549
342.125 2582
342.1875 2526
342.25 2349
342.3125 1910
342.375 794
342.4375 92
342.5 3317
342.5625 3317
342.625 3317
342.6875 3317
342.75 3317
342.8125 3317
342.875 3317
342.9375 2401
343 8733
343.0625 30616
343.125 84970
343.1875 111988
343.25 70296
343.3125 27692
343.375 15387
343.4375 6165
343.5 1120
343.5625 1052
343.625 7942
343.6875 13698
343.75 8410
343.8125 3651
343.875 4819
343.9375 3531
344 1750
344.0625 2097
344.125 8305
344.1875 21773
344.25 31077
344.3125 26378
344.375 13279
344.4375 5379
344.5 7814
344.5625 9732
344.625 5148
344.6875 926
344.75 138
344.8125 5926
344.875 4710
344.9375 18208
345 24617
345.0625 15607
345.125 8932
345.1875 19446
345.25 34031
345.3125 30101
345.375 16335
345.4375 10205
345.5 5456
345.5625 1008
345.625 103
345.6875 4099
345.75 4099
345.8125 4099
345.875 4099
345.9375 2722
346 11553
346.0625 18281
346.125 13482
346.1875 7047
346.25 5926
346.3125 3683
346.375 732
346.4375 88
346.5 3656
346.5625 3656
346.625 885
346.6875 4099
346.75 8882
346.8125 11358
346.875 10626
346.9375 10800
347 14297
347.0625 17403
347.125 16458
347.1875 11275
347.25 4808
347.3125 943
347.375 1318
347.4375 3480
347.5 3656
347.5625 1548
347.625 1255
347.6875 2281
347.75 1551
347.8125 255
347.875 3506
347.9375 1369
348 4052
348.0625 4335
348.125 1846
348.1875 207
348.25 3532
348.3125 1113
348.375 2335
348.4375 5523
348.5 21642
348.5625 33265
348.625 27942
348.6875 21304
348.75 13448
348.8125 3736
348.875 1102
348.9375 1275
349 10188
349.0625 25168
349.125 29876
349.1875 28431
349.25 25064
349.3125 12639
349.375 1913
349.4375 166
349.5 3634
349.5625 3634
349.625 3634
349.6875 4728
349.75 10529
349.8125 7906
349.875 1986
349.9375 3532
350 9027
350.0625 14524
350.125 17801
350.1875 25529
350.25 34179
350.3125 26400
350.375 9108
350.4375 1531
350.5 177
350.5625 7111
350.625 7111
350.6875 7111
350.75 7111
350.8125 498
350.875 6567
350.9375 24143
351 33439
351.0625 19571
351.125 4752
351.1875 7111
351.25 12169
351.3125 7700
351.375 1233
351.4375 75
351.5 7367
351.5625 7367
351.625 7367
351.6875 2316
351.75 12531
351.8125 23375
351.875 19642
351.9375 7367
352 2876
352.0625 6921
352.125 15100
352.1875 28414
352.25 33132
352.3125 18850
352.375 3919
352.4375 245
352.5 6201.5
352.5625 6201.5
352.625 6201.5
352.6875 6201.5
352.75 1574
352.8125 8840
352.875 17931
352.9375 20328
353 18743
353.0625 16031
353.125 12133
353.1875 8576
353.25 10761
353.3125 14819
353.375 9999
353.4375 2034
353.5 197
353.5625 6921
353.625 6921
353.6875 6921
353.75 6921
353.8125 9995
353.875 21948
353.9375 26250
354 29858
354.0625 24634
354.125 9341
354.1875 1757
354.25 2236
354.3125 5903
354.375 6500
354.4375 2909
354.5 373
354.5625 5903
354.625 5903
354.6875 5903
354.75 5903
354.8125 679
354.875 2421
354.9375 3024
355 3285
355.0625 15653
355.125 32656
355.1875 38149
355.25 34052
355.3125 21964
355.375 7158
355.4375 999
355.5 4781
355.5625 4781
355.625 4781
355.6875 4781
355.75 4781
355.8125 4794
355.875 10200
355.9375 7069
356 9980
356.0625 20127
356.125 16197
356.1875 4781
356.25 539
356.3125 4136
356.375 4136
356.4375 4136
356.5 4136
356.5625 4136
356.625 4136
356.6875 4136
356.75 4136
356.8125 166
356.875 4662
356.9375 9321
357 6198
357.0625 2851
357.125 5756
357.1875 11577
357.25 19987
357.3125 21284
357.375 11067
357.4375 2240
357.5 1069
357.5625 1763
357.625 1251
357.6875 235
357.75 4794
357.8125 1303
357.875 9077
357.9375 16256
358 16287
358.0625 17105
358.125 23094
358.1875 22561
358.25 11460
358.3125 1872
358.375 216
358.4375 4662
358.5 4662
358.5625 4662
358.625 4662
358.6875 4662
358.75 4662
358.8125 4662
358.875 2841
358.9375 6020
359 4136
359.0625 5177
359.125 15047
359.1875 21417
359.25 19875
359.3125 19421
359.375 17005
359.4375 8157
359.5 1508
359.5625 188
359.625 2841
359.6875 2779
359.75 5975
359.8125 4221
359.875 914
359.9375 7103
360 19335
360.0625 19536
360.125 8169
360.1875 1308
360.25 146
360.3125 4728
360.375 4728
360.4375 4728
360.5 4728
360.5625 4728
360.625 4728
360.6875 4728
360.75 4202
360.8125 9229
360.875 8588
360.9375 10337
361 22192
361.0625 33660
361.125 29104
361.1875 12508
361.25 2080
361.3125 388
361.375 736
361.4375 906
361.5 6366
361.5625 12464
361.625 8220
361.6875 1533
361.75 629
361.8125 2467
361.875 5261
361.9375 4746
362 4710
362.0625 8616
362.125 8734
362.1875 11560
362.25 24669
362.3125 27005
362.375 12416
362.4375 1924
362.5 186
362.5625 7086
362.625 15303
362.6875 10875
362.75 2372
362.8125 13206
362.875 28343
362.9375 23300
363 11716
363.0625 7112
363.125 4784
363.1875 7448
363.25 8518
363.3125 4681
363.375 1204
363.4375 160
363.5 3263
363.5625 3263
363.625 1326
363.6875 2852
363.75 1961
363.8125 334
363.875 3263
363.9375 9035
364 24578
364.0625 39569
364.125 34296
364.1875 19741
364.25 9717
364.3125 2325
364.375 277
364.4375 3671
364.5 3671
364.5625 3671
364.625 3671
364.6875 3671
364.75 971
364.8125 16101
364.875 52595
364.9375 73822
365 65874
365.0625 60400
365.125 50122
365.1875 22900
365.25 4276
365.3125 1077
365.375 1544
365.4375 1015
365.5 147
365.5625 2846.5
365.625 2846.5
365.6875 2846.5
365.75 2846.5
365.8125 2846.5
365.875 2846.5
365.9375 2846.5
366 2846.5
366.0625 2846.5
366.125 2846.5
366.1875 1411
366.25 3003
366.3125 2027
366.375 324
366.4375 3133
366.5 3133
366.5625 3133
366.625 3133
366.6875 3133
366.75 1937
366.8125 8672
366.875 12528
366.9375 14796
367 22938
367.0625 24611
367.125 20268
367.1875 28861
367.25 33500
367.3125 18380
367.375 3671
367.4375 397
367.5 3320.5
367.5625 3320.5
367.625 3320.5
367.6875 670
367.75 2841
367.8125 3912
367.875 4321
367.9375 9088
368 13293
368.0625 10554
368.125 5685
368.1875 2808
368.25 1951
368.3125 3638
368.375 4584
368.4375 2457
368.5 329
368.5625 3654.5
368.625 3654.5
368.6875 3654.5
368.75 3654.5
368.8125 3654.5
368.875 3654.5
368.9375 7172
369 34774
369.0625 56573
369.125 40133
369.1875 21414
369.25 28602
369.3125 28907
369.375 13162
369.4375 2427
369.5 263
369.5625 3734.5
369.625 3734.5
369.6875 3734.5
369.75 3734.5
369.8125 3734.5
369.875 3734.5
369.9375 120
370 349
370.0625 2120
370.125 6193
370.1875 7348
370.25 3608
370.3125 578
370.375 9057
370.4375 18788
370.5 12566
370.5625 2268
370.625 276
370.6875 3363
370.75 9304
370.8125 9368
370.875 3798
370.9375 11195
371 27159
371.0625 27249
371.125 33930
371.1875 54759
371.25 53316
371.3125 42897
371.375 37064
371.4375 19452
371.5 3878
371.5625 415
371.625 3703
371.6875 3703
371.75 3703
371.8125 3703
371.875 3703
371.9375 205
372 2973
372.0625 7462
372.125 9501
372.1875 20852
372.25 31824
372.3125 22897
372.375 9817
372.4375 4582
372.5 1159
372.5625 911
372.625 798
372.6875 1243
372.75 4425
372.8125 6341
372.875 5017
372.9375 19753
373 44552
373.0625 43882
373.125 24092
373.1875 11617
373.25 5922
373.3125 2697
373.375 924
373.4375 1342
373.5 2732
373.5625 1881
373.625 6956
373.6875 14005
373.75 10912
373.8125 6217
373.875 5250
373.9375 2314
374 816
