# Supplementary material for: Isotope pattern deconvolution for peptide mass spectrometry by non-negative least squares/least absolute deviation template matching
Source: BMC Bioinformatics. 2012 Nov 8;13:291. doi: 10.1186/1471-2105-13-291 (PMC3608065; doi:10.1186/1471-2105-13-291)
Supplement: Additional file 4 — Overlapping peptide signals. [file 1471-2105-13-291-S4.zip › overlaps/Analysis30.txt]

"V1" "V2"
329 61422
329.0625 78784
329.125 74830
329.1875 49841
329.25 19621
329.3125 7932
329.375 15535
329.4375 31680
329.5 28604
329.5625 10687
329.625 7650
329.6875 16793
329.75 16592
329.8125 6611
329.875 6651
329.9375 14428
330 13442
330.0625 10215
330.125 10724
330.1875 6862
330.25 2409
330.3125 1372
330.375 501
330.4375 7650
330.5 12599
330.5625 27642
330.625 20237
330.6875 11414
330.75 20783
330.8125 23265
330.875 12016
330.9375 2781
331 5652
331.0625 16498
331.125 19395
331.1875 10238
331.25 3327
331.3125 5240
331.375 7438
331.4375 4127
331.5 529
331.5625 6611
331.625 6611
331.6875 6611
331.75 6611
331.8125 6611
331.875 4203
331.9375 12753
332 20946
332.0625 20908
332.125 10884
332.1875 2033
332.25 251
332.3125 5652
332.375 5652
332.4375 5652
332.5 5652
332.5625 5652
332.625 1333
332.6875 3596
332.75 3534
332.8125 1403
332.875 177
332.9375 6737
333 7930
333.0625 23517
333.125 39623
333.1875 43070
333.25 25679
333.3125 6209
333.375 5636
333.4375 16950
333.5 20510
333.5625 10142
333.625 1670
333.6875 209
333.75 5438
333.8125 5438
333.875 9296
333.9375 21479
334 18886
334.0625 15400
334.125 21088
334.1875 17792
334.25 6737
334.3125 835
334.375 5922.5
334.4375 5922.5
334.5 5922.5
334.5625 5922.5
334.625 5922.5
334.6875 5922.5
334.75 5922.5
334.8125 5169
334.875 18758
334.9375 28601
335 26752
335.0625 18163
335.125 7903
335.1875 1434
335.25 7640
335.3125 15677
335.375 10427
335.4375 1788
335.5 177
335.5625 4259
335.625 27581
335.6875 46516
335.75 30292
335.8125 6981
335.875 1125
335.9375 4311
336 12060
336.0625 12727
336.125 5409
336.1875 651
336.25 5520
336.3125 5520
336.375 5520
336.4375 5520
336.5 5520
336.5625 5520
336.625 5520
336.6875 5520
336.75 5520
336.8125 3945
336.875 8764
336.9375 8696
337 7556
337.0625 6945
337.125 5520
337.1875 7787
337.25 9103
337.3125 4704
337.375 548
337.4375 4405.5
337.5 4405.5
337.5625 4405.5
337.625 4405.5
337.6875 4405.5
337.75 4405.5
337.8125 4405.5
337.875 4405.5
337.9375 1066
338 2290
338.0625 1572
338.125 4283
338.1875 8611
338.25 5891
338.3125 987
338.375 4271
338.4375 4271
338.5 4271
338.5625 4271
338.625 4271
338.6875 4271
338.75 2162
338.8125 6110
338.875 6247
338.9375 6827
339 20342
339.0625 42866
339.125 50512
339.1875 34765
339.25 14521
339.3125 3887
339.375 448
339.4375 4391.5
339.5 4391.5
339.5625 4391.5
339.625 4391.5
339.6875 4391.5
339.75 8663
339.8125 23763
339.875 23765
339.9375 10705
340 3506
340.0625 3677
340.125 5455
340.1875 4500
340.25 1494
340.3125 189
340.375 4611
340.4375 4611
340.5 4611
340.5625 599
340.625 1785
340.6875 1828
340.75 647
340.8125 1951
340.875 12262
340.9375 20629
341 23157
341.0625 30351
341.125 42547
341.1875 44565
341.25 33847
341.3125 21768
341.375 19477
341.4375 18071
341.5 10171
341.5625 1866
341.625 236
341.6875 6664.5
341.75 6664.5
341.8125 6664.5
341.875 6664.5
341.9375 4722
342 13608
342.0625 14883
342.125 7197
342.1875 1344
342.25 6047
342.3125 6047
342.375 7974
342.4375 16710
342.5 11221
342.5625 10455
342.625 17820
342.6875 11726
342.75 8557
342.8125 15261
342.875 15558
342.9375 11960
343 10356
343.0625 28512
343.125 96772
343.1875 155022
343.25 135071
343.3125 76283
343.375 30624
343.4375 5962
343.5 644
343.5625 2383
343.625 6132
343.6875 5663
343.75 5766
343.8125 8737
343.875 7421
343.9375 3990
344 3244
344.0625 10587
344.125 29576
344.1875 43889
344.25 35167
344.3125 18703
344.375 19207
344.4375 22895
344.5 12793
344.5625 2712
344.625 290
344.6875 6132
344.75 6132
344.8125 3611
344.875 7535
344.9375 4902
345 7211
345.0625 18122
345.125 18387
345.1875 15583
345.25 18480
345.3125 21953
345.375 22104
345.4375 13478
345.5 3128
345.5625 763
345.625 5766
345.6875 5766
345.75 4959
345.8125 14308
345.875 19504
345.9375 15682
346 23827
346.0625 51013
346.125 53953
346.1875 23980
346.25 3802
346.3125 429
346.375 5493
346.4375 5493
346.5 5493
346.5625 5493
346.625 5493
346.6875 5493
346.75 5493
346.8125 5493
346.875 1532
346.9375 4814
347 5493
347.0625 2556
347.125 3075
347.1875 7211
347.25 6868
347.3125 2582
347.375 294
347.4375 4712
347.5 4712
347.5625 4712
347.625 4712
347.6875 4712
347.75 4712
347.8125 4712
347.875 10127
347.9375 7167
348 1581
348.0625 8670
348.125 25586
348.1875 31304
348.25 19291
348.3125 6145
348.375 730
348.4375 4712
348.5 4712
348.5625 4712
348.625 4712
348.6875 3080
348.75 10077
348.8125 13961
348.875 12151
348.9375 8119
349 4120
349.0625 2460
349.125 10694
349.1875 18993
349.25 12385
349.3125 2351
349.375 1236
349.4375 2397
349.5 2089
349.5625 603
349.625 8143.5
349.6875 8143.5
349.75 1573
349.8125 3969
349.875 17862
349.9375 40045
350 40629
350.0625 20068
350.125 9920
350.1875 16108
350.25 25511
350.3125 23515
350.375 10960
350.4375 1834
350.5 209
350.5625 8168
350.625 24765
350.6875 27240
350.75 21360
350.8125 21896
350.875 17539
350.9375 21830
351 66021
351.0625 132511
351.125 160690
351.1875 156085
351.25 164803
351.3125 152072
351.375 133033
351.4375 123661
351.5 90104
351.5625 76437
351.625 100561
351.6875 121451
351.75 120780
351.8125 89378
351.875 60368
351.9375 46776
352 39425
352.0625 60067
352.125 85250
352.1875 67669
352.25 29079
352.3125 12555
352.375 15289
352.4375 15604
352.5 6960
352.5625 1068
352.625 122
352.6875 15604
352.75 502
352.8125 1716
352.875 5786
352.9375 10779
353 17306
353.0625 30933
353.125 39067
353.1875 31010
353.25 17769
353.3125 7083
353.375 1062
353.4375 9952
353.5 9952
353.5625 9952
353.625 9952
353.6875 2118
353.75 4642
353.8125 3446
353.875 903
353.9375 2488
354 11741
354.0625 24115
354.125 24829
354.1875 13076
354.25 3287
354.3125 416
354.375 5618
354.4375 5618
354.5 5618
354.5625 5618
354.625 5618
354.6875 5618
354.75 5618
354.8125 5618
354.875 3836
354.9375 18976
355 54346
355.0625 78392
355.125 59395
355.1875 33409
355.25 28119
355.3125 30446
355.375 31663
355.4375 21687
355.5 8770
355.5625 9125
355.625 15324
355.6875 13569
355.75 5618
355.8125 934
355.875 133
355.9375 1170
356 5168
356.0625 7253
356.125 4037
356.1875 1152
356.25 838
356.3125 356
356.375 9838
356.4375 9838
356.5 9838
356.5625 9838
356.625 9838
356.6875 9838
356.75 9838
356.8125 9838
356.875 8343
356.9375 22331
357 32651
357.0625 43026
357.125 42948
357.1875 23631
357.25 13342
357.3125 18886
357.375 19638
357.4375 12562
357.5 5290
357.5625 798
357.625 6751.5
357.6875 6751.5
357.75 6751.5
357.8125 6751.5
357.875 9838
357.9375 27727
358 30426
358.0625 18636
358.125 24976
358.1875 36574
358.25 23347
358.3125 4845
358.375 573
358.4375 6250
358.5 6250
358.5625 6250
358.625 6250
358.6875 7955
358.75 21839
358.8125 31906
358.875 34475
358.9375 28406
359 24014
359.0625 35969
359.125 40398
359.1875 21305
359.25 3655
359.3125 373
359.375 6447
359.4375 6447
359.5 6250
359.5625 13137
359.625 8875
359.6875 1667
359.75 207
359.8125 2612
359.875 5923
359.9375 5704
360 5337
360.0625 14016
360.125 21383
360.1875 21998
360.25 25108
360.3125 21939
360.375 9511
360.4375 4094
360.5 3260
360.5625 1423
360.625 186
360.6875 6203.5
360.75 6203.5
360.8125 6203.5
360.875 6203.5
360.9375 3698
361 7733
361.0625 6561
361.125 6157
361.1875 6949
361.25 3614
361.3125 545
361.375 4094
361.4375 4094
361.5 4094
361.5625 4094
361.625 4094
361.6875 6447
361.75 18701
361.8125 19752
361.875 10421
361.9375 9350
362 16752
362.0625 18536
362.125 12812
362.1875 6924
362.25 2871
362.3125 323
362.375 5287
362.4375 5287
362.5 5287
362.5625 5287
362.625 5287
362.6875 5287
362.75 5287
362.8125 5287
362.875 5287
362.9375 3373
363 14357
363.0625 20141
363.125 20902
363.1875 28978
363.25 33466
363.3125 23760
363.375 10184
363.4375 1910
363.5 2175
363.5625 3958
363.625 2498
363.6875 340
363.75 6367
363.8125 6367
363.875 2139
363.9375 5287
364 4467
364.0625 1226
364.125 6407
364.1875 6407
364.25 6407
364.3125 6407
364.375 7957
364.4375 26616
364.5 42294
364.5625 37210
364.625 16457
364.6875 2336
364.75 1111
364.8125 4163
364.875 24772
364.9375 57871
365 74924
365.0625 70795
365.125 56913
365.1875 34879
365.25 13331
365.3125 2013
365.375 179
365.4375 5827
365.5 5827
365.5625 615
365.625 10901
365.6875 20871
365.75 13374
365.8125 6367
365.875 12856
365.9375 14060
366 6478
366.0625 1041
366.125 1526
366.1875 9128
366.25 20206
366.3125 19857
366.375 8588
366.4375 1310
366.5 163
366.5625 6425
366.625 6425
366.6875 6425
366.75 6425
366.8125 6425
366.875 1814
366.9375 9241
367 35871
367.0625 67826
367.125 67216
367.1875 39443
367.25 17357
367.3125 11776
367.375 19493
367.4375 21585
367.5 10717
367.5625 1690
367.625 181
367.6875 6242.5
367.75 6242.5
367.8125 6242.5
367.875 6242.5
367.9375 5527
368 11999
368.0625 24544
368.125 37057
368.1875 26029
368.25 6024
368.3125 598
368.375 4259.5
368.4375 4259.5
368.5 4259.5
368.5625 4259.5
368.625 4259.5
368.6875 4259.5
368.75 1895
368.8125 5805
368.875 6425
368.9375 2853
369 4180
369.0625 17661
369.125 29458
369.1875 25892
369.25 16307
369.3125 12739
369.375 11091
369.4375 6118
369.5 1285
369.5625 177
369.625 5583.5
369.6875 782
369.75 1664
369.8125 3090
369.875 4339
369.9375 7931
370 41825
370.0625 73106
370.125 47872
370.1875 10338
370.25 1475
370.3125 156
370.375 502
370.4375 1082
370.5 747
370.5625 129
370.625 4895.5
370.6875 4895.5
370.75 4895.5
370.8125 4895.5
370.875 5452
370.9375 16480
371 44381
371.0625 73592
371.125 63706
371.1875 51673
371.25 68898
371.3125 60531
371.375 24813
371.4375 8980
371.5 9454
371.5625 5640
371.625 1006
371.6875 151
371.75 4339
371.8125 4339
371.875 4339
371.9375 4339
372 10078
372.0625 38432
372.125 59000
372.1875 48717
372.25 24663
372.3125 11311
372.375 11715
372.4375 12221
372.5 6169
372.5625 1399
372.625 1253
372.6875 2462
372.75 1808
372.8125 372
372.875 4339
372.9375 4339
373 4339
373.0625 27558
373.125 64333
373.1875 64893
373.25 43293
373.3125 22065
373.375 4643
373.4375 484
373.5 4339
373.5625 2708
373.625 8287
373.6875 9188
373.75 4111
373.8125 509
373.875 4339
373.9375 4339
374 10763
