# Supplementary material for: Isotope pattern deconvolution for peptide mass spectrometry by non-negative least squares/least absolute deviation template matching
Source: BMC Bioinformatics. 2012 Nov 8;13:291. doi: 10.1186/1471-2105-13-291 (PMC3608065; doi:10.1186/1471-2105-13-291)
Supplement: Additional file 4 — Overlapping peptide signals. [file 1471-2105-13-291-S4.zip › overlaps/Analysis18.txt]

"V1" "V2"
329 32073
329.0625 37292
329.125 32608
329.1875 12767
329.25 2326
329.3125 4778
329.375 9803
329.4375 6669
329.5 1096
329.5625 6850
329.625 6850
329.6875 6850
329.75 6850
329.8125 6850
329.875 6850
329.9375 6850
330 16678
330.0625 35347
330.125 38683
330.1875 74367
330.25 113854
330.3125 89294
330.375 42589
330.4375 15591
330.5 2543
330.5625 285
330.625 6850
330.6875 6850
330.75 6850
330.8125 6850
330.875 6850
330.9375 6850
331 139
331.0625 3118
331.125 10534
331.1875 17429
331.25 15543
331.3125 6850
331.375 1098
331.4375 139
331.5 6819.5
331.5625 6819.5
331.625 6819.5
331.6875 6819.5
331.75 6819.5
331.8125 6819.5
331.875 6819.5
331.9375 452
332 3432
332.0625 11460
332.125 21459
332.1875 21909
332.25 11403
332.3125 2656
332.375 347
332.4375 7273
332.5 7273
332.5625 7273
332.625 7273
332.6875 7273
332.75 7273
332.8125 7273
332.875 8925
332.9375 28703
333 37133
333.0625 25839
333.125 16922
333.1875 14616
333.25 7867
333.3125 1240
333.375 7273
333.4375 7273
333.5 7273
333.5625 7273
333.625 7273
333.6875 7273
333.75 7273
333.8125 627
333.875 4193
333.9375 6789
334 7273
334.0625 11753
334.125 15187
334.1875 10879
334.25 4711
334.3125 1121
334.375 7867
334.4375 7867
334.5 7867
334.5625 7867
334.625 7867
334.6875 7867
334.75 7867
334.8125 7867
334.875 7867
334.9375 9922
335 21401
335.0625 15195
335.125 13504
335.1875 22067
335.25 14961
335.3125 2968
335.375 327
335.4375 5599
335.5 13141
335.5625 14457
335.625 12028
335.6875 7682
335.75 2251
335.8125 260
335.875 5599
335.9375 5599
336 5599
336.0625 5599
336.125 5599
336.1875 5599
336.25 5599
336.3125 5599
336.375 5599
336.4375 5599
336.5 5599
336.5625 5599
336.625 5599
336.6875 5599
336.75 5599
336.8125 5599
336.875 235
336.9375 2614
337 19830
337.0625 42917
337.125 49681
337.1875 42934
337.25 36190
337.3125 26609
337.375 12498
337.4375 2045
337.5 199
337.5625 2968
337.625 2968
337.6875 2968
337.75 2968
337.8125 2968
337.875 2968
337.9375 2968
338 2968
338.0625 2968
338.125 2968
338.1875 10222
338.25 21997
338.3125 21083
338.375 14908
338.4375 8058
338.5 1307
338.5625 139
338.625 2432.5
338.6875 1337
338.75 3848
338.8125 4096
338.875 1827
338.9375 804
339 1503
339.0625 1782
339.125 1296
339.1875 709
339.25 208
339.3125 4049
339.375 4049
339.4375 4049
339.5 4049
339.5625 4049
339.625 4049
339.6875 4049
339.75 4049
339.8125 4049
339.875 4049
339.9375 4049
340 4049
340.0625 4049
340.125 4049
340.1875 4049
340.25 4049
340.3125 4049
340.375 4049
340.4375 4049
340.5 4049
340.5625 4049
340.625 4049
340.6875 4049
340.75 4049
340.8125 4049
340.875 4049
340.9375 14995
341 44626
341.0625 61218
341.125 48550
341.1875 21307
341.25 3433
341.3125 289
341.375 3950
341.4375 3950
341.5 3950
341.5625 3950
341.625 3950
341.6875 3950
341.75 3950
341.8125 7481
341.875 16658
341.9375 12835
342 4049
342.0625 1229
342.125 285
342.1875 3899
342.25 3899
342.3125 3899
342.375 3899
342.4375 3899
342.5 3899
342.5625 3899
342.625 3899
342.6875 3899
342.75 3899
342.8125 3899
342.875 3899
342.9375 5276
343 37550
343.0625 72569
343.125 63612
343.1875 38054
343.25 28791
343.3125 37604
343.375 54225
343.4375 43888
343.5 15300
343.5625 2194
343.625 212
343.6875 6608.5
343.75 6608.5
343.8125 6608.5
343.875 6608.5
343.9375 6608.5
344 6608.5
344.0625 3950
344.125 10341
344.1875 10680
344.25 5375
344.3125 4429
344.375 8158
344.4375 7720
344.5 2833
344.5625 289
344.625 7720
344.6875 7720
344.75 1571
344.8125 9700
344.875 18270
344.9375 25013
345 28968
345.0625 20018
345.125 5736
345.1875 642
345.25 5736
345.3125 5736
345.375 20041
345.4375 44970
345.5 34486
345.5625 9569
345.625 1652
345.6875 3235
345.75 10738
345.8125 13247
345.875 10903
345.9375 12917
346 12465
346.0625 7174
346.125 7092
346.1875 8002
346.25 4809
346.3125 4937
346.375 7115
346.4375 4137
346.5 553
346.5625 4809
346.625 4809
346.6875 4809
346.75 4809
346.8125 745
346.875 2329
346.9375 7767
347 13888
347.0625 15006
347.125 15332
347.1875 13531
347.25 6020
347.3125 781
347.375 4473
347.4375 4473
347.5 4473
347.5625 4473
347.625 4473
347.6875 4473
347.75 4473
347.8125 4473
347.875 4473
347.9375 12245
348 26136
348.0625 18150
348.125 3678
348.1875 413
348.25 741
348.3125 1615
348.375 1137
348.4375 209
348.5 3889
348.5625 3889
348.625 3889
348.6875 3889
348.75 3889
348.8125 2619
348.875 5518
348.9375 3655
349 1442
349.0625 8999
349.125 16351
349.1875 10539
349.25 1981
349.3125 199
349.375 7268
349.4375 7268
349.5 7268
349.5625 7268
349.625 7268
349.6875 7268
349.75 7268
349.8125 7268
349.875 3889
349.9375 12891
350 23150
350.0625 25356
350.125 19396
350.1875 36966
350.25 68244
350.3125 58239
350.375 21540
350.4375 3435
350.5 417
350.5625 11452
350.625 11452
350.6875 16859
350.75 48139
350.8125 50055
350.875 21424
350.9375 7268
351 15266
351.0625 26668
351.125 40274
351.1875 51745
351.25 42472
351.3125 40341
351.375 54836
351.4375 41783
351.5 12365
351.5625 1901
351.625 29675
351.6875 84792
351.75 90148
351.8125 40000
351.875 6580
351.9375 799
352 10607
352.0625 14969
352.125 40108
352.1875 39466
352.25 16301
352.3125 2760
352.375 243
352.4375 9403
352.5 9403
352.5625 9403
352.625 9403
352.6875 9403
352.75 9403
352.8125 1213
352.875 4031
352.9375 4789
353 10607
353.0625 18313
353.125 12848
353.1875 9737
353.25 15074
353.3125 10235
353.375 2087
353.4375 257
353.5 8583
353.5625 8583
353.625 8583
353.6875 8583
353.75 8583
353.8125 8583
353.875 8532
353.9375 26631
354 30042
354.0625 16276
354.125 9069
354.1875 8583
354.25 5241
354.3125 1747
354.375 188
354.4375 8826
354.5 8826
354.5625 8826
354.625 8826
354.6875 8826
354.75 8826
354.8125 8826
354.875 5755
354.9375 31786
355 49978
355.0625 36531
355.125 22351
355.1875 26798
355.25 44454
355.3125 70047
355.375 66953
355.4375 31276
355.5 4963
355.5625 573
355.625 8583
355.6875 8583
355.75 8583
355.8125 8583
355.875 3156
355.9375 18202
356 44455
356.0625 50366
356.125 25777
356.1875 12825
356.25 25724
356.3125 28436
356.375 13172
356.4375 2046
356.5 224
356.5625 13633.5
356.625 13633.5
356.6875 13633.5
356.75 13633.5
356.8125 13633.5
356.875 13633.5
356.9375 2014
357 14095
357.0625 33663
357.125 52804
357.1875 62565
357.25 47286
357.3125 18055
357.375 5858
357.4375 6719
357.5 4290
357.5625 659
357.625 10620
357.6875 10620
357.75 10620
357.8125 10620
357.875 247
357.9375 734
358 751
358.0625 266
358.125 11722.5
358.1875 11722.5
358.25 11722.5
358.3125 11722.5
358.375 11722.5
358.4375 11722.5
358.5 11722.5
358.5625 11722.5
358.625 11722.5
358.6875 11722.5
358.75 11722.5
358.8125 11722.5
358.875 4678
358.9375 25639
359 70837
359.0625 89276
359.125 59855
359.1875 39204
359.25 41708
359.3125 34211
359.375 16839
359.4375 3259
359.5 292
359.5625 6288.5
359.625 6288.5
359.6875 6288.5
359.75 6288.5
359.8125 6288.5
359.875 6288.5
359.9375 6288.5
360 6288.5
360.0625 6288.5
360.125 6288.5
360.1875 6288.5
360.25 6288.5
360.3125 6288.5
360.375 6288.5
360.4375 6288.5
360.5 6288.5
360.5625 6288.5
360.625 6288.5
360.6875 6288.5
360.75 6288.5
360.8125 6288.5
360.875 10620
360.9375 28628
361 28077
361.0625 26303
361.125 35819
361.1875 26737
361.25 7393
361.3125 963
361.375 4773.5
361.4375 4773.5
361.5 4773.5
361.5625 4773.5
361.625 13043
361.6875 27187
361.75 18002
361.8125 3088
361.875 347
361.9375 6890
362 9115
362.0625 45376
362.125 68342
362.1875 41704
362.25 10738
362.3125 2972
362.375 323
362.4375 4281
362.5 4281
362.5625 4281
362.625 591
362.6875 1278
362.75 888
362.8125 156
362.875 4913
362.9375 4913
363 22010
363.0625 31131
363.125 17036
363.1875 2684
363.25 285
363.3125 5901.5
363.375 5901.5
363.4375 5901.5
363.5 5901.5
363.5625 5901.5
363.625 5901.5
363.6875 5901.5
363.75 4869
363.8125 10234
363.875 6890
363.9375 1255
364 4281
364.0625 9516
364.125 7527
364.1875 2122
364.25 247
364.3125 6890
364.375 6890
364.4375 6890
364.5 6890
364.5625 2970
364.625 13804
364.6875 36039
364.75 50432
364.8125 40693
364.875 25109
364.9375 35323
365 88280
365.0625 132954
365.125 103792
365.1875 46144
365.25 21305
365.3125 13560
365.375 18463
365.4375 37886
365.5 37870
365.5625 16175
365.625 5643
365.6875 22102
365.75 38092
365.8125 25684
365.875 6831
365.9375 21329
366 60503
366.0625 73895
366.125 44809
366.1875 13924
366.25 1953
366.3125 173
366.375 15166.5
366.4375 942
366.5 16256
366.5625 38208
366.625 34751
366.6875 13294
366.75 4597
366.8125 12629
366.875 26945
366.9375 48725
367 75526
367.0625 70462
367.125 31376
367.1875 5106
367.25 542
367.3125 9324.5
367.375 9324.5
367.4375 9324.5
367.5 9324.5
367.5625 9324.5
367.625 9324.5
367.6875 9324.5
367.75 9324.5
367.8125 9324.5
367.875 9324.5
367.9375 6484
368 18086
368.0625 23478
368.125 21119
368.1875 14158
368.25 5276
368.3125 722
368.375 6666
368.4375 6666
368.5 6666
368.5625 6666
368.625 6666
368.6875 2565
368.75 8226
368.8125 11724
368.875 11568
368.9375 8803
369 3815
369.0625 9846
369.125 19886
369.1875 13622
369.25 2616
369.3125 276
369.375 12701
369.4375 27732
369.5 20078
369.5625 4571
369.625 499
369.6875 6831.5
369.75 4970
369.8125 10423
369.875 6848
369.9375 989
370 3939
370.0625 11565
370.125 12372
370.1875 5366
370.25 673
370.3125 7696
370.375 16337
370.4375 11263
370.5 2270
370.5625 285
370.625 8401.5
370.6875 8401.5
370.75 8401.5
370.8125 8401.5
370.875 8401.5
370.9375 3669
371 13689
371.0625 25825
371.125 29440
371.1875 22286
371.25 12294
371.3125 6815
371.375 10529
371.4375 20864
371.5 23945
371.5625 15169
371.625 4729
371.6875 3560
371.75 15510
371.8125 27218
371.875 34047
371.9375 34377
372 34855
372.0625 43112
372.125 39225
372.1875 20190
372.25 9107
372.3125 3337
372.375 349
372.4375 9107
372.5 9107
372.5625 9107
372.625 9107
372.6875 9107
372.75 9107
372.8125 9107
372.875 9843
372.9375 20887
373 14944
373.0625 34248
373.125 68900
373.1875 52808
373.25 17391
373.3125 6602
373.375 2540
373.4375 878
373.5 1514
373.5625 1447
373.625 473
