# Supplementary material for: Isotope pattern deconvolution for peptide mass spectrometry by non-negative least squares/least absolute deviation template matching
Source: BMC Bioinformatics. 2012 Nov 8;13:291. doi: 10.1186/1471-2105-13-291 (PMC3608065; doi:10.1186/1471-2105-13-291)
Supplement: Additional file 4 — Overlapping peptide signals. [file 1471-2105-13-291-S4.zip › overlaps/Analysis31.txt]

"V1" "V2"
329 58952
329.0625 45472
329.125 24949
329.1875 21110
329.25 13516
329.3125 8596
329.375 15775
329.4375 14951
329.5 5732
329.5625 664
329.625 12227
329.6875 12227
329.75 12227
329.8125 12227
329.875 12227
329.9375 510
330 3110
330.0625 32620
330.125 73232
330.1875 64722
330.25 23882
330.3125 7020
330.375 6622
330.4375 3807
330.5 520
330.5625 12227
330.625 12227
330.6875 12227
330.75 12227
330.8125 12227
330.875 2037
330.9375 5694
331 16082
331.0625 66609
331.125 146254
331.1875 155238
331.25 104526
331.3125 73679
331.375 43956
331.4375 10423
331.5 1086
331.5625 10423
331.625 10423
331.6875 10423
331.75 10423
331.8125 10423
331.875 10423
331.9375 10423
332 10423
332.0625 45323
332.125 104614
332.1875 83589
332.25 44965
332.3125 50629
332.375 37822
332.4375 10789
332.5 1292
332.5625 15534
332.625 15534
332.6875 15534
332.75 15534
332.8125 8917
332.875 19072
332.9375 17916
333 12583
333.0625 16099
333.125 22177
333.1875 16878
333.25 4857
333.3125 556
333.375 14854
333.4375 14854
333.5 14854
333.5625 14854
333.625 14854
333.6875 14854
333.75 14854
333.8125 14854
333.875 14854
333.9375 14854
334 6362
334.0625 15036
334.125 15534
334.1875 12227
334.25 8735
334.3125 3269
334.375 393
334.4375 11012.5
334.5 11012.5
334.5625 11012.5
334.625 24290
334.6875 73628
334.75 84616
334.8125 48716
334.875 23943
334.9375 29996
335 58136
335.0625 74830
335.125 68646
335.1875 58767
335.25 37530
335.3125 11236
335.375 1290
335.4375 11236
335.5 11236
335.5625 11236
335.625 8583
335.6875 19241
335.75 14672
335.8125 3881
335.875 491
335.9375 8096.5
336 7963
336.0625 29010
336.125 36797
336.1875 18962
336.25 3219
336.3125 400
336.375 6773.5
336.4375 6773.5
336.5 6773.5
336.5625 6773.5
336.625 511
336.6875 1199
336.75 947
336.8125 229
336.875 7574
336.9375 5973
337 16304
337.0625 23723
337.125 38200
337.1875 50667
337.25 37425
337.3125 13863
337.375 2429
337.4375 6312
337.5 6312
337.5625 6312
337.625 6312
337.6875 6312
337.75 6312
337.8125 6312
337.875 5375
337.9375 15983
338 18243
338.0625 12103
338.125 7574
338.1875 3690
338.25 510
338.3125 4882
338.375 8230
338.4375 17492
338.5 12048
338.5625 2377
338.625 267
338.6875 4389
338.75 1569
338.8125 4389
338.875 4245
338.9375 1410
339 38825
339.0625 103615
339.125 137978
339.1875 122397
339.25 67284
339.3125 16149
339.375 8667
339.4375 17047
339.5 16647
339.5625 6651
339.625 821
339.6875 7794
339.75 7794
339.8125 7794
339.875 7794
339.9375 7794
340 7794
340.0625 1451
340.125 3958
340.1875 3929
340.25 7794
340.3125 15919
340.375 15921
340.4375 8533
340.5 2855
340.5625 306
340.625 7404
340.6875 7404
340.75 7404
340.8125 7404
340.875 7404
340.9375 41894
341 116075
341.0625 131680
341.125 92491
341.1875 65948
341.25 47480
341.3125 24771
341.375 7404
341.4375 827
341.5 8600
341.5625 8600
341.625 8600
341.6875 8600
341.75 8600
341.8125 8600
341.875 8148
341.9375 38485
342 70531
342.0625 76242
342.125 62182
342.1875 38079
342.25 13263
342.3125 2086
342.375 191
342.4375 9711.5
342.5 590
342.5625 1120
342.625 590
342.6875 13263
342.75 13263
342.8125 13263
342.875 1309
342.9375 26765
343 75909
343.0625 101721
343.125 111291
343.1875 131506
343.25 121501
343.3125 88854
343.375 70319
343.4375 50636
343.5 25728
343.5625 9248
343.625 1061
343.6875 18044.5
343.75 3420
343.8125 7561
343.875 5663
343.9375 17112
344 34269
344.0625 26799
344.125 10175
344.1875 19455
344.25 38770
344.3125 42277
344.375 30350
344.4375 14250
344.5 2196
344.5625 255
344.625 14250
344.6875 14250
344.75 14250
344.8125 14250
344.875 14250
344.9375 2922
345 25736
345.0625 61829
345.125 78302
345.1875 67984
345.25 45499
345.3125 26009
345.375 54153
345.4375 96705
345.5 74091
345.5625 22319
345.625 18977
345.6875 36037
345.75 28386
345.8125 9498
345.875 3841
345.9375 2277
346 720
346.0625 684
346.125 1819
346.1875 1671
346.25 520
346.3125 6590
346.375 6590
346.4375 6590
346.5 13388
346.5625 28377
346.625 19500
346.6875 3885
346.75 6590
346.8125 15613
346.875 18541
346.9375 15605
347 28324
347.0625 45788
347.125 34646
347.1875 10310
347.25 1442
347.3125 7096
347.375 1623
347.4375 3813
347.5 3012
347.5625 732
347.625 7096
347.6875 7096
347.75 7096
347.8125 7096
347.875 7096
347.9375 3309
348 10540
348.0625 12147
348.125 5689
348.1875 753
348.25 11343.5
348.3125 11343.5
348.375 11343.5
348.4375 11343.5
348.5 11343.5
348.5625 11343.5
348.625 11343.5
348.6875 11343.5
348.75 11343.5
348.8125 6199
348.875 22082
348.9375 29488
349 22182
349.0625 22216
349.125 28114
349.1875 20690
349.25 7096
349.3125 817
349.375 22132
349.4375 22132
349.5 22132
349.5625 22132
349.625 22132
349.6875 22132
349.75 22132
349.8125 22132
349.875 22132
349.9375 22132
350 22132
350.0625 22132
350.125 22132
350.1875 22132
350.25 22132
350.3125 22132
350.375 22132
350.4375 22132
350.5 22132
350.5625 5723
350.625 36189
350.6875 72697
350.75 74251
350.8125 64179
350.875 61101
350.9375 103586
351 304870
351.0625 593619
351.125 683616
351.1875 515546
351.25 298799
351.3125 223414
351.375 264239
351.4375 281501
351.5 260137
351.5625 329592
351.625 451517
351.6875 445652
351.75 325150
351.8125 223316
351.875 136974
351.9375 82179
352 118469
352.0625 176264
352.125 147698
352.1875 68492
352.25 18979
352.3125 7206
352.375 21105
352.4375 40814
352.5 45512
352.5625 30251
352.625 35609
352.6875 72024
352.75 73204
352.8125 31325
352.875 26124
352.9375 57447
353 88574
353.0625 97427
353.125 78114
353.1875 54539
353.25 34084
353.3125 11979
353.375 5802
353.4375 4940
353.5 2236
353.5625 262
353.625 21105
353.6875 21105
353.75 21105
353.8125 21105
353.875 21105
353.9375 12417
354 26485
354.0625 18410
354.125 10099
354.1875 22829
354.25 27578
354.3125 17243
354.375 12724
354.4375 17333
354.5 16770
354.5625 10536
354.625 10415
354.6875 15925
354.75 29426
354.8125 50883
354.875 74057
354.9375 105403
355 121969
355.0625 123867
355.125 136879
355.1875 131411
355.25 85940
355.3125 34034
355.375 6134
355.4375 638
355.5 12865
355.5625 12865
355.625 12865
355.6875 12865
355.75 12865
355.8125 12865
355.875 12865
355.9375 12865
356 3964
356.0625 27515
356.125 51471
356.1875 43914
356.25 36726
356.3125 46490
356.375 36610
356.4375 13006
356.5 1869
356.5625 191
356.625 16770
356.6875 16770
356.75 16770
356.8125 16770
356.875 16770
356.9375 3214
357 9874
357.0625 20795
357.125 46148
357.1875 86355
357.25 106923
357.3125 96724
357.375 68393
357.4375 30410
357.5 4911
357.5625 606
357.625 13006
357.6875 982
357.75 2094
357.8125 1418
357.875 229
357.9375 4480
358 30367
358.0625 49862
358.125 33109
358.1875 20619
358.25 26378
358.3125 18938
358.375 5914
358.4375 641
358.5 9874
358.5625 9874
358.625 9874
358.6875 9874
358.75 9874
358.8125 9874
358.875 17730
358.9375 53741
359 72457
359.0625 69181
359.125 62184
359.1875 44349
359.25 19604
359.3125 10415
359.375 19481
359.4375 22214
359.5 10652
359.5625 1742
359.625 262
359.6875 18644
359.75 41275
359.8125 30721
359.875 7792
359.9375 1267
360 9713
360.0625 36927
360.125 62301
360.1875 53926
360.25 22699
360.3125 3495
360.375 355
360.4375 5504
360.5 20800
360.5625 26924
360.625 14006
360.6875 2328
360.75 3785
360.8125 7410
360.875 4980
360.9375 7075
361 15541
361.0625 15504
361.125 8491
361.1875 3089
361.25 10465
361.3125 36321
361.375 49197
361.4375 30526
361.5 8385
361.5625 982
361.625 6898
361.6875 6898
361.75 6898
361.8125 6898
361.875 4011
361.9375 8610
362 6107
362.0625 1384
362.125 204
362.1875 6898
362.25 6898
362.3125 6898
362.375 6898
362.4375 6898
362.5 1180
362.5625 7490
362.625 12095
362.6875 7054
362.75 951
362.8125 7064.5
362.875 1451
362.9375 8695
363 13713
363.0625 8374
363.125 2052
363.1875 6898
363.25 14633
363.3125 11692
363.375 3382
363.4375 408
363.5 7272
363.5625 7272
363.625 7272
363.6875 7272
363.75 7272
363.8125 7272
363.875 7272
363.9375 7272
364 11326
364.0625 47671
364.125 67780
364.1875 42213
364.25 13170
364.3125 3862
364.375 360
364.4375 7967.5
364.5 7967.5
364.5625 7967.5
364.625 7967.5
364.6875 7967.5
364.75 7967.5
364.8125 7967.5
364.875 9582
364.9375 29629
365 32933
365.0625 17228
365.125 10827
365.1875 11148
365.25 8780
365.3125 8282
365.375 5850
365.4375 1616
365.5 229
365.5625 8374
365.625 8374
365.6875 8374
365.75 8374
365.8125 8374
365.875 8374
365.9375 8374
366 7895
366.0625 17215
366.125 12419
366.1875 2787
366.25 294
366.3125 9582
366.375 9582
366.4375 9582
366.5 9582
366.5625 9582
366.625 9582
366.6875 23884
366.75 61536
366.8125 59113
366.875 25343
366.9375 20853
367 58257
367.0625 94187
367.125 93181
367.1875 63816
367.25 29040
367.3125 8040
367.375 2066
367.4375 294
367.5 8161
367.5625 8161
367.625 8161
367.6875 8161
367.75 8161
367.8125 8161
367.875 8161
367.9375 8161
368 606
368.0625 1605
368.125 9669
368.1875 19012
368.25 14324
368.3125 3833
368.375 442
368.4375 7895
368.5 7895
368.5625 7895
368.625 7895
368.6875 7895
368.75 8911
368.8125 25606
368.875 34442
368.9375 30800
369 48511
369.0625 94568
369.125 104721
369.1875 76198
369.25 62050
369.3125 54391
369.375 38094
369.4375 19929
369.5 5379
369.5625 509
369.625 2690
369.6875 7631
369.75 7845
369.8125 3210
369.875 360
369.9375 6125
370 30966
370.0625 56669
370.125 47889
370.1875 19214
370.25 6745
370.3125 6761
370.375 4383
370.4375 995
370.5 19214
370.5625 19214
370.625 19214
370.6875 19214
370.75 19214
370.8125 2001
370.875 14930
370.9375 53676
371 121940
371.0625 155897
371.125 116609
371.1875 97450
371.25 118352
371.3125 89356
371.375 41261
371.4375 39553
371.5 42292
371.5625 20658
371.625 3341
371.6875 306
371.75 7845
371.8125 7845
371.875 7845
371.9375 7845
372 23475
372.0625 66530
372.125 73902
372.1875 45777
372.25 27858
372.3125 20838
372.375 12531
372.4375 4771
372.5 730
372.5625 7845
372.625 7845
372.6875 7845
372.75 7845
372.8125 10123
372.875 38073
372.9375 62372
373 69878
373.0625 110146
373.125 164241
373.1875 136443
373.25 55003
373.3125 10694
373.375 1231
373.4375 590
373.5 1120
373.5625 590
373.625 7845
373.6875 7845
373.75 7845
373.8125 7845
373.875 715
373.9375 1562
374 2086
