# Supplementary material for: Isotope pattern deconvolution for peptide mass spectrometry by non-negative least squares/least absolute deviation template matching
Source: BMC Bioinformatics. 2012 Nov 8;13:291. doi: 10.1186/1471-2105-13-291 (PMC3608065; doi:10.1186/1471-2105-13-291)
Supplement: Additional file 4 — Overlapping peptide signals. [file 1471-2105-13-291-S4.zip › overlaps/Analysis19.txt]

"V1" "V2"
329 18326
329.0625 19593
329.125 21422
329.1875 21457
329.25 13601
329.3125 2951
329.375 355
329.4375 5345
329.5 5345
329.5625 5345
329.625 5345
329.6875 903
329.75 16149
329.8125 41051
329.875 40740
329.9375 18122
330 5134
330.0625 2167
330.125 417
330.1875 17842
330.25 37870
330.3125 30290
330.375 14518
330.4375 7484
330.5 1588
330.5625 146
330.625 5345
330.6875 5345
330.75 11212
330.8125 31781
330.875 32824
330.9375 13992
331 4912
331.0625 13279
331.125 33856
331.1875 41979
331.25 22917
331.3125 3994
331.375 5345
331.4375 14724
331.5 15693
331.5625 6772
331.625 842
331.6875 6872
331.75 6872
331.8125 6872
331.875 6872
331.9375 6872
332 189
332.0625 19344
332.125 39843
332.1875 26396
332.25 4649
332.3125 543
332.375 4330
332.4375 9459
332.5 6872
332.5625 1595
332.625 187
332.6875 6822
332.75 6822
332.8125 6822
332.875 6822
332.9375 2416
333 7469
333.0625 10070
333.125 7851
333.1875 5297
333.25 4017
333.3125 2033
333.375 257
333.4375 7170.5
333.5 7170.5
333.5625 7170.5
333.625 7170.5
333.6875 7170.5
333.75 7170.5
333.8125 7170.5
333.875 11251
333.9375 41672
334 76081
334.0625 110514
334.125 111037
334.1875 56959
334.25 10441
334.3125 7482
334.375 14416
334.4375 11814
334.5 3696
334.5625 1252
334.625 1683
334.6875 7567
334.75 15324
334.8125 13634
334.875 6355
334.9375 10129
335 34482
335.0625 53916
335.125 39421
335.1875 13739
335.25 9869
335.3125 19964
335.375 19343
335.4375 7862
335.5 1336
335.5625 210
335.625 12178
335.6875 13200
335.75 46632
335.8125 65062
335.875 44018
335.9375 23199
336 26575
336.0625 32047
336.125 25445
336.1875 12178
336.25 2383
336.3125 250
336.375 12034
336.4375 12034
336.5 12034
336.5625 13275
336.625 28559
336.6875 20180
336.75 8458
336.8125 12507
336.875 15283
336.9375 27174
337 41075
337.0625 42949
337.125 62372
337.1875 73868
337.25 39533
337.3125 7185
337.375 829
337.4375 5617
337.5 11890
337.5625 7948
337.625 1228
337.6875 14125
337.75 14125
337.8125 14125
337.875 14125
337.9375 14125
338 14125
338.0625 14125
338.125 5503
338.1875 14949
338.25 14801
338.3125 5927
338.375 750
338.4375 12507
338.5 12507
338.5625 12507
338.625 12507
338.6875 12507
338.75 9087
338.8125 25814
338.875 26785
338.9375 15748
339 16046
339.0625 17520
339.125 20936
339.1875 43799
339.25 53421
339.3125 28618
339.375 5761
339.4375 635
339.5 10544
339.5625 10544
339.625 10544
339.6875 10544
339.75 10544
339.8125 10544
339.875 10544
339.9375 10544
340 10544
340.0625 614
340.125 17646
340.1875 34968
340.25 29262
340.3125 18105
340.375 14125
340.4375 17207
340.5 21151
340.5625 11537
340.625 10084
340.6875 19383
340.75 15745
340.8125 4759
340.875 4592
340.9375 13312
341 15737
341.0625 7497
341.125 5910
341.1875 10544
341.25 15875
341.3125 22671
341.375 18808
341.4375 6252
341.5 682
341.5625 13312
341.625 13312
341.6875 13312
341.75 13312
341.8125 13312
341.875 13312
341.9375 13312
342 13312
342.0625 2435
342.125 8570
342.1875 24374
342.25 35027
342.3125 21940
342.375 4697
342.4375 6332
342.5 16185
342.5625 16453
342.625 6708
342.6875 793
342.75 9233
342.8125 14832
342.875 32500
342.9375 48864
343 88290
343.0625 141219
343.125 145146
343.1875 94581
343.25 53725
343.3125 46660
343.375 34991
343.4375 15119
343.5 2397
343.5625 229
343.625 10518.5
343.6875 10518.5
343.75 10518.5
343.8125 10518.5
343.875 10518.5
343.9375 7298
344 21541
344.0625 55614
344.125 79761
344.1875 50302
344.25 11141
344.3125 3086
344.375 8502
344.4375 14949
344.5 9896
344.5625 1955
344.625 227
344.6875 6970
344.75 6970
344.8125 6970
344.875 6970
344.9375 6970
345 6970
345.0625 386
345.125 2687
345.1875 5852
345.25 12807
345.3125 18223
345.375 21197
345.4375 29049
345.5 27626
345.5625 13837
345.625 17564
345.6875 36861
345.75 37822
345.8125 17817
345.875 3307
345.9375 307
346 5852
346.0625 1098
346.125 4184
346.1875 5448
346.25 2794
346.3125 4219
346.375 9518
346.4375 8317
346.5 2734
346.5625 278
346.625 4674.5
346.6875 4674.5
346.75 4674.5
346.8125 4674.5
346.875 4674.5
346.9375 4674.5
347 2839
347.0625 7232
347.125 6611
347.1875 3181
347.25 2009
347.3125 1164
347.375 8442
347.4375 23464
347.5 24305
347.5625 10409
347.625 1681
347.6875 217
347.75 7152
347.8125 15066
347.875 10552
347.9375 8065
348 11971
348.0625 7345
348.125 976
348.1875 7192
348.25 7192
348.3125 7192
348.375 7192
348.4375 7192
348.5 7192
348.5625 7192
348.625 7192
348.6875 7192
348.75 7192
348.8125 7192
348.875 5130
348.9375 14183
349 21786
349.0625 22033
349.125 14240
349.1875 6731
349.25 3157
349.3125 480
349.375 11261.5
349.4375 11261.5
349.5 11261.5
349.5625 11261.5
349.625 11261.5
349.6875 11261.5
349.75 11261.5
349.8125 11261.5
349.875 11261.5
349.9375 11261.5
350 11261.5
350.0625 11261.5
350.125 11261.5
350.1875 11261.5
350.25 11261.5
350.3125 11261.5
350.375 11261.5
350.4375 11261.5
350.5 11261.5
350.5625 11261.5
350.625 1406
350.6875 6215
350.75 25514
350.8125 40829
350.875 25954
350.9375 15163
351 56396
351.0625 97595
351.125 81106
351.1875 43326
351.25 103643
351.3125 307193
351.375 437517
351.4375 363124
351.5 225197
351.5625 136458
351.625 140733
351.6875 213362
351.75 240606
351.8125 181809
351.875 91608
351.9375 64538
352 155868
352.0625 288584
352.125 330750
352.1875 261205
352.25 149759
352.3125 71343
352.375 58937
352.4375 60541
352.5 52640
352.5625 65027
352.625 94596
352.6875 102849
352.75 79270
352.8125 49286
352.875 36041
352.9375 25061
353 23519
353.0625 55112
353.125 74337
353.1875 44314
353.25 10463
353.3125 10127
353.375 28484
353.4375 33695
353.5 17497
353.5625 14973
353.625 34778
353.6875 38244
353.75 17634
353.8125 2866
353.875 1019
353.9375 1415
354 946
354.0625 146
354.125 12801.5
354.1875 12801.5
354.25 12801.5
354.3125 12801.5
354.375 12801.5
354.4375 12801.5
354.5 12801.5
354.5625 12801.5
354.625 4985
354.6875 10820
354.75 7726
354.8125 1668
354.875 15282
354.9375 51367
355 82000
355.0625 73227
355.125 48786
355.1875 45013
355.25 49405
355.3125 46675
355.375 35261
355.4375 14291
355.5 1982
355.5625 167
355.625 4387
355.6875 4387
355.75 4387
355.8125 4387
355.875 4387
355.9375 4222
356 9186
356.0625 7929
356.125 11312
356.1875 26663
356.25 36312
356.3125 26788
356.375 9905
356.4375 1500
356.5 202
356.5625 4525.5
356.625 4525.5
356.6875 4525.5
356.75 4525.5
356.8125 1244
356.875 3534
356.9375 3663
357 1542
357.0625 9089
357.125 26752
357.1875 37066
357.25 30201
357.3125 14352
357.375 3038
357.4375 327
357.5 4982
357.5625 4982
357.625 4982
357.6875 4982
357.75 4982
357.8125 1489
357.875 4387
357.9375 4664
358 1964
358.0625 714
358.125 1557
358.1875 8275
358.25 23017
358.3125 27025
358.375 13789
358.4375 3546
358.5 1703
358.5625 543
358.625 26486
358.6875 57006
358.75 40855
358.8125 10348
358.875 6727
358.9375 12026
359 11879
359.0625 4982
359.125 7815
359.1875 15246
359.25 10390
359.3125 1963
359.375 7613
359.4375 20772
359.5 21232
359.5625 15148
359.625 15493
359.6875 11115
359.75 3004
359.8125 374
359.875 6727
359.9375 919
360 8731
360.0625 18374
360.125 20156
360.1875 15402
360.25 17180
360.3125 28795
360.375 29630
360.4375 13873
360.5 2778
360.5625 3321
360.625 13600
360.6875 19459
360.75 10813
360.8125 1825
360.875 234
360.9375 3162.5
361 871
361.0625 8449
361.125 15318
361.1875 10004
361.25 2058
361.3125 268
361.375 3162.5
361.4375 3162.5
361.5 3162.5
361.5625 3162.5
361.625 3162.5
361.6875 3162.5
361.75 3162.5
361.8125 684
361.875 2211
361.9375 2416
362 912
362.0625 2778
362.125 2778
362.1875 2778
362.25 313
362.3125 908
362.375 908
362.4375 313
362.5 3813
362.5625 3813
362.625 3813
362.6875 3813
362.75 3813
362.8125 3813
362.875 3813
362.9375 3813
363 3813
363.0625 20765
363.125 62425
363.1875 79510
363.25 59605
363.3125 46948
363.375 42716
363.4375 22845
363.5 3813
363.5625 421
363.625 1842
363.6875 5438
363.75 5824
363.8125 2505
363.875 297
363.9375 5631
364 17193
364.0625 38388
364.125 30501
364.1875 11987
364.25 5917
364.3125 2267
364.375 297
364.4375 4855.5
364.5 4855.5
364.5625 4855.5
364.625 4855.5
364.6875 4855.5
364.75 3831
364.8125 28288
364.875 92159
364.9375 173821
365 209115
365.0625 181788
365.125 123985
365.1875 63400
365.25 26540
365.3125 19428
365.375 16701
365.4375 8171
365.5 1166
365.5625 5438
365.625 5438
365.6875 5438
365.75 5438
365.8125 4526
365.875 14240
365.9375 17257
366 20784
366.0625 25939
366.125 20648
366.1875 13536
366.25 9153
366.3125 2780
366.375 316
366.4375 5411.5
366.5 5411.5
366.5625 5411.5
366.625 5411.5
366.6875 463
366.75 3028
366.8125 4906
366.875 4805
366.9375 25346
367 61516
367.0625 91441
367.125 95038
367.1875 58079
367.25 15473
367.3125 1927
367.375 6981
367.4375 685
367.5 1774
367.5625 1583
367.625 472
367.6875 6981
367.75 6981
367.8125 8567
367.875 19093
367.9375 14381
368 3665
368.0625 736
368.125 841
368.1875 823
368.25 277
368.3125 6073.5
368.375 6073.5
368.4375 6073.5
368.5 6073.5
368.5625 6073.5
368.625 6073.5
368.6875 6073.5
368.75 6073.5
368.8125 6073.5
368.875 6073.5
368.9375 6981
369 19188
369.0625 20909
369.125 11395
369.1875 3437
369.25 13402
369.3125 28229
369.375 23743
369.4375 14982
369.5 11997
369.5625 5166
369.625 687
369.6875 9579
369.75 20178
369.8125 52875
369.875 50202
369.9375 48451
370 92726
370.0625 106704
370.125 66213
370.1875 31658
370.25 13531
370.3125 2466
370.375 228
370.4375 27075
370.5 59507
370.5625 43697
370.625 10591
370.6875 1531
370.75 165
370.8125 12103
370.875 14393
370.9375 32786
371 42874
371.0625 66102
371.125 126514
371.1875 164110
371.25 114636
371.3125 37994
371.375 8423
371.4375 6577
371.5 8409
371.5625 4722
371.625 605
371.6875 12447.5
371.75 7528
371.8125 21641
371.875 22699
371.9375 19587
372 29185
372.0625 28745
372.125 12103
372.1875 4531
372.25 7923
372.3125 12757
372.375 13292
372.4375 6913
372.5 903
372.5625 10696
372.625 10696
372.6875 10696
372.75 10696
372.8125 10696
372.875 10696
372.9375 10341
373 35099
373.0625 57981
373.125 64417
373.1875 58387
373.25 49728
373.3125 40920
373.375 26133
373.4375 9850
373.5 1522
373.5625 229
373.625 10696
373.6875 29385
373.75 29409
373.8125 12138
373.875 1963
373.9375 257
