# Supplementary material for: Isotope pattern deconvolution for peptide mass spectrometry by non-negative least squares/least absolute deviation template matching
Source: BMC Bioinformatics. 2012 Nov 8;13:291. doi: 10.1186/1471-2105-13-291 (PMC3608065; doi:10.1186/1471-2105-13-291)
Supplement: Additional file 4 — Overlapping peptide signals. [file 1471-2105-13-291-S4.zip › overlaps/Analysis32.txt]

"V1" "V2"
329 38008
329.0625 75903
329.125 70073
329.1875 31423
329.25 8936
329.3125 3476
329.375 516
329.4375 14585
329.5 14585
329.5625 1244
329.625 30047
329.6875 64942
329.75 50557
329.8125 14585
329.875 2071
329.9375 190
330 14376
330.0625 63911
330.125 91765
330.1875 52653
330.25 9931
330.3125 42103
330.375 87425
330.4375 60619
330.5 24980
330.5625 28387
330.625 18640
330.6875 3813
330.75 489
330.8125 14480.5
330.875 14480.5
330.9375 14480.5
331 14480.5
331.0625 14480.5
331.125 14480.5
331.1875 14480.5
331.25 14480.5
331.3125 14480.5
331.375 14480.5
331.4375 14480.5
331.5 4103
331.5625 11800
331.625 12417
331.6875 5339
331.75 699
331.8125 10228
331.875 10228
331.9375 15591
332 36492
332.0625 36651
332.125 32700
332.1875 31160
332.25 16561
332.3125 3560
332.375 337
332.4375 14983.5
332.5 14983.5
332.5625 8576
332.625 22833
332.6875 22015
332.75 8667
332.8125 8049
332.875 18040
332.9375 36380
333 57437
333.0625 50147
333.125 32591
333.1875 33742
333.25 32913
333.3125 22382
333.375 10228
333.4375 1337
333.5 13626
333.5625 13626
333.625 384
333.6875 1164
333.75 1210
333.8125 10131
333.875 28829
333.9375 69682
334 135016
334.0625 165613
334.125 119038
334.1875 51329
334.25 20267
334.3125 26468
334.375 63594
334.4375 88532
334.5 56169
334.5625 14019
334.625 1637
334.6875 10131
334.75 23478
334.8125 72311
334.875 80790
334.9375 37177
335 5809
335.0625 612
335.125 7527
335.1875 6221
335.25 13626
335.3125 9927
335.375 2303
335.4375 1684
335.5 2985
335.5625 1947
335.625 26786
335.6875 61230
335.75 52478
335.8125 21920
335.875 7203
335.9375 1021
336 4788
336.0625 9944
336.125 6411
336.1875 855
336.25 7203
336.3125 6413
336.375 14181
336.4375 17224
336.5 18657
336.5625 13868
336.625 4283
336.6875 484
336.75 6683
336.8125 6683
336.875 7527
336.9375 31388
337 50071
337.0625 44105
337.125 34507
337.1875 27986
337.25 38206
337.3125 70938
337.375 75158
337.4375 40410
337.5 12083
337.5625 1699
337.625 7527
337.6875 7527
337.75 7527
337.8125 7527
337.875 7527
337.9375 7527
338 7527
338.0625 7527
338.125 7527
338.1875 7527
338.25 7527
338.3125 12377
338.375 26758
338.4375 19091
338.5 4245
338.5625 516
338.625 1605
338.6875 6683
338.75 9097
338.8125 4756
338.875 589
338.9375 7771
339 23039
339.0625 52864
339.125 41980
339.1875 30663
339.25 57402
339.3125 61331
339.375 27879
339.4375 4407
339.5 460
339.5625 2471
339.625 40352
339.6875 83038
339.75 62079
339.8125 16898
339.875 2493
339.9375 273
340 21035
340.0625 45914
340.125 33338
340.1875 7771
340.25 940
340.3125 7273.5
340.375 7273.5
340.4375 7273.5
340.5 7273.5
340.5625 7273.5
340.625 7273.5
340.6875 7273.5
340.75 7273.5
340.8125 7273.5
340.875 870
340.9375 2471
341 2425
341.0625 6776
341.125 17157
341.1875 20460
341.25 13061
341.3125 4836
341.375 756
341.4375 8899.5
341.5 8899.5
341.5625 8899.5
341.625 8899.5
341.6875 8899.5
341.75 8899.5
341.8125 8899.5
341.875 8899.5
341.9375 8899.5
342 2688
342.0625 18665
342.125 39666
342.1875 36602
342.25 15857
342.3125 4580
342.375 1882
342.4375 272
342.5 7771
342.5625 16988
342.625 40055
342.6875 32981
342.75 10028
342.8125 15604
342.875 30916
342.9375 30253
343 26094
343.0625 47334
343.125 87382
343.1875 106163
343.25 101143
343.3125 87541
343.375 51180
343.4375 16051
343.5 4763
343.5625 2598
343.625 707
343.6875 15730.5
343.75 15730.5
343.8125 15730.5
343.875 15730.5
343.9375 15730.5
344 5604
344.0625 18670
344.125 25530
344.1875 17504
344.25 5800
344.3125 590
344.375 14388.5
344.4375 14388.5
344.5 2127
344.5625 8863
344.625 12155
344.6875 6684
344.75 8561
344.8125 19296
344.875 25283
344.9375 30233
345 28608
345.0625 33354
345.125 58485
345.1875 89130
345.25 89489
345.3125 75028
345.375 71073
345.4375 49780
345.5 13661
345.5625 1791
345.625 14000
345.6875 29478
345.75 20561
345.8125 4286
345.875 528
345.9375 14777
346 1057
346.0625 14777
346.125 44564
346.1875 53451
346.25 37945
346.3125 30337
346.375 22341
346.4375 7412
346.5 1210
346.5625 179
346.625 14802
346.6875 14802
346.75 14802
346.8125 24782
346.875 59636
346.9375 51147
347 26155
347.0625 20873
347.125 11800
347.1875 1530
347.25 13830.5
347.3125 13830.5
347.375 13830.5
347.4375 13830.5
347.5 13830.5
347.5625 16673
347.625 36428
347.6875 26514
347.75 6235
347.8125 766
347.875 14789.5
347.9375 17462
348 42384
348.0625 46591
348.125 34008
348.1875 17052
348.25 3167
348.3125 212
348.375 17910
348.4375 17910
348.5 17910
348.5625 8206
348.625 20410
348.6875 17910
348.75 6132
348.8125 1088
348.875 294
348.9375 14802
349 31713
349.0625 29595
349.125 49819
349.1875 74017
349.25 45410
349.3125 8956
349.375 1054
349.4375 32860.5
349.5 32860.5
349.5625 32860.5
349.625 32860.5
349.6875 32860.5
349.75 32860.5
349.8125 32860.5
349.875 32860.5
349.9375 32860.5
350 32860.5
350.0625 32860.5
350.125 32860.5
350.1875 32860.5
350.25 32860.5
350.3125 32860.5
350.375 32860.5
350.4375 32860.5
350.5 32860.5
350.5625 32860.5
350.625 7845
350.6875 40315
350.75 66347
350.8125 56358
350.875 72394
350.9375 166799
351 370836
351.0625 694440
351.125 955175
351.1875 917538
351.25 697822
351.3125 580550
351.375 602267
351.4375 625623
351.5 553604
351.5625 507283
351.625 588595
351.6875 581881
351.75 399361
351.8125 245552
351.875 219923
351.9375 235243
352 251533
352.0625 277727
352.125 235758
352.1875 131423
352.25 59090
352.3125 21823
352.375 3886
352.4375 1852
352.5 4922
352.5625 9226
352.625 10789
352.6875 6287
352.75 1146
352.8125 9786
352.875 9786
352.9375 9786
353 333
353.0625 6810
353.125 38234
353.1875 75323
353.25 66148
353.3125 25492
353.375 3551
353.4375 272
353.5 9786
353.5625 3116
353.625 12258
353.6875 16242
353.75 9786
353.8125 4272
353.875 2451
353.9375 1203
354 1778
354.0625 1709
354.125 563
354.1875 7015
354.25 7015
354.3125 12674
354.375 29620
354.4375 24114
354.5 7235
354.5625 881
354.625 9506
354.6875 7015
354.75 19459
354.8125 19625
354.875 11299
354.9375 10944
355 19065
355.0625 43267
355.125 61728
355.1875 54418
355.25 50939
355.3125 47445
355.375 23912
355.4375 5031
355.5 516
355.5625 12842.5
355.625 12842.5
355.6875 12842.5
355.75 12842.5
355.8125 12842.5
355.875 12842.5
355.9375 12842.5
356 11145
356.0625 26142
356.125 29876
356.1875 29583
356.25 23684
356.3125 9121
356.375 1111
356.4375 19262
356.5 19262
356.5625 19262
356.625 19262
356.6875 14651
356.75 30659
356.8125 33868
356.875 32703
356.9375 21226
357 12466
357.0625 25792
357.125 51021
357.1875 77064
357.25 76179
357.3125 44238
357.375 14105
357.4375 1782
357.5 21262
357.5625 21262
357.625 21262
357.6875 21262
357.75 21262
357.8125 21262
357.875 21262
357.9375 21262
358 21262
358.0625 15379
358.125 32657
358.1875 28469
358.25 21812
358.3125 21298
358.375 13011
358.4375 4425
358.5 528
358.5625 21312
358.625 21312
358.6875 21312
358.75 21312
358.8125 21312
358.875 21312
358.9375 21312
359 21312
359.0625 42264
359.125 90378
359.1875 63147
359.25 21312
359.3125 35972
359.375 59335
359.4375 50442
359.5 59979
359.5625 91528
359.625 73857
359.6875 36200
359.75 21638
359.8125 8120
359.875 969
359.9375 16345
360 1305
360.0625 5704
360.125 8043
360.1875 4392
360.25 614
360.3125 17311
360.375 17311
360.4375 17311
360.5 13613
360.5625 30225
360.625 48710
360.6875 60849
360.75 38327
360.8125 29636
360.875 73773
360.9375 86351
361 53504
361.0625 44107
361.125 55730
361.1875 43566
361.25 17381
361.3125 2581
361.375 272
361.4375 8120
361.5 8120
361.5625 8120
361.625 8120
361.6875 8120
361.75 8120
361.8125 8120
361.875 8120
361.9375 8120
362 5167
362.0625 12481
362.125 17323
362.1875 17311
362.25 9547
362.3125 1566
362.375 194
362.4375 8185.5
362.5 8185.5
362.5625 19487
362.625 41689
362.6875 29080
362.75 7470
362.8125 6557
362.875 26630
362.9375 61263
363 64639
363.0625 31568
363.125 9306
363.1875 7329
363.25 6457
363.3125 4099
363.375 4141
363.4375 4346
363.5 2026
363.5625 256
363.625 8328
363.6875 8328
363.75 8328
363.8125 8328
363.875 8328
363.9375 8328
364 8328
364.0625 23686
364.125 25331
364.1875 11767
364.25 2049
364.3125 7399.5
364.375 7399.5
364.4375 7399.5
364.5 7399.5
364.5625 7399.5
364.625 4056
364.6875 12561
364.75 19978
364.8125 24804
364.875 29291
364.9375 63194
365 111251
365.0625 165752
365.125 188192
365.1875 116798
365.25 32535
365.3125 13235
365.375 6219
365.4375 851
365.5 7341.5
365.5625 7341.5
365.625 7341.5
365.6875 7341.5
365.75 7341.5
365.8125 7341.5
365.875 7341.5
365.9375 4340
366 10242
366.0625 10273
366.125 7130
366.1875 15161
366.25 31450
366.3125 30546
366.375 12561
366.4375 1909
366.5 229
366.5625 8362
366.625 8362
366.6875 8362
366.75 8362
366.8125 1140
366.875 4501
366.9375 6484
367 8362
367.0625 11734
367.125 29597
367.1875 57417
367.25 55306
367.3125 28384
367.375 12898
367.4375 5475
367.5 598
367.5625 9868.5
367.625 9868.5
367.6875 9868.5
367.75 9868.5
367.8125 7354
367.875 20628
367.9375 21097
368 9495
368.0625 2543
368.125 769
368.1875 11003.5
368.25 11003.5
368.3125 11003.5
368.375 11003.5
368.4375 11003.5
368.5 11003.5
368.5625 11003.5
368.625 11003.5
368.6875 11003.5
368.75 11003.5
368.8125 11003.5
368.875 11003.5
368.9375 11003.5
369 11003.5
369.0625 6415
369.125 22255
369.1875 27839
369.25 14796
369.3125 2980
369.375 360
369.4375 12147.5
369.5 12147.5
369.5625 12147.5
369.625 12147.5
369.6875 12147.5
369.75 12147.5
369.8125 12147.5
369.875 12147.5
369.9375 6715
370 69550
370.0625 147463
370.125 136156
370.1875 67070
370.25 26660
370.3125 26764
370.375 35212
370.4375 27825
370.5 19863
370.5625 47925
370.625 100698
370.6875 98216
370.75 41142
370.8125 6908
370.875 10128
370.9375 47793
371 73473
371.0625 60938
371.125 45842
371.1875 31636
371.25 18088
371.3125 26052
371.375 29223
371.4375 14730
371.5 2352
371.5625 281
371.625 17652
371.6875 17652
371.75 17652
371.8125 17652
371.875 17652
371.9375 17652
372 17652
372.0625 946
372.125 13443
372.1875 36140
372.25 50151
372.3125 52259
372.375 41005
372.4375 17652
372.5 2608
372.5625 204
372.625 17652
372.6875 17652
372.75 17652
372.8125 17652
372.875 17652
372.9375 17652
373 17652
373.0625 8650
373.125 25972
373.1875 30185
373.25 27273
373.3125 33926
373.375 30028
373.4375 12056
373.5 1866
373.5625 243
373.625 17652
373.6875 17652
373.75 5149
373.8125 19642
373.875 25536
373.9375 16842
374 12757
