# Supplementary material for: Isotope pattern deconvolution for peptide mass spectrometry by non-negative least squares/least absolute deviation template matching
Source: BMC Bioinformatics. 2012 Nov 8;13:291. doi: 10.1186/1471-2105-13-291 (PMC3608065; doi:10.1186/1471-2105-13-291)
Supplement: Additional file 4 — Overlapping peptide signals. [file 1471-2105-13-291-S4.zip › overlaps/Analysis20.txt]

"V1" "V2"
329 25086
329.0625 28245
329.125 38546
329.1875 45016
329.25 25297
329.3125 5631
329.375 679
329.4375 5631
329.5 5631
329.5625 5935
329.625 15605
329.6875 39302
329.75 60867
329.8125 43221
329.875 11540
329.9375 1675
330 18565
330.0625 54383
330.125 58636
330.1875 26034
330.25 3929
330.3125 349
330.375 5631
330.4375 5631
330.5 5631
330.5625 5631
330.625 5631
330.6875 5631
330.75 5631
330.8125 5631
330.875 5631
330.9375 5631
331 1186
331.0625 5808
331.125 8707
331.1875 8017
331.25 17953
331.3125 32734
331.375 30753
331.4375 17052
331.5 6532
331.5625 1486
331.625 196
331.6875 5631
331.75 5631
331.8125 1081
331.875 2715
331.9375 4761
332 5845
332.0625 3535
332.125 586
332.1875 3325
332.25 10478
332.3125 11904
332.375 5437
332.4375 669
332.5 741
332.5625 1588
332.625 1083
332.6875 179
332.75 5845
332.8125 5282
332.875 22926
332.9375 33498
333 20614
333.0625 8951
333.125 11265
333.1875 14457
333.25 18869
333.3125 18883
333.375 8961
333.4375 3775
333.5 19317
333.5625 33308
333.625 21665
333.6875 8572
333.75 11717
333.8125 11726
333.875 5021
333.9375 13182
334 56767
334.0625 110541
334.125 112645
334.1875 60938
334.25 22070
334.3125 26364
334.375 47723
334.4375 51906
334.5 30691
334.5625 15825
334.625 18044
334.6875 19563
334.75 30630
334.8125 47506
334.875 40255
334.9375 22020
335 18277
335.0625 18006
335.125 12645
335.1875 7650
335.25 3278
335.3125 406
335.375 13665
335.4375 13665
335.5 13665
335.5625 13665
335.625 13665
335.6875 13665
335.75 11251
335.8125 33133
335.875 36182
335.9375 21295
336 19987
336.0625 25208
336.125 17134
336.1875 5202
336.25 525
336.3125 17064
336.375 36514
336.4375 25482
336.5 5242
336.5625 4913
336.625 12754
336.6875 13665
336.75 5898
336.8125 712
336.875 6412
336.9375 11195
337 25818
337.0625 20615
337.125 5988
337.1875 747
337.25 5943
337.3125 5943
337.375 5943
337.4375 5943
337.5 5943
337.5625 5943
337.625 5943
337.6875 5943
337.75 5943
337.8125 5943
337.875 5943
337.9375 5943
338 6640
338.0625 23312
338.125 31010
338.1875 22640
338.25 18340
338.3125 17665
338.375 9459
338.4375 1969
338.5 191
338.5625 5898
338.625 5898
338.6875 5898
338.75 5898
338.8125 5898
338.875 5898
338.9375 5898
339 2855
339.0625 6184
339.125 38524
339.1875 78617
339.25 60952
339.3125 17325
339.375 2558
339.4375 167
339.5 5225
339.5625 5225
339.625 5225
339.6875 5225
339.75 5225
339.8125 5225
339.875 5225
339.9375 5225
340 5225
340.0625 3671
340.125 7852
340.1875 5348
340.25 883
340.3125 4825
340.375 4825
340.4375 4825
340.5 4825
340.5625 4825
340.625 4825
340.6875 4825
340.75 4825
340.8125 4825
340.875 1631
340.9375 3935
341 3223
341.0625 4106
341.125 10454
341.1875 13081
341.25 9257
341.3125 5208
341.375 2161
341.4375 245
341.5 5278
341.5625 5278
341.625 5278
341.6875 5278
341.75 5278
341.8125 7930
341.875 32911
341.9375 62342
342 68077
342.0625 45076
342.125 19377
342.1875 12787
342.25 13803
342.3125 7737
342.375 1363
342.4375 1605
342.5 4825
342.5625 5828
342.625 2834
342.6875 374
342.75 716
342.8125 3069
342.875 9805
342.9375 15695
343 57025
343.0625 125128
343.125 157367
343.1875 152383
343.25 138182
343.3125 121291
343.375 99789
343.4375 57437
343.5 18453
343.5625 2607
343.625 224
343.6875 13253
343.75 13253
343.8125 13253
343.875 13253
343.9375 13253
344 5440
344.0625 12283
344.125 25580
344.1875 43902
344.25 47118
344.3125 48502
344.375 50153
344.4375 30072
344.5 11235
344.5625 6776
344.625 13555
344.6875 33951
344.75 38655
344.8125 18388
344.875 3119
344.9375 5111
345 14834
345.0625 42846
345.125 66191
345.1875 62106
345.25 53652
345.3125 72155
345.375 119054
345.4375 146747
345.5 109180
345.5625 48421
345.625 12087
345.6875 4859
345.75 12951
345.8125 28702
345.875 39306
345.9375 39030
346 37774
346.0625 31645
346.125 15308
346.1875 12579
346.25 19789
346.3125 20434
346.375 23957
346.4375 23364
346.5 10443
346.5625 1816
346.625 158
346.6875 17081
346.75 17081
346.8125 17081
346.875 17081
346.9375 1606
347 9820
347.0625 25770
347.125 34392
347.1875 24274
347.25 22161
347.3125 29612
347.375 18854
347.4375 3333
347.5 4817
347.5625 10994
347.625 35472
347.6875 58678
347.75 39493
347.8125 8440
347.875 1011
347.9375 12310
348 174
348.0625 331
348.125 174
348.1875 11751
348.25 11751
348.3125 11751
348.375 11751
348.4375 11751
348.5 11751
348.5625 11751
348.625 11751
348.6875 11751
348.75 30199
348.8125 70907
348.875 61041
348.9375 40347
349 42240
349.0625 26666
349.125 12310
349.1875 29426
349.25 48477
349.3125 38109
349.375 15021
349.4375 6003
349.5 4513
349.5625 1860
349.625 203
349.6875 18941
349.75 18941
349.8125 18941
349.875 18941
349.9375 11751
350 35634
350.0625 39224
350.125 17764
350.1875 2763
350.25 310
350.3125 31650
350.375 31650
350.4375 31650
350.5 31650
350.5625 5824
350.625 18941
350.6875 63039
350.75 111104
350.8125 90197
350.875 31650
350.9375 11169
351 36756
351.0625 63044
351.125 49792
351.1875 45067
351.25 108833
351.3125 236654
351.375 481069
351.4375 691337
351.5 601208
351.5625 375453
351.625 332001
351.6875 445204
351.75 549294
351.8125 496931
351.875 317549
351.9375 207376
352 261529
352.0625 443769
352.125 588147
352.1875 524752
352.25 317888
352.3125 130577
352.375 44962
352.4375 61381
352.5 114186
352.5625 182234
352.625 210002
352.6875 153087
352.75 131421
352.8125 150605
352.875 91998
352.9375 19187
353 14829
353.0625 58622
353.125 100045
353.1875 86943
353.25 46557
353.3125 29170
353.375 28930
353.4375 19463
353.5 4763
353.5625 604
353.625 15831
353.6875 15831
353.75 15831
353.8125 15831
353.875 932
353.9375 13222
354 30553
354.0625 32512
354.125 24485
354.1875 16414
354.25 6492
354.3125 1095
354.375 1165
354.4375 6965
354.5 16046
354.5625 15616
354.625 6493
354.6875 1071
354.75 158
354.8125 1002
354.875 8701
354.9375 17690
355 19344
355.0625 20219
355.125 24320
355.1875 21539
355.25 14731
355.3125 12926
355.375 10738
355.4375 4174
355.5 517
355.5625 4221.5
355.625 4221.5
355.6875 4221.5
355.75 4221.5
355.8125 4221.5
355.875 4221.5
355.9375 2756
356 7106
356.0625 7056
356.125 3800
356.1875 8053
356.25 14572
356.3125 10430
356.375 5457
356.4375 8701
356.5 8627
356.5625 3403
356.625 314
356.6875 2098
356.75 4432
356.8125 2951
356.875 1884
356.9375 3081
357 10616
357.0625 19733
357.125 15190
357.1875 4269
357.25 543
357.3125 1461
357.375 3133
357.4375 2144
357.5 5617
357.5625 11349
357.625 8077
357.6875 1787
357.75 220
357.8125 3403
357.875 1912
357.9375 7265
358 11027
358.0625 8153
358.125 2812
358.1875 3500
358.25 6891
358.3125 6077
358.375 6214
358.4375 7332
358.5 3861
358.5625 494
358.625 3500
358.6875 3500
358.75 1971
358.8125 9521
358.875 13982
358.9375 7916
359 12736
359.0625 36634
359.125 45426
359.1875 26904
359.25 7663
359.3125 957
359.375 3861
359.4375 3861
359.5 3861
359.5625 3861
359.625 3861
359.6875 3861
359.75 3861
359.8125 3861
359.875 3861
359.9375 203
360 931
360.0625 1236
360.125 543
360.1875 3861
360.25 3861
360.3125 790
360.375 9777
360.4375 22276
360.5 20116
360.5625 7439
360.625 876
360.6875 6077
360.75 6077
360.8125 2080
360.875 8965
360.9375 15303
361 17251
361.0625 18719
361.125 18109
361.1875 20941
361.25 23566
361.3125 16023
361.375 9561
361.4375 7763
361.5 3092
361.5625 358
361.625 406
361.6875 8804
361.75 17112
361.8125 10992
361.875 1821
361.9375 191
362 3385
362.0625 11521
362.125 14650
362.1875 8310
362.25 1956
362.3125 191
362.375 8557
362.4375 8557
362.5 8557
362.5625 8557
362.625 8557
362.6875 8557
362.75 8557
362.8125 8557
362.875 6920
362.9375 18151
363 22074
363.0625 25370
363.125 30425
363.1875 26719
363.25 30125
363.3125 35115
363.375 19932
363.4375 3194
363.5 257
363.5625 836
363.625 2494
363.6875 2558
363.75 907
363.8125 516
363.875 37996
363.9375 84886
364 70695
364.0625 41073
364.125 43213
364.1875 34347
364.25 17655
364.3125 14962
364.375 13762
364.4375 14635
364.5 24117
364.5625 22136
364.625 8288
364.6875 978
364.75 163
364.8125 568
364.875 653
364.9375 37680
365 101876
365.0625 106818
365.125 58192
365.1875 25872
365.25 13688
365.3125 11324
365.375 10842
365.4375 5210
365.5 691
365.5625 10740
365.625 11858
365.6875 34223
365.75 36113
365.8125 15766
365.875 7287
365.9375 10740
366 10102
366.0625 11094
366.125 12123
366.1875 5945
366.25 737
366.3125 10616
366.375 10616
366.4375 10616
366.5 3594
366.5625 10616
366.625 11308
366.6875 4767
366.75 513
366.8125 10921.5
366.875 4591
366.9375 13547
367 35648
367.0625 60283
367.125 56844
367.1875 32391
367.25 13867
367.3125 11001
367.375 15463
367.4375 10036
367.5 2102
367.5625 271
367.625 11449.5
367.6875 11449.5
367.75 11449.5
367.8125 11449.5
367.875 11449.5
367.9375 11449.5
368 11449.5
368.0625 11449.5
368.125 11449.5
368.1875 11449.5
368.25 11449.5
368.3125 11449.5
368.375 11449.5
368.4375 11449.5
368.5 11449.5
368.5625 11449.5
368.625 11449.5
368.6875 11449.5
368.75 11449.5
368.8125 11449.5
368.875 2450
368.9375 13324
369 27787
369.0625 33953
369.125 27123
369.1875 21312
369.25 28542
369.3125 30258
369.375 15597
369.4375 3498
369.5 370
369.5625 11992.5
369.625 11992.5
369.6875 11992.5
369.75 11992.5
369.8125 11992.5
369.875 11992.5
369.9375 11992.5
370 61213
370.0625 165415
370.125 196553
370.1875 159797
370.25 105953
370.3125 41544
370.375 11869
370.4375 12116
370.5 7766
370.5625 1296
370.625 12611
370.6875 11591
370.75 26368
370.8125 22375
370.875 13369
370.9375 20494
371 39472
371.0625 49399
371.125 44478
371.1875 43886
371.25 41486
371.3125 25004
371.375 9101
371.4375 2086
371.5 269
371.5625 12990
371.625 12990
371.6875 12990
371.75 12990
371.8125 12990
371.875 12990
371.9375 11004
372 29131
372.0625 30584
372.125 16225
372.1875 12611
372.25 21818
372.3125 23669
372.375 15692
372.4375 9578
372.5 4704
372.5625 1007
372.625 12611
372.6875 12611
372.75 1827
372.8125 10902
372.875 23167
372.9375 22255
373 20845
373.0625 33338
373.125 32801
373.1875 13681
373.25 2105
373.3125 257
373.375 12611
373.4375 12611
373.5 16409
373.5625 52880
373.625 64668
373.6875 40148
373.75 19964
373.8125 11822
373.875 4844
373.9375 8802
374 21340
