# Supplementary material for: Isotope pattern deconvolution for peptide mass spectrometry by non-negative least squares/least absolute deviation template matching
Source: BMC Bioinformatics. 2012 Nov 8;13:291. doi: 10.1186/1471-2105-13-291 (PMC3608065; doi:10.1186/1471-2105-13-291)
Supplement: Additional file 4 — Overlapping peptide signals. [file 1471-2105-13-291-S4.zip › overlaps/Analysis33.txt]

"V1" "V2"
329 3032
329.0625 9027
329.125 18997
329.1875 24804
329.25 15870
329.3125 3831
329.375 530
329.4375 1271
329.5 3147
329.5625 3013
329.625 1171
329.6875 157
329.75 3302
329.8125 3302
329.875 5217
329.9375 13906
330 15266
330.0625 9953
330.125 5117
330.1875 1679
330.25 200
330.3125 3302
330.375 3302
330.4375 3302
330.5 3302
330.5625 3302
330.625 3302
330.6875 3302
330.75 3302
330.8125 3302
330.875 3733
330.9375 11674
331 15750
331.0625 11854
331.125 6408
331.1875 7221
331.25 9248
331.3125 6263
331.375 3141
331.4375 1674
331.5 248
331.5625 3144
331.625 3144
331.6875 569
331.75 4615
331.8125 7878
331.875 5191
331.9375 3205
332 6238
332.0625 9002
332.125 9050
332.1875 7397
332.25 4756
332.3125 3743
332.375 4285
332.4375 2612
332.5 333
332.5625 3253.5
332.625 3253.5
332.6875 3253.5
332.75 3253.5
332.8125 3253.5
332.875 3253.5
332.9375 591
333 9330
333.0625 23918
333.125 24594
333.1875 11138
333.25 2509
333.3125 2413
333.375 3302
333.4375 1868
333.5 265
333.5625 2627
333.625 2627
333.6875 2627
333.75 2627
333.8125 2627
333.875 2627
333.9375 845
334 1829
334.0625 1273
334.125 4685
334.1875 12019
334.25 11900
334.3125 5720
334.375 2642
334.4375 1493
334.5 341
334.5625 1866
334.625 124
334.6875 4812
334.75 16285
334.8125 21503
334.875 13375
334.9375 4448
335 4082
335.0625 9773
335.125 12621
335.1875 7882
335.25 2677
335.3125 2541
335.375 3395
335.4375 1864
335.5 221
335.5625 1479
335.625 1479
335.6875 1479
335.75 1479
335.8125 1479
335.875 225
335.9375 1479
336 2406
336.0625 1404
336.125 186
336.1875 509
336.25 1176
336.3125 907
336.375 410
336.4375 1350
336.5 2199
336.5625 1270
336.625 158
336.6875 2013
336.75 2013
336.8125 2013
336.875 2013
336.9375 5503
337 5882
337.0625 3043
337.125 2032
337.1875 3894
337.25 4375
337.3125 2046
337.375 276
337.4375 1783
337.5 1783
337.5625 518
337.625 1114
337.6875 764
337.75 2736
337.8125 6697
337.875 6180
337.9375 2229
338 1702
338.0625 5098
338.125 7966
338.1875 9059
338.25 11300
338.3125 12518
338.375 8546
338.4375 2867
338.5 316
338.5625 2736
338.625 2736
338.6875 2736
338.75 2736
338.8125 1465
338.875 4690
338.9375 6753
339 12505
339.0625 19531
339.125 18031
339.1875 13544
339.25 10167
339.3125 4477
339.375 804
339.4375 94
339.5 2490.5
339.5625 2490.5
339.625 2490.5
339.6875 2490.5
339.75 2490.5
339.8125 2490.5
339.875 2490.5
339.9375 2490.5
340 2490.5
340.0625 2245
340.125 9491
340.1875 14807
340.25 15285
340.3125 13412
340.375 7501
340.4375 1562
340.5 199
340.5625 3508
340.625 3508
340.6875 3508
340.75 3508
340.8125 1861
340.875 5331
340.9375 12430
341 18107
341.0625 12744
341.125 3508
341.1875 410
341.25 2913.5
341.3125 2913.5
341.375 2913.5
341.4375 972
341.5 2224
341.5625 1766
341.625 521
341.6875 75
341.75 2034
341.8125 10231
341.875 15240
341.9375 8658
342 1437
342.0625 5725
342.125 11949
342.1875 13103
342.25 12097
342.3125 7793
342.375 1814
342.4375 206
342.5 3035.5
342.5625 3035.5
342.625 2319
342.6875 5921
342.75 5433
342.8125 1958
342.875 231
342.9375 10209
343 24469
343.0625 24402
343.125 22242
343.1875 26648
343.25 20797
343.3125 11618
343.375 8931
343.4375 7048
343.5 6030
343.5625 5964
343.625 3252
343.6875 874
343.75 105
343.8125 3068.5
343.875 3068.5
343.9375 3068.5
344 3068.5
344.0625 549
344.125 2819
344.1875 5762
344.25 6072
344.3125 8314
344.375 11940
344.4375 8522
344.5 2249
344.5625 269
344.625 2534
344.6875 2534
344.75 4645
344.8125 9861
344.875 7182
344.9375 2212
345 2007
345.0625 4584
345.125 5618
345.1875 2857
345.25 707
345.3125 5980
345.375 11840
345.4375 7941
345.5 1523
345.5625 165
345.625 2199.5
345.6875 2199.5
345.75 2199.5
345.8125 2199.5
345.875 2199.5
345.9375 168
346 562
346.0625 2885
346.125 6089
346.1875 6514
346.25 4220
346.3125 1685
346.375 208
346.4375 2403.5
346.5 2403.5
346.5625 2403.5
346.625 2403.5
346.6875 2403.5
346.75 2403.5
346.8125 2403.5
346.875 2403.5
346.9375 276
347 1431
347.0625 2187
347.125 1267
347.1875 1760
347.25 4458
347.3125 4615
347.375 1936
347.4375 242
347.5 1760
347.5625 1760
347.625 1760
347.6875 1760
347.75 1760
347.8125 1760
347.875 1760
347.9375 1760
348 7612
348.0625 17486
348.125 13840
348.1875 3917
348.25 463
348.3125 1523
348.375 1523
348.4375 1523
348.5 3684
348.5625 9041
348.625 7839
348.6875 2558
348.75 269
348.8125 1685
348.875 4127
348.9375 10516
349 11522
349.0625 13524
349.125 17653
349.1875 13504
349.25 5518
349.3125 1501
349.375 154
349.4375 2269.5
349.5 2269.5
349.5625 218
349.625 739
349.6875 899
349.75 450
349.8125 66
349.875 5791
349.9375 12415
350 8681
350.0625 2352
350.125 1407
350.1875 830
350.25 137
350.3125 5518
350.375 5518
350.4375 5518
350.5 5518
350.5625 5518
350.625 5518
350.6875 5930
350.75 18405
350.8125 20791
350.875 9770
350.9375 1615
351 171
351.0625 1997
351.125 7178
351.1875 9204
351.25 7577
351.3125 24676
351.375 56015
351.4375 55580
351.5 24079
351.5625 7308
351.625 11765
351.6875 20949
351.75 24601
351.8125 18655
351.875 10740
351.9375 5787
352 6925
352.0625 15558
352.125 16803
352.1875 7595
352.25 1195
352.3125 133
352.375 6925
352.4375 6925
352.5 6925
352.5625 6925
352.625 6695
352.6875 18615
352.75 18890
352.8125 10354
352.875 6684
352.9375 4173
353 1771
353.0625 4740
353.125 14768
353.1875 22425
353.25 17881
353.3125 10459
353.375 10101
353.4375 9671
353.5 6440
353.5625 4392
353.625 2721
353.6875 529
353.75 8737
353.8125 24639
353.875 25349
353.9375 11223
354 2638
354.0625 788
354.125 69
354.1875 2903
354.25 2903
354.3125 2903
354.375 2903
354.4375 2903
354.5 1696
354.5625 3647
354.625 2506
354.6875 426
354.75 2671.5
354.8125 2671.5
354.875 3085
354.9375 8622
355 8785
355.0625 11268
355.125 20123
355.1875 18398
355.25 8344
355.3125 3877
355.375 1996
355.4375 337
355.5 2580
355.5625 2580
355.625 2580
355.6875 2580
355.75 2580
355.8125 2580
355.875 2580
355.9375 2580
356 2580
356.0625 1268
356.125 3395
356.1875 6384
356.25 8982
356.3125 7164
356.375 2651
356.4375 425
356.5 821
356.5625 1850
356.625 1375
356.6875 291
356.75 2210
356.8125 2210
356.875 1270
356.9375 3124
357 2692
357.0625 844
357.125 69
357.1875 2473
357.25 2473
357.3125 2473
357.375 2473
357.4375 2473
357.5 2522
357.5625 8567
357.625 11627
357.6875 7704
357.75 2424
357.8125 259
357.875 1923
357.9375 4910
358 12395
358.0625 11185
358.125 3980
358.1875 575
358.25 71
358.3125 1850
358.375 1850
358.4375 1850
358.5 5172
358.5625 14721
358.625 15277
358.6875 6549
358.75 1045
358.8125 129
358.875 1773
358.9375 1696
359 5316
359.0625 16258
359.125 28681
359.1875 23885
359.25 8463
359.3125 1206
359.375 123
359.4375 2133
359.5 2133
359.5625 2133
359.625 2133
359.6875 2133
359.75 2133
359.8125 2133
359.875 2133
359.9375 2133
360 3220
360.0625 8214
360.125 7589
360.1875 2824
360.25 950
360.3125 1270
360.375 929
360.4375 189
360.5 1806.5
360.5625 1806.5
360.625 1806.5
360.6875 1806.5
360.75 1806.5
360.8125 1806.5
360.875 885
360.9375 4866
361 11570
361.0625 14014
361.125 9605
361.1875 4819
361.25 2450
361.3125 801
361.375 1507
361.4375 2973
361.5 1917
361.5625 255
361.625 1437
361.6875 1437
361.75 2133
361.8125 5717
361.875 5575
361.9375 2190
362 274
362.0625 1447.5
362.125 1447.5
362.1875 1447.5
362.25 1447.5
362.3125 1447.5
362.375 1447.5
362.4375 1447.5
362.5 1447.5
362.5625 1447.5
362.625 1447.5
362.6875 1447.5
362.75 1447.5
362.8125 689
362.875 1437
362.9375 935
363 3691
363.0625 11228
363.125 13856
363.1875 8110
363.25 2192
363.3125 199
363.375 2025
363.4375 2025
363.5 2025
363.5625 2025
363.625 2025
363.6875 2025
363.75 2025
363.8125 2025
363.875 2025
363.9375 103
364 1205
364.0625 2182
364.125 1317
364.1875 162
364.25 2025
364.3125 723
364.375 7827
364.4375 14120
364.5 8794
364.5625 1458
364.625 164
364.6875 1799.5
364.75 1799.5
364.8125 530
364.875 9920
364.9375 25121
365 28501
365.0625 20184
365.125 12311
365.1875 6852
365.25 3572
365.3125 1682
365.375 486
365.4375 3090
365.5 3090
365.5625 3090
365.625 3090
365.6875 3090
365.75 3090
365.8125 3090
365.875 4677
365.9375 16108
366 24895
366.0625 23195
366.125 14490
366.1875 5802
366.25 4929
366.3125 7925
366.375 5476
366.4375 1145
366.5 137
366.5625 2814
366.625 1138
366.6875 3816
366.75 4555
366.8125 2175
366.875 274
366.9375 1123
367 12077
367.0625 28049
367.125 27644
367.1875 12998
367.25 3090
367.3125 351
367.375 2356.5
367.4375 2356.5
367.5 2356.5
367.5625 2356.5
367.625 2356.5
367.6875 2356.5
367.75 2356.5
367.8125 10797
367.875 29219
367.9375 28961
368 12261
368.0625 2538
368.125 491
368.1875 2538
368.25 2538
368.3125 2538
368.375 2538
368.4375 2538
368.5 801
368.5625 3165
368.625 4197
368.6875 2165
368.75 563
368.8125 979
368.875 1104
368.9375 429
369 3465
369.0625 8893
369.125 10883
369.1875 9680
369.25 6391
369.3125 2161
369.375 282
369.4375 3465
369.5 7838
369.5625 16463
369.625 11094
369.6875 2052
369.75 245
369.8125 1119
369.875 4353
369.9375 6748
370 5070
370.0625 1752
370.125 4313
370.1875 16010
370.25 21338
370.3125 11584
370.375 5359
370.4375 10888
370.5 12676
370.5625 6359
370.625 1156
370.6875 105
370.75 3212
370.8125 6717
370.875 4490
370.9375 4144
371 11823
371.0625 21926
371.125 31564
371.1875 47827
371.25 65298
371.3125 57737
371.375 28209
371.4375 7661
371.5 1627
371.5625 222
371.625 4777
371.6875 4777
371.75 4777
371.8125 4777
371.875 4777
371.9375 4777
372 4777
372.0625 649
372.125 6534
372.1875 14647
372.25 18933
372.3125 18350
372.375 15276
372.4375 13156
372.5 9983
372.5625 3811
372.625 463
372.6875 4777
372.75 4777
372.8125 1113
372.875 4079
372.9375 8122
373 9952
373.0625 10241
373.125 11151
373.1875 9662
373.25 7243
373.3125 6900
373.375 4777
373.4375 1485
373.5 147
