# Supplementary material for: Isotope pattern deconvolution for peptide mass spectrometry by non-negative least squares/least absolute deviation template matching
Source: BMC Bioinformatics. 2012 Nov 8;13:291. doi: 10.1186/1471-2105-13-291 (PMC3608065; doi:10.1186/1471-2105-13-291)
Supplement: Additional file 4 — Overlapping peptide signals. [file 1471-2105-13-291-S4.zip › overlaps/Analysis21.txt]

"V1" "V2"
329 6570
329.0625 3827
329.125 7003
329.1875 16076
329.25 23899
329.3125 20694
329.375 8961
329.4375 3349
329.5 4979
329.5625 4350
329.625 1525
329.6875 173
329.75 3171
329.8125 964
329.875 2064
329.9375 1407
330 1038
330.0625 4763
330.125 15239
330.1875 20599
330.25 11566
330.3125 1994
330.375 896
330.4375 2870
330.5 3882
330.5625 2023
330.625 252
330.6875 3171
330.75 3171
330.8125 3171
330.875 3171
330.9375 181
331 1000
331.0625 2773
331.125 5897
331.1875 10871
331.25 13037
331.3125 8398
331.375 2466
331.4375 273
331.5 2821.5
331.5625 2821.5
331.625 2821.5
331.6875 2821.5
331.75 2821.5
331.8125 2277
331.875 5865
331.9375 5428
332 1965
332.0625 7701
332.125 16064
332.1875 11331
332.25 2447
332.3125 4283
332.375 9571
332.4375 8185
332.5 5964
332.5625 8267
332.625 9388
332.6875 7571
332.75 3943
332.8125 1137
332.875 1986
332.9375 3517
333 3503
333.0625 3171
333.125 3325
333.1875 4068
333.25 12514
333.3125 21353
333.375 16521
333.4375 6278
333.5 1656
333.5625 173
333.625 3414
333.6875 3414
333.75 172
333.8125 662
333.875 1442
333.9375 7941
334 16288
334.0625 19395
334.125 22513
334.1875 20656
334.25 9214
334.3125 1437
334.375 184
334.4375 3414
334.5 3414
334.5625 3414
334.625 3414
334.6875 252
334.75 741
334.8125 749
334.875 2025
334.9375 8415
335 22220
335.0625 28731
335.125 21184
335.1875 15688
335.25 12952
335.3125 5526
335.375 898
335.4375 107
335.5 2122.5
335.5625 2122.5
335.625 2122.5
335.6875 2122.5
335.75 2122.5
335.8125 2122.5
335.875 2122.5
335.9375 344
336 1912
336.0625 10219
336.125 19229
336.1875 15186
336.25 9184
336.3125 21519
336.375 31264
336.4375 18458
336.5 3597
336.5625 405
336.625 2166
336.6875 2166
336.75 2166
336.8125 5152
336.875 11006
336.9375 7670
337 1936
337.0625 1186
337.125 1058
337.1875 3742
337.25 9242
337.3125 9341
337.375 3805
337.4375 441
337.5 3016
337.5625 3016
337.625 3016
337.6875 3016
337.75 3016
337.8125 3016
337.875 1598
337.9375 7105
338 11227
338.0625 8951
338.125 4689
338.1875 2220
338.25 827
338.3125 239
338.375 3570
338.4375 3570
338.5 3570
338.5625 3570
338.625 1586
338.6875 3389
338.75 2304
338.8125 378
338.875 2855.5
338.9375 306
339 2166
339.0625 6735
339.125 10787
339.1875 11111
339.25 7954
339.3125 5308
339.375 4523
339.4375 2643
339.5 346
339.5625 2855.5
339.625 2855.5
339.6875 2855.5
339.75 2855.5
339.8125 2855.5
339.875 2855.5
339.9375 2855.5
340 3804
340.0625 17947
340.125 27845
340.1875 18425
340.25 5511
340.3125 1717
340.375 662
340.4375 95
340.5 2865
340.5625 2865
340.625 2865
340.6875 2865
340.75 2865
340.8125 2865
340.875 2865
340.9375 3543
341 7802
341.0625 5738
341.125 4590
341.1875 9115
341.25 9052
341.3125 3944
341.375 2220
341.4375 2865
341.5 1637
341.5625 2846
341.625 7591
341.6875 7934
341.75 3355
341.8125 415
341.875 3912
341.9375 3912
342 572
342.0625 2935
342.125 4892
342.1875 11413
342.25 19071
342.3125 14224
342.375 3888
342.4375 454
342.5 3944
342.5625 3944
342.625 3944
342.6875 3944
342.75 3944
342.8125 801
342.875 2819
342.9375 8375
343 14716
343.0625 16958
343.125 15979
343.1875 22803
343.25 37298
343.3125 36251
343.375 16846
343.4375 7142
343.5 11844
343.5625 13292
343.625 6892
343.6875 1521
343.75 139
343.8125 6892
343.875 6892
343.9375 3912
344 12575
344.0625 14703
344.125 7181
344.1875 5851
344.25 13820
344.3125 15316
344.375 7646
344.4375 1661
344.5 159
344.5625 5521.5
344.625 5521.5
344.6875 5521.5
344.75 5521.5
344.8125 5521.5
344.875 5521.5
344.9375 4289
345 13440
345.0625 20920
345.125 24100
345.1875 21517
345.25 13962
345.3125 9211
345.375 12119
345.4375 14117
345.5 7965
345.5625 1483
345.625 163
345.6875 3736
345.75 3736
345.8125 3736
345.875 3736
345.9375 3736
346 3864
346.0625 8467
346.125 10231
346.1875 11360
346.25 8792
346.3125 2900
346.375 356
346.4375 3323
346.5 3323
346.5625 3323
346.625 3323
346.6875 3323
346.75 3323
346.8125 862
346.875 3736
346.9375 5192
347 3047
347.0625 1246
347.125 3132
347.1875 7762
347.25 10062
347.3125 6700
347.375 2167
347.4375 264
347.5 3109.5
347.5625 3109.5
347.625 3109.5
347.6875 3109.5
347.75 3109.5
347.8125 2408
347.875 5064
347.9375 3869
348 2426
348.0625 3087
348.125 2558
348.1875 1034
348.25 981
348.3125 3323
348.375 6941
348.4375 7587
348.5 3804
348.5625 586
348.625 59
348.6875 1652
348.75 8095
348.8125 17038
348.875 17742
348.9375 10016
349 6742
349.0625 9084
349.125 11978
349.1875 14719
349.25 12003
349.3125 4746
349.375 715
349.4375 94
349.5 665
349.5625 1396
349.625 918
349.6875 133
349.75 3323
349.8125 7112
349.875 14977
349.9375 10537
350 2929
350.0625 1750
350.125 1839
350.1875 3709
350.25 8042
350.3125 8990
350.375 4358
350.4375 3007
350.5 5220
350.5625 7624
350.625 11093
350.6875 10063
350.75 4165
350.8125 1226
350.875 1052
350.9375 4081
351 13957
351.0625 27331
351.125 41624
351.1875 48997
351.25 37838
351.3125 17388
351.375 4651
351.4375 531
351.5 3711.5
351.5625 3711.5
351.625 8803
351.6875 25382
351.75 26674
351.8125 11511
351.875 1721
351.9375 165
352 1186
352.0625 2496
352.125 3455
352.1875 7244
352.25 10029
352.3125 7545
352.375 3980
352.4375 1601
352.5 192
352.5625 3980
352.625 3980
352.6875 3980
352.75 3980
352.8125 3980
352.875 812
352.9375 2619
353 4933
353.0625 10008
353.125 16213
353.1875 15559
353.25 8864
353.3125 3714
353.375 1333
353.4375 202
353.5 3074
353.5625 3074
353.625 3074
353.6875 3074
353.75 2170
353.8125 6262
353.875 7485
353.9375 5349
354 4685
354.0625 5018
354.125 12774
354.1875 25660
354.25 25308
354.3125 12922
354.375 4162
354.4375 741
354.5 90
354.5625 2170
354.625 2170
354.6875 2170
354.75 2170
354.8125 2170
354.875 2170
354.9375 467
355 1028
355.0625 735
355.125 8968
355.1875 19839
355.25 16526
355.3125 6903
355.375 3074
355.4375 1611
355.5 823
355.5625 103
355.625 994
355.6875 3499
355.75 4329
355.8125 5672
355.875 10124
355.9375 10007
356 4211
356.0625 684
356.125 84
356.1875 173
356.25 401
356.3125 311
356.375 73
356.4375 1611
356.5 1611
356.5625 1611
356.625 1611
356.6875 1611
356.75 1611
356.8125 1611
356.875 1155
356.9375 3997
357 9188
357.0625 13841
357.125 12211
357.1875 11704
357.25 16612
357.3125 14375
357.375 5336
357.4375 610
357.5 2912
357.5625 2912
357.625 2912
357.6875 2912
357.75 2912
357.8125 2912
357.875 2912
357.9375 2912
358 6494
358.0625 8244
358.125 9055
358.1875 6458
358.25 2506
358.3125 1731
358.375 1175
358.4375 273
358.5 2709
358.5625 2709
358.625 2709
358.6875 2709
358.75 2709
358.8125 2709
358.875 2709
358.9375 771
359 2283
359.0625 2458
359.125 1606
359.1875 8142
359.25 16755
359.3125 13021
359.375 3773
359.4375 435
359.5 2912
359.5625 2912
359.625 6912
359.6875 18036
359.75 18040
359.8125 8612
359.875 6268
359.9375 10997
360 18236
360.0625 23598
360.125 19309
360.1875 9260
360.25 3948
360.3125 1902
360.375 677
360.4375 79
360.5 3895
360.5625 11156
360.625 11657
360.6875 5029
360.75 792
360.8125 91
360.875 1151
360.9375 2518
361 4855
361.0625 7751
361.125 6340
361.1875 2075
361.25 1627
361.3125 2946
361.375 2027
361.4375 346
361.5 770
361.5625 3218
361.625 4385
361.6875 2979
361.75 1771
361.8125 1039
361.875 1129
361.9375 2196
362 1858
362.0625 1534
362.125 2324
362.1875 3014
362.25 3310
362.3125 2478
362.375 888
362.4375 118
362.5 1152
362.5625 3284
362.625 3420
362.6875 7423
362.75 13554
362.8125 10129
362.875 2606
362.9375 304
363 2867.5
363.0625 7294
363.125 16330
363.1875 15706
363.25 10582
363.3125 8026
363.375 7796
363.4375 7215
363.5 3144
363.5625 395
363.625 2901.5
363.6875 2901.5
363.75 2901.5
363.8125 2901.5
363.875 2901.5
363.9375 2901.5
364 2789
364.0625 6207
364.125 8126
364.1875 10621
364.25 9452
364.3125 3637
364.375 1173
364.4375 2015
364.5 4741
364.5625 7738
364.625 9765
364.6875 10092
364.75 10254
364.8125 14333
364.875 24118
364.9375 50782
365 89519
365.0625 107871
365.125 93271
365.1875 66931
365.25 44668
365.3125 24710
365.375 8210
365.4375 1582
365.5 106
365.5625 6034.5
365.625 6034.5
365.6875 6034.5
365.75 717
365.8125 2121
365.875 2290
365.9375 7120
366 22247
366.0625 29369
366.125 18232
366.1875 6475
366.25 2793
366.3125 1574
366.375 765
366.4375 111
366.5 3295
366.5625 3928
366.625 8426
366.6875 5862
366.75 1955
366.8125 15574
366.875 38993
366.9375 45578
367 36326
367.0625 32060
367.125 27441
367.1875 17509
367.25 14348
367.3125 14402
367.375 7057
367.4375 1249
367.5 798
367.5625 2236
367.625 2737
367.6875 2721
367.75 3163
367.8125 2157
367.875 1649
367.9375 3427
368 3599
368.0625 1814
368.125 735
368.1875 2242
368.25 3972
368.3125 2547
368.375 357
368.4375 3003
368.5 3003
368.5625 3003
368.625 3003
368.6875 3003
368.75 3003
368.8125 3003
368.875 319
368.9375 1317
369 2910
369.0625 6359
369.125 9464
369.1875 9509
369.25 7879
369.3125 7076
369.375 5947
369.4375 3003
369.5 372
369.5625 2737
369.625 2737
369.6875 2737
369.75 6177
369.8125 12912
369.875 10225
369.9375 4990
370 2546
370.0625 395
370.125 6189
370.1875 13080
370.25 8953
370.3125 1777
370.375 234
370.4375 3003
370.5 3003
370.5625 3003
370.625 3003
370.6875 3003
370.75 3003
370.8125 3003
370.875 3003
370.9375 5716
371 33395
371.0625 62680
371.125 61000
371.1875 42835
371.25 25433
371.3125 11228
371.375 9158
371.4375 9850
371.5 5135
371.5625 992
371.625 94
371.6875 5179
371.75 5179
371.8125 5179
371.875 5179
371.9375 1551
372 5921
372.0625 11293
372.125 12182
372.1875 11214
372.25 15019
372.3125 15860
372.375 8441
372.4375 2128
372.5 323
372.5625 5179
372.625 5179
372.6875 359
372.75 3011
372.8125 5179
372.875 3153
372.9375 525
373 1424
373.0625 10261
373.125 20213
373.1875 18246
373.25 10389
373.3125 5844
373.375 2642
373.4375 626
373.5 5179
373.5625 5179
373.625 5179
373.6875 5179
373.75 5179
373.8125 5179
373.875 4208
373.9375 9114
374 6495
