# Supplementary material for: Isotope pattern deconvolution for peptide mass spectrometry by non-negative least squares/least absolute deviation template matching
Source: BMC Bioinformatics. 2012 Nov 8;13:291. doi: 10.1186/1471-2105-13-291 (PMC3608065; doi:10.1186/1471-2105-13-291)
Supplement: Additional file 4 — Overlapping peptide signals. [file 1471-2105-13-291-S4.zip › overlaps/Analysis34.txt]

"V1" "V2"
329 44581
329.0625 46544
329.125 33317
329.1875 26046
329.25 23907
329.3125 15697
329.375 6303
329.4375 5203
329.5 48307
329.5625 99443
329.625 76770
329.6875 25830
329.75 9954
329.8125 4899
329.875 6111
329.9375 15322
330 16652
330.0625 14750
330.125 16975
330.1875 12360
330.25 4443
330.3125 1582
330.375 207
330.4375 5411
330.5 5411
330.5625 5411
330.625 5411
330.6875 5411
330.75 5411
330.8125 1950
330.875 4284
330.9375 13189
331 33315
331.0625 42827
331.125 31121
331.1875 15719
331.25 5485
331.3125 678
331.375 5051
331.4375 5051
331.5 5051
331.5625 5051
331.625 5051
331.6875 5051
331.75 5051
331.8125 5051
331.875 2035
331.9375 4329
332 3057
332.0625 726
332.125 136
332.1875 4899
332.25 4899
332.3125 4899
332.375 4899
332.4375 4899
332.5 4899
332.5625 4899
332.625 4899
332.6875 4899
332.75 4899
332.8125 4899
332.875 1220
332.9375 2637
333 3557
333.0625 5411
333.125 10596
333.1875 42931
333.25 87096
333.3125 87334
333.375 48609
333.4375 15910
333.5 2108
333.5625 234
333.625 5411
333.6875 5411
333.75 4188
333.8125 13264
333.875 21267
333.9375 22617
334 15269
334.0625 7514
334.125 5540
334.1875 3351
334.25 555
334.3125 4329
334.375 4329
334.4375 9024
334.5 28055
334.5625 31583
334.625 14622
334.6875 8882
334.75 13967
334.8125 11433
334.875 6520
334.9375 3426
335 11092
335.0625 32083
335.125 52674
335.1875 52327
335.25 26403
335.3125 4103
335.375 332
335.4375 3910
335.5 3910
335.5625 3910
335.625 3910
335.6875 2867
335.75 11798
335.8125 17311
335.875 19492
335.9375 20638
336 12424
336.0625 2279
336.125 201
336.1875 2522
336.25 2522
336.3125 2522
336.375 2522
336.4375 1395
336.5 4064
336.5625 4307
336.625 2031
336.6875 996
336.75 1658
336.8125 1989
336.875 1209
336.9375 277
337 2743
337.0625 1301
337.125 3794
337.1875 4026
337.25 1728
337.3125 213
337.375 2301
337.4375 2301
337.5 2301
337.5625 2301
337.625 2301
337.6875 2301
337.75 8136
337.8125 11890
337.875 9078
337.9375 4364
338 2895
338.0625 2743
338.125 1362
338.1875 634
338.25 861
338.3125 454
338.375 2494.5
338.4375 2494.5
338.5 2494.5
338.5625 2494.5
338.625 2494.5
338.6875 932
338.75 15734
338.8125 32109
338.875 30302
338.9375 26392
339 35564
339.0625 39161
339.125 25219
339.1875 7709
339.25 5134
339.3125 9891
339.375 9320
339.4375 3623
339.5 463
339.5625 5832
339.625 5832
339.6875 5832
339.75 5832
339.8125 5832
339.875 5832
339.9375 5832
340 5832
340.0625 12304
340.125 26510
340.1875 18777
340.25 4072
340.3125 482
340.375 5134
340.4375 5134
340.5 7474
340.5625 16281
340.625 11762
340.6875 2688
340.75 313
340.8125 17024
340.875 36109
340.9375 27681
341 16374
341.0625 19629
341.125 20908
341.1875 20106
341.25 14711
341.3125 5832
341.375 861
341.4375 6759
341.5 6759
341.5625 6759
341.625 6759
341.6875 6759
341.75 6759
341.8125 6759
341.875 1620
341.9375 10025
342 17426
342.0625 14443
342.125 7776
342.1875 3212
342.25 360
342.3125 2043
342.375 5776
342.4375 5936
342.5 2447
342.5625 288
342.625 6759
342.6875 2915
342.75 6759
342.8125 5444
342.875 11416
342.9375 34186
343 72270
343.0625 98273
343.125 88762
343.1875 93393
343.25 125560
343.3125 116763
343.375 64199
343.4375 23687
343.5 10445
343.5625 5721
343.625 1346
343.6875 201
343.75 5776
343.8125 132
343.875 3061
343.9375 9794
344 14818
344.0625 23361
344.125 44873
344.1875 50602
344.25 35338
344.3125 28213
344.375 22989
344.4375 10712
344.5 3507
344.5625 515
344.625 10119.5
344.6875 10638
344.75 22626
344.8125 15653
344.875 4286
344.9375 5709
345 7889
345.0625 4741
345.125 1136
345.1875 2153
345.25 7746
345.3125 15101
345.375 17864
345.4375 12617
345.5 16573
345.5625 26114
345.625 22005
345.6875 13568
345.75 8407
345.8125 2282
345.875 275
345.9375 9349
346 28480
346.0625 40688
346.125 33292
346.1875 14477
346.25 2125
346.3125 201
346.375 8148
346.4375 8148
346.5 8148
346.5625 8148
346.625 8148
346.6875 8148
346.75 8148
346.8125 8148
346.875 8148
346.9375 14696
347 38611
347.0625 37674
347.125 20471
347.1875 12649
347.25 6814
347.3125 1321
347.375 169
347.4375 8407
347.5 8407
347.5625 8407
347.625 8407
347.6875 8407
347.75 8407
347.8125 8407
347.875 8484
347.9375 18005
348 12352
348.0625 5016
348.125 11098
348.1875 15806
348.25 10160
348.3125 2805
348.375 394
348.4375 4719.5
348.5 4719.5
348.5625 4719.5
348.625 4719.5
348.6875 1802
348.75 7800
348.8125 19122
348.875 28992
348.9375 32516
349 31065
349.0625 22121
349.125 11142
349.1875 7297
349.25 5196
349.3125 1801
349.375 212
349.4375 6667
349.5 14172
349.5625 9816
349.625 2028
349.6875 270
349.75 5806
349.8125 5806
349.875 5806
349.9375 1017
350 2949
350.0625 4319
350.125 5079
350.1875 4423
350.25 1992
350.3125 280
350.375 6667
350.4375 6667
350.5 6667
350.5625 6667
350.625 1809
350.6875 5806
350.75 6714
350.8125 3135
350.875 402
350.9375 6667
351 9409
351.0625 25974
351.125 44683
351.1875 64199
351.25 74391
351.3125 67380
351.375 57953
351.4375 62390
351.5 69311
351.5625 63952
351.625 60406
351.6875 56026
351.75 37110
351.8125 14301
351.875 8788
351.9375 35799
352 87001
352.0625 99788
352.125 53084
352.1875 11095
352.25 1286
352.3125 6024
352.375 6024
352.4375 6024
352.5 6024
352.5625 6024
352.625 6024
352.6875 6024
352.75 6024
352.8125 332
352.875 3175
352.9375 8411
353 19721
353.0625 27663
353.125 18140
353.1875 4770
353.25 2724
353.3125 3439
353.375 1808
353.4375 148
353.5 6170.5
353.5625 1166
353.625 2658
353.6875 2011
353.75 445
353.8125 4770
353.875 4770
353.9375 1646
354 3541
354.0625 6317
354.125 12487
354.1875 18339
354.25 16565
354.3125 8777
354.375 6024
354.4375 7739
354.5 4559
354.5625 603
354.625 3439
354.6875 3439
354.75 3439
354.8125 3439
354.875 3439
354.9375 2638
355 8580
355.0625 12914
355.125 17124
355.1875 34081
355.25 50487
355.3125 40257
355.375 17762
355.4375 6365
355.5 2115
355.5625 245
355.625 3541
355.6875 3541
355.75 3541
355.8125 3541
355.875 3541
355.9375 3541
356 1301
356.0625 12081
356.125 21984
356.1875 14658
356.25 3228
356.3125 415
356.375 6365
356.4375 6365
356.5 6365
356.5625 6365
356.625 6365
356.6875 6365
356.75 6365
356.8125 6365
356.875 6365
356.9375 1169
357 6835
357.0625 50124
357.125 129236
357.1875 142976
357.25 71411
357.3125 15665
357.375 3271
357.4375 612
357.5 3360.5
357.5625 3360.5
357.625 3360.5
357.6875 3360.5
357.75 3360.5
357.8125 3360.5
357.875 150
357.9375 833
358 3320
358.0625 7573
358.125 8260
358.1875 9075
358.25 14787
358.3125 14273
358.375 5652
358.4375 636
358.5 3360.5
358.5625 3360.5
358.625 3360.5
358.6875 3360.5
358.75 3360.5
358.8125 766
358.875 8812
358.9375 17360
359 16061
359.0625 12377
359.125 9204
359.1875 3401
359.25 371
359.3125 2581
359.375 2581
359.4375 723
359.5 2057
359.5625 2021
359.625 683
359.6875 2581
359.75 2581
359.8125 2581
359.875 2581
359.9375 2581
360 2581
360.0625 2037
360.125 7280
360.1875 13230
360.25 17819
360.3125 15993
360.375 7387
360.4375 1272
360.5 187
360.5625 2884
360.625 2884
360.6875 2884
360.75 9978
360.8125 27202
360.875 28795
360.9375 19500
361 15265
361.0625 9520
361.125 2581
361.1875 256
361.25 504
361.3125 1279
361.375 1116
361.4375 322
361.5 2884
361.5625 2884
361.625 2884
361.6875 2884
361.75 2884
361.8125 1855
361.875 4409
361.9375 10146
362 39939
362.0625 61976
362.125 37036
362.1875 7479
362.25 2884
362.3125 2017
362.375 725
362.4375 4482
362.5 4482
362.5625 4482
362.625 4482
362.6875 4482
362.75 4482
362.8125 4416
362.875 9518
362.9375 8325
363 12045
363.0625 25770
363.125 30595
363.1875 22984
363.25 19785
363.3125 33696
363.375 51476
363.4375 44138
363.5 17890
363.5625 2796
363.625 320
363.6875 7902
363.75 7902
363.8125 7902
363.875 7902
363.9375 7902
364 4195
364.0625 10186
364.125 11609
364.1875 8965
364.25 4482
364.3125 678
364.375 8645
364.4375 8645
364.5 8645
364.5625 8645
364.625 8645
364.6875 8645
364.75 1444
364.8125 6279
364.875 24692
364.9375 57456
365 77623
365.0625 83608
365.125 92283
365.1875 81480
365.25 49305
365.3125 24197
365.375 9223
365.4375 1102
365.5 7094
365.5625 7094
365.625 7094
365.6875 7094
365.75 7094
365.8125 515
365.875 1701
365.9375 2936
366 12346
366.0625 21780
366.125 26267
366.1875 29153
366.25 20125
366.3125 8219
366.375 10573
366.4375 14054
366.5 10592
366.5625 4057
366.625 477
366.6875 4057
366.75 4057
366.8125 932
366.875 3725
366.9375 7909
367 18723
367.0625 29266
367.125 23964
367.1875 10192
367.25 2551
367.3125 226
367.375 141
367.4375 590
367.5 753
367.5625 322
367.625 3891
367.6875 3891
367.75 3891
367.8125 3891
367.875 3891
367.9375 3891
368 3891
368.0625 3891
368.125 3891
368.1875 4581
368.25 9563
368.3125 6392
368.375 1180
368.4375 165
368.5 3891
368.5625 3891
368.625 3891
368.6875 3891
368.75 3891
368.8125 270
368.875 514
368.9375 270
369 2972.5
369.0625 5533
369.125 13840
369.1875 14344
369.25 8398
369.3125 3160
369.375 360
369.4375 3725.5
369.5 3725.5
369.5625 3725.5
369.625 3725.5
369.6875 3725.5
369.75 3725.5
369.8125 3725.5
369.875 3725.5
369.9375 3725.5
370 3725.5
370.0625 3725.5
370.125 3725.5
370.1875 3725.5
370.25 3725.5
370.3125 2001
370.375 7019
370.4375 8649
370.5 4238
370.5625 536
370.625 3443
370.6875 3443
370.75 3443
370.8125 5413
370.875 12576
370.9375 14757
371 35907
371.0625 59877
371.125 56015
371.1875 58042
371.25 60419
371.3125 32724
371.375 7323
371.4375 1582
371.5 2785
371.5625 3726
371.625 1968
371.6875 273
371.75 7017
371.8125 7017
371.875 7017
371.9375 7017
372 22521
372.0625 28349
372.125 33652
372.1875 55859
372.25 63254
372.3125 43204
372.375 24684
372.4375 13474
372.5 4524
372.5625 584
372.625 7017
372.6875 7017
372.75 7017
372.8125 7017
372.875 7017
372.9375 7017
373 7017
373.0625 7017
373.125 12455
373.1875 30008
373.25 25540
373.3125 8264
373.375 1000
373.4375 11475
373.5 27529
373.5625 30472
373.625 24775
373.6875 15786
373.75 5043
373.8125 719
373.875 622
373.9375 1332
374 1997
