# Supplementary material for: Isotope pattern deconvolution for peptide mass spectrometry by non-negative least squares/least absolute deviation template matching
Source: BMC Bioinformatics. 2012 Nov 8;13:291. doi: 10.1186/1471-2105-13-291 (PMC3608065; doi:10.1186/1471-2105-13-291)
Supplement: Additional file 4 — Overlapping peptide signals. [file 1471-2105-13-291-S4.zip › overlaps/Analysis22.txt]

"V1" "V2"
329 15939
329.0625 14517
329.125 19725
329.1875 18903
329.25 11869
329.3125 4880
329.375 653
329.4375 4880
329.5 4880
329.5625 4880
329.625 4880
329.6875 4880
329.75 4880
329.8125 349
329.875 2315
329.9375 8603
330 23358
330.0625 40833
330.125 42870
330.1875 29038
330.25 15493
330.3125 10088
330.375 8414
330.4375 4569
330.5 612
330.5625 4880
330.625 4880
330.6875 4880
330.75 4880
330.8125 4880
330.875 3631
330.9375 14516
331 24865
331.0625 26569
331.125 23787
331.1875 19125
331.25 10947
331.3125 9372
331.375 12893
331.4375 11246
331.5 9853
331.5625 9093
331.625 3848
331.6875 457
331.75 4590
331.8125 1581
331.875 5183
331.9375 6591
332 4590
332.0625 2309
332.125 8352
332.1875 22426
332.25 24107
332.3125 10662
332.375 1631
332.4375 171
332.5 4741.5
332.5625 4741.5
332.625 2234
332.6875 4910
332.75 3611
332.8125 869
332.875 105
332.9375 904
333 2596
333.0625 4269
333.125 7489
333.1875 10127
333.25 10826
333.3125 22215
333.375 31359
333.4375 18347
333.5 3148
333.5625 354
333.625 4901.5
333.6875 4901.5
333.75 4901.5
333.8125 4901.5
333.875 4893
333.9375 15862
334 18431
334.0625 12654
334.125 14714
334.1875 16983
334.25 9375
334.3125 2227
334.375 302
334.4375 3940
334.5 3940
334.5625 12850
334.625 30216
334.6875 36819
334.75 41190
334.8125 35250
334.875 14299
334.9375 2030
335 1569
335.0625 9825
335.125 21694
335.1875 24466
335.25 16893
335.3125 7576
335.375 1794
335.4375 151
335.5 4981
335.5625 4981
335.625 4981
335.6875 4981
335.75 4981
335.8125 4981
335.875 4981
335.9375 4981
336 14060
336.0625 14428
336.125 6524
336.1875 2356
336.25 1731
336.3125 751
336.375 105
336.4375 4981
336.5 4981
336.5625 4981
336.625 4981
336.6875 4981
336.75 4981
336.8125 4981
336.875 4981
336.9375 2865
337 13906
337.0625 21155
337.125 17105
337.1875 16393
337.25 16379
337.3125 7823
337.375 1294
337.4375 154
337.5 3420
337.5625 3420
337.625 3420
337.6875 3420
337.75 3420
337.8125 3420
337.875 3420
337.9375 1242
338 5242
338.0625 9433
338.125 10804
338.1875 8418
338.25 3630
338.3125 457
338.375 4277.5
338.4375 4277.5
338.5 4277.5
338.5625 4277.5
338.625 4277.5
338.6875 4277.5
338.75 4277.5
338.8125 4277.5
338.875 4277.5
338.9375 396
339 6384
339.0625 18617
339.125 25758
339.1875 19832
339.25 8328
339.3125 1530
339.375 156
339.4375 4277.5
339.5 4277.5
339.5625 4277.5
339.625 4277.5
339.6875 4277.5
339.75 4277.5
339.8125 4277.5
339.875 4277.5
339.9375 4277.5
340 4277.5
340.0625 3420
340.125 25639
340.1875 47631
340.25 35461
340.3125 10671
340.375 1726
340.4375 182
340.5 4277.5
340.5625 4277.5
340.625 4277.5
340.6875 4277.5
340.75 4277.5
340.8125 4277.5
340.875 788
340.9375 1874
341 4925
341.0625 10121
341.125 16662
341.1875 26443
341.25 27237
341.3125 42656
341.375 65266
341.4375 44308
341.5 9254
341.5625 1319
341.625 120
341.6875 8328
341.75 8328
341.8125 8328
341.875 8328
341.9375 8328
342 394
342.0625 3374
342.125 25145
342.1875 54458
342.25 53396
342.3125 27833
342.375 8971
342.4375 1493
342.5 123
342.5625 9112.5
342.625 9305
342.6875 20363
342.75 14828
342.8125 3451
342.875 1221
342.9375 3378
343 10788
343.0625 17413
343.125 37458
343.1875 68352
343.25 65689
343.3125 44514
343.375 37320
343.4375 26216
343.5 13507
343.5625 6961
343.625 1807
343.6875 201
343.75 7809
343.8125 7809
343.875 7809
343.9375 4160
344 10900
344.0625 10328
344.125 5426
344.1875 13545
344.25 32021
344.3125 33594
344.375 15717
344.4375 2904
344.5 381
344.5625 4323
344.625 4323
344.6875 6203
344.75 16899
344.8125 19726
344.875 19088
344.9375 22956
345 23699
345.0625 22081
345.125 24397
345.1875 23500
345.25 15648
345.3125 7809
345.375 2893
345.4375 340
345.5 3317
345.5625 3317
345.625 3317
345.6875 3317
345.75 3317
345.8125 2286
345.875 4931
345.9375 3514
346 790
346.0625 1813
346.125 4323
346.1875 4318
346.25 2695
346.3125 2051
346.375 1389
346.4375 439
346.5 2893
346.5625 2073
346.625 5948
346.6875 6208
346.75 2608
346.8125 313
346.875 2893
346.9375 2893
347 1466
347.0625 6398
347.125 16105
347.1875 25165
347.25 24359
347.3125 16249
347.375 8692
347.4375 3120
347.5 356
347.5625 2695
347.625 2695
347.6875 2695
347.75 2695
347.8125 2695
347.875 2695
347.9375 2695
348 237
348.0625 2830
348.125 5253
348.1875 4194
348.25 5545
348.3125 7911
348.375 4605
348.4375 750
348.5 84
348.5625 4458.5
348.625 4458.5
348.6875 4458.5
348.75 4458.5
348.8125 4458.5
348.875 1140
348.9375 2506
349 6137
349.0625 12039
349.125 11342
349.1875 4312
349.25 458
349.3125 6057.5
349.375 6057.5
349.4375 6057.5
349.5 6057.5
349.5625 6057.5
349.625 6057.5
349.6875 6057.5
349.75 6057.5
349.8125 6057.5
349.875 6057.5
349.9375 5266
350 15109
350.0625 15819
350.125 6839
350.1875 1071
350.25 118
350.3125 6137
350.375 6137
350.4375 6137
350.5 6137
350.5625 6137
350.625 6042
350.6875 15890
350.75 15249
350.8125 6073
350.875 9243
350.9375 34468
351 89493
351.0625 238533
351.125 477597
351.1875 598316
351.25 469351
351.3125 252275
351.375 132170
351.4375 112265
351.5 117066
351.5625 147284
351.625 206450
351.6875 211367
351.75 142578
351.8125 70280
351.875 24318
351.9375 4088
352 13035
352.0625 56848
352.125 98378
352.1875 101829
352.25 78521
352.3125 41916
352.375 11051
352.4375 1567
352.5 114
352.5625 15342
352.625 2587
352.6875 19767
352.75 36229
352.8125 26011
352.875 7007
352.9375 2374
353 4198
353.0625 7765
353.125 11353
353.1875 10874
353.25 21965
353.3125 42038
353.375 41719
353.4375 23678
353.5 8731
353.5625 1359
353.625 185
353.6875 8731
353.75 5871
353.8125 12677
353.875 8983
353.9375 7762
354 15342
354.0625 24511
354.125 32792
354.1875 30680
354.25 17512
354.3125 5988
354.375 669
354.4375 5879
354.5 5879
354.5625 5879
354.625 5879
354.6875 5879
354.75 5879
354.8125 5879
354.875 980
354.9375 2872
355 9081
355.0625 22798
355.125 33655
355.1875 36284
355.25 42512
355.3125 41448
355.375 21730
355.4375 4487
355.5 518
355.5625 5879
355.625 5879
355.6875 5879
355.75 5879
355.8125 5879
355.875 458
355.9375 4916
356 10587
356.0625 9287
356.125 4935
356.1875 4760
356.25 5879
356.3125 5256
356.375 3733
356.4375 2236
356.5 902
356.5625 108
356.625 5122
356.6875 5030
356.75 12308
356.8125 13295
356.875 13765
356.9375 32135
357 46503
357.0625 37244
357.125 29686
357.1875 33620
357.25 29309
357.3125 16187
357.375 4261
357.4375 694
357.5 9042
357.5625 18243
357.625 11950
357.6875 2083
357.75 258
357.8125 4515
357.875 4515
357.9375 4515
358 4515
358.0625 5214
358.125 11132
358.1875 9448
358.25 14226
358.3125 21981
358.375 13935
358.4375 3238
358.5 1555
358.5625 1202
358.625 385
358.6875 3653
358.75 4270
358.8125 9616
358.875 8214
358.9375 8167
359 15062
359.0625 16430
359.125 9103
359.1875 2668
359.25 1076
359.3125 885
359.375 341
359.4375 2558
359.5 2558
359.5625 2558
359.625 2558
359.6875 2558
359.75 2558
359.8125 3653
359.875 7986
359.9375 5819
360 1375
360.0625 170
360.125 447
360.1875 1969
360.25 2959
360.3125 1854
360.375 387
360.4375 1704.5
360.5 1704.5
360.5625 1704.5
360.625 1704.5
360.6875 1704.5
360.75 1704.5
360.8125 1704.5
360.875 482
360.9375 3275
361 5514
361.0625 11271
361.125 17389
361.1875 11766
361.25 2431
361.3125 273
361.375 1854
361.4375 1854
361.5 1854
361.5625 1854
361.625 1006
361.6875 3801
361.75 4888
361.8125 2448
361.875 294
361.9375 1375
362 11624
362.0625 31851
362.125 34549
362.1875 21232
362.25 13620
362.3125 10070
362.375 4695
362.4375 781
362.5 135
362.5625 375
362.625 360
362.6875 118
362.75 3384.5
362.8125 3384.5
362.875 275
362.9375 833
363 864
363.0625 310
363.125 4888
363.1875 3494
363.25 17975
363.3125 27529
363.375 17519
363.4375 5556
363.5 2093
363.5625 354
363.625 5327
363.6875 5327
363.75 5327
363.8125 5327
363.875 15717
363.9375 38311
364 34440
364.0625 22461
364.125 21719
364.1875 14284
364.25 8571
364.3125 13358
364.375 16840
364.4375 13250
364.5 5517
364.5625 1830
364.625 5327
364.6875 8730
364.75 10109
364.8125 21490
364.875 35046
364.9375 43009
365 52070
365.0625 62215
365.125 64713
365.1875 49736
365.25 23521
365.3125 6805
365.375 896
365.4375 7073.5
365.5 2323
365.5625 4836
365.625 3134
365.6875 427
365.75 7656.5
365.8125 7656.5
365.875 5566
365.9375 14233
366 13120
366.0625 4792
366.125 592
366.1875 5566
366.25 7342
366.3125 15687
366.375 10959
366.4375 2309
366.5 294
366.5625 5543
366.625 5543
366.6875 5543
366.75 5543
366.8125 5543
366.875 5543
366.9375 3992
367 12928
367.0625 16079
367.125 10286
367.1875 12933
367.25 19141
367.3125 11756
367.375 2052
367.4375 413
367.5 114
367.5625 4792
367.625 4792
367.6875 4792
367.75 4792
367.8125 4792
367.875 4792
367.9375 3590
368 10725
368.0625 11643
368.125 7971
368.1875 8675
368.25 8228
368.3125 3392
368.375 413
368.4375 5931
368.5 5931
368.5625 814
368.625 11126
368.6875 21608
368.75 14918
368.8125 3340
368.875 384
368.9375 5520
369 12412
369.0625 9529
369.125 6556
369.1875 15962
369.25 27165
369.3125 27480
369.375 17071
369.4375 5931
369.5 917
369.5625 108
369.625 6727
369.6875 6727
369.75 6727
369.8125 6727
369.875 6727
369.9375 1504
370 5008
370.0625 10943
370.125 13261
370.1875 7259
370.25 1153
370.3125 13083
370.375 36758
370.4375 38849
370.5 17901
370.5625 3539
370.625 364
370.6875 1973
370.75 6727
370.8125 10229
370.875 8280
370.9375 9360
371 16452
371.0625 18831
371.125 25752
371.1875 39884
371.25 46529
371.3125 45501
371.375 34885
371.4375 16248
371.5 4203
371.5625 480
371.625 6993
371.6875 6993
371.75 6993
371.8125 6993
371.875 1936
371.9375 5859
372 8500
372.0625 8316
372.125 11851
372.1875 16655
372.25 13578
372.3125 13787
372.375 27467
372.4375 31177
372.5 15725
372.5625 2740
372.625 2031
372.6875 5208
372.75 5677
372.8125 2500
372.875 309
372.9375 7259
373 8733
373.0625 22150
373.125 20946
373.1875 9169
373.25 2656
373.3125 654
373.375 84
373.4375 7259
373.5 7259
373.5625 7259
373.625 7259
373.6875 7259
373.75 7259
373.8125 7259
373.875 5414
373.9375 20324
374 26315
