# Supplementary material for: Isotope pattern deconvolution for peptide mass spectrometry by non-negative least squares/least absolute deviation template matching
Source: BMC Bioinformatics. 2012 Nov 8;13:291. doi: 10.1186/1471-2105-13-291 (PMC3608065; doi:10.1186/1471-2105-13-291)
Supplement: Additional file 4 — Overlapping peptide signals. [file 1471-2105-13-291-S4.zip › overlaps/Analysis35.txt]

"V1" "V2"
329 6535
329.0625 8609
329.125 19627
329.1875 29547
329.25 24564
329.3125 13888
329.375 5879
329.4375 1199
329.5 149
329.5625 5684
329.625 5684
329.6875 5684
329.75 5684
329.8125 5684
329.875 5684
329.9375 5684
330 7096
330.0625 19004
330.125 18494
330.1875 13779
330.25 19902
330.3125 26887
330.375 23077
330.4375 11645
330.5 5684
330.5625 6210
330.625 3472
330.6875 441
330.75 119
330.8125 347
330.875 347
330.9375 119
331 4104
331.0625 15103
331.125 19749
331.1875 16580
331.25 14073
331.3125 8163
331.375 1463
331.4375 204
331.5 5684
331.5625 5684
331.625 2860
331.6875 6563
331.75 5215
331.8125 1520
331.875 204
331.9375 5947
332 4114
332.0625 13824
332.125 18338
332.1875 31811
332.25 66624
332.3125 72517
332.375 34888
332.4375 6925
332.5 1501
332.5625 224
332.625 6744
332.6875 6744
332.75 6744
332.8125 2226
332.875 5561
332.9375 19134
333 41036
333.0625 44437
333.125 26228
333.1875 15076
333.25 13422
333.3125 8053
333.375 1745
333.4375 391
333.5 13361
333.5625 13361
333.625 13361
333.6875 11484
333.75 31739
333.8125 31972
333.875 13283
333.9375 2131
334 17838
334.0625 55101
334.125 65293
334.1875 59294
334.25 60286
334.3125 37148
334.375 7399
334.4375 19113
334.5 49067
334.5625 48641
334.625 24610
334.6875 15133
334.75 13361
334.8125 29728
334.875 52598
334.9375 39137
335 23656
335.0625 38899
335.125 51314
335.1875 43293
335.25 25956
335.3125 17153
335.375 14372
335.4375 6347
335.5 24086
335.5625 50872
335.625 37094
335.6875 11407
335.75 11330
335.8125 16284
335.875 12744
335.9375 4646
336 523
336.0625 6846
336.125 4856
336.1875 11985
336.25 10519
336.3125 3544
336.375 409
336.4375 4818
336.5 10373
336.5625 7345
336.625 1601
336.6875 196
336.75 4818
336.8125 4818
336.875 4818
336.9375 4818
337 13323
337.0625 30509
337.125 24088
337.1875 8936
337.25 5342
337.3125 3072
337.375 517
337.4375 4646
337.5 4646
337.5625 4646
337.625 4646
337.6875 4646
337.75 2960
337.8125 8772
337.875 9470
337.9375 4147
338 523
338.0625 4147
338.125 449
338.1875 1543
338.25 1878
338.3125 917
338.375 119
338.4375 4147
338.5 4147
338.5625 1825
338.625 3856
338.6875 2569
338.75 726
338.8125 1396
338.875 1947
338.9375 7021
339 15528
339.0625 16939
339.125 12609
339.1875 12426
339.25 24227
339.3125 36539
339.375 27870
339.4375 9420
339.5 1137
339.5625 4147
339.625 4147
339.6875 7451
339.75 18042
339.8125 17478
339.875 13788
339.9375 13213
340 7486
340.0625 2879
340.125 14318
340.1875 28551
340.25 22014
340.3125 14756
340.375 20478
340.4375 16415
340.5 5196
340.5625 826
340.625 119
340.6875 9420
340.75 9420
340.8125 9420
340.875 9420
340.9375 1038
341 9968
341.0625 25248
341.125 27596
341.1875 15258
341.25 5750
341.3125 2188
341.375 332
341.4375 10755.5
341.5 10755.5
341.5625 10755.5
341.625 10755.5
341.6875 10755.5
341.75 10755.5
341.8125 10755.5
341.875 10755.5
341.9375 10755.5
342 12503
342.0625 38226
342.125 48914
342.1875 41430
342.25 29744
342.3125 13427
342.375 1784
342.4375 8686
342.5 1584
342.5625 3336
342.625 2208
342.6875 328
342.75 8086
342.8125 1089
342.875 13061
342.9375 29539
343 43719
343.0625 54750
343.125 51773
343.1875 57530
343.25 68774
343.3125 44726
343.375 11811
343.4375 1667
343.5 130
343.5625 11677
343.625 11677
343.6875 11677
343.75 11677
343.8125 11677
343.875 11677
343.9375 3773
344 11543
344.0625 17460
344.125 19825
344.1875 20649
344.25 17023
344.3125 8686
344.375 2007
344.4375 167
344.5 1516
344.5625 4394
344.625 10750
344.6875 15450
344.75 13473
344.8125 10251
344.875 6755
344.9375 9119
345 24441
345.0625 35360
345.125 30592
345.1875 24080
345.25 28203
345.3125 72006
345.375 156376
345.4375 177207
345.5 98271
345.5625 25532
345.625 14862
345.6875 28742
345.75 27185
345.8125 11684
345.875 8760
345.9375 15335
346 24824
346.0625 28186
346.125 15764
346.1875 2650
346.25 272
346.3125 12965
346.375 34703
346.4375 36146
346.5 18297
346.5625 11101
346.625 17337
346.6875 17059
346.75 7437
346.8125 5090
346.875 11245
346.9375 24089
347 39056
347.0625 35352
347.125 17233
347.1875 16812
347.25 25084
347.3125 17132
347.375 4424
347.4375 471
347.5 6494
347.5625 5493
347.625 11929
347.6875 8530
347.75 2441
347.8125 1897
347.875 1828
347.9375 798
348 104
348.0625 5493
348.125 5958
348.1875 15580
348.25 14763
348.3125 5999
348.375 1712
348.4375 874
348.5 247
348.5625 5311
348.625 5311
348.6875 5311
348.75 5311
348.8125 2693
348.875 5781
348.9375 5311
349 3546
349.0625 6494
349.125 16292
349.1875 28238
349.25 28026
349.3125 18490
349.375 14187
349.4375 11287
349.5 4186
349.5625 482
349.625 14232
349.6875 41002
349.75 43186
349.8125 18839
349.875 2951
349.9375 287
350 352
350.0625 929
350.125 6253
350.1875 13644
350.25 11826
350.3125 4060
350.375 494
350.4375 14187
350.5 14187
350.5625 724
350.625 20132
350.6875 43518
350.75 33706
350.8125 16180
350.875 21144
350.9375 33114
351 64692
351.0625 160651
351.125 276947
351.1875 284864
351.25 199814
351.3125 192568
351.375 341346
351.4375 510793
351.5 530609
351.5625 403867
351.625 283281
351.6875 280719
351.75 324031
351.8125 261781
351.875 133170
351.9375 62299
352 69748
352.0625 116213
352.125 138555
352.1875 106841
352.25 64577
352.3125 30897
352.375 9064
352.4375 2705
352.5 1803
352.5625 4070
352.625 18737
352.6875 40018
352.75 39695
352.8125 18081
352.875 3339
352.9375 5841
353 11664
353.0625 14810
353.125 20368
353.1875 23216
353.25 27628
353.3125 32332
353.375 20899
353.4375 5602
353.5 703
353.5625 9585.5
353.625 9585.5
353.6875 5069
353.75 14730
353.8125 15579
353.875 6653
353.9375 9200
354 21831
354.0625 20576
354.125 10164
354.1875 11309
354.25 17168
354.3125 13574
354.375 4879
354.4375 554
354.5 5841
354.5625 5841
354.625 5841
354.6875 5841
354.75 2967
354.8125 9044
354.875 9971
354.9375 16469
355 33499
355.0625 42940
355.125 38616
355.1875 28086
355.25 15420
355.3125 7561
355.375 5746
355.4375 6721
355.5 5363
355.5625 2362
355.625 284
355.6875 5670.5
355.75 5670.5
355.8125 3863
355.875 8330
355.9375 5922
356 1312
356.0625 166
356.125 835
356.1875 1958
356.25 1541
356.3125 371
356.375 5739
356.4375 17118
356.5 18554
356.5625 8294
356.625 1320
356.6875 167
356.75 5640
356.8125 4549
356.875 9631
356.9375 6607
357 4896
357.0625 11342
357.125 16714
357.1875 27742
357.25 41372
357.3125 42534
357.375 31217
357.4375 15032
357.5 3071
357.5625 359
357.625 4486
357.6875 4486
357.75 4486
357.8125 4486
357.875 4486
357.9375 4486
358 4486
358.0625 4486
358.125 4423
358.1875 14047
358.25 18648
358.3125 15317
358.375 9725
358.4375 3939
358.5 479
358.5625 5739
358.625 5739
358.6875 5739
358.75 5739
358.8125 5739
358.875 5739
358.9375 7031
359 18183
359.0625 16980
359.125 16085
359.1875 23622
359.25 18567
359.3125 5541
359.375 668
359.4375 6373
359.5 6373
359.5625 6373
359.625 6373
359.6875 6373
359.75 6373
359.8125 6373
359.875 6373
359.9375 6373
360 2745
360.0625 6825
360.125 6041
360.1875 2628
360.25 2050
360.3125 2092
360.375 986
360.4375 136
360.5 6041
360.5625 6041
360.625 6041
360.6875 6041
360.75 6041
360.8125 11944
360.875 25711
360.9375 20553
361 11297
361.0625 11923
361.125 14294
361.1875 17112
361.25 14864
361.3125 6893
361.375 6373
361.4375 12710
361.5 10684
361.5625 3386
361.625 409
361.6875 6825
361.75 6825
361.8125 6825
361.875 6825
361.9375 1903
362 11710
362.0625 47558
362.125 73982
362.1875 47517
362.25 10988
362.3125 1562
362.375 145
362.4375 7216
362.5 3309
362.5625 12762
362.625 16720
362.6875 8773
362.75 1464
362.8125 187
362.875 5036
362.9375 11457
363 14984
363.0625 19764
363.125 21696
363.1875 21981
363.25 23145
363.3125 25685
363.375 29534
363.4375 22022
363.5 7219
363.5625 1049
363.625 104
363.6875 8773
363.75 3527
363.8125 9521
363.875 9319
363.9375 7213
364 17197
364.0625 28074
364.125 35295
364.1875 37725
364.25 23265
364.3125 10752
364.375 15714
364.4375 15341
364.5 6293
364.5625 761
364.625 7216
364.6875 2266
364.75 4877
364.8125 5585
364.875 14295
364.9375 39876
365 56106
365.0625 43790
365.125 26061
365.1875 35690
365.25 48797
365.3125 30910
365.375 6328
365.4375 674
365.5 8636
365.5625 22801
365.625 27535
365.6875 20317
365.75 9058
365.8125 1481
365.875 187
365.9375 9041.5
366 7058
366.0625 24473
366.125 30587
366.1875 16181
366.25 3166
366.3125 347
366.375 6693
366.4375 6693
366.5 6693
366.5625 404
366.625 1593
366.6875 2149
366.75 6081
366.8125 15819
366.875 34757
366.9375 48526
367 34894
367.0625 21594
367.125 29590
367.1875 26754
367.25 10189
367.3125 1337
367.375 7805
367.4375 7805
367.5 7805
367.5625 7805
367.625 7805
367.6875 7805
367.75 7805
367.8125 7805
367.875 7805
367.9375 5890
368 13273
368.0625 17221
368.125 17994
368.1875 11254
368.25 2360
368.3125 224
368.375 8804.5
368.4375 8804.5
368.5 8804.5
368.5625 9025
368.625 19305
368.6875 13512
368.75 4236
368.8125 5483
368.875 11436
368.9375 13643
369 7478
369.0625 1792
369.125 2353
369.1875 7805
369.25 16930
369.3125 18215
369.375 8584
369.4375 1101
369.5 10727
369.5625 10727
369.625 10727
369.6875 10727
369.75 7439
369.8125 16916
369.875 16337
369.9375 16359
370 19981
370.0625 28303
370.125 54847
370.1875 69356
370.25 49153
370.3125 27829
370.375 32077
370.4375 41108
370.5 29301
370.5625 9238
370.625 1323
370.6875 119
370.75 9238
370.8125 9238
370.875 7978
370.9375 27242
371 41678
371.0625 47366
371.125 55167
371.1875 50016
371.25 34059
371.3125 30574
371.375 27322
371.4375 13024
371.5 3093
371.5625 389
371.625 12743.5
371.6875 2054
371.75 10200
371.8125 17782
371.875 13948
371.9375 5401
372 3632
372.0625 4474
372.125 7230
372.1875 12463
372.25 17905
372.3125 22936
372.375 20961
372.4375 10654
372.5 2909
372.5625 318
372.625 13369
372.6875 13369
372.75 13369
372.8125 13369
372.875 13369
372.9375 8507
373 27774
373.0625 46224
373.125 68044
373.1875 81262
373.25 62841
373.3125 31446
373.375 13385
373.4375 9098
373.5 17151
373.5625 22467
373.625 13369
373.6875 2605
373.75 315
373.8125 13369
373.875 13369
373.9375 14614
374 31403
