# Supplementary material for: Isotope pattern deconvolution for peptide mass spectrometry by non-negative least squares/least absolute deviation template matching
Source: BMC Bioinformatics. 2012 Nov 8;13:291. doi: 10.1186/1471-2105-13-291 (PMC3608065; doi:10.1186/1471-2105-13-291)
Supplement: Additional file 4 — Overlapping peptide signals. [file 1471-2105-13-291-S4.zip › overlaps/Analysis23.txt]

"V1" "V2"
329 27324
329.0625 32060
329.125 29413
329.1875 31663
329.25 40780
329.3125 45336
329.375 44416
329.4375 25935
329.5 5336
329.5625 581
329.625 17529
329.6875 17529
329.75 17529
329.8125 17529
329.875 17529
329.9375 17529
330 9912
330.0625 30683
330.125 35423
330.1875 17529
330.25 30886
330.3125 77185
330.375 77888
330.4375 32364
330.5 5019
330.5625 531
330.625 17529
330.6875 17529
330.75 17529
330.8125 17529
330.875 17529
330.9375 17529
331 17526
331.0625 37946
331.125 47869
331.1875 58400
331.25 49985
331.3125 20793
331.375 4730
331.4375 449
331.5 13734
331.5625 13734
331.625 13734
331.6875 13734
331.75 13734
331.8125 13734
331.875 13734
331.9375 13734
332 13734
332.0625 13734
332.125 426
332.1875 810
332.25 426
332.3125 9912
332.375 9912
332.4375 9912
332.5 9912
332.5625 19106
332.625 48609
332.6875 47692
332.75 22650
332.8125 6138
332.875 11332
332.9375 23661
333 30816
333.0625 35407
333.125 25538
333.1875 7229
333.25 860
333.3125 4126
333.375 13959
333.4375 16903
333.5 17984
333.5625 21368
333.625 13509
333.6875 4961
333.75 6805
333.8125 5793
333.875 1733
333.9375 1436
334 4163
334.0625 4163
334.125 1436
334.1875 6818
334.25 6818
334.3125 6818
334.375 6818
334.4375 6818
334.5 6818
334.5625 6818
334.625 6818
334.6875 6818
334.75 6818
334.8125 13374
334.875 42648
334.9375 58015
335 41609
335.0625 15590
335.125 2351
335.1875 287
335.25 6805
335.3125 6805
335.375 6805
335.4375 6805
335.5 6805
335.5625 6805
335.625 9595
335.6875 21121
335.75 15470
335.8125 3582
335.875 355
335.9375 5793
336 5793
336.0625 5793
336.125 5793
336.1875 5793
336.25 5793
336.3125 5793
336.375 3273
336.4375 6818
336.5 23608
336.5625 43490
336.625 32397
336.6875 8243
336.75 935
336.8125 8518.5
336.875 17475
336.9375 39411
337 42971
337.0625 44291
337.125 47859
337.1875 35800
337.25 16312
337.3125 3347
337.375 462
337.4375 9020
337.5 9020
337.5625 9020
337.625 9020
337.6875 9020
337.75 9020
337.8125 9020
337.875 9020
337.9375 9020
338 9020
338.0625 9020
338.125 10400
338.1875 23361
338.25 17888
338.3125 4790
338.375 616
338.4375 8243
338.5 8243
338.5625 8243
338.625 2244
338.6875 10805
338.75 15853
338.8125 8794
338.875 1184
338.9375 8537
339 9645
339.0625 34193
339.125 42382
339.1875 21162
339.25 3287
339.3125 369
339.375 8665.5
339.4375 8665.5
339.5 8665.5
339.5625 8665.5
339.625 8665.5
339.6875 11065
339.75 23154
339.8125 15490
339.875 2801
339.9375 9246
340 22863
340.0625 21170
340.125 7760
340.1875 946
340.25 3624
340.3125 8537
340.375 7052
340.4375 2191
340.5 280
340.5625 9053.5
340.625 9053.5
340.6875 9053.5
340.75 9053.5
340.8125 9053.5
340.875 9053.5
340.9375 9053.5
341 9053.5
341.0625 9053.5
341.125 15928
341.1875 33755
341.25 23194
341.3125 4625
341.375 29579
341.4375 61943
341.5 43131
341.5625 8861
341.625 1031
341.6875 15490
341.75 15490
341.8125 15490
341.875 2066
341.9375 61712
342 142769
342.0625 185440
342.125 207125
342.1875 168898
342.25 73166
342.3125 16880
342.375 1699
342.4375 8619.5
342.5 8619.5
342.5625 8619.5
342.625 28706
342.6875 67185
342.75 54742
342.8125 16367
342.875 1933
342.9375 7614
343 30179
343.0625 46174
343.125 56365
343.1875 70983
343.25 73604
343.3125 53599
343.375 23536
343.4375 3364
343.5 1923
343.5625 6352
343.625 8702
343.6875 4671
343.75 654
343.8125 1352
343.875 2815
343.9375 20362
344 39882
344.0625 27690
344.125 5798
344.1875 711
344.25 18364.5
344.3125 18364.5
344.375 18364.5
344.4375 18364.5
344.5 18364.5
344.5625 18364.5
344.625 18364.5
344.6875 18364.5
344.75 18364.5
344.8125 467
344.875 3817
344.9375 8678
345 40590
345.0625 102176
345.125 114998
345.1875 62873
345.25 42004
345.3125 95937
345.375 131918
345.4375 96433
345.5 48919
345.5625 20725
345.625 38351
345.6875 88799
345.75 80144
345.8125 28821
345.875 4128
345.9375 12576
346 51260
346.0625 84315
346.125 78409
346.1875 49072
346.25 19573
346.3125 2974
346.375 309
346.4375 28821
346.5 28821
346.5625 28821
346.625 28821
346.6875 28821
346.75 28821
346.8125 3949
346.875 8421
346.9375 21171
347 37481
347.0625 30156
347.125 9142
347.1875 1022
347.25 28821
347.3125 28821
347.375 28821
347.4375 28821
347.5 28821
347.5625 28821
347.625 28821
347.6875 28821
347.75 28821
347.8125 28821
347.875 28821
347.9375 28821
348 28821
348.0625 28821
348.125 28821
348.1875 28821
348.25 28821
348.3125 28821
348.375 28821
348.4375 28821
348.5 28821
348.5625 28821
348.625 28821
348.6875 28821
348.75 28821
348.8125 28821
348.875 28821
348.9375 28821
349 28821
349.0625 28821
349.125 6484
349.1875 34610
349.25 52787
349.3125 30348
349.375 4938
349.4375 510
349.5 30252
349.5625 30252
349.625 30252
349.6875 30252
349.75 30252
349.8125 30252
349.875 30252
349.9375 30252
350 30252
350.0625 18531
350.125 45084
350.1875 38935
350.25 12934
350.3125 1593
350.375 37481
350.4375 38288
350.5 109135
350.5625 117319
350.625 67814
350.6875 44790
350.75 44613
350.8125 53925
350.875 102335
350.9375 394917
351 1186590
351.0625 2142180
351.125 2470960
351.1875 1946010
351.25 1133190
351.3125 595196
351.375 343439
351.4375 278238
351.5 400162
351.5625 794925
351.625 1376530
351.6875 1468900
351.75 897627
351.8125 359601
351.875 132392
351.9375 126799
352 233059
352.0625 349261
352.125 511823
352.1875 523564
352.25 280035
352.3125 67765
352.375 9359
352.4375 617
352.5 34532
352.5625 19240
352.625 57676
352.6875 67863
352.75 38650
352.8125 11172
352.875 10360
352.9375 30414
353 71213
353.0625 110743
353.125 93767
353.1875 41897
353.25 21570
353.3125 19101
353.375 11816
353.4375 8156
353.5 5404
353.5625 1233
353.625 10360
353.6875 10360
353.75 10360
353.8125 10360
353.875 10360
353.9375 10360
354 10360
354.0625 10360
354.125 10360
354.1875 10360
354.25 3380
354.3125 7340
354.375 5136
354.4375 925
354.5 8750
354.5625 8750
354.625 8750
354.6875 8166
354.75 21174
354.8125 19838
354.875 8750
354.9375 6956
355 43004
355.0625 95681
355.125 89282
355.1875 36968
355.25 7122
355.3125 852
355.375 8750
355.4375 8750
355.5 8750
355.5625 8750
355.625 12902
355.6875 26894
355.75 17831
355.8125 3097
355.875 365
355.9375 8161
356 6573
356.0625 15063
356.125 11878
356.1875 3337
356.25 395
356.3125 11690
356.375 11690
356.4375 11690
356.5 11690
356.5625 11690
356.625 51769
356.6875 110935
356.75 77749
356.8125 16674
356.875 3975
356.9375 11278
357 40812
357.0625 61535
357.125 77304
357.1875 122488
357.25 134302
357.3125 76550
357.375 23428
357.4375 4423
357.5 430
357.5625 11709
357.625 11709
357.6875 11709
357.75 11709
357.8125 11709
357.875 11709
357.9375 25596
358 77033
358.0625 85060
358.125 45818
358.1875 21083
358.25 11690
358.3125 2820
358.375 252
358.4375 12760
358.5 616
358.5625 9412
358.625 24244
358.6875 25219
358.75 11728
358.8125 2358
358.875 280
358.9375 12760
359 34859
359.0625 35910
359.125 22739
359.1875 20974
359.25 18311
359.3125 7601
359.375 1001
359.4375 13652
359.5 13652
359.5625 13652
359.625 13652
359.6875 13652
359.75 13652
359.8125 13652
359.875 13652
359.9375 13652
360 13652
360.0625 13652
360.125 12780
360.1875 26657
360.25 17740
360.3125 3169
360.375 405
360.4375 13696.5
360.5 13696.5
360.5625 13696.5
360.625 13696.5
360.6875 3380
360.75 15773
360.8125 22778
360.875 22402
360.9375 31207
361 32420
361.0625 20310
361.125 13652
361.1875 13779
361.25 14772
361.3125 19601
361.375 32113
361.4375 33484
361.5 15121
361.5625 2351
361.625 320
361.6875 14772
361.75 14772
361.8125 13741
361.875 58232
361.9375 104090
362 95153
362.0625 68818
362.125 64937
362.1875 45125
362.25 14817
362.3125 5056
362.375 1747
362.4375 224
362.5 13760
362.5625 13760
362.625 13760
362.6875 13760
362.75 13760
362.8125 13760
362.875 9770
362.9375 21774
363 33889
363.0625 42250
363.125 27864
363.1875 6056
363.25 623
363.3125 12834
363.375 20229
363.4375 57350
363.5 59444
363.5625 25603
363.625 4188
363.6875 498
363.75 11863.5
363.8125 11863.5
363.875 11863.5
363.9375 11863.5
364 11863.5
364.0625 11863.5
364.125 11863.5
364.1875 5423
364.25 11800
364.3125 15982
364.375 33271
364.4375 44411
364.5 25656
364.5625 5322
364.625 613
364.6875 5423
364.75 2229
364.8125 6904
364.875 30057
364.9375 79397
365 104887
365.0625 75329
365.125 33811
365.1875 11927
365.25 3169
365.3125 309
365.375 5376
365.4375 5376
365.5 5376
365.5625 5376
365.625 5376
365.6875 5376
365.75 5376
365.8125 15099
365.875 31471
365.9375 20821
366 3542
366.0625 385
366.125 5750.5
366.1875 5750.5
366.25 5750.5
366.3125 5750.5
366.375 5750.5
366.4375 5750.5
366.5 5750.5
366.5625 5750.5
366.625 5750.5
366.6875 5750.5
366.75 5750.5
366.8125 5750.5
366.875 5750.5
366.9375 5750.5
367 5750.5
367.0625 5376
367.125 11478
367.1875 7792
367.25 1272
367.3125 6078
367.375 6078
367.4375 6078
367.5 595
367.5625 2789
367.625 4085
367.6875 2305
367.75 340
367.8125 7647.5
367.875 7647.5
367.9375 7647.5
368 7647.5
368.0625 7647.5
368.125 7647.5
368.1875 7647.5
368.25 7647.5
368.3125 7647.5
368.375 7647.5
368.4375 7647.5
368.5 7647.5
368.5625 7647.5
368.625 7647.5
368.6875 7647.5
368.75 7647.5
368.8125 7647.5
368.875 7647.5
368.9375 7647.5
369 6078
369.0625 21574
369.125 26812
369.1875 13512
369.25 2215
369.3125 280
369.375 25823
369.4375 54972
369.5 37937
369.5625 7490
369.625 808
369.6875 6784
369.75 6784
369.8125 15519
369.875 33170
369.9375 33775
370 27949
370.0625 20784
370.125 12186
370.1875 7503
370.25 9281
370.3125 19949
370.375 20030
370.4375 24588
370.5 45940
370.5625 44833
370.625 18365
370.6875 2961
370.75 423
370.8125 9293.5
370.875 9293.5
370.9375 9293.5
371 9293.5
371.0625 4127
371.125 14594
371.1875 20703
371.25 16560
371.3125 9306
371.375 3546
371.4375 449
371.5 9281
371.5625 9281
371.625 9281
371.6875 9281
371.75 9281
371.8125 9281
371.875 9281
371.9375 9281
372 9281
372.0625 9281
372.125 9281
372.1875 13769
372.25 28982
372.3125 19599
372.375 5679
372.4375 6246
372.5 6082
372.5625 2551
372.625 301
372.6875 9281
372.75 9281
372.8125 9281
372.875 9281
372.9375 9281
373 9281
373.0625 7193
373.125 21801
373.1875 23980
373.25 10655
373.3125 1320
373.375 9281
373.4375 9281
373.5 9281
373.5625 25653
373.625 54977
373.6875 38485
373.75 7999
373.8125 903
373.875 8490
373.9375 18245
374 18576
