# Supplementary material for: Isotope pattern deconvolution for peptide mass spectrometry by non-negative least squares/least absolute deviation template matching
Source: BMC Bioinformatics. 2012 Nov 8;13:291. doi: 10.1186/1471-2105-13-291 (PMC3608065; doi:10.1186/1471-2105-13-291)
Supplement: Additional file 4 — Overlapping peptide signals. [file 1471-2105-13-291-S4.zip › overlaps/Analysis36.txt]

"V1" "V2"
329 51089
329.0625 63676
329.125 67251
329.1875 51469
329.25 30740
329.3125 17809
329.375 9604
329.4375 1886
329.5 204
329.5625 5980
329.625 20369
329.6875 46879
329.75 37227
329.8125 10613
329.875 1262
329.9375 2689
330 9463
330.0625 12519
330.125 8877
330.1875 4862
330.25 2633
330.3125 1551
330.375 1188
330.4375 400
330.5 5980
330.5625 5980
330.625 1777
330.6875 4103
330.75 3293
330.8125 978
330.875 130
330.9375 15418
331 33959
331.0625 25005
331.125 5981
331.1875 678
331.25 5980
331.3125 5980
331.375 5980
331.4375 5980
331.5 5980
331.5625 5980
331.625 5980
331.6875 5980
331.75 5980
331.8125 5980
331.875 5980
331.9375 5980
332 5980
332.0625 3686
332.125 10888
332.1875 11728
332.25 5266
332.3125 903
332.375 130
332.4375 8877
332.5 8877
332.5625 8877
332.625 8877
332.6875 8877
332.75 8877
332.8125 4908
332.875 10327
332.9375 13526
333 29702
333.0625 48976
333.125 52014
333.1875 48879
333.25 40014
333.3125 21143
333.375 5980
333.4375 688
333.5 10888
333.5625 10888
333.625 10888
333.6875 10888
333.75 10888
333.8125 10888
333.875 10888
333.9375 9671
334 69877
334.0625 133437
334.125 111722
334.1875 57532
334.25 33329
334.3125 28069
334.375 40400
334.4375 39417
334.5 16515
334.5625 10624
334.625 29327
334.6875 44766
334.75 42368
334.8125 27803
334.875 36688
334.9375 78269
335 84392
335.0625 40171
335.125 25295
335.1875 40249
335.25 31027
335.3125 11403
335.375 6356
335.4375 3604
335.5 11806
335.5625 25070
335.625 19020
335.6875 4956
335.75 613
335.8125 11543
335.875 11543
335.9375 11543
336 11543
336.0625 15720
336.125 33080
336.1875 22363
336.25 4172
336.3125 11683
336.375 31012
336.4375 31301
336.5 13018
336.5625 2084
336.625 270
336.6875 8058
336.75 8058
336.8125 8058
336.875 8058
336.9375 8058
337 8058
337.0625 3031
337.125 8167
337.1875 7949
337.25 7637
337.3125 18113
337.375 28512
337.4375 23250
337.5 9648
337.5625 1808
337.625 187
337.6875 7553
337.75 7553
337.8125 7553
337.875 7553
337.9375 13202
338 28731
338.0625 21827
338.125 7115
338.1875 5675
338.25 7553
338.3125 4786
338.375 703
338.4375 7595
338.5 7595
338.5625 7595
338.625 7595
338.6875 7595
338.75 7595
338.8125 654
338.875 9532
338.9375 23492
339 30613
339.0625 30435
339.125 24414
339.1875 12953
339.25 5524
339.3125 4848
339.375 4571
339.4375 1906
339.5 227
339.5625 9105
339.625 27329
339.6875 40859
339.75 41048
339.8125 27419
339.875 10130
339.9375 1945
340 13013
340.0625 35174
340.125 39859
340.1875 29459
340.25 19435
340.3125 8239
340.375 1184
340.4375 130
340.5 8205
340.5625 8205
340.625 8205
340.6875 8205
340.75 8205
340.8125 8205
340.875 8205
340.9375 6716
341 16177
341.0625 21032
341.125 21864
341.1875 15374
341.25 5246
341.3125 1263
341.375 295
341.4375 8171
341.5 8171
341.5625 8171
341.625 8171
341.6875 8171
341.75 8171
341.8125 7383
341.875 15675
341.9375 10807
342 2174
342.0625 270
342.125 9345.5
342.1875 9345.5
342.25 9345.5
342.3125 9345.5
342.375 9345.5
342.4375 9345.5
342.5 9345.5
342.5625 9345.5
342.625 9345.5
342.6875 9345.5
342.75 9345.5
342.8125 9345.5
342.875 9345.5
342.9375 9345.5
343 10327
343.0625 27382
343.125 38781
343.1875 47876
343.25 42795
343.3125 18726
343.375 6516
343.4375 9586
343.5 8171
343.5625 2649
343.625 246
343.6875 8239
343.75 8239
343.8125 8239
343.875 18620
343.9375 41381
344 37558
344.0625 30355
344.125 33783
344.1875 26008
344.25 12878
344.3125 5302
344.375 2516
344.4375 884
344.5 28213
344.5625 59228
344.625 40282
344.6875 7894
344.75 4353
344.8125 27173
344.875 50252
344.9375 35614
345 9161
345.0625 3019
345.125 4096
345.1875 2825
345.25 17742
345.3125 80510
345.375 129461
345.4375 93651
345.5 31514
345.5625 9414
345.625 14688
345.6875 41216
345.75 84464
345.8125 107220
345.875 81592
345.9375 40012
346 24420
346.0625 33685
346.125 36206
346.1875 35369
346.25 65030
346.3125 90381
346.375 62843
346.4375 31378
346.5 27936
346.5625 19680
346.625 5412
346.6875 641
346.75 12108
346.8125 6627
346.875 13834
346.9375 9224
347 1661
347.0625 6180
347.125 17659
347.1875 18950
347.25 16606
347.3125 19095
347.375 13406
347.4375 8318
347.5 10008
347.5625 5936
347.625 1048
347.6875 162
347.75 8262
347.8125 8262
347.875 8262
347.9375 8262
348 8262
348.0625 8262
348.125 7842
348.1875 22117
348.25 26648
348.3125 23498
348.375 22240
348.4375 16032
348.5 5921
348.5625 703
348.625 8262
348.6875 4004
348.75 12425
348.8125 16718
348.875 12108
348.9375 8262
349 15793
349.0625 21163
349.125 11857
349.1875 2132
349.25 168
349.3125 10932.5
349.375 10932.5
349.4375 10932.5
349.5 10932.5
349.5625 10932.5
349.625 10932.5
349.6875 10932.5
349.75 10932.5
349.8125 10932.5
349.875 10932.5
349.9375 10932.5
350 1375
350.0625 3554
350.125 3296
350.1875 2740
350.25 8665
350.3125 13163
350.375 7660
350.4375 1330
350.5 176
350.5625 8316
350.625 44318
350.6875 108862
350.75 168387
350.8125 167834
350.875 107183
350.9375 89053
351 173525
351.0625 286945
351.125 411221
351.1875 526994
351.25 519313
351.3125 565478
351.375 765941
351.4375 912384
351.5 908433
351.5625 768818
351.625 573459
351.6875 473546
351.75 417173
351.8125 316017
351.875 189255
351.9375 142872
352 253372
352.0625 342716
352.125 245436
352.1875 134532
352.25 99046
352.3125 64773
352.375 56255
352.4375 60771
352.5 42982
352.5625 16242
352.625 7545
352.6875 17262
352.75 25160
352.8125 23536
352.875 22965
352.9375 22316
353 14708
353.0625 33863
353.125 62814
353.1875 48492
353.25 21089
353.3125 12133
353.375 4683
353.4375 527
353.5 19189.5
353.5625 19189.5
353.625 19189.5
353.6875 19189.5
353.75 19189.5
353.8125 19189.5
353.875 5241
353.9375 14761
354 25331
354.0625 31685
354.125 23401
354.1875 7961
354.25 1209
354.3125 158
354.375 5204
354.4375 11236
354.5 7987
354.5625 1748
354.625 9894
354.6875 24310
354.75 26976
354.8125 18396
354.875 11920
354.9375 11616
355 27295
355.0625 42035
355.125 52503
355.1875 60030
355.25 76430
355.3125 120543
355.375 133648
355.4375 74525
355.5 19983
355.5625 2853
355.625 176
355.6875 5176
355.75 908
355.8125 2767
355.875 3049
355.9375 1345
356 158
356.0625 3085
356.125 6994
356.1875 5650
356.25 1907
356.3125 405
356.375 3085
356.4375 405
356.5 1792
356.5625 2518
356.625 1347
356.6875 170
356.75 3467
356.8125 3467
356.875 507
356.9375 3467
357 17823
357.0625 41327
357.125 54476
357.1875 57247
357.25 51907
357.3125 30568
357.375 8867
357.4375 5148
357.5 17426
357.5625 24818
357.625 14213
357.6875 2726
357.75 349
357.8125 3798.5
357.875 3798.5
357.9375 3798.5
358 3798.5
358.0625 187
358.125 12075
358.1875 31424
358.25 30102
358.3125 11737
358.375 1785
358.4375 1612
358.5 3790
358.5625 3807
358.625 6639
358.6875 56992
358.75 107038
358.8125 72753
358.875 31677
358.9375 46076
359 48688
359.0625 29959
359.125 18355
359.1875 14676
359.25 11384
359.3125 6821
359.375 17054
359.4375 42695
359.5 43963
359.5625 18701
359.625 2799
359.6875 270
359.75 9184.5
359.8125 9184.5
359.875 10769
359.9375 28243
360 26809
360.0625 10852
360.125 2720
360.1875 7492
360.25 21432
360.3125 25534
360.375 15950
360.4375 8481
360.5 4138
360.5625 561
360.625 11384
360.6875 11384
360.75 11384
360.8125 11384
360.875 11384
360.9375 11384
361 17707
361.0625 41297
361.125 39058
361.1875 22055
361.25 9888
361.3125 1938
361.375 211
361.4375 10769
361.5 10769
361.5625 10769
361.625 10769
361.6875 10769
361.75 3392
361.8125 11661
361.875 14189
361.9375 6902
362 885
362.0625 10852
362.125 10852
362.1875 10852
362.25 10852
362.3125 10852
362.375 10852
362.4375 3049
362.5 13955
362.5625 19873
362.625 20112
362.6875 29618
362.75 31250
362.8125 14527
362.875 2392
362.9375 153
363 1548
363.0625 7165
363.125 17934
363.1875 25100
363.25 21977
363.3125 14156
363.375 11504
363.4375 11434
363.5 24946
363.5625 42087
363.625 31298
363.6875 8171
363.75 1006
363.8125 13159
363.875 13159
363.9375 13159
364 28497
364.0625 66821
364.125 77608
364.1875 73690
364.25 65502
364.3125 44013
364.375 27251
364.4375 19769
364.5 16307
364.5625 13416
364.625 12902
364.6875 7997
364.75 2739
364.8125 1449
364.875 17025
364.9375 43359
365 47805
365.0625 33365
365.125 22998
365.1875 30822
365.25 53957
365.3125 52511
365.375 22398
365.4375 3694
365.5 454
365.5625 7997
365.625 7997
365.6875 7997
365.75 7997
365.8125 10532
365.875 34449
365.9375 43307
366 27053
366.0625 10345
366.125 5801
366.1875 12885
366.25 18502
366.3125 10942
366.375 2201
366.4375 4287
366.5 9336
366.5625 7467
366.625 2174
366.6875 270
366.75 1597
366.8125 3320
366.875 2145
366.9375 2920
367 10937
367.0625 15188
367.125 8556
367.1875 3336
367.25 4841
367.3125 4626
367.375 1848
367.4375 224
367.5 5257.5
367.5625 5257.5
367.625 5257.5
367.6875 5257.5
367.75 5257.5
367.8125 5257.5
367.875 5257.5
367.9375 5257.5
368 7083
368.0625 20093
368.125 20929
368.1875 9130
368.25 2214
368.3125 1473
368.375 694
368.4375 5674
368.5 5674
368.5625 5674
368.625 5674
368.6875 5674
368.75 5674
368.8125 5674
368.875 442
368.9375 1090
369 5674
369.0625 10160
369.125 13377
369.1875 15806
369.25 11557
369.3125 6393
369.375 5756
369.4375 2796
369.5 331
369.5625 7083
369.625 7083
369.6875 7083
369.75 7083
369.8125 7083
369.875 7310
369.9375 18710
370 37625
370.0625 71749
370.125 99530
370.1875 83851
370.25 37299
370.3125 59839
370.375 143725
370.4375 138725
370.5 55415
370.5625 8756
370.625 839
370.6875 7428
370.75 19546
370.8125 26812
370.875 36410
370.9375 67560
371 107591
371.0625 110925
371.125 80296
371.1875 62611
371.25 65102
371.3125 63422
371.375 43201
371.4375 16808
371.5 3117
371.5625 1173
371.625 3031
371.6875 3202
371.75 2317
371.8125 2956
371.875 5605
371.9375 12922
372 16546
372.0625 9686
372.125 10448
372.1875 19249
372.25 16514
372.3125 6929
372.375 1827
372.4375 2582
372.5 5368
372.5625 4786
372.625 3096
372.6875 2050
372.75 597
372.8125 6731
372.875 6731
372.9375 11083
373 23807
373.0625 23297
373.125 21217
373.1875 26994
373.25 29718
373.3125 20943
373.375 6731
373.4375 7073
373.5 14186
373.5625 10744
373.625 2745
373.6875 1915
373.75 4421
373.8125 4463
373.875 1851
373.9375 252
