# Supplementary material for: Isotope pattern deconvolution for peptide mass spectrometry by non-negative least squares/least absolute deviation template matching
Source: BMC Bioinformatics. 2012 Nov 8;13:291. doi: 10.1186/1471-2105-13-291 (PMC3608065; doi:10.1186/1471-2105-13-291)
Supplement: Additional file 4 — Overlapping peptide signals. [file 1471-2105-13-291-S4.zip › overlaps/Analysis24.txt]

"V1" "V2"
329 18966
329.0625 17885
329.125 28825
329.1875 66643
329.25 77298
329.3125 43080
329.375 11326
329.4375 1050
329.5 10323
329.5625 10323
329.625 10323
329.6875 10323
329.75 10323
329.8125 10323
329.875 10323
329.9375 10323
330 13042
330.0625 37674
330.125 39593
330.1875 39868
330.25 51120
330.3125 33742
330.375 6541
330.4375 679
330.5 10323
330.5625 10323
330.625 10323
330.6875 10323
330.75 10323
330.8125 10323
330.875 29888
330.9375 31265
331 12958
331.0625 1403
331.125 10323
331.1875 21289
331.25 46601
331.3125 33868
331.375 7759
331.4375 825
331.5 8412
331.5625 8412
331.625 8412
331.6875 8412
331.75 8412
331.8125 8412
331.875 10570
331.9375 69709
332 117158
332.0625 74823
332.125 24965
332.1875 26242
332.25 23353
332.3125 8911
332.375 1112
332.4375 8085.5
332.5 8085.5
332.5625 8085.5
332.625 8085.5
332.6875 8085.5
332.75 8085.5
332.8125 8085.5
332.875 8085.5
332.9375 8085.5
333 1309
333.0625 3080
333.125 2439
333.1875 595
333.25 5443
333.3125 11896
333.375 8412
333.4375 1564
333.5 8085.5
333.5625 927
333.625 3985
333.6875 5151
333.75 2225
333.8125 5297
333.875 5297
333.9375 5297
334 5297
334.0625 5297
334.125 5297
334.1875 5297
334.25 21434
334.3125 56647
334.375 79503
334.4375 89459
334.5 70536
334.5625 55229
334.625 68115
334.6875 51282
334.75 14328
334.8125 1564
334.875 5151
334.9375 5151
335 5151
335.0625 5151
335.125 5151
335.1875 5151
335.25 5151
335.3125 5151
335.375 5151
335.4375 5151
335.5 4275
335.5625 12582
335.625 13456
335.6875 5799
335.75 701
335.8125 10154
335.875 10154
335.9375 10154
336 10154
336.0625 22029
336.125 56022
336.1875 51182
336.25 18355
336.3125 2185
336.375 13892
336.4375 712
336.5 2453
336.5625 2802
336.625 42888
336.6875 91061
336.75 65935
336.8125 15264
336.875 1854
336.9375 14328
337 14328
337.0625 15620
337.125 42304
337.1875 41580
337.25 16334
337.3125 1938
337.375 14360
337.4375 14360
337.5 14360
337.5625 14360
337.625 14360
337.6875 14360
337.75 14360
337.8125 14360
337.875 14360
337.9375 14360
338 14360
338.0625 14360
338.125 14360
338.1875 14360
338.25 14360
338.3125 14360
338.375 14360
338.4375 14360
338.5 14360
338.5625 14360
338.625 14360
338.6875 14360
338.75 14360
338.8125 14360
338.875 14360
338.9375 862
339 16620
339.0625 46469
339.125 68203
339.1875 59423
339.25 26994
339.3125 4029
339.375 494
339.4375 16334
339.5 16334
339.5625 16334
339.625 16334
339.6875 16334
339.75 23150
339.8125 79490
339.875 107633
339.9375 70428
340 21936
340.0625 2596
340.125 19627
340.1875 19627
340.25 19627
340.3125 19627
340.375 19627
340.4375 19627
340.5 19627
340.5625 19627
340.625 19627
340.6875 19627
340.75 19627
340.8125 19627
340.875 19627
340.9375 2940
341 17318
341.0625 30919
341.125 23448
341.1875 7391
341.25 890
341.3125 23448
341.375 23448
341.4375 23448
341.5 23448
341.5625 23448
341.625 23448
341.6875 23448
341.75 23448
341.8125 23448
341.875 23448
341.9375 33397
342 87964
342.0625 155742
342.125 203183
342.1875 147852
342.25 46538
342.3125 6775
342.375 476
342.4375 50850
342.5 114420
342.5625 93971
342.625 151741
342.6875 251936
342.75 160849
342.8125 27747
342.875 3190
342.9375 23979
343 2440
343.0625 46774
343.125 159780
343.1875 264159
343.25 255518
343.3125 184399
343.375 124804
343.4375 61996
343.5 12666
343.5625 1533
343.625 24510
343.6875 24510
343.75 24510
343.8125 24510
343.875 24510
343.9375 24510
344 24510
344.0625 11617
344.125 39268
344.1875 48139
344.25 24510
344.3125 3843
344.375 44260
344.4375 95075
344.5 66993
344.5625 14350
344.625 1730
344.6875 22460.5
344.75 22460.5
344.8125 22460.5
344.875 4446
344.9375 20411
345 35085
345.0625 28042
345.125 9901
345.1875 1045
345.25 1238
345.3125 39975
345.375 79554
345.4375 51842
345.5 9026
345.5625 1120
345.625 76418
345.6875 164639
345.75 116519
345.8125 25527
345.875 3675
345.9375 29445
346 85607
346.0625 92009
346.125 40964
346.1875 6587
346.25 773
346.3125 25760.5
346.375 25760.5
346.4375 25760.5
346.5 25760.5
346.5625 25760.5
346.625 25760.5
346.6875 25760.5
346.75 25760.5
346.8125 25760.5
346.875 25760.5
346.9375 52903
347 138097
347.0625 130755
347.125 59215
347.1875 25994
347.25 12544
347.3125 1592
347.375 26740.5
347.4375 26740.5
347.5 26740.5
347.5625 11087
347.625 41508
347.6875 53349
347.75 27487
347.8125 4427
347.875 530
347.9375 26740.5
348 26740.5
348.0625 26740.5
348.125 26740.5
348.1875 26740.5
348.25 26740.5
348.3125 26740.5
348.375 26740.5
348.4375 26740.5
348.5 26740.5
348.5625 26740.5
348.625 26740.5
348.6875 26740.5
348.75 26740.5
348.8125 26740.5
348.875 58627
348.9375 128318
349 93428
349.0625 21710
349.125 15133
349.1875 84175
349.25 149518
349.3125 115341
349.375 66960
349.4375 56496
349.5 29509
349.5625 5218
349.625 653
349.6875 24911
349.75 53590
349.8125 37745
349.875 7947
349.9375 7998
350 50117
350.0625 116107
350.125 118066
350.1875 52758
350.25 8348
350.3125 1011
350.375 91762
350.4375 91762
350.5 91762
350.5625 91762
350.625 91762
350.6875 216622
350.75 207441
350.8125 160507
350.875 277572
350.9375 608958
351 1450400
351.0625 2890410
351.125 3834780
351.1875 3244510
351.25 1903180
351.3125 1012870
351.375 874898
351.4375 1139910
351.5 1477850
351.5625 1780160
351.625 1901500
351.6875 1650900
351.75 1166920
351.8125 666805
351.875 287356
351.9375 151500
352 336733
352.0625 569620
352.125 601262
352.1875 427685
352.25 188262
352.3125 58109
352.375 53331
352.4375 107706
352.5 156537
352.5625 115758
352.625 52390
352.6875 45323
352.75 38462
352.8125 16180
352.875 1916
352.9375 40189
353 91037
353.0625 70192
353.125 18547
353.1875 1998
353.25 17184
353.3125 17184
353.375 4821
353.4375 18376
353.5 24058
353.5625 12502
353.625 1726
353.6875 16682
353.75 3191
353.8125 8309
353.875 7466
353.9375 2252
354 17184
354.0625 45290
354.125 42968
354.1875 15957
354.25 1730
354.3125 15957
354.375 15957
354.4375 15957
354.5 15957
354.5625 15957
354.625 15957
354.6875 15957
354.75 15957
354.8125 3382
354.875 7951
354.9375 6289
355 1531
355.0625 12502
355.125 12502
355.1875 12502
355.25 12502
355.3125 12502
355.375 12502
355.4375 12502
355.5 12502
355.5625 12502
355.625 12502
355.6875 12502
355.75 12502
355.8125 12502
355.875 12502
355.9375 12502
356 12502
356.0625 12502
356.125 12502
356.1875 12502
356.25 12502
356.3125 12502
356.375 12502
356.4375 12502
356.5 12502
356.5625 12502
356.625 12502
356.6875 12502
356.75 12502
356.8125 12502
356.875 12502
356.9375 4218
357 17983
357.0625 24807
357.125 40314
357.1875 88542
357.25 196910
357.3125 257444
357.375 158360
357.4375 35601
357.5 5340
357.5625 625
357.625 16389
357.6875 16389
357.75 16389
357.8125 16389
357.875 16389
357.9375 33351
358 108659
358.0625 236671
358.125 325185
358.1875 244023
358.25 99134
358.3125 37021
358.375 16821
358.4375 5692
358.5 625
358.5625 23477
358.625 23477
358.6875 30886
358.75 91489
358.8125 98690
358.875 44053
358.9375 8730
359 40077
359.0625 78443
359.125 53090
359.1875 10698
359.25 1284
359.3125 25692.5
359.375 25692.5
359.4375 25692.5
359.5 25692.5
359.5625 25692.5
359.625 25692.5
359.6875 25692.5
359.75 25692.5
359.8125 25692.5
359.875 25692.5
359.9375 11344
360 30939
360.0625 30737
360.125 22786
360.1875 31540
360.25 31386
360.3125 21205
360.375 32937
360.4375 41569
360.5 22009
360.5625 3667
360.625 471
360.6875 25692.5
360.75 25692.5
360.8125 25692.5
360.875 25692.5
360.9375 25692.5
361 24168
361.0625 53713
361.125 40294
361.1875 10205
361.25 1247
361.3125 23736.5
361.375 23736.5
361.4375 23736.5
361.5 23736.5
361.5625 23736.5
361.625 23736.5
361.6875 23736.5
361.75 23736.5
361.8125 23736.5
361.875 23736.5
361.9375 23736.5
362 27217
362.0625 64178
362.125 79283
362.1875 71057
362.25 38150
362.3125 6162
362.375 712
362.4375 25692.5
362.5 25692.5
362.5625 25692.5
362.625 25692.5
362.6875 25692.5
362.75 25692.5
362.8125 10807
362.875 23305
362.9375 16521
363 32618
363.0625 76181
363.125 71542
363.1875 54907
363.25 64778
363.3125 68506
363.375 60830
363.4375 36255
363.5 7254
363.5625 829
363.625 32296
363.6875 32296
363.75 32296
363.8125 32296
363.875 31974
363.9375 87051
364 86131
364.0625 34639
364.125 4986
364.1875 456
364.25 27512
364.3125 28093
364.375 66652
364.4375 55455
364.5 17246
364.5625 2064
364.625 54137
364.6875 127645
364.75 105562
364.8125 37837
364.875 31184
364.9375 46247
365 55345
365.0625 79488
365.125 92211
365.1875 69821
365.25 40294
365.3125 15955
365.375 2078
365.4375 17273
365.5 17273
365.5625 17273
365.625 17273
365.6875 17273
365.75 17273
365.8125 10025
365.875 26931
365.9375 26322
366 10365
366.0625 1297
366.125 22576
366.1875 22576
366.25 22576
366.3125 22576
366.375 22576
366.4375 22576
366.5 22576
366.5625 22576
366.625 22576
366.6875 22576
366.75 22576
366.8125 22576
366.875 22576
366.9375 42402
367 156005
367.0625 228285
367.125 172563
367.1875 111240
367.25 120253
367.3125 104384
367.375 43101
367.4375 6599
367.5 1950
367.5625 7706
367.625 12162
367.6875 6968
367.75 906
367.8125 7356
367.875 17300
367.9375 14186
368 4276
368.0625 22576
368.125 52747
368.1875 44370
368.25 31152
368.3125 42332
368.375 34130
368.4375 10942
368.5 1415
368.5625 12162
368.625 12162
368.6875 453
368.75 3970
368.8125 6873
368.875 4093
368.9375 518
369 31347
369.0625 91410
369.125 97172
369.1875 42637
369.25 6681
369.3125 750
369.375 17300
369.4375 17300
369.5 17300
369.5625 17300
369.625 17300
369.6875 17300
369.75 17300
369.8125 17300
369.875 17300
369.9375 29608
370 106540
370.0625 234200
370.125 302319
370.1875 214504
370.25 87161
370.3125 28458
370.375 5247
370.4375 58439
370.5 165549
370.5625 173053
370.625 74741
370.6875 11607
370.75 1166
370.8125 30911.5
370.875 30911.5
370.9375 30911.5
371 40078
371.0625 88693
371.125 66283
371.1875 16893
371.25 34765
371.3125 73004
371.375 55792
371.4375 14801
371.5 1850
371.5625 30476
371.625 30476
371.6875 30476
371.75 30476
371.8125 30476
371.875 16589
371.9375 43972
372 58558
372.0625 56686
372.125 37948
372.1875 24070
372.25 49664
372.3125 87061
372.375 93614
372.4375 63522
372.5 23598
372.5625 2706
372.625 23598
372.6875 23598
372.75 23598
372.8125 30476
372.875 69741
372.9375 54779
373 16595
373.0625 12528
373.125 18933
373.1875 12155
373.25 27078
373.3125 54050
373.375 38568
373.4375 8401
373.5 890
373.5625 8313
373.625 22490
373.6875 22178
373.75 31266
373.8125 66346
373.875 69208
373.9375 32582
374 11150
