# Supplementary material for: Isotope pattern deconvolution for peptide mass spectrometry by non-negative least squares/least absolute deviation template matching
Source: BMC Bioinformatics. 2012 Nov 8;13:291. doi: 10.1186/1471-2105-13-291 (PMC3608065; doi:10.1186/1471-2105-13-291)
Supplement: Additional file 4 — Overlapping peptide signals. [file 1471-2105-13-291-S4.zip › overlaps/Analysis37.txt]

"V1" "V2"
329 6375
329.0625 17310
329.125 18545
329.1875 11617
329.25 6518
329.3125 2637
329.375 296
329.4375 3081
329.5 3081
329.5625 3081
329.625 3081
329.6875 3081
329.75 3081
329.8125 3081
329.875 3081
329.9375 3081
330 3081
330.0625 1693
330.125 4935
330.1875 5238
330.25 2248
330.3125 277
330.375 3081
330.4375 1747
330.5 5667
330.5625 6593
330.625 3081
330.6875 385
330.75 3081
330.8125 105
330.875 6521
330.9375 21391
331 32293
331.0625 37813
331.125 39571
331.1875 27426
331.25 9564
331.3125 1528
331.375 184
331.4375 3081
331.5 3081
331.5625 3081
331.625 3081
331.6875 3081
331.75 3081
331.8125 2864
331.875 6960
331.9375 8576
332 10319
332.0625 10867
332.125 8424
332.1875 7713
332.25 6607
332.3125 2910
332.375 494
332.4375 85
332.5 2910
332.5625 2910
332.625 2910
332.6875 2910
332.75 1815
332.8125 3863
332.875 2608
332.9375 2194
333 5304
333.0625 9118
333.125 12165
333.1875 10387
333.25 4254
333.3125 6420
333.375 12544
333.4375 8703
333.5 1814
333.5625 245
333.625 2245.5
333.6875 2245.5
333.75 2245.5
333.8125 2245.5
333.875 1220
333.9375 3957
334 7574
334.0625 8524
334.125 5856
334.1875 4137
334.25 3476
334.3125 1459
334.375 197
334.4375 2194
334.5 2194
334.5625 2194
334.625 2194
334.6875 2194
334.75 2194
334.8125 796
334.875 2297
334.9375 2416
335 1952
335.0625 5316
335.125 8170
335.1875 4877
335.25 847
335.3125 63
335.375 2416
335.4375 2416
335.5 2416
335.5625 2416
335.625 2416
335.6875 451
335.75 1165
335.8125 1038
335.875 734
335.9375 1159
336 1157
336.0625 5151
336.125 9992
336.1875 6818
336.25 1330
336.3125 147
336.375 1943
336.4375 1943
336.5 8466
336.5625 18096
336.625 12629
336.6875 4609
336.75 5853
336.8125 5627
336.875 6552
336.9375 13765
337 23970
337.0625 30103
337.125 23879
337.1875 11183
337.25 4530
337.3125 1943
337.375 283
337.4375 1737
337.5 1737
337.5625 1737
337.625 1737
337.6875 1737
337.75 1737
337.8125 1737
337.875 3458
337.9375 7583
338 5515
338.0625 1252
338.125 122
338.1875 3458
338.25 3458
338.3125 3458
338.375 3458
338.4375 3458
338.5 3458
338.5625 3458
338.625 809
338.6875 1724
338.75 1165
338.8125 1282
338.875 6611
338.9375 11381
339 7975
339.0625 6175
339.125 10763
339.1875 11350
339.25 6864
339.3125 5730
339.375 6899
339.4375 4497
339.5 915
339.5625 94
339.625 2051
339.6875 2051
339.75 2051
339.8125 2051
339.875 2051
339.9375 495
340 1750
340.0625 2159
340.125 1049
340.1875 126
340.25 1954.5
340.3125 1954.5
340.375 1954.5
340.4375 4634
340.5 13583
340.5625 14761
340.625 7363
340.6875 2486
340.75 1180
340.8125 306
340.875 2388.5
340.9375 379
341 5615
341.0625 10930
341.125 11669
341.1875 10685
341.25 6639
341.3125 1406
341.375 159
341.4375 2563
341.5 2563
341.5625 2563
341.625 2563
341.6875 2563
341.75 2563
341.8125 2563
341.875 2563
341.9375 486
342 2291
342.0625 10418
342.125 20128
342.1875 17526
342.25 6841
342.3125 1177
342.375 1337
342.4375 2640
342.5 6641
342.5625 10557
342.625 6965
342.6875 1289
342.75 138
342.8125 6654
342.875 17324
342.9375 20008
343 19602
343.0625 38830
343.125 80080
343.1875 113037
343.25 106782
343.3125 69084
343.375 30656
343.4375 9165
343.5 1360
343.5625 73
343.625 3574
343.6875 3574
343.75 3574
343.8125 3574
343.875 3574
343.9375 105
344 346
344.0625 384
344.125 7840
344.1875 22725
344.25 28245
344.3125 19480
344.375 8396
344.4375 1993
344.5 199
344.5625 5108
344.625 5108
344.6875 5108
344.75 5108
344.8125 5108
344.875 14656
344.9375 16534
345 10036
345.0625 5556
345.125 6108
345.1875 6680
345.25 3574
345.3125 599
345.375 566
345.4375 773
345.5 346
345.5625 2263
345.625 2180
345.6875 6381
345.75 6808
345.8125 3010
345.875 491
345.9375 63
346 2263
346.0625 2263
346.125 1863
346.1875 5586
346.25 9432
346.3125 10427
346.375 6540
346.4375 1796
346.5 8438
346.5625 17543
346.625 12164
346.6875 2460
346.75 282
346.8125 2391
346.875 2391
346.9375 7600
347 10087
347.0625 7825
347.125 4594
347.1875 2346
347.25 1070
347.3125 407
347.375 63
347.4375 4594
347.5 4594
347.5625 4594
347.625 358
347.6875 1121
347.75 1197
347.8125 441
347.875 2828
347.9375 4770
348 10041
348.0625 11372
348.125 14728
348.1875 15087
348.25 7456
348.3125 1689
348.375 197
348.4375 2346
348.5 2346
348.5625 5034
348.625 18452
348.6875 26266
348.75 17860
348.8125 6492
348.875 6308
348.9375 9949
349 13788
349.0625 17076
349.125 12136
349.1875 6957
349.25 7729
349.3125 6691
349.375 4895
349.4375 2828
349.5 554
349.5625 63
349.625 4661.5
349.6875 4661.5
349.75 4661.5
349.8125 1089
349.875 2968
349.9375 2933
350 1156
350.0625 135
350.125 5034
350.1875 5034
350.25 246
350.3125 652
350.375 597
350.4375 184
350.5 6400
350.5625 6400
350.625 6400
350.6875 6400
350.75 6400
350.8125 6400
350.875 6400
350.9375 1464
351 9689
351.0625 20841
351.125 42247
351.1875 57723
351.25 38880
351.3125 11513
351.375 6604
351.4375 8766
351.5 10002
351.5625 14948
351.625 19646
351.6875 13756
351.75 4553
351.8125 529
351.875 172
351.9375 3833
352 27829
352.0625 77148
352.125 105413
352.1875 78572
352.25 34969
352.3125 13790
352.375 8034
352.4375 8922
352.5 22942
352.5625 43549
352.625 43025
352.6875 20649
352.75 4529
352.8125 1096
352.875 3321
352.9375 11446
353 15495
353.0625 13127
353.125 13150
353.1875 13158
353.25 9246
353.3125 6803
353.375 5936
353.4375 3656
353.5 1096
353.5625 138
353.625 5936
353.6875 5936
353.75 1861
353.8125 9438
353.875 16129
353.9375 12229
354 11017
354.0625 20253
354.125 28967
354.1875 26606
354.25 13275
354.3125 2253
354.375 256
354.4375 3300
354.5 3300
354.5625 3300
354.625 3300
354.6875 3300
354.75 3300
354.8125 118
354.875 343
354.9375 2019
355 8589
355.0625 15895
355.125 23514
355.1875 26605
355.25 16123
355.3125 3547
355.375 346
355.4375 2235
355.5 2235
355.5625 2235
355.625 2235
355.6875 2235
355.75 2235
355.8125 2235
355.875 998
355.9375 3300
356 4026
356.0625 2235
356.125 635
356.1875 1477
356.25 3658
356.3125 3679
356.375 1515
356.4375 203
356.5 3039
356.5625 3039
356.625 3039
356.6875 98
356.75 272
356.8125 618
356.875 3039
356.9375 7696
357 8605
357.0625 4799
357.125 3899
357.1875 5380
357.25 3651
357.3125 925
357.375 69
357.4375 3540
357.5 3540
357.5625 3540
357.625 2233
357.6875 4679
357.75 3589
357.8125 1870
357.875 2928
357.9375 3801
358 3165
358.0625 17540
358.125 34119
358.1875 25758
358.25 10542
358.3125 7584
358.375 9997
358.4375 10823
358.5 5313
358.5625 841
358.625 3540
358.6875 10517
358.75 11674
358.8125 5402
358.875 8517
358.9375 17902
359 14566
359.0625 4465
359.125 2644
359.1875 6265
359.25 6881
359.3125 3136
359.375 534
359.4375 81
359.5 2644
359.5625 2644
359.625 2644
359.6875 2644
359.75 2644
359.8125 2644
359.875 2644
359.9375 2644
360 2089
360.0625 6318
360.125 6906
360.1875 3021
360.25 352
360.3125 2644
360.375 2644
360.4375 2644
360.5 2644
360.5625 2644
360.625 2644
360.6875 957
360.75 2124
360.8125 1538
360.875 1395
360.9375 4097
361 5325
361.0625 3809
361.125 2558
361.1875 1391
361.25 179
361.3125 2374
361.375 2374
361.4375 2374
361.5 2374
361.5625 2374
361.625 3821
361.6875 11634
361.75 12829
361.8125 5815
361.875 919
361.9375 119
362 2124
362.0625 2124
362.125 2124
362.1875 2124
362.25 2124
362.3125 2124
362.375 209
362.4375 619
362.5 819
362.5625 580
362.625 189
362.6875 2192
362.75 2192
362.8125 2192
362.875 2192
362.9375 6763
363 8480
363.0625 6487
363.125 6390
363.1875 6906
363.25 7141
363.3125 7521
363.375 4798
363.4375 1082
363.5 147
363.5625 2558
363.625 2558
363.6875 2558
363.75 2558
363.8125 2558
363.875 2558
363.9375 2558
364 2558
364.0625 2556
364.125 8051
364.1875 9159
364.25 4207
364.3125 531
364.375 4175.5
364.4375 4175.5
364.5 4175.5
364.5625 4175.5
364.625 4175.5
364.6875 4175.5
364.75 888
364.8125 4012
364.875 6405
364.9375 16558
365 37622
365.0625 42592
365.125 29613
365.1875 26426
365.25 24408
365.3125 11359
365.375 1754
365.4375 172
365.5 4012
365.5625 4012
365.625 4012
365.6875 4012
365.75 4012
365.8125 4012
365.875 7435
365.9375 19208
366 20182
366.0625 19728
366.125 21501
366.1875 12316
366.25 2174
366.3125 233
366.375 2855.5
366.4375 2855.5
366.5 2855.5
366.5625 2855.5
366.625 2855.5
366.6875 2855.5
366.75 2855.5
366.8125 393
366.875 4144
366.9375 8969
367 14017
367.0625 22444
367.125 23948
367.1875 13110
367.25 3483
367.3125 508
367.375 3155
367.4375 3155
367.5 3155
367.5625 3155
367.625 3155
367.6875 3155
367.75 3155
367.8125 527
367.875 1503
367.9375 1481
368 882
368.0625 886
368.125 695
368.1875 166
368.25 2174
368.3125 2174
368.375 3155
368.4375 10033
368.5 11508
368.5625 5428
368.625 865
368.6875 98
368.75 2380
368.8125 2380
368.875 2380
368.9375 1481
369 5764
369.0625 10081
369.125 9548
369.1875 5257
369.25 2380
369.3125 4675
369.375 9744
369.4375 9586
369.5 3986
369.5625 483
369.625 2380
369.6875 616
369.75 2296
369.8125 3467
369.875 2589
369.9375 919
370 108
370.0625 3155
370.125 3155
370.1875 3155
370.25 3155
370.3125 3155
370.375 3155
370.4375 3155
370.5 3155
370.5625 3155
370.625 3155
370.6875 3155
370.75 3155
370.8125 3155
370.875 1080
370.9375 3203
371 24388
371.0625 52086
371.125 57804
371.1875 49479
371.25 41101
371.3125 29419
371.375 18237
371.4375 13225
371.5 13977
371.5625 12067
371.625 10745
371.6875 9317
371.75 5641
371.8125 2116
371.875 246
371.9375 2393.5
372 1684
372.0625 3863
372.125 3495
372.1875 6424
372.25 11569
372.3125 9609
372.375 4019
372.4375 1519
372.5 1026
372.5625 855
372.625 2619
372.6875 5329
372.75 4157
372.8125 1168
372.875 157
372.9375 2296
373 2296
373.0625 1166
373.125 2666
373.1875 4010
373.25 6134
373.3125 5921
373.375 2491
373.4375 304
373.5 2296
373.5625 2296
373.625 632
373.6875 1870
373.75 2009
373.8125 872
373.875 1477
373.9375 3969
374 4200
