# Supplementary material for: Isotope pattern deconvolution for peptide mass spectrometry by non-negative least squares/least absolute deviation template matching
Source: BMC Bioinformatics. 2012 Nov 8;13:291. doi: 10.1186/1471-2105-13-291 (PMC3608065; doi:10.1186/1471-2105-13-291)
Supplement: Additional file 4 — Overlapping peptide signals. [file 1471-2105-13-291-S4.zip › overlaps/Analysis25.txt]

"V1" "V2"
329 25825
329.0625 21262
329.125 11156
329.1875 3692
329.25 3546
329.3125 2952
329.375 1038
329.4375 113
329.5 3374
329.5625 3374
329.625 3374
329.6875 3374
329.75 3374
329.8125 3374
329.875 4851
329.9375 10392
330 7273
330.0625 2047
330.125 1341
330.1875 830
330.25 157
330.3125 2323
330.375 7110
330.4375 7895
330.5 3613
330.5625 573
330.625 67
330.6875 3374
330.75 3374
330.8125 2222
330.875 6201
330.9375 6323
331 2621
331.0625 3374
331.125 6841
331.1875 5251
331.25 1403
331.3125 172
331.375 3374
331.4375 3374
331.5 3374
331.5625 3374
331.625 3374
331.6875 3374
331.75 3374
331.8125 3374
331.875 4197
331.9375 14591
332 17905
332.0625 11389
332.125 7094
332.1875 5911
332.25 5452
332.3125 5408
332.375 3064
332.4375 845
332.5 130
332.5625 3386
332.625 3386
332.6875 3386
332.75 3386
332.8125 553
332.875 2770
332.9375 5154
333 8820
333.0625 12520
333.125 10540
333.1875 8769
333.25 10032
333.3125 6618
333.375 1682
333.4375 216
333.5 3064
333.5625 3064
333.625 3064
333.6875 3064
333.75 3386
333.8125 7410
333.875 7031
333.9375 5818
334 7239
334.0625 7268
334.125 4202
334.1875 1160
334.25 400
334.3125 113
334.375 2388
334.4375 2388
334.5 2388
334.5625 2388
334.625 2388
334.6875 2388
334.75 2388
334.8125 2388
334.875 2388
334.9375 2371
335 10571
335.0625 14938
335.125 9662
335.1875 4970
335.25 3852
335.3125 2388
335.375 1346
335.4375 398
335.5 2944
335.5625 2944
335.625 2944
335.6875 2944
335.75 2944
335.8125 2944
335.875 2944
335.9375 2944
336 1713
336.0625 5473
336.125 6302
336.1875 2930
336.25 373
336.3125 2379.5
336.375 2379.5
336.4375 2379.5
336.5 2379.5
336.5625 2379.5
336.625 2379.5
336.6875 2379.5
336.75 2379.5
336.8125 1345
336.875 3241
336.9375 2958
337 1451
337.0625 648
337.125 179
337.1875 2287
337.25 2247
337.3125 4729
337.375 4431
337.4375 3165
337.5 1781
337.5625 314
337.625 45
337.6875 3550
337.75 7634
337.8125 7581
337.875 11382
337.9375 19694
338 20168
338.0625 11999
338.125 3883
338.1875 472
338.25 2287
338.3125 2287
338.375 2287
338.4375 7676
338.5 9196
338.5625 4627
338.625 1815
338.6875 2218
338.75 1711
338.8125 620
338.875 128
338.9375 3823
339 8764
339.0625 7833
339.125 4499
339.1875 2839
339.25 1099
339.3125 152
339.375 2200.5
339.4375 2200.5
339.5 2200.5
339.5625 2200.5
339.625 2200.5
339.6875 2200.5
339.75 2200.5
339.8125 2200.5
339.875 986
339.9375 3081
340 6172
340.0625 7790
340.125 8082
340.1875 9167
340.25 9880
340.3125 7672
340.375 5119
340.4375 3786
340.5 2183
340.5625 312
340.625 1815
340.6875 1815
340.75 690
340.8125 1526
340.875 1098
340.9375 1827
341 6668
341.0625 15307
341.125 20596
341.1875 15174
341.25 5496
341.3125 906
341.375 83
341.4375 2168
341.5 2168
341.5625 2168
341.625 2168
341.6875 2168
341.75 2168
341.8125 2168
341.875 632
341.9375 1629
342 1513
342.0625 3554
342.125 7633
342.1875 7142
342.25 3111
342.3125 821
342.375 123
342.4375 1990
342.5 293
342.5625 2237
342.625 3770
342.6875 2225
342.75 286
342.8125 1629
342.875 1629
342.9375 301
343 1166
343.0625 6974
343.125 22445
343.1875 41288
343.25 55053
343.3125 63791
343.375 56737
343.4375 31468
343.5 10167
343.5625 2552
343.625 310
343.6875 2155
343.75 2155
343.8125 2155
343.875 2155
343.9375 2155
344 831
344.0625 2153
344.125 2157
344.1875 1020
344.25 1217
344.3125 2935
344.375 3647
344.4375 3360
344.5 2895
344.5625 1459
344.625 194
344.6875 2231
344.75 2231
344.8125 2231
344.875 2231
344.9375 1546
345 9063
345.0625 16601
345.125 15530
345.1875 16941
345.25 21566
345.3125 15136
345.375 4571
345.4375 670
345.5 65
345.5625 2233.5
345.625 2233.5
345.6875 2233.5
345.75 944
345.8125 3175
345.875 3987
345.9375 2175
346 4873
346.0625 11494
346.125 13861
346.1875 10747
346.25 5279
346.3125 1029
346.375 122
346.4375 2591
346.5 2591
346.5625 2591
346.625 2591
346.6875 2591
346.75 186
346.8125 905
346.875 2292
346.9375 4192
347 10247
347.0625 14726
347.125 11926
347.1875 7879
347.25 4548
347.3125 1018
347.375 120
347.4375 2591
347.5 2591
347.5625 2591
347.625 543
347.6875 5517
347.75 9901
347.8125 6193
347.875 1044
347.9375 105
348 2883
348.0625 1723
348.125 3696
348.1875 2591
348.25 4279
348.3125 8659
348.375 6819
348.4375 1935
348.5 1563
348.5625 3861
348.625 4196
348.6875 2344
348.75 1108
348.8125 1112
348.875 1909
348.9375 5560
349 11808
349.0625 15212
349.125 13846
349.1875 10042
349.25 6491
349.3125 5100
349.375 3587
349.4375 1245
349.5 140
349.5625 3587
349.625 3587
349.6875 3587
349.75 3587
349.8125 4243
349.875 10116
349.9375 8794
350 3352
350.0625 1964
350.125 6610
350.1875 10350
350.25 6365
350.3125 1285
350.375 143
350.4375 4196
350.5 4196
350.5625 4196
350.625 4196
350.6875 1085
350.75 2994
350.8125 2987
350.875 2636
350.9375 4578
351 6310
351.0625 5117
351.125 5023
351.1875 7390
351.25 6485
351.3125 2399
351.375 4023
351.4375 11569
351.5 19438
351.5625 25126
351.625 23131
351.6875 19159
351.75 21240
351.8125 22586
351.875 20762
351.9375 15427
352 9847
352.0625 8933
352.125 7873
352.1875 6173
352.25 4309
352.3125 1357
352.375 146
352.4375 3569
352.5 3569
352.5625 3569
352.625 3569
352.6875 254
352.75 2319
352.8125 4067
352.875 2455
352.9375 1270
353 8331
353.0625 15025
353.125 9978
353.1875 2183
353.25 271
353.3125 1342
353.375 6619
353.4375 11271
353.5 8567
353.5625 2804
353.625 317
353.6875 4161
353.75 1579
353.8125 8338
353.875 12636
353.9375 7241
354 1213
354.0625 1680
354.125 3525
354.1875 2803
354.25 3569
354.3125 6084
354.375 4255
354.4375 922
354.5 2107
354.5625 4345
354.625 6007
354.6875 9492
354.75 10617
354.8125 8423
354.875 8530
354.9375 12605
355 17647
355.0625 15446
355.125 8712
355.1875 7446
355.25 7870
355.3125 4896
355.375 1586
355.4375 169
355.5 4345
355.5625 4345
355.625 4345
355.6875 3769
355.75 8131
355.8125 5762
355.875 1239
355.9375 3710
356 11390
356.0625 13327
356.125 6596
356.1875 1153
356.25 78
356.3125 1137
356.375 4999
356.4375 8128
356.5 10649
356.5625 11804
356.625 7126
356.6875 1484
356.75 177
356.8125 3555
356.875 8442
356.9375 10564
357 10337
357.0625 9577
357.125 11017
357.1875 11987
357.25 7487
357.3125 2583
357.375 584
357.4375 101
357.5 4728.5
357.5625 4728.5
357.625 4728.5
357.6875 2090
357.75 4458
357.8125 3092
357.875 1969
357.9375 5053
358 6371
358.0625 3285
358.125 547
358.1875 71
358.25 4687
358.3125 4687
358.375 4687
358.4375 4687
358.5 4687
358.5625 1799
358.625 5450
358.6875 5988
358.75 7803
358.8125 17061
358.875 19552
358.9375 9404
359 4419
359.0625 6339
359.125 5693
359.1875 3864
359.25 16380
359.3125 30419
359.375 20417
359.4375 5202
359.5 8014
359.5625 12040
359.625 7466
359.6875 1544
359.75 167
359.8125 3071
359.875 3071
359.9375 3071
360 3071
360.0625 3071
360.125 3050
360.1875 10661
360.25 13136
360.3125 6599
360.375 1095
360.4375 134
360.5 2522.5
360.5625 2522.5
360.625 2522.5
360.6875 2522.5
360.75 2522.5
360.8125 2522.5
360.875 2522.5
360.9375 2522.5
361 4916
361.0625 14016
361.125 14996
361.1875 8239
361.25 3874
361.3125 2131
361.375 1498
361.4375 3392
361.5 8622
361.5625 11023
361.625 6119
361.6875 1175
361.75 138
361.8125 1563
361.875 407
361.9375 927
362 700
362.0625 154
362.125 1563
362.1875 788
362.25 2408
362.3125 2676
362.375 1209
362.4375 156
362.5 1498
362.5625 1498
362.625 1563
362.6875 3372
362.75 2382
362.8125 502
362.875 2637
362.9375 5514
363 3820
363.0625 763
363.125 334
363.1875 658
363.25 729
363.3125 2856
363.375 5148
363.4375 3273
363.5 522
363.5625 52
363.625 1176
363.6875 1176
363.75 1176
363.8125 1176
363.875 1176
363.9375 1176
364 1176
364.0625 2323
364.125 5368
364.1875 6511
364.25 8013
364.3125 9234
364.375 6860
364.4375 3005
364.5 621
364.5625 71
364.625 2001
364.6875 2001
364.75 1265
364.8125 10855
364.875 25233
364.9375 37627
365 45136
365.0625 39723
365.125 27202
365.1875 18760
365.25 10606
365.3125 3972
365.375 1176
365.4375 154
365.5 235
365.5625 1289
365.625 2001
365.6875 1159
365.75 167
365.8125 2664
365.875 2664
365.9375 1667
366 7678
366.0625 17924
366.125 21536
366.1875 12601
366.25 3010
366.3125 309
366.375 2328
366.4375 2328
366.5 2328
366.5625 2328
366.625 2328
366.6875 2328
366.75 2328
366.8125 6172
366.875 16046
366.9375 18464
367 19332
367.0625 31601
367.125 39776
367.1875 27103
367.25 8714
367.3125 1543
367.375 656
367.4375 522
367.5 172
367.5625 2001
367.625 2001
367.6875 6340
367.75 15113
367.8125 12693
367.875 4095
367.9375 607
368 52
368.0625 1537
368.125 4698
368.1875 5242
368.25 2457
368.3125 435
368.375 56
368.4375 3010
368.5 3010
368.5625 3010
368.625 3010
368.6875 3010
368.75 3010
368.8125 2328
368.875 7193
368.9375 10969
369 14279
369.0625 14776
369.125 8656
369.1875 2266
369.25 285
369.3125 5338
369.375 14681
369.4375 14709
369.5 6060
369.5625 950
369.625 112
369.6875 2910
369.75 2910
369.8125 2910
369.875 2910
369.9375 2910
370 2910
370.0625 2910
370.125 2910
370.1875 2910
370.25 1767
370.3125 4086
370.375 3265
370.4375 938
370.5 108
370.5625 2016.5
370.625 2016.5
370.6875 2016.5
370.75 2016.5
370.8125 2016.5
370.875 2016.5
370.9375 578
371 2910
371.0625 9850
371.125 22538
371.1875 27292
371.25 22030
371.3125 18792
371.375 13857
371.4375 5237
371.5 1123
371.5625 133
371.625 2212
371.6875 2212
371.75 2212
371.8125 2212
371.875 2212
371.9375 6848
372 17468
372.0625 16658
372.125 7214
372.1875 1759
372.25 7372
372.3125 19176
372.375 19914
372.4375 10180
372.5 3239
372.5625 685
372.625 65
372.6875 404
372.75 1240
372.8125 1383
372.875 628
372.9375 1575
373 6285
373.0625 10743
373.125 10765
373.1875 7207
373.25 2909
373.3125 451
373.375 52
373.4375 2158
373.5 2158
373.5625 2158
373.625 2158
373.6875 2158
373.75 2158
373.8125 529
373.875 2158
373.9375 2970
374 1630
