# Supplementary material for: Isotope pattern deconvolution for peptide mass spectrometry by non-negative least squares/least absolute deviation template matching
Source: BMC Bioinformatics. 2012 Nov 8;13:291. doi: 10.1186/1471-2105-13-291 (PMC3608065; doi:10.1186/1471-2105-13-291)
Supplement: Additional file 4 — Overlapping peptide signals. [file 1471-2105-13-291-S4.zip › overlaps/Analysis39.txt]

"V1" "V2"
329 12815
329.0625 25571
329.125 44222
329.1875 48390
329.25 26876
329.3125 6967
329.375 1771
329.4375 177
329.5 7284
329.5625 7284
329.625 9703
329.6875 36583
329.75 49743
329.8125 29628
329.875 7284
329.9375 908
330 7284
330.0625 2427
330.125 8260
330.1875 15428
330.25 19981
330.3125 16315
330.375 7103
330.4375 1447
330.5 174
330.5625 3735
330.625 8062
330.6875 5733
330.75 1261
330.8125 152
330.875 7167
330.9375 4524
331 20939
331.0625 44549
331.125 47997
331.1875 29641
331.25 17204
331.3125 11892
331.375 4287
331.4375 531
331.5 4524
331.5625 4524
331.625 4524
331.6875 4524
331.75 4524
331.8125 4524
331.875 4524
331.9375 4524
332 3562
332.0625 12699
332.125 19632
332.1875 16329
332.25 7231
332.3125 1280
332.375 4810
332.4375 4810
332.5 4810
332.5625 4810
332.625 4810
332.6875 4810
332.75 4810
332.8125 12354
332.875 42257
332.9375 60861
333 51118
333.0625 31379
333.125 21875
333.1875 20059
333.25 12634
333.3125 3242
333.375 1618
333.4375 4093
333.5 4810
333.5625 2267
333.625 284
333.6875 5495
333.75 5495
333.8125 5495
333.875 5495
333.9375 5495
334 1944
334.0625 6537
334.125 7797
334.1875 3700
334.25 450
334.3125 5257
334.375 5257
334.4375 5257
334.5 5257
334.5625 5257
334.625 14789
334.6875 32723
334.75 24904
334.8125 7733
334.875 2501
334.9375 5549
335 18982
335.0625 30981
335.125 28091
335.1875 18679
335.25 11792
335.3125 5441
335.375 1032
335.4375 129
335.5 5257
335.5625 5257
335.625 5257
335.6875 5257
335.75 5257
335.8125 4448
335.875 13329
335.9375 14506
336 9466
336.0625 7388
336.125 5257
336.1875 5334
336.25 7317
336.3125 4352
336.375 765
336.4375 90
336.5 7352.5
336.5625 7352.5
336.625 7352.5
336.6875 4756
336.75 17688
336.8125 22690
336.875 19952
336.9375 25811
337 35576
337.0625 37354
337.125 30515
337.1875 23228
337.25 18181
337.3125 8662
337.375 1270
337.4375 5945
337.5 5945
337.5625 5945
337.625 5945
337.6875 5945
337.75 5945
337.8125 5945
337.875 4565
337.9375 17716
338 24318
338.0625 14362
338.125 3384
338.1875 427
338.25 6696.5
338.3125 6696.5
338.375 6696.5
338.4375 6696.5
338.5 6696.5
338.5625 6696.5
338.625 6696.5
338.6875 6696.5
338.75 16489
338.8125 34930
338.875 24236
338.9375 5945
339 6954
339.0625 15118
339.125 16069
339.1875 10550
339.25 9689
339.3125 13738
339.375 14294
339.4375 7906
339.5 1539
339.5625 170
339.625 3367
339.6875 10023
339.75 10827
339.8125 4709
339.875 568
339.9375 2053
340 5835
340.0625 13821
340.125 22294
340.1875 18339
340.25 6439
340.3125 758
340.375 5945
340.4375 5945
340.5 5945
340.5625 5945
340.625 5945
340.6875 5945
340.75 5945
340.8125 2782
340.875 7169
340.9375 6766
341 2647
341.0625 1421
341.125 2146
341.1875 1414
341.25 206
341.3125 4022
341.375 4022
341.4375 4022
341.5 4022
341.5625 4022
341.625 4022
341.6875 4022
341.75 4022
341.8125 4022
341.875 2633
341.9375 6801
342 6236
342.0625 9702
342.125 16226
342.1875 14471
342.25 13882
342.3125 15437
342.375 9021
342.4375 2317
342.5 218
342.5625 6198
342.625 6198
342.6875 6198
342.75 6198
342.8125 6198
342.875 109
342.9375 925
343 13306
343.0625 34842
343.125 47383
343.1875 71522
343.25 114216
343.3125 131166
343.375 104546
343.4375 57766
343.5 19753
343.5625 4022
343.625 451
343.6875 8457
343.75 8457
343.8125 8457
343.875 8457
343.9375 532
344 4031
344.0625 10850
344.125 15507
344.1875 13179
344.25 18299
344.3125 27718
344.375 20347
344.4375 6160
344.5 1222
344.5625 7054.5
344.625 7054.5
344.6875 7054.5
344.75 7054.5
344.8125 12415
344.875 38859
344.9375 54081
345 45633
345.0625 38341
345.125 47108
345.1875 46085
345.25 29195
345.3125 19086
345.375 13443
345.4375 6216
345.5 2027
345.5625 209
345.625 5379
345.6875 5379
345.75 5379
345.8125 5379
345.875 5379
345.9375 5379
346 5379
346.0625 5379
346.125 5379
346.1875 5379
346.25 5379
346.3125 5379
346.375 5379
346.4375 5379
346.5 5379
346.5625 5379
346.625 5379
346.6875 5379
346.75 5379
346.8125 5379
346.875 5379
346.9375 2981
347 7893
347.0625 18371
347.125 33278
347.1875 36457
347.25 24871
347.3125 11582
347.375 4462
347.4375 4720
347.5 4820
347.5625 2088
347.625 270
347.6875 4876
347.75 4876
347.8125 4876
347.875 4876
347.9375 1750
348 5094
348.0625 5379
348.125 2276
348.1875 3221
348.25 9247
348.3125 10467
348.375 4876
348.4375 769
348.5 8717
348.5625 29579
348.625 44147
348.6875 41220
348.75 27200
348.8125 10691
348.875 1547
348.9375 566
349 894
349.0625 621
349.125 109
349.1875 5379
349.25 5379
349.3125 5379
349.375 5379
349.4375 5379
349.5 5379
349.5625 5379
349.625 5379
349.6875 5379
349.75 5379
349.8125 5379
349.875 5379
349.9375 5379
350 5379
350.0625 5379
350.125 5379
350.1875 5379
350.25 5379
350.3125 5379
350.375 5379
350.4375 3624
350.5 25459
350.5625 56890
350.625 56552
350.6875 25691
350.75 4690
350.8125 4199
350.875 21728
350.9375 60410
351 159241
351.0625 358466
351.125 561552
351.1875 529831
351.25 296831
351.3125 127676
351.375 68421
351.4375 49192
351.5 84026
351.5625 139615
351.625 174838
351.6875 146449
351.75 69176
351.8125 20012
351.875 35868
351.9375 139339
352 300071
352.0625 416738
352.125 456732
352.1875 406015
352.25 281279
352.3125 154991
352.375 65483
352.4375 29171
352.5 47516
352.5625 91942
352.625 121203
352.6875 97196
352.75 43667
352.8125 8877
352.875 1337
352.9375 9945
353 35514
353.0625 49094
353.125 51551
353.1875 54215
353.25 34613
353.3125 24721
353.375 40298
353.4375 31720
353.5 9539
353.5625 1557
353.625 219
353.6875 8944
353.75 8944
353.8125 8944
353.875 8944
353.9375 8944
354 896
354.0625 1942
354.125 1353
354.1875 240
354.25 4627.5
354.3125 4627.5
354.375 4627.5
354.4375 3787
354.5 9011
354.5625 7512
354.625 2327
354.6875 266
354.75 3787
354.8125 567
354.875 10172
354.9375 23203
355 37406
355.0625 44733
355.125 30727
355.1875 29431
355.25 45543
355.3125 35963
355.375 14592
355.4375 4510
355.5 511
355.5625 2327
355.625 2327
355.6875 2327
355.75 2327
355.8125 348
355.875 1029
355.9375 1047
356 368
356.0625 3176
356.125 3176
356.1875 1351
356.25 4745
356.3125 6287
356.375 3840
356.4375 1074
356.5 145
356.5625 3840
356.625 3840
356.6875 3840
356.75 3840
356.8125 3840
356.875 1304
356.9375 6825
357 17894
357.0625 35217
357.125 57984
357.1875 73949
357.25 77668
357.3125 66439
357.375 38286
357.4375 12404
357.5 2772
357.5625 396
357.625 3726
357.6875 3726
357.75 3726
357.8125 889
357.875 3580
357.9375 34454
358 65609
358.0625 44055
358.125 20577
358.1875 44173
358.25 60636
358.3125 41408
358.375 15209
358.4375 3612
358.5 307
358.5625 7285.5
358.625 7285.5
358.6875 7285.5
358.75 7285.5
358.8125 7285.5
358.875 3146
358.9375 8788
359 12196
359.0625 22350
359.125 33525
359.1875 24970
359.25 22356
359.3125 31736
359.375 21143
359.4375 4132
359.5 477
359.5625 3612
359.625 3612
359.6875 1512
359.75 3294
359.8125 2315
359.875 422
359.9375 4963
360 4963
360.0625 4963
360.125 8867
360.1875 22770
360.25 21093
360.3125 7746
360.375 951
360.4375 3317
360.5 3317
360.5625 5548
360.625 16693
360.6875 18248
360.75 9449
360.8125 4966
360.875 9051
360.9375 12444
361 7942
361.0625 1770
361.125 209
361.1875 4132
361.25 839
361.3125 2412
361.375 2393
361.4375 818
361.5 3317
361.5625 3317
361.625 3317
361.6875 3317
361.75 3317
361.8125 3317
361.875 3317
361.9375 3317
362 3317
362.0625 511
362.125 4963
362.1875 15213
362.25 18740
362.3125 10220
362.375 3317
362.4375 2054
362.5 794
362.5625 85
362.625 4963
362.6875 4963
362.75 4963
362.8125 4963
362.875 2866
362.9375 10879
363 24354
363.0625 31706
363.125 31070
363.1875 43541
363.25 53006
363.3125 32684
363.375 8520
363.4375 945
363.5 4725
363.5625 13970
363.625 15002
363.6875 6489
363.75 783
363.8125 6157.5
363.875 12540
363.9375 33431
364 32614
364.0625 30887
364.125 38953
364.1875 24554
364.25 4193
364.3125 481
364.375 6413.5
364.4375 6413.5
364.5 6413.5
364.5625 6413.5
364.625 6413.5
364.6875 6413.5
364.75 6413.5
364.8125 304
364.875 7209
364.9375 18247
365 19456
365.0625 18048
365.125 21047
365.1875 16233
365.25 6888
365.3125 2517
365.375 678
365.4375 5221
365.5 5221
365.5625 5221
365.625 5221
365.6875 5221
365.75 5221
365.8125 5221
365.875 5221
365.9375 5221
366 4031
366.0625 11263
366.125 12052
366.1875 5826
366.25 1167
366.3125 13408
366.375 38573
366.4375 40445
366.5 17536
366.5625 2836
366.625 1458
366.6875 5221
366.75 8172
366.8125 6338
366.875 5453
366.9375 14899
367 23404
367.0625 15843
367.125 3954
367.1875 451
367.25 4558
367.3125 4558
367.375 4558
367.4375 4558
367.5 4558
367.5625 4558
367.625 4558
367.6875 1342
367.75 2960
367.8125 2125
367.875 412
367.9375 4013
368 3426
368.0625 12648
368.125 21086
368.1875 18641
368.25 8288
368.3125 1447
368.375 174
368.4375 3995
368.5 3995
368.5625 3995
368.625 3995
368.6875 3995
368.75 3995
368.8125 3995
368.875 4831
368.9375 23246
369 50557
369.0625 53339
369.125 25545
369.1875 5110
369.25 3995
369.3125 4285
369.375 2028
369.4375 211
369.5 4436
369.5625 4436
369.625 4436
369.6875 4436
369.75 4436
369.8125 4436
369.875 4436
369.9375 4436
370 4436
370.0625 7609
370.125 21073
370.1875 21262
370.25 8813
370.3125 1363
370.375 155
370.4375 1719
370.5 4656
370.5625 4587
370.625 1819
370.6875 225
370.75 5110
370.8125 2206
370.875 7729
370.9375 10759
371 27528
371.0625 63603
371.125 70437
371.1875 47558
371.25 48619
371.3125 71188
371.375 70880
371.4375 53987
371.5 43130
371.5625 28947
371.625 11367
371.6875 3611
371.75 368
371.8125 4034.5
371.875 4034.5
371.9375 474
372 5030
372.0625 19593
372.125 28318
372.1875 18165
372.25 9947
372.3125 22188
372.375 31271
372.4375 19873
372.5 7121
372.5625 4052
372.625 1515
372.6875 153
372.75 1155
372.8125 3592
372.875 4017
372.9375 1791
373 2067
373.0625 4639
373.125 7750
373.1875 9189
373.25 5479
373.3125 890
373.375 152
373.4375 289
373.5 152
373.5625 4052
373.625 4052
373.6875 3755
373.75 10767
373.8125 11361
373.875 4963
373.9375 697
