# Supplementary material for: Isotope pattern deconvolution for peptide mass spectrometry by non-negative least squares/least absolute deviation template matching
Source: BMC Bioinformatics. 2012 Nov 8;13:291. doi: 10.1186/1471-2105-13-291 (PMC3608065; doi:10.1186/1471-2105-13-291)
Supplement: Additional file 4 — Overlapping peptide signals. [file 1471-2105-13-291-S4.zip › overlaps/Analysis26.txt]

"V1" "V2"
329 19423
329.0625 40357
329.125 49614
329.1875 46626
329.25 27271
329.3125 5435
329.375 549
329.4375 4249
329.5 4249
329.5625 4249
329.625 4249
329.6875 3261
329.75 7270
329.8125 5464
329.875 1368
329.9375 151
330 682
330.0625 3170
330.125 10190
330.1875 19756
330.25 21895
330.3125 13781
330.375 4701
330.4375 665
330.5 4249
330.5625 4249
330.625 4249
330.6875 4249
330.75 4249
330.8125 4249
330.875 974
330.9375 7266
331 16980
331.0625 17167
331.125 14837
331.1875 25032
331.25 28207
331.3125 13600
331.375 2282
331.4375 296
331.5 3261
331.5625 3261
331.625 3261
331.6875 3261
331.75 1343
331.8125 4249
331.875 4828
331.9375 2190
332 4495
332.0625 12444
332.125 13279
332.1875 5705
332.25 686
332.3125 3777.5
332.375 3777.5
332.4375 3777.5
332.5 3777.5
332.5625 3777.5
332.625 3777.5
332.6875 3777.5
332.75 5726
332.8125 12229
332.875 13371
332.9375 16126
333 15690
333.0625 6753
333.125 843
333.1875 255
333.25 2142
333.3125 3755
333.375 2330
333.4375 355
333.5 2306
333.5625 2306
333.625 2306
333.6875 2306
333.75 2306
333.8125 2306
333.875 760
333.9375 2706
334 3800
334.0625 5555
334.125 6985
334.1875 4043
334.25 511
334.3125 2037
334.375 2037
334.4375 2037
334.5 2037
334.5625 2037
334.625 2037
334.6875 2037
334.75 2037
334.8125 2037
334.875 2037
334.9375 6878
335 14318
335.0625 9469
335.125 1631
335.1875 194
335.25 1858.5
335.3125 1858.5
335.375 1858.5
335.4375 1858.5
335.5 1858.5
335.5625 1858.5
335.625 1858.5
335.6875 1858.5
335.75 1858.5
335.8125 1858.5
335.875 1858.5
335.9375 1858.5
336 1858.5
336.0625 1858.5
336.125 1858.5
336.1875 1858.5
336.25 1858.5
336.3125 1858.5
336.375 1858.5
336.4375 1858.5
336.5 1858.5
336.5625 1858.5
336.625 1858.5
336.6875 1858.5
336.75 1858.5
336.8125 1858.5
336.875 1858.5
336.9375 1996
337 5607
337.0625 7033
337.125 6119
337.1875 4261
337.25 1721
337.3125 227
337.375 1669.5
337.4375 1669.5
337.5 1669.5
337.5625 1669.5
337.625 1669.5
337.6875 1669.5
337.75 1669.5
337.8125 1669.5
337.875 1669.5
337.9375 1669.5
338 3774
338.0625 8232
338.125 5978
338.1875 1404
338.25 177
338.3125 180
338.375 564
338.4375 601
338.5 1708
338.5625 3111
338.625 2037
338.6875 290
338.75 1708
338.8125 1708
338.875 1708
338.9375 1505
339 6106
339.0625 12045
339.125 12392
339.1875 6102
339.25 1087
339.3125 127
339.375 2068
339.4375 598
339.5 1269
339.5625 2945
339.625 6048
339.6875 6069
339.75 2494
339.8125 291
339.875 5227
339.9375 12844
340 12433
340.0625 6303
340.125 2099
340.1875 232
340.25 2824
340.3125 2824
340.375 2824
340.4375 2824
340.5 2824
340.5625 2824
340.625 2111
340.6875 4608
340.75 3354
340.8125 795
340.875 1023
340.9375 5241
341 11821
341.0625 13166
341.125 12312
341.1875 14504
341.25 11877
341.3125 5341
341.375 2703
341.4375 1420
341.5 9193
341.5625 36787
341.625 50554
341.6875 28190
341.75 5299
341.8125 604
341.875 7417
341.9375 10105
342 25838
342.0625 29495
342.125 34329
342.1875 40383
342.25 25943
342.3125 7011
342.375 987
342.4375 5555
342.5 14674
342.5625 19417
342.625 21488
342.6875 18665
342.75 8377
342.8125 4199
342.875 12658
342.9375 26437
343 40709
343.0625 44842
343.125 36124
343.1875 28545
343.25 36907
343.3125 42347
343.375 24832
343.4375 6155
343.5 7823
343.5625 11840
343.625 7118
343.6875 1257
343.75 168
343.8125 7204.5
343.875 7204.5
343.9375 7204.5
344 7204.5
344.0625 4951
344.125 17162
344.1875 26488
344.25 23220
344.3125 11996
344.375 3228
344.4375 358
344.5 7411
344.5625 7411
344.625 7411
344.6875 7411
344.75 7411
344.8125 7411
344.875 2342
344.9375 10193
345 17579
345.0625 15331
345.125 7106
345.1875 1709
345.25 2148
345.3125 7749
345.375 15054
345.4375 15300
345.5 7291
345.5625 1100
345.625 102
345.6875 3227
345.75 3227
345.8125 707
345.875 2329
345.9375 7908
346 12288
346.0625 7750
346.125 1504
346.1875 291
346.25 11593
346.3125 23816
346.375 15899
346.4375 7531
346.5 9806
346.5625 6056
346.625 836
346.6875 3120
346.75 3120
346.8125 3120
346.875 3120
346.9375 3120
347 804
347.0625 1720
347.125 1172
347.1875 194
347.25 2148
347.3125 2148
347.375 2148
347.4375 4659
347.5 17981
347.5625 23507
347.625 12247
347.6875 1986
347.75 253
347.8125 1853
347.875 1853
347.9375 1853
348 1853
348.0625 3227
348.125 7820
348.1875 6686
348.25 9026
348.3125 22252
348.375 25405
348.4375 12056
348.5 3127
348.5625 3113
348.625 2803
348.6875 7279
348.75 13150
348.8125 9181
348.875 2098
348.9375 246
349 2152
349.0625 409
349.125 866
349.1875 579
349.25 89
349.3125 2724
349.375 2724
349.4375 2724
349.5 2724
349.5625 135
349.625 702
349.6875 980
349.75 444
349.8125 2863
349.875 7309
349.9375 6631
350 2274
350.0625 2206
350.125 4679
350.1875 3883
350.25 1265
350.3125 197
350.375 3113
350.4375 3113
350.5 2412
350.5625 6645
350.625 6639
350.6875 2645
350.75 434
350.8125 3942
350.875 36115
350.9375 129285
351 324865
351.0625 505614
351.125 542501
351.1875 445929
351.25 275743
351.3125 145473
351.375 106947
351.4375 84902
351.5 88703
351.5625 118260
351.625 113456
351.6875 63887
351.75 29374
351.8125 23378
351.875 21937
351.9375 32787
352 44644
352.0625 47579
352.125 52434
352.1875 51027
352.25 34047
352.3125 15621
352.375 6200
352.4375 3381
352.5 919
352.5625 116
352.625 10434.5
352.6875 10434.5
352.75 2593
352.8125 7915
352.875 10787
352.9375 8093
353 3663
353.0625 1708
353.125 6293
353.1875 13548
353.25 25564
353.3125 34543
353.375 23761
353.4375 6222
353.5 670
353.5625 6886
353.625 6886
353.6875 1991
353.75 6156
353.8125 6886
353.875 3106
353.9375 5715
354 22219
354.0625 31839
354.125 19347
354.1875 10082
354.25 17915
354.3125 19745
354.375 9259
354.4375 5714
354.5 15301
354.5625 19575
354.625 11018
354.6875 3133
354.75 1394
354.8125 515
354.875 5455
354.9375 16027
355 18588
355.0625 31294
355.125 61667
355.1875 73307
355.25 51788
355.3125 21180
355.375 3269
355.4375 296
355.5 4408.5
355.5625 4408.5
355.625 4408.5
355.6875 4408.5
355.75 4408.5
355.8125 4408.5
355.875 4408.5
355.9375 3496
356 7315
356.0625 4786
356.125 679
356.1875 4031
356.25 4031
356.3125 4031
356.375 4031
356.4375 3499
356.5 7529
356.5625 5330
356.625 1163
356.6875 482
356.75 1127
356.8125 1262
356.875 4031
356.9375 7609
357 12255
357.0625 18554
357.125 18421
357.1875 11231
357.25 4817
357.3125 856
357.375 4817
357.4375 4817
357.5 4817
357.5625 194
357.625 627
357.6875 685
357.75 258
357.8125 3497.5
357.875 3497.5
357.9375 3410
358 16799
358.0625 32250
358.125 29465
358.1875 12279
358.25 1601
358.3125 3454.5
358.375 3454.5
358.4375 3454.5
358.5 5450
358.5625 14785
358.625 14581
358.6875 11827
358.75 14647
358.8125 11085
358.875 5898
358.9375 9850
359 12709
359.0625 8087
359.125 2924
359.1875 17065
359.25 34034
359.3125 29401
359.375 18833
359.4375 11429
359.5 2844
359.5625 334
359.625 3784
359.6875 652
359.75 1837
359.8125 1788
359.875 598
359.9375 4158
360 1970
360.0625 5836
360.125 9233
360.1875 8790
360.25 4158
360.3125 460
360.375 3582
360.4375 3582
360.5 3582
360.5625 3582
360.625 3582
360.6875 3582
360.75 3582
360.8125 3582
360.875 3582
360.9375 3582
361 3582
361.0625 3582
361.125 3582
361.1875 3582
361.25 3582
361.3125 178
361.375 6472
361.4375 12938
361.5 8464
361.5625 1516
361.625 210
361.6875 2884
361.75 2884
361.8125 2884
361.875 2884
361.9375 2884
362 2884
362.0625 2884
362.125 2884
362.1875 2884
362.25 1886
362.3125 6075
362.375 6965
362.4375 3148
362.5 344
362.5625 2352
362.625 2352
362.6875 2352
362.75 2352
362.8125 3078
362.875 8644
362.9375 12449
363 12408
363.0625 7951
363.125 3314
363.1875 3582
363.25 6914
363.3125 7882
363.375 4211
363.4375 663
363.5 3256
363.5625 3256
363.625 3256
363.6875 3256
363.75 3256
363.8125 3256
363.875 3256
363.9375 3256
364 742
364.0625 9811
364.125 18625
364.1875 12339
364.25 3256
364.3125 2510
364.375 2219
364.4375 860
364.5 89
364.5625 3256
364.625 1137
364.6875 2352
364.75 2212
364.8125 19016
364.875 40339
364.9375 47150
365 62330
365.0625 74272
365.125 65556
365.1875 62303
365.25 51987
365.3125 24149
365.375 4855
365.4375 583
365.5 4353.5
365.5625 2379
365.625 7946
365.6875 9450
365.75 4496
365.8125 562
365.875 4855
365.9375 1599
366 7501
366.0625 12656
366.125 10998
366.1875 5939
366.25 2120
366.3125 255
366.375 6289.5
366.4375 6289.5
366.5 6289.5
366.5625 6289.5
366.625 6289.5
366.6875 6289.5
366.75 6289.5
366.8125 6640
366.875 15292
366.9375 17371
367 15328
367.0625 38088
367.125 63316
367.1875 44005
367.25 11569
367.3125 9020
367.375 13372
367.4375 9124
367.5 1839
367.5625 180
367.625 5902
367.6875 5902
367.75 5902
367.8125 5902
367.875 416
367.9375 956
368 12402
368.0625 29681
368.125 26857
368.1875 9815
368.25 1501
368.3125 152
368.375 6908
368.4375 6908
368.5 6908
368.5625 6908
368.625 6908
368.6875 6908
368.75 6908
368.8125 2149
368.875 4681
368.9375 6978
369 8574
369.0625 8008
369.125 13908
369.1875 22409
369.25 17016
369.3125 5480
369.375 625
369.4375 6943
369.5 6943
369.5625 6943
369.625 6943
369.6875 6943
369.75 6943
369.8125 6943
369.875 2104
369.9375 15218
370 31425
370.0625 27745
370.125 10492
370.1875 1304
370.25 5865
370.3125 16425
370.375 16761
370.4375 6908
370.5 851
370.5625 5756
370.625 5756
370.6875 5756
370.75 5756
370.8125 5756
370.875 562
370.9375 14854
371 32878
371.0625 27082
371.125 11076
371.1875 7036
371.25 8743
371.3125 15028
371.375 29953
371.4375 35593
371.5 19449
371.5625 3538
371.625 319
371.6875 5756
371.75 5756
371.8125 909
371.875 4052
371.9375 5756
372 3144
372.0625 4223
372.125 15530
372.1875 24595
372.25 18534
372.3125 6382
372.375 735
372.4375 5756
372.5 5756
372.5625 5756
372.625 5756
372.6875 5756
372.75 5756
372.8125 5756
372.875 1156
372.9375 4301
373 11442
373.0625 21536
373.125 38202
373.1875 47478
373.25 32074
373.3125 10881
373.375 3971
373.4375 6650
373.5 9530
373.5625 5288
373.625 679
373.6875 5756
373.75 5756
373.8125 5756
373.875 5756
373.9375 5756
374 3492
