# Supplementary material for: Isotope pattern deconvolution for peptide mass spectrometry by non-negative least squares/least absolute deviation template matching
Source: BMC Bioinformatics. 2012 Nov 8;13:291. doi: 10.1186/1471-2105-13-291 (PMC3608065; doi:10.1186/1471-2105-13-291)
Supplement: Additional file 4 — Overlapping peptide signals. [file 1471-2105-13-291-S4.zip › overlaps/Analysis40.txt]

"V1" "V2"
329 6346
329.0625 12095
329.125 10056
329.1875 27453
329.25 72584
329.3125 80010
329.375 37141
329.4375 6068
329.5 466
329.5625 7403
329.625 7403
329.6875 7403
329.75 7403
329.8125 7403
329.875 5159
329.9375 10975
330 7403
330.0625 1182
330.125 18097
330.1875 63113
330.25 79471
330.3125 44874
330.375 13499
330.4375 4312
330.5 562
330.5625 7403
330.625 7403
330.6875 7403
330.75 7403
330.8125 7403
330.875 7403
330.9375 2549
331 43273
331.0625 84176
331.125 56642
331.1875 16038
331.25 19438
331.3125 27474
331.375 19074
331.4375 5666
331.5 644
331.5625 6313
331.625 6313
331.6875 6313
331.75 6313
331.8125 6313
331.875 6313
331.9375 16480
332 35634
332.0625 33171
332.125 31821
332.1875 35156
332.25 21592
332.3125 6313
332.375 715
332.4375 5989.5
332.5 5989.5
332.5625 5989.5
332.625 5989.5
332.6875 5989.5
332.75 1969
332.8125 4964
332.875 4296
332.9375 1225
333 5989.5
333.0625 9647
333.125 47517
333.1875 100399
333.25 117567
333.3125 79060
333.375 28061
333.4375 4289
333.5 540
333.5625 5042.5
333.625 5042.5
333.6875 1248
333.75 3574
333.8125 3535
333.875 1205
333.9375 4964
334 4964
334.0625 13133
334.125 28386
334.1875 25210
334.25 18152
334.3125 14255
334.375 5586
334.4375 715
334.5 5426
334.5625 5426
334.625 5426
334.6875 5426
334.75 5121
334.8125 15982
334.875 18011
334.9375 8171
335 1006
335.0625 12002
335.125 26078
335.1875 18818
335.25 4358
335.3125 559
335.375 5506
335.4375 5506
335.5 5506
335.5625 5506
335.625 5506
335.6875 5506
335.75 5506
335.8125 5506
335.875 5506
335.9375 5506
336 5506
336.0625 5506
336.125 5506
336.1875 5506
336.25 5506
336.3125 5506
336.375 5506
336.4375 5506
336.5 5506
336.5625 5506
336.625 5506
336.6875 5506
336.75 5506
336.8125 5506
336.875 5506
336.9375 5506
337 5506
337.0625 5506
337.125 5506
337.1875 3726
337.25 7968
337.3125 5426
337.375 895
337.4375 6549
337.5 6549
337.5625 6549
337.625 6549
337.6875 6549
337.75 6549
337.8125 6549
337.875 6549
337.9375 6549
338 6549
338.0625 6549
338.125 6549
338.1875 6549
338.25 6549
338.3125 6549
338.375 6549
338.4375 6549
338.5 6549
338.5625 6549
338.625 6549
338.6875 6549
338.75 6549
338.8125 6549
338.875 6341
338.9375 13685
339 12730
339.0625 14357
339.125 19661
339.1875 17548
339.25 10986
339.3125 4392
339.375 528
339.4375 8142
339.5 8142
339.5625 8142
339.625 8142
339.6875 8142
339.75 8142
339.8125 8142
339.875 8142
339.9375 8142
340 82481
340.0625 178092
340.125 126369
340.1875 27603
340.25 3677
340.3125 350
340.375 8488
340.4375 25752
340.5 28433
340.5625 13016
340.625 2120
340.6875 248
340.75 10750.5
340.8125 6757
340.875 25041
340.9375 36500
341 25564
341.0625 8270
341.125 901
341.1875 10986
341.25 10986
341.3125 10986
341.375 10986
341.4375 10986
341.5 10986
341.5625 10986
341.625 8142
341.6875 22634
341.75 22951
341.8125 9423
341.875 1181
341.9375 3690
342 10515
342.0625 69304
342.125 142927
342.1875 115764
342.25 51656
342.3125 38462
342.375 31672
342.4375 37236
342.5 48541
342.5625 41241
342.625 33397
342.6875 24277
342.75 9202
342.8125 24919
342.875 60058
342.9375 76265
343 84693
343.0625 109012
343.125 129799
343.1875 123565
343.25 105772
343.3125 95833
343.375 67864
343.4375 26449
343.5 16607
343.5625 36176
343.625 37870
343.6875 16478
343.75 2551
343.8125 306
343.875 24598
343.9375 24598
344 24598
344.0625 24598
344.125 24598
344.1875 5939
344.25 16839
344.3125 17343
344.375 7159
344.4375 839
344.5 18750
344.5625 18750
344.625 18750
344.6875 18750
344.75 18750
344.8125 18750
344.875 18750
344.9375 28364
345 66757
345.0625 60373
345.125 45459
345.1875 46690
345.25 27297
345.3125 5535
345.375 590
345.4375 13184.5
345.5 13184.5
345.5625 13184.5
345.625 13184.5
345.6875 13184.5
345.75 7157
345.8125 25243
345.875 45594
345.9375 69840
346 80630
346.0625 55425
346.125 21131
346.1875 10907
346.25 20157
346.3125 25156
346.375 14457
346.4375 3551
346.5 404
346.5625 7570
346.625 7570
346.6875 7570
346.75 3056
346.8125 11912
346.875 15561
346.9375 7827
347 903
347.0625 9141
347.125 20803
347.1875 16128
347.25 4277
347.3125 435
347.375 7827
347.4375 7827
347.5 7827
347.5625 7827
347.625 7827
347.6875 7827
347.75 7827
347.8125 7827
347.875 7827
347.9375 7827
348 7827
348.0625 7827
348.125 7827
348.1875 7827
348.25 7827
348.3125 7827
348.375 7827
348.4375 7570
348.5 16835
348.5625 12597
348.625 3122
348.6875 346
348.75 7570
348.8125 7570
348.875 7570
348.9375 5317
349 11460
349.0625 8131
349.125 3250
349.1875 4331
349.25 3985
349.3125 5253
349.375 19320
349.4375 28495
349.5 16034
349.5625 2589
349.625 286
349.6875 11583.5
349.75 11583.5
349.8125 11583.5
349.875 11583.5
349.9375 11583.5
350 11583.5
350.0625 10401
350.125 30175
350.1875 43635
350.25 45037
350.3125 32092
350.375 11707
350.4375 1368
350.5 71586
350.5625 168876
350.625 139523
350.6875 43815
350.75 19335
350.8125 96094
350.875 278778
350.9375 513522
351 891945
351.0625 1610870
351.125 2170460
351.1875 1828140
351.25 921805
351.3125 288448
351.375 103506
351.4375 211898
351.5 532695
351.5625 773688
351.625 731956
351.6875 552344
351.75 323526
351.8125 139955
351.875 165870
351.9375 357012
352 795393
352.0625 1651990
352.125 2295950
352.1875 1977960
352.25 1119540
352.3125 483922
352.375 235113
352.4375 269785
352.5 459732
352.5625 544932
352.625 455308
352.6875 345534
352.75 198684
352.8125 50895
352.875 18381
352.9375 55572
353 97102
353.0625 142995
353.125 211923
353.1875 201897
353.25 102120
353.3125 32689
353.375 17240
353.4375 26796
353.5 30823
353.5625 26998
353.625 36362
353.6875 35289
353.75 14803
353.8125 2237
353.875 251
353.9375 26796
354 29874
354.0625 87687
354.125 93986
354.1875 41609
354.25 6366
354.3125 559
354.375 14594
354.4375 2269
354.5 4712
354.5625 3037
354.625 404
354.6875 10626
354.75 10626
354.8125 10626
354.875 10626
354.9375 10626
355 10626
355.0625 8742
355.125 33064
355.1875 69668
355.25 92132
355.3125 77479
355.375 41949
355.4375 14385
355.5 2188
355.5625 322
355.625 6903.5
355.6875 6903.5
355.75 15497
355.8125 50228
355.875 60147
355.9375 31326
356 6562
356.0625 2269
356.125 7245
356.1875 10626
356.25 5946
356.3125 839
356.375 8237.5
356.4375 8237.5
356.5 8237.5
356.5625 12539
356.625 26459
356.6875 18053
356.75 3545
356.8125 467
356.875 9329.5
356.9375 9329.5
357 10228
357.0625 28232
357.125 54317
357.1875 70539
357.25 47955
357.3125 13805
357.375 2406
357.4375 7733
357.5 15796
357.5625 10780
357.625 2213
357.6875 360
357.75 7245
357.8125 7245
357.875 7245
357.9375 4729
358 13957
358.0625 20847
358.125 26960
358.1875 31991
358.25 30385
358.3125 21105
358.375 8431
358.4375 967
358.5 6189
358.5625 6189
358.625 6189
358.6875 6189
358.75 6189
358.8125 6189
358.875 6189
358.9375 6189
359 6189
359.0625 6189
359.125 7649
359.1875 17566
359.25 13899
359.3125 3932
359.375 466
359.4375 4610
359.5 4610
359.5625 4610
359.625 4610
359.6875 4610
359.75 4610
359.8125 4610
359.875 4610
359.9375 4610
360 4610
360.0625 4610
360.125 15578
360.1875 33176
360.25 22953
360.3125 4610
360.375 528
360.4375 4610
360.5 4610
360.5625 4610
360.625 4610
360.6875 4610
360.75 4610
360.8125 4610
360.875 4610
360.9375 4610
361 4610
361.0625 4610
361.125 322
361.1875 612
361.25 322
361.3125 5466
361.375 5466
361.4375 5466
361.5 5466
361.5625 5466
361.625 5466
361.6875 5466
361.75 5466
361.8125 5466
361.875 5466
361.9375 5466
362 5466
362.0625 322
362.125 970
362.1875 16803
362.25 36870
362.3125 29145
362.375 8357
362.4375 967
362.5 5038
362.5625 5038
362.625 5038
362.6875 5038
362.75 5038
362.8125 5038
362.875 5038
362.9375 5038
363 2655
363.0625 8055
363.125 8964
363.1875 4125
363.25 585
363.3125 5466
363.375 5466
363.4375 5466
363.5 5466
363.5625 5466
363.625 5466
363.6875 5466
363.75 5466
363.8125 5466
363.875 5466
363.9375 5466
364 5466
364.0625 18317
364.125 50430
364.1875 54035
364.25 27604
364.3125 7077
364.375 4173
364.4375 11019
364.5 12220
364.5625 5466
364.625 675
364.6875 6802
364.75 6802
364.8125 6802
364.875 6807
364.9375 23746
365 35647
365.0625 32901
365.125 21654
365.1875 8869
365.25 1333
365.3125 4963
365.375 4963
365.4375 4963
365.5 4963
365.5625 4963
365.625 4963
365.6875 4963
365.75 4963
365.8125 4963
365.875 4963
365.9375 4963
366 4963
366.0625 4963
366.125 4963
366.1875 4963
366.25 4963
366.3125 4963
366.375 4963
366.4375 4963
366.5 4963
366.5625 4963
366.625 4963
366.6875 4963
366.75 4963
366.8125 4963
366.875 4963
366.9375 11605
367 33525
367.0625 35296
367.125 15331
367.1875 2413
367.25 287
367.3125 8957
367.375 19438
367.4375 14011
367.5 3252
367.5625 429
367.625 3857
367.6875 3857
367.75 3857
367.8125 3053
367.875 6802
367.9375 4963
368 1006
368.0625 3893
368.125 3893
368.1875 1325
368.25 2516
368.3125 1325
368.375 3857
368.4375 3857
368.5 3857
368.5625 2937
368.625 8550
368.6875 9048
368.75 3857
368.8125 465
368.875 3857
368.9375 3893
369 8168
369.0625 5371
369.125 778
369.1875 1865
369.25 6681
369.3125 8324
369.375 4084
369.4375 497
369.5 4953.5
369.5625 4953.5
369.625 4953.5
369.6875 4953.5
369.75 4953.5
369.8125 4953.5
369.875 4953.5
369.9375 4953.5
370 6107
370.0625 21366
370.125 45329
370.1875 57672
370.25 38336
370.3125 10984
370.375 1223
370.4375 4944
370.5 14293
370.5625 15049
370.625 6404
370.6875 788
370.75 6681
370.8125 6435
370.875 19011
370.9375 21579
371 12237
371.0625 58418
371.125 143278
371.1875 162651
371.25 118653
371.3125 70578
371.375 30934
371.4375 9475
371.5 1057
371.5625 9475
371.625 9475
371.6875 9475
371.75 9475
371.8125 9475
371.875 12683
371.9375 41021
372 47717
372.0625 22853
372.125 3750
372.1875 10513
372.25 23450
372.3125 18791
372.375 5199
372.4375 432
372.5 9475
372.5625 9475
372.625 9475
372.6875 9475
372.75 9475
372.8125 9475
372.875 9475
372.9375 9475
373 9475
373.0625 9475
373.125 9475
373.1875 9475
373.25 9475
373.3125 9475
373.375 9475
373.4375 12110
373.5 26390
373.5625 19036
373.625 4287
373.6875 465
