# Supplementary material for: Isotope pattern deconvolution for peptide mass spectrometry by non-negative least squares/least absolute deviation template matching
Source: BMC Bioinformatics. 2012 Nov 8;13:291. doi: 10.1186/1471-2105-13-291 (PMC3608065; doi:10.1186/1471-2105-13-291)
Supplement: Additional file 4 — Overlapping peptide signals. [file 1471-2105-13-291-S4.zip › overlaps/Analysis27.txt]

"V1" "V2"
329 8827
329.0625 14893
329.125 18444
329.1875 29822
329.25 31133
329.3125 13974
329.375 2227
329.4375 286
329.5 7514
329.5625 7514
329.625 5785
329.6875 19850
329.75 24113
329.8125 11704
329.875 3852
329.9375 7514
330 8557
330.0625 3857
330.125 431
330.1875 7514
330.25 7514
330.3125 7514
330.375 7514
330.4375 7514
330.5 7514
330.5625 7514
330.625 7514
330.6875 7514
330.75 7514
330.8125 7514
330.875 6212
330.9375 18233
331 19475
331.0625 22631
331.125 43652
331.1875 49019
331.25 26590
331.3125 7753
331.375 1827
331.4375 332
331.5 5688.5
331.5625 5688.5
331.625 5688.5
331.6875 5688.5
331.75 5688.5
331.8125 5688.5
331.875 5688.5
331.9375 5688.5
332 5688.5
332.0625 5688.5
332.125 5688.5
332.1875 7574
332.25 16752
332.3125 12452
332.375 3076
332.4375 369
332.5 5592
332.5625 5592
332.625 5592
332.6875 5592
332.75 5592
332.8125 5592
332.875 5592
332.9375 22997
333 50061
333.0625 37581
333.125 12537
333.1875 5592
333.25 2018
333.3125 252
333.375 4854
333.4375 4854
333.5 4854
333.5625 4854
333.625 4854
333.6875 4854
333.75 3259
333.8125 8767
333.875 8481
333.9375 3193
334 16229
334.0625 33961
334.125 23632
334.1875 4854
334.25 571
334.3125 4694.5
334.375 4694.5
334.4375 4694.5
334.5 4694.5
334.5625 4694.5
334.625 4694.5
334.6875 4694.5
334.75 4694.5
334.8125 4694.5
334.875 4694.5
334.9375 2742
335 5851
335.0625 3967
335.125 645
335.1875 3967
335.25 3967
335.3125 3967
335.375 3967
335.4375 3967
335.5 3967
335.5625 3967
335.625 3967
335.6875 1394
335.75 6627
335.8125 14605
335.875 18200
335.9375 12823
336 4535
336.0625 554
336.125 3885
336.1875 3885
336.25 9409
336.3125 20276
336.375 14376
336.4375 3140
336.5 381
336.5625 4133
336.625 4133
336.6875 4133
336.75 4133
336.8125 5817
336.875 31540
336.9375 57637
337 52102
337.0625 30398
337.125 16536
337.1875 7681
337.25 2234
337.3125 222
337.375 5718
337.4375 5718
337.5 5718
337.5625 5718
337.625 1266
337.6875 3803
337.75 4133
337.8125 1799
337.875 211
337.9375 7599
338 7599
338.0625 7599
338.125 7599
338.1875 7599
338.25 7599
338.3125 5619
338.375 16720
338.4375 17926
338.5 7599
338.5625 813
338.625 7640
338.6875 7640
338.75 7640
338.8125 1299
338.875 19329
338.9375 46346
339 46855
339.0625 23611
339.125 6424
339.1875 11463
339.25 23277
339.3125 16381
339.375 12140
339.4375 24597
339.5 24643
339.5625 10155
339.625 1262
339.6875 10787
339.75 16379
339.8125 36147
339.875 26769
339.9375 9722
340 11419
340.0625 17842
340.125 20117
340.1875 14740
340.25 5613
340.3125 700
340.375 16381
340.4375 16381
340.5 16381
340.5625 16381
340.625 16381
340.6875 16381
340.75 16381
340.8125 16381
340.875 16381
340.9375 16381
341 16381
341.0625 9345
341.125 27276
341.1875 44371
341.25 45273
341.3125 24302
341.375 4599
341.4375 519
341.5 17842
341.5625 17842
341.625 17842
341.6875 17842
341.75 17842
341.8125 17842
341.875 17842
341.9375 22561
342 67183
342.0625 74745
342.125 46628
342.1875 44382
342.25 51424
342.3125 31985
342.375 54996
342.4375 102631
342.5 93327
342.5625 60157
342.625 35319
342.6875 9149
342.75 11713
342.8125 25081
342.875 20075
342.9375 5780
343 664
343.0625 21844
343.125 56630
343.1875 53595
343.25 39243
343.3125 42279
343.375 27244
343.4375 10319
343.5 17469
343.5625 20784
343.625 10503
343.6875 1788
343.75 230
343.8125 659
343.875 1753
343.9375 12730
344 31547
344.0625 32075
344.125 14673
344.1875 5477
344.25 6698
344.3125 6657
344.375 6908
344.4375 38567
344.5 68102
344.5625 42549
344.625 7386
344.6875 3310
344.75 7832
344.8125 10316
344.875 6540
344.9375 7671
345 12781
345.0625 20646
345.125 31549
345.1875 27309
345.25 9671
345.3125 8530
345.375 24011
345.4375 28338
345.5 14128
345.5625 2568
345.625 258
345.6875 7386
345.75 22118
345.8125 47363
345.875 34026
345.9375 9489
346 6973
346.0625 10250
346.125 8805
346.1875 3266
346.25 377
346.3125 8531
346.375 8531
346.4375 8531
346.5 8531
346.5625 8531
346.625 8531
346.6875 8531
346.75 8531
346.8125 8531
346.875 8531
346.9375 15367
347 44498
347.0625 49261
347.125 31658
347.1875 20780
347.25 11829
347.3125 2825
347.375 290
347.4375 6084
347.5 6084
347.5625 6084
347.625 6084
347.6875 6084
347.75 6084
347.8125 3607
347.875 10314
347.9375 10726
348 4490
348.0625 539
348.125 5565.5
348.1875 5565.5
348.25 5565.5
348.3125 5565.5
348.375 5565.5
348.4375 5565.5
348.5 5565.5
348.5625 5565.5
348.625 1975
348.6875 5516
348.75 5615
348.8125 8531
348.875 14964
348.9375 17245
349 14649
349.0625 25300
349.125 38901
349.1875 26826
349.25 6084
349.3125 1072
349.375 4359
349.4375 11584
349.5 11761
349.5625 4825
349.625 597
349.6875 5628
349.75 5628
349.8125 755
349.875 12135
349.9375 22957
350 14570
350.0625 2426
350.125 2635
350.1875 5641
350.25 4584
350.3125 1176
350.375 13352.5
350.4375 31106
350.5 67595
350.5625 51007
350.625 17788
350.6875 8295
350.75 3476
350.8125 40494
350.875 146300
350.9375 380244
351 847569
351.0625 1471770
351.125 1842970
351.1875 1623800
351.25 1005830
351.3125 457036
351.375 214912
351.4375 235517
351.5 400304
351.5625 658192
351.625 817913
351.6875 675504
351.75 372426
351.8125 145724
351.875 43635
351.9375 126917
352 320755
352.0625 384142
352.125 276792
352.1875 144936
352.25 66049
352.3125 35483
352.375 13908
352.4375 15359
352.5 35978
352.5625 42551
352.625 44377
352.6875 46152
352.75 28469
352.8125 16309
352.875 21733
352.9375 17363
353 9479
353.0625 38144
353.125 81438
353.1875 78144
353.25 38303
353.3125 10648
353.375 1380
353.4375 196
353.5 13908
353.5625 13908
353.625 13908
353.6875 13908
353.75 13908
353.8125 13908
353.875 13908
353.9375 13908
354 13908
354.0625 13908
354.125 1689
354.1875 3622
354.25 2478
354.3125 415
354.375 13908
354.4375 13908
354.5 13908
354.5625 13908
354.625 13908
354.6875 13908
354.75 13908
354.8125 13908
354.875 13908
354.9375 13908
355 1425
355.0625 9721
355.125 30231
355.1875 54466
355.25 53748
355.3125 26095
355.375 4862
355.4375 454
355.5 9721
355.5625 9721
355.625 9721
355.6875 9721
355.75 9721
355.8125 9721
355.875 9721
355.9375 4291
356 15017
356.0625 27187
356.125 27681
356.1875 14695
356.25 4275
356.3125 1925
356.375 571
356.4375 8709
356.5 8709
356.5625 8709
356.625 8709
356.6875 8709
356.75 8709
356.8125 8709
356.875 26112
356.9375 28477
357 18898
357.0625 60384
357.125 108868
357.1875 96150
357.25 69548
357.3125 47278
357.375 15609
357.4375 2454
357.5 227
357.5625 14408
357.625 14408
357.6875 14408
357.75 14408
357.8125 14408
357.875 14408
357.9375 14408
358 12255
358.0625 45422
358.125 60085
358.1875 33774
358.25 7036
358.3125 669
358.375 14695
358.4375 14695
358.5 14695
358.5625 10082
358.625 23001
358.6875 18062
358.75 14762
358.8125 21302
358.875 14408
358.9375 3012
359 4666
359.0625 23493
359.125 36114
359.1875 20803
359.25 19260
359.3125 35065
359.375 25137
359.4375 5749
359.5 644
359.5625 7036
359.625 7036
359.6875 23700
359.75 55067
359.8125 44394
359.875 13275
359.9375 2008
360 20900
360.0625 107473
360.125 165953
360.1875 100490
360.25 20548
360.3125 2976
360.375 322
360.4375 5592
360.5 10487
360.5625 24778
360.625 20445
360.6875 6220
360.75 709
360.8125 1013
360.875 4315
360.9375 5916
361 4875
361.0625 6523
361.125 7490
361.1875 3643
361.25 467
361.3125 5316
361.375 5316
361.4375 5316
361.5 5316
361.5625 5316
361.625 5316
361.6875 5316
361.75 5316
361.8125 5316
361.875 5316
361.9375 5316
362 5316
362.0625 10703
362.125 31113
362.1875 33514
362.25 15480
362.3125 2859
362.375 285
362.4375 3643
362.5 3643
362.5625 3332
362.625 7334
362.6875 5246
362.75 1008
362.8125 4315
362.875 4315
362.9375 4315
363 5435
363.0625 25473
363.125 36878
363.1875 20664
363.25 3493
363.3125 3420
363.375 9728
363.4375 11386
363.5 5386
363.5625 701
363.625 5246
363.6875 5246
363.75 5246
363.8125 5246
363.875 8772
363.9375 18645
364 12856
364.0625 2561
364.125 1750
364.1875 3071
364.25 2052
364.3125 316
364.375 13803
364.4375 56630
364.5 76947
364.5625 41468
364.625 6937
364.6875 818
364.75 7601
364.8125 7601
364.875 16406
364.9375 14623
365 34041
365.0625 59245
365.125 40015
365.1875 9162
365.25 1510
365.3125 227
365.375 3355
365.4375 3355
365.5 3355
365.5625 3355
365.625 3355
365.6875 3355
365.75 3355
365.8125 3355
365.875 3355
365.9375 41045
366 87718
366.0625 66385
366.125 33159
366.1875 28639
366.25 14260
366.3125 2249
366.375 232
366.4375 6524
366.5 6524
366.5625 6524
366.625 6524
366.6875 6524
366.75 6524
366.8125 6524
366.875 6524
366.9375 6524
367 6524
367.0625 17272
367.125 74460
367.1875 107321
367.25 64119
367.3125 14116
367.375 1671
367.4375 6111
367.5 6111
367.5625 6111
367.625 6111
367.6875 6111
367.75 1495
367.8125 4650
367.875 5222
367.9375 2357
368 287
368.0625 263
368.125 1002
368.1875 1215
368.25 3639
368.3125 10633
368.375 12771
368.4375 6111
368.5 755
368.5625 6555
368.625 7277
368.6875 15633
368.75 21713
368.8125 50301
368.875 68255
368.9375 44749
369 21663
369.0625 11547
369.125 5254
369.1875 6555
369.25 4202
369.3125 668
369.375 6111
369.4375 6111
369.5 6111
369.5625 6111
369.625 6111
369.6875 6111
369.75 6111
369.8125 6111
369.875 6111
369.9375 31867
370 102186
370.0625 130415
370.125 108472
370.1875 104615
370.25 109015
370.3125 80669
370.375 40478
370.4375 26272
370.5 25092
370.5625 26429
370.625 33037
370.6875 21750
370.75 4171
370.8125 377
370.875 5254
370.9375 2443
371 5234
371.0625 20028
371.125 36035
371.1875 26316
371.25 10101
371.3125 6675
371.375 3029
371.4375 363
371.5 5254
371.5625 9573
371.625 20785
371.6875 14932
371.75 3368
371.8125 397
371.875 5254
371.9375 5254
372 4286
372.0625 10994
372.125 10176
372.1875 3740
372.25 465
372.3125 5254
372.375 5254
372.4375 5254
372.5 5254
372.5625 5254
372.625 5254
372.6875 5254
372.75 5254
372.8125 5254
372.875 5254
372.9375 5254
373 871
373.0625 1911
373.125 1361
373.1875 258
