# Supplementary material for: Isotope pattern deconvolution for peptide mass spectrometry by non-negative least squares/least absolute deviation template matching
Source: BMC Bioinformatics. 2012 Nov 8;13:291. doi: 10.1186/1471-2105-13-291 (PMC3608065; doi:10.1186/1471-2105-13-291)
Supplement: Additional file 4 — Overlapping peptide signals. [file 1471-2105-13-291-S4.zip › overlaps/Analysis41.txt]

"V1" "V2"
329.0625 23163
329.125 88808
329.1875 118496
329.25 65700
329.3125 46816
329.375 73177
329.4375 49070
329.5 9377
329.5625 980
329.625 14267
329.6875 14267
329.75 14267
329.8125 14267
329.875 14267
329.9375 14267
330 14267
330.0625 14267
330.125 14267
330.1875 14267
330.25 14267
330.3125 14267
330.375 14267
330.4375 2287
330.5 15044
330.5625 24481
330.625 14269
330.6875 14267
330.75 27722
330.8125 21075
330.875 11631
330.9375 13729
331 49271
331.0625 91722
331.125 68046
331.1875 17145
331.25 1882
331.3125 10504
331.375 10504
331.4375 10504
331.5 10504
331.5625 10504
331.625 10504
331.6875 10504
331.75 10504
331.8125 10504
331.875 10504
331.9375 10504
332 10504
332.0625 10504
332.125 10504
332.1875 10504
332.25 4403
332.3125 22428
332.375 33600
332.4375 18795
332.5 2488
332.5625 11072.5
332.625 11072.5
332.6875 11072.5
332.75 11072.5
332.8125 11072.5
332.875 11072.5
332.9375 11072.5
333 11072.5
333.0625 11072.5
333.125 11072.5
333.1875 11072.5
333.25 11072.5
333.3125 11072.5
333.375 1098
333.4375 2084
333.5 1098
333.5625 11072.5
333.625 11072.5
333.6875 11072.5
333.75 11072.5
333.8125 11072.5
333.875 11072.5
333.9375 11072.5
334 11072.5
334.0625 11072.5
334.125 11072.5
334.1875 11072.5
334.25 11072.5
334.3125 11072.5
334.375 11072.5
334.4375 11072.5
334.5 11072.5
334.5625 11072.5
334.625 11072.5
334.6875 11072.5
334.75 11072.5
334.8125 15035
334.875 42962
334.9375 44818
335 18988
335.0625 2404
335.125 8076
335.1875 17772
335.25 13188
335.3125 3344
335.375 475
335.4375 6070.5
335.5 6070.5
335.5625 6070.5
335.625 6070.5
335.6875 6070.5
335.75 7738
335.8125 16151
335.875 10514
335.9375 1462
336 7860
336.0625 7860
336.125 7860
336.1875 7860
336.25 7860
336.3125 7860
336.375 7860
336.4375 7860
336.5 7860
336.5625 7860
336.625 7860
336.6875 7860
336.75 7860
336.8125 48090
336.875 102734
336.9375 71635
337 14878
337.0625 1804
337.125 10514
337.1875 10514
337.25 10514
337.3125 10514
337.375 10514
337.4375 10514
337.5 10514
337.5625 10514
337.625 10514
337.6875 10514
337.75 10514
337.8125 10514
337.875 10514
337.9375 10514
338 10514
338.0625 10514
338.125 52905
338.1875 114804
338.25 82447
338.3125 18632
338.375 2237
338.4375 10771.5
338.5 10771.5
338.5625 10771.5
338.625 10771.5
338.6875 10771.5
338.75 10771.5
338.8125 10771.5
338.875 10771.5
338.9375 10771.5
339 10771.5
339.0625 10771.5
339.125 4343
339.1875 10096
339.25 7860
339.3125 1853
339.375 10771.5
339.4375 57975
339.5 182061
339.5625 207146
339.625 97498
339.6875 15898
339.75 1804
339.8125 14878
339.875 14878
339.9375 14878
340 14878
340.0625 11029
340.125 38418
340.1875 47156
340.25 23066
340.3125 2941
340.375 14985
340.4375 14985
340.5 14985
340.5625 14985
340.625 14985
340.6875 14985
340.75 14985
340.8125 14985
340.875 14985
340.9375 14985
341 19579
341.0625 50910
341.125 47908
341.1875 18552
341.25 3299
341.3125 559
341.375 15394.5
341.4375 15394.5
341.5 15394.5
341.5625 15394.5
341.625 33577
341.6875 73460
341.75 53218
341.8125 11961
341.875 6668
341.9375 18268
342 120642
342.0625 225108
342.125 185409
342.1875 100430
342.25 53702
342.3125 14072
342.375 2684
342.4375 18778
342.5 18778
342.5625 426
342.625 7756
342.6875 14891
342.75 19277
342.8125 35594
342.875 41850
342.9375 20651
343 18582
343.0625 57782
343.125 73516
343.1875 98734
343.25 136803
343.3125 92191
343.375 18974
343.4375 2205
343.5 14072
343.5625 14072
343.625 25721
343.6875 58390
343.75 45309
343.8125 12274
343.875 3222
343.9375 5290
344 5364
344.0625 1879
344.125 18778
344.1875 18778
344.25 18778
344.3125 18778
344.375 23105
344.4375 49994
344.5 35683
344.5625 7896
344.625 926
344.6875 18505.5
344.75 18505.5
344.8125 18505.5
344.875 2162
344.9375 35425
345 67866
345.0625 44125
345.125 8027
345.1875 18037
345.25 35498
345.3125 22866
345.375 3036
345.4375 7636
345.5 33123
345.5625 92463
345.625 94097
345.6875 39409
345.75 6125
345.8125 32081
345.875 99357
345.9375 113616
346 53575
346.0625 14152
346.125 12547
346.1875 7636
346.25 1148
346.3125 9926
346.375 9926
346.4375 9926
346.5 9926
346.5625 9926
346.625 9926
346.6875 9926
346.75 9926
346.8125 9926
346.875 9926
346.9375 9926
347 9926
347.0625 9926
347.125 2142
347.1875 7108
347.25 9926
347.3125 6858
347.375 2010
347.4375 13349.5
347.5 13349.5
347.5625 13349.5
347.625 13349.5
347.6875 13349.5
347.75 13349.5
347.8125 13349.5
347.875 13349.5
347.9375 13349.5
348 13349.5
348.0625 13349.5
348.125 13349.5
348.1875 13349.5
348.25 13349.5
348.3125 13349.5
348.375 13349.5
348.4375 13349.5
348.5 13349.5
348.5625 13349.5
348.625 13349.5
348.6875 13349.5
348.75 13349.5
348.8125 13349.5
348.875 13349.5
348.9375 13349.5
349 20020
349.0625 51438
349.125 47630
349.1875 17430
349.25 2103
349.3125 15598.5
349.375 15598.5
349.4375 15598.5
349.5 15598.5
349.5625 15598.5
349.625 15598.5
349.6875 15598.5
349.75 15598.5
349.8125 15598.5
349.875 5177
349.9375 17045
350 19975
350.0625 9302
350.125 1098
350.1875 25382
350.25 54489
350.3125 38312
350.375 24097
350.4375 58851
350.5 146634
350.5625 261518
350.625 256977
350.6875 119187
350.75 21081
350.8125 25159
350.875 147928
350.9375 494483
351 1455110
351.0625 2887870
351.125 3817250
351.1875 3420150
351.25 2056860
351.3125 893201
351.375 421930
351.4375 317491
351.5 776079
351.5625 1540550
351.625 1734360
351.6875 1228620
351.75 623841
351.8125 260381
351.875 213424
351.9375 590459
352 1549980
352.0625 2954060
352.125 3666910
352.1875 2773460
352.25 1306390
352.3125 464406
352.375 197592
352.4375 455078
352.5 951214
352.5625 1199510
352.625 1050820
352.6875 795084
352.75 590239
352.8125 326724
352.875 120337
352.9375 119459
353 203764
353.0625 390235
353.125 453258
353.1875 271091
353.25 92545
353.3125 27269
353.375 18078
353.4375 27124
353.5 16233
353.5625 9437
353.625 16433
353.6875 12054
353.75 19000
353.8125 61262
353.875 82387
353.9375 48245
354 11108
354.0625 1052
354.125 17808
354.1875 17808
354.25 17808
354.3125 17808
354.375 17808
354.4375 17808
354.5 17808
354.5625 17808
354.625 17808
354.6875 17808
354.75 17808
354.8125 17808
354.875 17808
354.9375 17808
355 17808
355.0625 23956
355.125 53005
355.1875 44862
355.25 24359
355.3125 15377
355.375 5494
355.4375 636
355.5 16436.5
355.5625 16436.5
355.625 16436.5
355.6875 16436.5
355.75 16436.5
355.8125 7893
355.875 16955
355.9375 11639
356 1973
356.0625 15099
356.125 15099
356.1875 15099
356.25 15099
356.3125 15099
356.375 15099
356.4375 15099
356.5 15099
356.5625 15099
356.625 15099
356.6875 15099
356.75 15099
356.8125 17808
356.875 46304
356.9375 57563
357 49788
357.0625 47040
357.125 92360
357.1875 144824
357.25 111174
357.3125 37723
357.375 5210
357.4375 28540
357.5 66035
357.5625 54397
357.625 16440
357.6875 1832
357.75 12421
357.8125 12421
357.875 12421
357.9375 12421
358 12421
358.0625 12421
358.125 12421
358.1875 12421
358.25 12421
358.3125 12421
358.375 12421
358.4375 12421
358.5 12421
358.5625 12421
358.625 12421
358.6875 2637
358.75 10919
358.8125 14821
358.875 7734
358.9375 959
359 14821
359.0625 14821
359.125 14821
359.1875 14821
359.25 14821
359.3125 14821
359.375 14821
359.4375 1221
359.5 3065
359.5625 2638
359.625 16444
359.6875 40900
359.75 38401
359.8125 14192
359.875 1627
359.9375 4764
360 4764
360.0625 4764
360.125 33926
360.1875 74717
360.25 55036
360.3125 13203
360.375 1517
360.4375 6249
360.5 6249
360.5625 6249
360.625 6249
360.6875 6249
360.75 6249
360.8125 6249
360.875 6249
360.9375 6249
361 6249
361.0625 6249
361.125 6249
361.1875 6249
361.25 6249
361.3125 6249
361.375 6249
361.4375 6249
361.5 6249
361.5625 6249
361.625 6249
361.6875 6249
361.75 6249
361.8125 6249
361.875 16627
361.9375 35292
362 39660
362.0625 54256
362.125 77659
362.1875 68262
362.25 31045
362.3125 4764
362.375 487
362.4375 1218
362.5 3531
362.5625 3531
362.625 1218
362.6875 18220.5
362.75 25418
362.8125 79453
362.875 91704
362.9375 45571
363 39652
363.0625 113263
363.125 143845
363.1875 75840
363.25 13643
363.3125 1531
363.375 22792
363.4375 22792
363.5 22792
363.5625 22792
363.625 22792
363.6875 22792
363.75 22792
363.8125 22792
363.875 22792
363.9375 10722
364 43359
364.0625 63557
364.125 110673
364.1875 157808
364.25 101640
364.3125 19814
364.375 2397
364.4375 22792
364.5 22792
364.5625 22792
364.625 22792
364.6875 22792
364.75 51932
364.8125 40445
364.875 10939
364.9375 1195
365 71025
365.0625 151086
365.125 105799
365.1875 47738
365.25 54763
365.3125 34624
365.375 6582
365.4375 752
365.5 13437
365.5625 13437
365.625 13437
365.6875 13437
365.75 13437
365.8125 13437
365.875 13437
365.9375 13437
366 13437
366.0625 13437
366.125 13437
366.1875 13437
366.25 13437
366.3125 13437
366.375 13437
366.4375 13437
366.5 13437
366.5625 13437
366.625 13437
366.6875 13437
366.75 13437
366.8125 13437
366.875 13437
366.9375 13437
367 13437
367.0625 13437
367.125 13437
367.1875 13437
367.25 13437
367.3125 13437
367.375 13437
367.4375 13437
367.5 13437
367.5625 13437
367.625 13437
367.6875 13437
367.75 13437
367.8125 13437
367.875 21194
367.9375 45383
368 37223
368.0625 19055
368.125 10128
368.1875 2045
368.25 549
368.3125 1042
368.375 549
368.4375 12784
368.5 12784
368.5625 13437
368.625 34803
368.6875 32578
368.75 12131
368.8125 1493
368.875 12881
368.9375 8551
369 25174
369.0625 27174
369.125 15192
369.1875 22606
369.25 35304
369.3125 22652
369.375 4967
369.4375 694
369.5 13159
369.5625 13159
369.625 13159
369.6875 13159
369.75 13159
369.8125 13159
369.875 13159
369.9375 13159
370 13159
370.0625 17713
370.125 41968
370.1875 88383
370.25 122750
370.3125 75788
370.375 12881
370.4375 1340
370.5 15192
370.5625 14572
370.625 31075
370.6875 21055
370.75 3415
370.8125 16876
370.875 16876
370.9375 16876
371 26852
371.0625 176248
371.125 295711
371.1875 196519
371.25 56663
371.3125 16637
371.375 2297
371.4375 14572
371.5 14572
371.5625 14572
371.625 14572
371.6875 14572
371.75 21388
371.8125 45471
371.875 31493
371.9375 6494
372 853
372.0625 13434
372.125 38530
372.1875 40192
372.25 16876
372.3125 2026
372.375 14572
372.4375 14572
372.5 14572
372.5625 14572
372.625 14572
372.6875 14572
372.75 14572
372.8125 14572
372.875 14572
372.9375 14572
373 14572
373.0625 14572
373.125 21657
373.1875 48810
373.25 37319
373.3125 9680
373.375 1042
373.4375 14572
373.5 14572
373.5625 14572
373.625 14572
373.6875 14572
373.75 14572
373.8125 14572
373.875 14572
373.9375 14572
374 1227
