# Supplementary material for: Isotope pattern deconvolution for peptide mass spectrometry by non-negative least squares/least absolute deviation template matching
Source: BMC Bioinformatics. 2012 Nov 8;13:291. doi: 10.1186/1471-2105-13-291 (PMC3608065; doi:10.1186/1471-2105-13-291)
Supplement: Additional file 4 — Overlapping peptide signals. [file 1471-2105-13-291-S4.zip › overlaps/Analysis42.txt]

"V1" "V2"
329 18367
329.0625 13699
329.125 4316
329.1875 4251
329.25 9331
329.3125 8592
329.375 9606
329.4375 14080
329.5 13969
329.5625 17238
329.625 18688
329.6875 9051
329.75 1945
329.8125 1227
329.875 723
329.9375 117
330 1945
330.0625 1343
330.125 5951
330.1875 9615
330.25 7115
330.3125 4047
330.375 4236
330.4375 3152
330.5 895
330.5625 103
330.625 1945
330.6875 1945
330.75 1945
330.8125 1945
330.875 786
330.9375 1925
331 1777
331.0625 4270
331.125 10432
331.1875 10929
331.25 4845
331.3125 823
331.375 118
331.4375 1777
331.5 1777
331.5625 1777
331.625 658
331.6875 1777
331.75 4119
331.8125 5672
331.875 3437
331.9375 614
332 72
332.0625 1689
332.125 1689
332.1875 1689
332.25 1689
332.3125 773
332.375 1615
332.4375 1052
332.5 146
332.5625 1615
332.625 1615
332.6875 1615
332.75 2357
332.8125 5097
332.875 5498
332.9375 8711
333 19558
333.0625 29023
333.125 26855
333.1875 17837
333.25 10240
333.3125 4514
333.375 1419
333.4375 440
333.5 1501
333.5625 4062
333.625 4221
333.6875 1763
333.75 210
333.8125 2149.5
333.875 2149.5
333.9375 2149.5
334 2149.5
334.0625 516
334.125 1253
334.1875 9877
334.25 19314
334.3125 13991
334.375 4047
334.4375 1151
334.5 152
334.5625 2357
334.625 2357
334.6875 2357
334.75 1987
334.8125 6986
334.875 12384
334.9375 12565
335 7290
335.0625 2638
335.125 852
335.1875 67
335.25 1904
335.3125 1904
335.375 1904
335.4375 1904
335.5 1904
335.5625 1904
335.625 1904
335.6875 836
335.75 2312
335.8125 2923
335.875 2382
335.9375 5603
336 9972
336.0625 7774
336.125 4030
336.1875 3384
336.25 1761
336.3125 231
336.375 2224
336.4375 2224
336.5 2224
336.5625 2224
336.625 2224
336.6875 2224
336.75 2224
336.8125 2224
336.875 2224
336.9375 2224
337 2136
337.0625 5056
337.125 5714
337.1875 5666
337.25 4712
337.3125 1904
337.375 222
337.4375 2524
337.5 457
337.5625 1999
337.625 2798
337.6875 1499
337.75 194
337.8125 2312
337.875 2312
337.9375 2312
338 2312
338.0625 2312
338.125 2312
338.1875 2312
338.25 2312
338.3125 2312
338.375 2312
338.4375 2312
338.5 2312
338.5625 2312
338.625 2312
338.6875 2312
338.75 2312
338.8125 2312
338.875 2312
338.9375 2312
339 1305
339.0625 3164
339.125 3266
339.1875 3495
339.25 4288
339.3125 2940
339.375 879
339.4375 111
339.5 2679
339.5625 2679
339.625 1124
339.6875 2903
339.75 3194
339.8125 2854
339.875 2524
339.9375 3684
340 7137
340.0625 9850
340.125 11107
340.1875 9640
340.25 5404
340.3125 2679
340.375 1393
340.4375 282
340.5 2691
340.5625 2691
340.625 2691
340.6875 2691
340.75 2691
340.8125 887
340.875 4959
340.9375 10613
341 15633
341.0625 19164
341.125 17052
341.1875 9300
341.25 2831
341.3125 353
341.375 2767
341.4375 2767
341.5 2767
341.5625 2767
341.625 2767
341.6875 2767
341.75 2767
341.8125 2767
341.875 2767
341.9375 2767
342 2767
342.0625 1135
342.125 3084
342.1875 4033
342.25 3261
342.3125 1473
342.375 178
342.4375 288
342.5 1071
342.5625 2703
342.625 7662
342.6875 10679
342.75 6133
342.8125 1054
342.875 1434
342.9375 6042
343 8656
343.0625 9179
343.125 20254
343.1875 37542
343.25 37376
343.3125 23621
343.375 13817
343.4375 6904
343.5 1275
343.5625 130
343.625 3567
343.6875 3567
343.75 3567
343.8125 437
343.875 1925
343.9375 4006
344 5384
344.0625 4477
344.125 10672
344.1875 24916
344.25 26369
344.3125 12919
344.375 3166
344.4375 478
344.5 53
344.5625 4006
344.625 4006
344.6875 4006
344.75 3873
344.8125 12788
344.875 15195
344.9375 7454
345 4311
345.0625 11915
345.125 16586
345.1875 11460
345.25 4849
345.3125 1612
345.375 170
345.4375 3437
345.5 3437
345.5625 3437
345.625 7637
345.6875 16272
345.75 11230
345.8125 3483
345.875 2968
345.9375 3262
346 4412
346.0625 4820
346.125 2814
346.1875 858
346.25 103
346.3125 2990
346.375 2990
346.4375 2990
346.5 2990
346.5625 1155
346.625 5388
346.6875 8247
346.75 5269
346.8125 3012
346.875 5142
346.9375 5632
347 3115
347.0625 3621
347.125 5871
347.1875 6290
347.25 5652
347.3125 3391
347.375 653
347.4375 76
347.5 2921
347.5625 2921
347.625 2921
347.6875 2921
347.75 2921
347.8125 2921
347.875 517
347.9375 2600
348 4736
348.0625 3963
348.125 1464
348.1875 499
348.25 948
348.3125 934
348.375 317
348.4375 1601
348.5 1601
348.5625 627
348.625 1318
348.6875 4868
348.75 14337
348.8125 18753
348.875 12600
348.9375 6028
349 2539
349.0625 1601
349.125 3215
349.1875 3028
349.25 1103
349.3125 111
349.375 1464
349.4375 1464
349.5 1464
349.5625 1464
349.625 2921
349.6875 11346
349.75 14937
349.8125 7846
349.875 1338
349.9375 275
350 72
350.0625 817
350.125 2332
350.1875 7727
350.25 12267
350.3125 7852
350.375 1520
350.4375 177
350.5 3482.5
350.5625 829
350.625 1745
350.6875 1155
350.75 171
350.8125 3286
350.875 3286
350.9375 15263
351 40437
351.0625 69329
351.125 72047
351.1875 46347
351.25 23268
351.3125 11473
351.375 3679
351.4375 6224
351.5 20150
351.5625 26729
351.625 23055
351.6875 19451
351.75 16181
351.8125 12588
351.875 7785
351.9375 7845
352 25768
352.0625 52245
352.125 59664
352.1875 40076
352.25 16879
352.3125 5716
352.375 2160
352.4375 3289
352.5 6648
352.5625 6609
352.625 5602
352.6875 6510
352.75 4286
352.8125 1946
352.875 8794
352.9375 15319
353 9942
353.0625 2037
353.125 218
353.1875 2457
353.25 2457
353.3125 2457
353.375 2457
353.4375 2457
353.5 2457
353.5625 2457
353.625 2457
353.6875 2457
353.75 2457
353.8125 1121
353.875 2514
353.9375 1936
354 2047
354.0625 3271
354.125 2195
354.1875 447
354.25 61
354.3125 2160
354.375 2160
354.4375 922
354.5 2457
354.5625 2364
354.625 896
354.6875 99
354.75 2033
354.8125 2033
354.875 1002
354.9375 2749
355 13590
355.0625 29121
355.125 27515
355.1875 16155
355.25 11644
355.3125 6984
355.375 2033
355.4375 743
355.5 663
355.5625 1261
355.625 5043
355.6875 9748
355.75 8484
355.8125 3182
355.875 471
355.9375 53
356 2114
356.0625 2114
356.125 2114
356.1875 2114
356.25 935
356.3125 2615
356.375 2677
356.4375 1121
356.5 148
356.5625 1821
356.625 5524
356.6875 6083
356.75 2709
356.8125 4366
356.875 11139
356.9375 11230
357 4679
357.0625 1299
357.125 2838
357.1875 6066
357.25 8193
357.3125 6772
357.375 2898
357.4375 382
357.5 1299
357.5625 2997
357.625 7871
357.6875 7935
357.75 3832
357.8125 1062
357.875 584
357.9375 939
358 628
358.0625 97
358.125 57
358.1875 1423
358.25 4459
358.3125 5462
358.375 2985
358.4375 673
358.5 77
358.5625 1361
358.625 1361
358.6875 1361
358.75 1361
358.8125 1361
358.875 1361
358.9375 1361
359 1361
359.0625 1361
359.125 1361
359.1875 1361
359.25 1361
359.3125 1361
359.375 1361
359.4375 1361
359.5 1361
359.5625 1361
359.625 1361
359.6875 690
359.75 4408
359.8125 7273
359.875 5200
359.9375 2369
360 1230
360.0625 337
360.125 69
360.1875 1250
360.25 1250
360.3125 1250
360.375 1250
360.4375 1250
360.5 1250
360.5625 1250
360.625 1250
360.6875 1250
360.75 1250
360.8125 1116
360.875 3354
360.9375 4660
361 3755
361.0625 5840
361.125 9154
361.1875 6180
361.25 1250
361.3125 143
361.375 1740.5
361.4375 630
361.5 1641
361.5625 2114
361.625 1840
361.6875 987
361.75 3412
361.8125 7064
361.875 5138
361.9375 1185
362 2474
362.0625 6300
362.125 6151
362.1875 2410
362.25 294
362.3125 1445.5
362.375 1445.5
362.4375 1445.5
362.5 2784
362.5625 7549
362.625 7450
362.6875 3021
362.75 478
362.8125 57
362.875 5178
362.9375 12291
363 14243
363.0625 12726
363.125 8948
363.1875 3753
363.25 1130
363.3125 2045
363.375 5423
363.4375 5563
363.5 2291
363.5625 271
363.625 2045
363.6875 2045
363.75 2045
363.8125 2045
363.875 2045
363.9375 2045
364 174
364.0625 707
364.125 977
364.1875 542
364.25 87
364.3125 1729
364.375 1729
364.4375 1729
364.5 1729
364.5625 1729
364.625 1729
364.6875 251
364.75 5451
364.8125 14065
364.875 13988
364.9375 7682
365 7379
365.0625 13610
365.125 16567
365.1875 10749
365.25 3440
365.3125 784
365.375 326
365.4375 793
365.5 911
365.5625 435
365.625 65
365.6875 1893
365.75 4344
365.8125 9265
365.875 6454
365.9375 1741
366 2327
366.0625 3918
366.125 3443
366.1875 1717
366.25 553
366.3125 69
366.375 2360
366.4375 2360
366.5 2360
366.5625 2360
366.625 2360
366.6875 2360
366.75 2360
366.8125 2360
366.875 2393
366.9375 7144
367 8681
367.0625 9920
367.125 12014
367.1875 8189
367.25 2784
367.3125 2105
367.375 2148
367.4375 1049
367.5 141
367.5625 2126.5
367.625 2126.5
367.6875 2126.5
367.75 2126.5
367.8125 2126.5
367.875 2126.5
367.9375 2126.5
368 2126.5
368.0625 2126.5
368.125 4881
368.1875 13534
368.25 13687
368.3125 5708
368.375 901
368.4375 104
368.5 2784
368.5625 2784
368.625 2784
368.6875 2784
368.75 2784
368.8125 1909
368.875 4224
368.9375 5415
369 5723
369.0625 3646
369.125 876
369.1875 5517
369.25 11210
369.3125 7510
369.375 1328
369.4375 106
369.5 2988
369.5625 2988
369.625 2988
369.6875 2988
369.75 2988
369.8125 2988
369.875 2988
369.9375 2988
370 2988
370.0625 2988
370.125 2988
370.1875 2350
370.25 4989
370.3125 3425
370.375 665
370.4375 72
370.5 2350
370.5625 2350
370.625 2350
370.6875 2350
370.75 2350
370.8125 2988
370.875 9238
370.9375 10969
371 9080
371.0625 9168
371.125 12778
371.1875 15987
371.25 13928
371.3125 11229
371.375 9412
371.4375 4234
371.5 620
371.5625 54
371.625 2350
371.6875 2350
371.75 2350
371.8125 2350
371.875 2350
371.9375 62
372 1730
372.0625 3500
372.125 2807
372.1875 9084
372.25 23256
372.3125 26429
372.375 15188
372.4375 4680
372.5 736
372.5625 81
372.625 2350
372.6875 2350
372.75 2350
372.8125 2350
372.875 2350
372.9375 2350
373 443
373.0625 2219
373.125 5140
373.1875 8250
373.25 9304
373.3125 6361
373.375 2161
373.4375 253
373.5 2350
373.5625 2350
373.625 2350
373.6875 2350
373.75 2350
373.8125 2350
373.875 2350
373.9375 2350
374 1557
