# Supplementary material for: Isotope pattern deconvolution for peptide mass spectrometry by non-negative least squares/least absolute deviation template matching
Source: BMC Bioinformatics. 2012 Nov 8;13:291. doi: 10.1186/1471-2105-13-291 (PMC3608065; doi:10.1186/1471-2105-13-291)
Supplement: Additional file 4 — Overlapping peptide signals. [file 1471-2105-13-291-S4.zip › overlaps/Analysis43.txt]

"V1" "V2"
329 16418
329.0625 23188
329.125 23513
329.1875 20207
329.25 13532
329.3125 4506
329.375 501
329.4375 4497
329.5 4497
329.5625 263
329.625 823
329.6875 876
329.75 323
329.8125 2775
329.875 6405
329.9375 5127
330 4784
330.0625 13511
330.125 24622
330.1875 23546
330.25 14198
330.3125 10410
330.375 8276
330.4375 3092
330.5 412
330.5625 4497
330.625 4497
330.6875 4497
330.75 454
330.8125 1258
330.875 1204
330.9375 700
331 2276
331.0625 10840
331.125 18610
331.1875 15380
331.25 13886
331.3125 17465
331.375 22086
331.4375 24518
331.5 14948
331.5625 2944
331.625 305
331.6875 3222.5
331.75 3222.5
331.8125 3222.5
331.875 3716
331.9375 10955
332 12497
332.0625 6747
332.125 2218
332.1875 2251
332.25 4497
332.3125 4855
332.375 2384
332.4375 358
332.5 3311.5
332.5625 3311.5
332.625 2210
332.6875 7863
332.75 13987
332.8125 20215
332.875 20131
332.9375 9960
333 9801
333.0625 20761
333.125 18389
333.1875 6409
333.25 864
333.3125 80
333.375 1374
333.4375 3353
333.5 2921
333.5625 1001
333.625 7853
333.6875 21981
333.75 22850
333.8125 10803
333.875 5289
333.9375 9938
334 24642
334.0625 34367
334.125 23591
334.1875 8788
334.25 3270
334.3125 945
334.375 92
334.4375 3286
334.5 3286
334.5625 3286
334.625 3286
334.6875 3286
334.75 3286
334.8125 5803
334.875 17507
334.9375 23660
335 20599
335.0625 18207
335.125 26874
335.1875 34237
335.25 22994
335.3125 6950
335.375 1065
335.4375 123
335.5 3123
335.5625 3123
335.625 3123
335.6875 9325
335.75 20573
335.8125 15221
335.875 3800
335.9375 607
336 86
336.0625 3257
336.125 3257
336.1875 3257
336.25 3257
336.3125 3257
336.375 3257
336.4375 3257
336.5 3257
336.5625 3286
336.625 8284
336.6875 7451
336.75 2580
336.8125 281
336.875 3257
336.9375 3257
337 1461
337.0625 3123
337.125 2126
337.1875 867
337.25 1089
337.3125 722
337.375 108
337.4375 3257
337.5 1421
337.5625 3585
337.625 3257
337.6875 1176
337.75 152
337.8125 2687
337.875 9124
337.9375 21953
338 22497
338.0625 14456
338.125 6888
338.1875 1433
338.25 157
338.3125 2687
338.375 2687
338.4375 2687
338.5 2687
338.5625 2687
338.625 2687
338.6875 2687
338.75 2687
338.8125 2687
338.875 2687
338.9375 11511
339 17008
339.0625 10729
339.125 4499
339.1875 7526
339.25 9671
339.3125 5168
339.375 4537
339.4375 7960
339.5 5468
339.5625 1069
339.625 120
339.6875 3516
339.75 3516
339.8125 3516
339.875 4429
339.9375 22756
340 35533
340.0625 22317
340.125 5056
340.1875 626
340.25 5112
340.3125 5112
340.375 5112
340.4375 5112
340.5 5112
340.5625 2235
340.625 4676
340.6875 3057
340.75 432
340.8125 5318
340.875 637
340.9375 3187
341 6158
341.0625 9897
341.125 19848
341.1875 32239
341.25 30564
341.3125 15104
341.375 3447
341.4375 477
341.5 5731
341.5625 5731
341.625 5731
341.6875 3355
341.75 7109
341.8125 5956
341.875 5506
341.9375 6797
342 6935
342.0625 11326
342.125 31240
342.1875 46555
342.25 35203
342.3125 23219
342.375 23171
342.4375 15965
342.5 6062
342.5625 6778
342.625 12254
342.6875 8864
342.75 3035
342.8125 3202
342.875 4311
342.9375 13771
343 29886
343.0625 42314
343.125 46635
343.1875 37241
343.25 22974
343.3125 15559
343.375 13662
343.4375 13843
343.5 8660
343.5625 1818
343.625 208
343.6875 6045
343.75 14323
343.8125 11872
343.875 3644
343.9375 3471
344 8477
344.0625 11258
344.125 8994
344.1875 7638
344.25 8396
344.3125 7503
344.375 13358
344.4375 20174
344.5 12495
344.5625 2526
344.625 300
344.6875 379
344.75 2026
344.8125 3098
344.875 11294
344.9375 20531
345 30359
345.0625 40534
345.125 31481
345.1875 18683
345.25 21274
345.3125 16136
345.375 5093
345.4375 602
345.5 4054
345.5625 4054
345.625 268
345.6875 778
345.75 778
345.8125 268
345.875 4103
345.9375 12247
346 27855
346.0625 25577
346.125 14074
346.1875 6179
346.25 1034
346.3125 140
346.375 4054
346.4375 4054
346.5 4054
346.5625 4054
346.625 4054
346.6875 4054
346.75 1400
346.8125 4103
346.875 4400
346.9375 1929
347 4249
347.0625 10669
347.125 10364
347.1875 4054
347.25 509
347.3125 4158
347.375 4158
347.4375 4158
347.5 4158
347.5625 4158
347.625 1920
347.6875 4212
347.75 3078
347.8125 720
347.875 80
347.9375 4102
348 4102
348.0625 4102
348.125 5398
348.1875 11456
348.25 8005
348.3125 5738
348.375 11338
348.4375 12870
348.5 7984
348.5625 2712
348.625 275
348.6875 4158
348.75 10941
348.8125 10450
348.875 4102
348.9375 6174
349 18229
349.0625 24187
349.125 15959
349.1875 8643
349.25 8444
349.3125 5941
349.375 1517
349.4375 185
349.5 6290.5
349.5625 6290.5
349.625 6290.5
349.6875 6290.5
349.75 6290.5
349.8125 6290.5
349.875 6290.5
349.9375 6290.5
350 6290.5
350.0625 4172
350.125 9015
350.1875 6407
350.25 1389
350.3125 154
350.375 8829
350.4375 8829
350.5 8829
350.5625 12032
350.625 27287
350.6875 21164
350.75 5751
350.8125 6055
350.875 25787
350.9375 109273
351 337573
351.0625 624680
351.125 714137
351.1875 548309
351.25 307889
351.3125 127637
351.375 37127
351.4375 20013
351.5 43838
351.5625 89864
351.625 118935
351.6875 96938
351.75 63492
351.8125 51101
351.875 42967
351.9375 41642
352 69689
352.0625 122978
352.125 165522
352.1875 149637
352.25 85249
352.3125 30355
352.375 10816
352.4375 6476
352.5 16095
352.5625 28505
352.625 21194
352.6875 5451
352.75 897
352.8125 24804
352.875 60991
352.9375 66224
353 56318
353.0625 53059
353.125 42169
353.1875 25123
353.25 9450
353.3125 1534
353.375 83
353.4375 8792
353.5 8792
353.5625 8792
353.625 8792
353.6875 8792
353.75 8792
353.8125 2110
353.875 7045
353.9375 8792
354 5432
354.0625 2285
354.125 1405
354.1875 4749
354.25 10368
354.3125 12631
354.375 9995
354.4375 8836
354.5 10118
354.5625 7036
354.625 1692
354.6875 198
354.75 5320
354.8125 5320
354.875 5320
354.9375 1562
355 11515
355.0625 30505
355.125 37450
355.1875 22727
355.25 7346
355.3125 3244
355.375 2496
355.4375 1079
355.5 114
355.5625 5057
355.625 12072
355.6875 10940
355.75 12020
355.8125 16540
355.875 10398
355.9375 1961
356 969
356.0625 5527
356.125 12693
356.1875 12576
356.25 5320
356.3125 637
356.375 2540
356.4375 2540
356.5 2540
356.5625 2540
356.625 2540
356.6875 2540
356.75 2540
356.8125 346
356.875 658
356.9375 346
357 5645
357.0625 19014
357.125 25486
357.1875 16670
357.25 5450
357.3125 1297
357.375 2361
357.4375 6218
357.5 8786
357.5625 6343
357.625 2143
357.6875 242
357.75 323
357.8125 2130
357.875 3455
357.9375 1999
358 2540
358.0625 8144
358.125 10134
358.1875 18528
358.25 30351
358.3125 21823
358.375 5230
358.4375 630
358.5 2442
358.5625 2442
358.625 2442
358.6875 5297
358.75 3698
358.8125 661
358.875 2491
358.9375 4809
359 28027
359.0625 45557
359.125 29054
359.1875 6915
359.25 1526
359.3125 330
359.375 2491
359.4375 2491
359.5 2491
359.5625 2491
359.625 1511
359.6875 3264
359.75 2263
359.8125 396
359.875 2442
359.9375 4013
360 10254
360.0625 9890
360.125 4381
360.1875 1042
360.25 89
360.3125 2442
360.375 2442
360.4375 2442
360.5 2442
360.5625 2442
360.625 2442
360.6875 2442
360.75 2442
360.8125 902
360.875 3439
360.9375 4502
361 5009
361.0625 8407
361.125 9925
361.1875 6593
361.25 2910
361.3125 868
361.375 104
361.4375 2910
361.5 2910
361.5625 2910
361.625 2910
361.6875 2910
361.75 601
361.8125 3492
361.875 6536
361.9375 5350
362 1859
362.0625 203
362.125 7046
362.1875 22921
362.25 28289
362.3125 15984
362.375 4090
362.4375 1113
362.5 1989
362.5625 2330
362.625 1082
362.6875 126
362.75 3166
362.8125 3166
362.875 3166
362.9375 3166
363 3166
363.0625 3166
363.125 607
363.1875 5769
363.25 16984
363.3125 20399
363.375 10683
363.4375 7923
363.5 15334
363.5625 19782
363.625 17039
363.6875 8336
363.75 2310
363.8125 6071
363.875 9389
363.9375 5504
364 2566
364.0625 3971
364.125 3166
364.1875 965
364.25 122
364.3125 3104
364.375 3104
364.4375 3104
364.5 3104
364.5625 3104
364.625 3104
364.6875 3104
364.75 752
364.8125 2364
364.875 3792
364.9375 11135
365 30460
365.0625 48889
365.125 46363
365.1875 28501
365.25 14233
365.3125 6790
365.375 2163
365.4375 379
365.5 3425
365.5625 3425
365.625 3425
365.6875 748
365.75 2607
365.8125 3104
365.875 1383
365.9375 1238
366 6107
366.0625 12195
366.125 11704
366.1875 5574
366.25 1221
366.3125 2326
366.375 4703
366.4375 3170
366.5 504
366.5625 3168
366.625 3168
366.6875 3168
366.75 3168
366.8125 3168
366.875 3425
366.9375 13592
367 21396
367.0625 31534
367.125 45757
367.1875 41161
367.25 19815
367.3125 5589
367.375 809
367.4375 153
367.5 80
367.5625 11296
367.625 26143
367.6875 20905
367.75 6001
367.8125 684
367.875 2326
367.9375 3427
368 9740
368.0625 10080
368.125 4206
368.1875 511
368.25 3388
368.3125 7276
368.375 5118
368.4375 1086
368.5 127
368.5625 3353
368.625 7676
368.6875 6045
368.75 1698
368.8125 204
368.875 2918
368.9375 231
369 693
369.0625 6696
369.125 14028
369.1875 14066
369.25 9696
369.3125 4804
369.375 805
369.4375 83
369.5 3427
369.5625 3427
369.625 3427
369.6875 3427
369.75 3427
369.8125 730
369.875 2116
369.9375 2259
370 1002
370.0625 2918
370.125 9069
370.1875 12893
370.25 9730
370.3125 3701
370.375 422
370.4375 3919
370.5 37247
370.5625 72795
370.625 55013
370.6875 15971
370.75 2122
370.8125 136
370.875 867
370.9375 13496
371 35224
371.0625 65388
371.125 89088
371.1875 81163
371.25 51488
371.3125 30229
371.375 22164
371.4375 18266
371.5 9852
371.5625 23535
371.625 43451
371.6875 30451
371.75 7275
371.8125 1659
371.875 269
371.9375 3701
372 3701
372.0625 3701
372.125 3701
372.1875 235
372.25 446
372.3125 5302
372.375 10752
372.4375 7392
372.5 1461
372.5625 172
372.625 3701
372.6875 3701
372.75 3701
372.8125 3701
372.875 3701
372.9375 4112
373 16795
373.0625 28048
373.125 26313
373.1875 18641
373.25 13758
373.3125 8860
373.375 3243
373.4375 363
373.5 3701
373.5625 3701
373.625 6938
373.6875 15830
373.75 12325
373.8125 3299
373.875 336
373.9375 3701
374 2514
