# Supplementary material for: Isotope pattern deconvolution for peptide mass spectrometry by non-negative least squares/least absolute deviation template matching
Source: BMC Bioinformatics. 2012 Nov 8;13:291. doi: 10.1186/1471-2105-13-291 (PMC3608065; doi:10.1186/1471-2105-13-291)
Supplement: Additional file 4 — Overlapping peptide signals. [file 1471-2105-13-291-S4.zip › overlaps/Analysis44.txt]

"V1" "V2"
329 26413
329.0625 41478
329.125 54606
329.1875 35369
329.25 7560
329.3125 913
329.375 7560
329.4375 7560
329.5 7560
329.5625 7560
329.625 7560
329.6875 7560
329.75 7560
329.8125 7560
329.875 7560
329.9375 7560
330 7560
330.0625 7560
330.125 4723
330.1875 11595
330.25 14967
330.3125 19276
330.375 19027
330.4375 8763
330.5 1097
330.5625 7560
330.625 7560
330.6875 7560
330.75 7432
330.8125 16334
330.875 12035
330.9375 16953
331 35871
331.0625 47967
331.125 48458
331.1875 32999
331.25 41830
331.3125 65723
331.375 42523
331.4375 7723
331.5 915
331.5625 4427
331.625 9464
331.6875 6441
331.75 1061
331.8125 7386
331.875 7386
331.9375 7386
332 7386
332.0625 7386
332.125 7386
332.1875 7386
332.25 1910
332.3125 18666
332.375 50896
332.4375 58816
332.5 30604
332.5625 6327
332.625 708
332.6875 6830
332.75 6830
332.8125 28382
332.875 63423
332.9375 48020
333 12661
333.0625 1971
333.125 242
333.1875 3547
333.25 7340
333.3125 4698
333.375 606
333.4375 343
333.5 10959
333.5625 21763
333.625 14149
333.6875 2463
333.75 320
333.8125 4965
333.875 4965
333.9375 4965
334 4965
334.0625 4965
334.125 10825
334.1875 25823
334.25 21659
334.3125 6830
334.375 818
334.4375 5779.5
334.5 5779.5
334.5625 5779.5
334.625 5779.5
334.6875 5779.5
334.75 5779.5
334.8125 5779.5
334.875 5779.5
334.9375 5779.5
335 5779.5
335.0625 5779.5
335.125 5779.5
335.1875 5779.5
335.25 5779.5
335.3125 6559
335.375 18794
335.4375 19648
335.5 8331
335.5625 1047
335.625 4698
335.6875 17405
335.75 36361
335.8125 24311
335.875 4455
335.9375 595
336 6559
336.0625 6559
336.125 4678
336.1875 10333
336.25 7665
336.3125 1889
336.375 7326
336.4375 14772
336.5 9570
336.5625 1303
336.625 7487
336.6875 5232
336.75 14748
336.8125 22936
336.875 23886
336.9375 14338
337 3625
337.0625 424
337.125 6832.5
337.1875 6832.5
337.25 6832.5
337.3125 6832.5
337.375 6832.5
337.4375 6832.5
337.5 6832.5
337.5625 6832.5
337.625 6832.5
337.6875 6832.5
337.75 6832.5
337.8125 6832.5
337.875 6832.5
337.9375 6832.5
338 6832.5
338.0625 6832.5
338.125 6832.5
338.1875 6832.5
338.25 6832.5
338.3125 6832.5
338.375 6832.5
338.4375 6832.5
338.5 6832.5
338.5625 1489
338.625 9353
338.6875 14987
338.75 8847
338.8125 1515
338.875 9340
338.9375 27325
339 32826
339.0625 30244
339.125 34464
339.1875 37378
339.25 34331
339.3125 23563
339.375 8358
339.4375 1000
339.5 6339
339.5625 6339
339.625 6339
339.6875 6339
339.75 6339
339.8125 6339
339.875 6339
339.9375 6339
340 6339
340.0625 6339
340.125 6339
340.1875 6339
340.25 3488
340.3125 7648
340.375 5619
340.4375 1372
340.5 182
340.5625 7135
340.625 7135
340.6875 7135
340.75 7135
340.8125 4620
340.875 13264
340.9375 13883
341 6339
341.0625 1595
341.125 454
341.1875 8358
341.25 2698
341.3125 10950
341.375 18381
341.4375 15330
341.5 18633
341.5625 29812
341.625 23133
341.6875 6622
341.75 790
341.8125 2840
341.875 8414
341.9375 12930
342 37767
342.0625 101030
342.125 126277
342.1875 70255
342.25 14802
342.3125 1633
342.375 13060.5
342.4375 6610
342.5 14366
342.5625 15512
342.625 30396
342.6875 56577
342.75 52226
342.8125 22041
342.875 11650
342.9375 23129
343 30065
343.0625 29865
343.125 34424
343.1875 46488
343.25 44130
343.3125 20459
343.375 3250
343.4375 354
343.5 14746
343.5625 14746
343.625 14746
343.6875 14746
343.75 14746
343.8125 14746
343.875 14746
343.9375 4390
344 14382
344.0625 18853
344.125 13191
344.1875 6133
344.25 16639
344.3125 39937
344.375 39228
344.4375 16370
344.5 3397
344.5625 815
344.625 12420.5
344.6875 12420.5
344.75 10078
344.8125 22358
344.875 19857
344.9375 13423
345 11537
345.0625 14746
345.125 27743
345.1875 48230
345.25 61115
345.3125 47410
345.375 20503
345.4375 5536
345.5 850
345.5625 7609.5
345.625 7609.5
345.6875 7609.5
345.75 7609.5
345.8125 7609.5
345.875 7609.5
345.9375 7609.5
346 15639
346.0625 38939
346.125 38076
346.1875 20554
346.25 9086
346.3125 2654
346.375 316
346.4375 5003
346.5 5003
346.5625 5003
346.625 5003
346.6875 1565
346.75 4663
346.8125 5003
346.875 2123
346.9375 1312
347 3070
347.0625 3002
347.125 1009
347.1875 3544
347.25 3544
347.3125 3544
347.375 3544
347.4375 3544
347.5 3544
347.5625 3544
347.625 3544
347.6875 3544
347.75 3544
347.8125 3544
347.875 3544
347.9375 3544
348 3544
348.0625 3544
348.125 10431
348.1875 22710
348.25 16290
348.3125 3544
348.375 333
348.4375 3070
348.5 3070
348.5625 3070
348.625 3070
348.6875 18921
348.75 40130
348.8125 29474
348.875 9389
348.9375 3180
349 331
349.0625 4808
349.125 23636
349.1875 34838
349.25 23866
349.3125 22276
349.375 27440
349.4375 14887
349.5 2342
349.5625 212
349.625 7001
349.6875 7001
349.75 7001
349.8125 485
349.875 920
349.9375 485
350 4695
350.0625 10355
350.125 7640
350.1875 1834
350.25 206
350.3125 20598.5
350.375 20598.5
350.4375 20598.5
350.5 20598.5
350.5625 6362
350.625 50789
350.6875 91142
350.75 63646
350.8125 107043
350.875 287008
350.9375 567970
351 1128830
351.0625 1852620
351.125 2271890
351.1875 2034570
351.25 1257220
351.3125 555400
351.375 235411
351.4375 171365
351.5 287143
351.5625 480667
351.625 722390
351.6875 825814
351.75 576257
351.8125 225017
351.875 77584
351.9375 82847
352 167221
352.0625 353610
352.125 575374
352.1875 627304
352.25 423292
352.3125 158576
352.375 56013
352.4375 70457
352.5 171079
352.5625 268664
352.625 225377
352.6875 128234
352.75 71157
352.8125 22242
352.875 5647
352.9375 26690
353 55460
353.0625 53258
353.125 33394
353.1875 37085
353.25 65103
353.3125 67623
353.375 31493
353.4375 5798
353.5 644
353.5625 6337
353.625 14099
353.6875 10570
353.75 2645
353.8125 302
353.875 14099
353.9375 14099
354 14099
354.0625 14099
354.125 14099
354.1875 14099
354.25 14099
354.3125 14099
354.375 14099
354.4375 14099
354.5 14099
354.5625 14099
354.625 14099
354.6875 14099
354.75 14099
354.8125 14099
354.875 14099
354.9375 1091
355 28605
355.0625 57742
355.125 44378
355.1875 28716
355.25 29133
355.3125 15153
355.375 2423
355.4375 252
355.5 9643
355.5625 9643
355.625 9643
355.6875 9643
355.75 9643
355.8125 9643
355.875 9643
355.9375 3933
356 22408
356.0625 38810
356.125 28339
356.1875 8472
356.25 9643
356.3125 22210
356.375 20612
356.4375 7515
356.5 870
356.5625 8472
356.625 8472
356.6875 8472
356.75 8472
356.8125 3526
356.875 9130
356.9375 24012
357 42599
357.0625 49341
357.125 71735
357.1875 111434
357.25 101627
357.3125 45659
357.375 8393
357.4375 803
357.5 8432.5
357.5625 8432.5
357.625 8432.5
357.6875 8432.5
357.75 8432.5
357.8125 8432.5
357.875 8432.5
357.9375 8432.5
358 969
358.0625 47942
358.125 102335
358.1875 94614
358.25 75001
358.3125 61452
358.375 25395
358.4375 3836
358.5 5912
358.5625 12027
358.625 8321
358.6875 1447
358.75 3951
358.8125 14023
358.875 19550
358.9375 15025
359 13574
359.0625 23944
359.125 27913
359.1875 14784
359.25 2538
359.3125 212
359.375 4839
359.4375 4839
359.5 4839
359.5625 4839
359.625 4839
359.6875 4839
359.75 4839
359.8125 3202
359.875 6941
359.9375 4839
360 862
360.0625 4122
360.125 9685
360.1875 8480
360.25 3432
360.3125 828
360.375 4036.5
360.4375 4036.5
360.5 4036.5
360.5625 4036.5
360.625 4036.5
360.6875 4036.5
360.75 4036.5
360.8125 4036.5
360.875 456
360.9375 1960
361 5339
361.0625 11314
361.125 12899
361.1875 6420
361.25 803
361.3125 3789
361.375 3789
361.4375 3073
361.5 9806
361.5625 11275
361.625 5228
361.6875 662
361.75 3726
361.8125 3726
361.875 11918
361.9375 25270
362 24675
362.0625 18957
362.125 11158
362.1875 2248
362.25 322
362.3125 3955.5
362.375 3955.5
362.4375 3955.5
362.5 3955.5
362.5625 3955.5
362.625 3955.5
362.6875 3955.5
362.75 3955.5
362.8125 3955.5
362.875 916
362.9375 3663
363 24352
363.0625 65350
363.125 82873
363.1875 54472
363.25 18427
363.3125 4639
363.375 3789
363.4375 2094
363.5 2746
363.5625 7398
363.625 12557
363.6875 23467
363.75 28906
363.8125 16174
363.875 2923
363.9375 10804
364 27296
364.0625 25585
364.125 9724
364.1875 1535
364.25 197
364.3125 4314
364.375 4314
364.4375 4314
364.5 4314
364.5625 4314
364.625 4314
364.6875 4314
364.75 4314
364.8125 4314
364.875 1145
364.9375 3181
365 5645
365.0625 6657
365.125 3989
365.1875 9797
365.25 24338
365.3125 23749
365.375 9473
365.4375 1479
365.5 184
365.5625 3181
365.625 980
365.6875 2304
365.75 1821
365.8125 442
365.875 2923
365.9375 2923
366 2923
366.0625 2923
366.125 2923
366.1875 2923
366.25 2923
366.3125 2923
366.375 2923
366.4375 2923
366.5 2923
366.5625 2923
366.625 2923
366.6875 8584
366.75 32101
366.8125 44331
366.875 40967
366.9375 45159
367 46977
367.0625 37515
367.125 45632
367.1875 54438
367.25 32363
367.3125 6366
367.375 664
367.4375 3989
367.5 3989
367.5625 3989
367.625 3989
367.6875 3989
367.75 3989
367.8125 3989
367.875 3989
367.9375 3989
368 3989
368.0625 2941
368.125 6886
368.1875 5416
368.25 1910
368.3125 2091
368.375 2390
368.4375 940
368.5 4467.5
368.5625 4467.5
368.625 4467.5
368.6875 4467.5
368.75 1655
368.8125 3519
368.875 2373
368.9375 378
369 7285.5
369.0625 7285.5
369.125 7285.5
369.1875 7285.5
369.25 7285.5
369.3125 7285.5
369.375 7285.5
369.4375 7285.5
369.5 7285.5
369.5625 7285.5
369.625 7285.5
369.6875 7285.5
369.75 7285.5
369.8125 7285.5
369.875 5660
369.9375 25038
370 46709
370.0625 76128
370.125 120122
370.1875 121884
370.25 64496
370.3125 15948
370.375 3428
370.4375 12233
370.5 25130
370.5625 21577
370.625 7685
370.6875 846
370.75 8738
370.8125 8738
370.875 8738
370.9375 2726
371 35122
371.0625 89121
371.125 95765
371.1875 61569
371.25 40757
371.3125 25859
371.375 19368
371.4375 22795
371.5 25962
371.5625 28666
371.625 38132
371.6875 45028
371.75 28593
371.8125 5477
371.875 650
371.9375 9315
372 24265
372.0625 24355
372.125 36144
372.1875 56018
372.25 38290
372.3125 8738
372.375 1163
372.4375 15948
372.5 15948
372.5625 15948
372.625 15948
372.6875 15948
372.75 15948
372.8125 15948
372.875 15948
372.9375 1299
373 4245
373.0625 4949
373.125 2298
373.1875 273
373.25 15948
373.3125 15948
373.375 15948
373.4375 15948
373.5 22177
373.5625 64026
373.625 67413
373.6875 29331
373.75 4652
373.8125 549
