# Supplementary material for: Isotope pattern deconvolution for peptide mass spectrometry by non-negative least squares/least absolute deviation template matching
Source: BMC Bioinformatics. 2012 Nov 8;13:291. doi: 10.1186/1471-2105-13-291 (PMC3608065; doi:10.1186/1471-2105-13-291)
Supplement: Additional file 4 — Overlapping peptide signals. [file 1471-2105-13-291-S4.zip › overlaps/Analysis45.txt]

"V1" "V2"
329 391
329.0625 6572
329.125 6524
329.1875 13965
329.25 9889
329.3125 2272
329.375 364
329.4375 6572
329.5 6572
329.5625 6572
329.625 6572
329.6875 6572
329.75 6572
329.8125 6572
329.875 6572
329.9375 6572
330 6572
330.0625 6572
330.125 6572
330.1875 6572
330.25 6572
330.3125 6572
330.375 6572
330.4375 6572
330.5 6572
330.5625 6572
330.625 6572
330.6875 6572
330.75 6572
330.8125 6572
330.875 6572
330.9375 4376
331 9483
331.0625 6607
331.125 1175
331.1875 6572
331.25 6572
331.3125 6572
331.375 6572
331.4375 6572
331.5 6572
331.5625 6572
331.625 6572
331.6875 6572
331.75 6572
331.8125 6572
331.875 6572
331.9375 6572
332 6572
332.0625 6572
332.125 6572
332.1875 6572
332.25 6572
332.3125 6572
332.375 6572
332.4375 6572
332.5 6572
332.5625 6572
332.625 6572
332.6875 6572
332.75 6572
332.8125 6572
332.875 6572
332.9375 6572
333 29310
333.0625 114389
333.125 152037
333.1875 81551
333.25 21424
333.3125 31191
333.375 40653
333.4375 22509
333.5 3946
333.5625 290
333.625 6589.5
333.6875 6589.5
333.75 6589.5
333.8125 6589.5
333.875 6589.5
333.9375 6589.5
334 10112
334.0625 29098
334.125 30446
334.1875 12815
334.25 1533
334.3125 12815
334.375 12815
334.4375 12815
334.5 12815
334.5625 12815
334.625 12815
334.6875 12815
334.75 12815
334.8125 12815
334.875 12815
334.9375 12815
335 13362
335.0625 30344
335.125 23656
335.1875 6572
335.25 838
335.3125 6250
335.375 6250
335.4375 6250
335.5 6250
335.5625 6250
335.625 6250
335.6875 6250
335.75 6250
335.8125 6250
335.875 6250
335.9375 6250
336 6250
336.0625 2784
336.125 5928
336.1875 18464
336.25 31312
336.3125 21100
336.375 4215
336.4375 522
336.5 5928
336.5625 5928
336.625 5928
336.6875 5928
336.75 5928
336.8125 5928
336.875 18287
336.9375 49134
337 47931
337.0625 18725
337.125 2266
337.1875 5928
337.25 5928
337.3125 5928
337.375 5928
337.4375 5928
337.5 5928
337.5625 5928
337.625 5928
337.6875 5928
337.75 5928
337.8125 5928
337.875 5928
337.9375 5928
338 5928
338.0625 5928
338.125 5928
338.1875 5928
338.25 3501
338.3125 7217
338.375 4583
338.4375 570
338.5 6572.5
338.5625 6572.5
338.625 6572.5
338.6875 6572.5
338.75 6572.5
338.8125 6572.5
338.875 6572.5
338.9375 6572.5
339 6572.5
339.0625 6572.5
339.125 6572.5
339.1875 6572.5
339.25 6572.5
339.3125 6572.5
339.375 6572.5
339.4375 6572.5
339.5 6572.5
339.5625 6572.5
339.625 6572.5
339.6875 6572.5
339.75 6572.5
339.8125 6572.5
339.875 6572.5
339.9375 6572.5
340 6572.5
340.0625 6572.5
340.125 6572.5
340.1875 6572.5
340.25 6572.5
340.3125 6572.5
340.375 6572.5
340.4375 6572.5
340.5 6572.5
340.5625 6572.5
340.625 6572.5
340.6875 6572.5
340.75 6572.5
340.8125 6572.5
340.875 6572.5
340.9375 6572.5
341 6572.5
341.0625 6572.5
341.125 6572.5
341.1875 6572.5
341.25 914
341.3125 1736
341.375 914
341.4375 7322
341.5 7322
341.5625 7322
341.625 7322
341.6875 7322
341.75 7322
341.8125 7322
341.875 7322
341.9375 11177
342 70639
342.0625 168864
342.125 211667
342.1875 162166
342.25 95471
342.3125 52903
342.375 21369
342.4375 5752
342.5 47762
342.5625 114863
342.625 106801
342.6875 41726
342.75 9185
342.8125 7427
342.875 7133
342.9375 3093
343 23698
343.0625 59553
343.125 84227
343.1875 93183
343.25 67808
343.3125 23194
343.375 3441
343.4375 304
343.5 11920.5
343.5625 11920.5
343.625 11920.5
343.6875 11920.5
343.75 12002
343.8125 29839
343.875 26479
343.9375 9110
344 1081
344.0625 17639
344.125 42758
344.1875 36598
344.25 11839
344.3125 1350
344.375 14820.5
344.4375 14820.5
344.5 14820.5
344.5625 14820.5
344.625 2361
344.6875 7944
344.75 44157
344.8125 89416
344.875 78527
344.9375 40246
345 29434
345.0625 29421
345.125 31801
345.1875 31500
345.25 19379
345.3125 5626
345.375 732
345.4375 8100
345.5 8100
345.5625 8100
345.625 8100
345.6875 8100
345.75 8100
345.8125 8100
345.875 8100
345.9375 8100
346 8100
346.0625 20675
346.125 18811
346.1875 6536
346.25 651
346.3125 20027
346.375 20027
346.4375 20027
346.5 20027
346.5625 20027
346.625 20027
346.6875 20027
346.75 20027
346.8125 20027
346.875 20027
346.9375 20027
347 20027
347.0625 20027
347.125 20027
347.1875 20027
347.25 20027
347.3125 20027
347.375 20027
347.4375 20027
347.5 20027
347.5625 20027
347.625 20027
347.6875 20027
347.75 20027
347.8125 20027
347.875 20027
347.9375 20027
348 20027
348.0625 20027
348.125 20027
348.1875 20027
348.25 20027
348.3125 20027
348.375 20027
348.4375 20027
348.5 20027
348.5625 20027
348.625 20027
348.6875 20027
348.75 20027
348.8125 20027
348.875 20027
348.9375 20027
349 20027
349.0625 20027
349.125 488
349.1875 1538
349.25 1647
349.3125 610
349.375 20675
349.4375 20675
349.5 20675
349.5625 20675
349.625 20675
349.6875 20675
349.75 20675
349.8125 20675
349.875 20675
349.9375 20675
350 20675
350.0625 20675
350.125 20675
350.1875 20675
350.25 20675
350.3125 20675
350.375 20675
350.4375 20675
350.5 20675
350.5625 20675
350.625 20675
350.6875 20675
350.75 20675
350.8125 5769
350.875 114363
350.9375 772250
351 2042700
351.0625 3098090
351.125 3467600
351.1875 3232350
351.25 2267290
351.3125 1079330
351.375 456769
351.4375 370373
351.5 717377
351.5625 1453080
351.625 1957910
351.6875 1679900
351.75 883131
351.8125 283371
351.875 100542
351.9375 82870
352 375795
352.0625 942040
352.125 1310000
352.1875 1196640
352.25 715637
352.3125 260038
352.375 75339
352.4375 18164
352.5 77166
352.5625 263586
352.625 406027
352.6875 398703
352.75 298743
352.8125 154872
352.875 42408
352.9375 47822
353 124409
353.0625 206323
353.125 214833
353.1875 125575
353.25 39916
353.3125 14674
353.375 3399
353.4375 414
353.5 799
353.5625 2736
353.625 7145
353.6875 11110
353.75 40193
353.8125 71647
353.875 49862
353.9375 11448
354 51187
354.0625 107701
354.125 77671
354.1875 18468
354.25 3048
354.3125 412
354.375 8576
354.4375 8576
354.5 8576
354.5625 8576
354.625 8576
354.6875 8576
354.75 8576
354.8125 8576
354.875 8576
354.9375 704
355 8576
355.0625 20310
355.125 19242
355.1875 7518
355.25 871
355.3125 18855
355.375 18855
355.4375 18855
355.5 18855
355.5625 18855
355.625 18855
355.6875 18855
355.75 18855
355.8125 18855
355.875 18855
355.9375 18855
356 18855
356.0625 18855
356.125 11562
356.1875 30567
356.25 73429
356.3125 107882
356.375 71958
356.4375 17079
356.5 2775
356.5625 414
356.625 11320
356.6875 11320
356.75 11320
356.8125 24521
356.875 72001
356.9375 98666
357 105056
357.0625 123925
357.125 125064
357.1875 124815
357.25 125913
357.3125 76266
357.375 16360
357.4375 2692
357.5 2951
357.5625 3107
357.625 1132
357.6875 11320
357.75 23726
357.8125 15896
357.875 2857
357.9375 325
358 7692
358.0625 1425
358.125 7692
358.1875 12912
358.25 9912
358.3125 4087
358.375 1088
358.4375 7157
358.5 7157
358.5625 7157
358.625 7157
358.6875 7157
358.75 7157
358.8125 7157
358.875 7157
358.9375 7682
359 26510
359.0625 32633
359.125 16313
359.1875 2309
359.25 8802
359.3125 8802
359.375 8802
359.4375 8802
359.5 8802
359.5625 8802
359.625 8802
359.6875 8802
359.75 8802
359.8125 8802
359.875 5904
359.9375 12510
360 27978
360.0625 63157
360.125 70543
360.1875 34117
360.25 7157
360.3125 1582
360.375 11280
360.4375 11280
360.5 11280
360.5625 11280
360.625 11280
360.6875 11280
360.75 11280
360.8125 11280
360.875 11280
360.9375 11280
361 11280
361.0625 29217
361.125 71340
361.1875 62119
361.25 21112
361.3125 2755
361.375 13577
361.4375 13577
361.5 13577
361.5625 13577
361.625 13577
361.6875 13577
361.75 13577
361.8125 13577
361.875 13577
361.9375 13577
362 27134
362.0625 57732
362.125 40349
362.1875 13577
362.25 11280
362.3125 6522
362.375 4682
362.4375 10375
362.5 33140
362.5625 59748
362.625 48988
362.6875 16478
362.75 5567
362.8125 10195
362.875 24484
362.9375 53398
363 75235
363.0625 74696
363.125 92351
363.1875 104556
363.25 61121
363.3125 12961
363.375 1287
363.4375 12781
363.5 4888
363.5625 12491
363.625 11498
363.6875 22947
363.75 46880
363.8125 40852
363.875 13936
363.9375 1676
364 17143
364.0625 55333
364.125 68639
364.1875 39651
364.25 10573
364.3125 1234
364.375 8692.5
364.4375 4536
364.5 12601
364.5625 19142
364.625 18452
364.6875 9151
364.75 1117
364.8125 8534
364.875 8534
364.9375 33621
365 45533
365.0625 27323
365.125 8851
365.1875 2984
365.25 285
365.3125 5389
365.375 5389
365.4375 5389
365.5 5389
365.5625 5389
365.625 5389
365.6875 5389
365.75 5389
365.8125 5389
365.875 5389
365.9375 5389
366 5389
366.0625 5389
366.125 5389
366.1875 5389
366.25 5389
366.3125 5389
366.375 5389
366.4375 5389
366.5 5389
366.5625 5389
366.625 5389
366.6875 5389
366.75 5389
366.8125 5389
366.875 5389
366.9375 5389
367 412
367.0625 1348
367.125 1487
367.1875 5389
367.25 13571
367.3125 13896
367.375 5725
367.4375 688
367.5 5389
367.5625 5389
367.625 5389
367.6875 5389
367.75 5389
367.8125 5389
367.875 5389
367.9375 5389
368 5389
368.0625 5389
368.125 5389
368.1875 5389
368.25 5389
368.3125 5389
368.375 15310
368.4375 32563
368.5 22527
368.5625 4583
368.625 570
368.6875 5389
368.75 5389
368.8125 5389
368.875 5389
368.9375 5389
369 5389
369.0625 5389
369.125 5389
369.1875 5389
369.25 5389
369.3125 5389
369.375 5389
369.4375 5389
369.5 5389
369.5625 5389
369.625 5389
369.6875 5389
369.75 5389
369.8125 2237
369.875 18089
369.9375 30998
370 18893
370.0625 9590
370.125 14656
370.1875 10705
370.25 2731
370.3125 366
370.375 12852.5
370.4375 35281
370.5 96875
370.5625 138807
370.625 128346
370.6875 66575
370.75 12402
370.8125 3086
370.875 6233
370.9375 14361
371 21150
371.0625 26760
371.125 37178
371.1875 47854
371.25 49035
371.3125 35057
371.375 13303
371.4375 1489
371.5 4601
371.5625 14068
371.625 15622
371.6875 7034
371.75 895
371.8125 6233
371.875 6233
371.9375 6233
372 9581
372.0625 25678
372.125 24977
372.1875 9723
372.25 1175
372.3125 6233
372.375 1533
372.4375 4568
372.5 4679
372.5625 1657
372.625 6233
372.6875 6233
372.75 6233
372.8125 6233
372.875 6233
372.9375 6233
373 6233
373.0625 6233
373.125 3119
373.1875 7177
373.25 5505
373.3125 1257
