# Supplementary material for: Isotope pattern deconvolution for peptide mass spectrometry by non-negative least squares/least absolute deviation template matching
Source: BMC Bioinformatics. 2012 Nov 8;13:291. doi: 10.1186/1471-2105-13-291 (PMC3608065; doi:10.1186/1471-2105-13-291)
Supplement: Additional file 4 — Overlapping peptide signals. [file 1471-2105-13-291-S4.zip › overlaps/Analysis46.txt]

"V1" "V2"
329 12123
329.0625 12608
329.125 17186
329.1875 18896
329.25 15454
329.3125 8859
329.375 3267
329.4375 1782
329.5 3427
329.5625 3220
329.625 1149
329.6875 100
329.75 1760
329.8125 1760
329.875 1760
329.9375 1760
330 172
330.0625 1760
330.125 7128
330.1875 23370
330.25 36229
330.3125 27277
330.375 11407
330.4375 3971
330.5 741
330.5625 804
330.625 1571
330.6875 1046
330.75 159
330.8125 1676
330.875 3591
330.9375 2519
331 2778
331.0625 11205
331.125 20386
331.1875 21120
331.25 14538
331.3125 6091
331.375 920
331.4375 93
331.5 1269
331.5625 1269
331.625 1269
331.6875 617
331.75 1305
331.8125 869
331.875 132
331.9375 1401
332 1401
332.0625 1858
332.125 5122
332.1875 5124
332.25 2046
332.3125 237
332.375 1305
332.4375 3021
332.5 6565
332.5625 4716
332.625 1056
332.6875 119
332.75 1154
332.8125 3105
332.875 3040
332.9375 1198
333 656
333.0625 3173
333.125 7016
333.1875 7070
333.25 3204
333.3125 470
333.375 1287
333.4375 604
333.5 1269
333.5625 836
333.625 1401
333.6875 3726
333.75 3946
333.8125 1683
333.875 203
333.9375 439
334 2952
334.0625 6061
334.125 7133
334.1875 6566
334.25 4997
334.3125 2667
334.375 893
334.4375 92
334.5 1198
334.5625 1198
334.625 1198
334.6875 1198
334.75 926
334.8125 6306
334.875 10818
334.9375 10663
335 13281
335.0625 27059
335.125 35135
335.1875 21572
335.25 4781
335.3125 551
335.375 986
335.4375 986
335.5 986
335.5625 986
335.625 986
335.6875 986
335.75 986
335.8125 986
335.875 986
335.9375 986
336 87
336.0625 729
336.125 1262
336.1875 765
336.25 106
336.3125 986
336.375 986
336.4375 986
336.5 986
336.5625 986
336.625 986
336.6875 986
336.75 986
336.8125 986
336.875 986
336.9375 1093
337 3255
337.0625 3821
337.125 2339
337.1875 1153
337.25 2154
337.3125 5327
337.375 6425
337.4375 3516
337.5 729
337.5625 50
337.625 971
337.6875 361
337.75 786
337.8125 676
337.875 956
337.9375 1407
338 821
338.0625 986
338.125 3356
338.1875 4361
338.25 2219
338.3125 281
338.375 1039.5
338.4375 1039.5
338.5 1039.5
338.5625 1039.5
338.625 107
338.6875 204
338.75 107
338.8125 1101
338.875 3047
338.9375 3687
339 5273
339.0625 6898
339.125 8344
339.1875 10118
339.25 9370
339.3125 6528
339.375 3550
339.4375 748
339.5 64
339.5625 1043.5
339.625 238
339.6875 3478
339.75 9413
339.8125 11761
339.875 7991
339.9375 2917
340 431
340.0625 141
340.125 8202
340.1875 18253
340.25 15385
340.3125 7959
340.375 5112
340.4375 2089
340.5 251
340.5625 2340
340.625 2340
340.6875 2340
340.75 2340
340.8125 257
340.875 721
340.9375 2963
341 8403
341.0625 11144
341.125 9763
341.1875 7831
341.25 4243
341.3125 739
341.375 797
341.4375 2591
341.5 3192
341.5625 1569
341.625 203
341.6875 2276
341.75 2276
341.8125 2276
341.875 2276
341.9375 2276
342 2276
342.0625 2276
342.125 2276
342.1875 2276
342.25 976
342.3125 2065
342.375 5098
342.4375 8061
342.5 5409
342.5625 1421
342.625 743
342.6875 348
342.75 41
342.8125 2077
342.875 2077
342.9375 1130
343 7035
343.0625 17252
343.125 31344
343.1875 40373
343.25 39100
343.3125 35996
343.375 27823
343.4375 12087
343.5 2463
343.5625 255
343.625 290
343.6875 1440
343.75 2544
343.8125 2041
343.875 2561
343.9375 4925
344 4711
344.0625 1946
344.125 4517
344.1875 13927
344.25 27492
344.3125 30805
344.375 16266
344.4375 2908
344.5 1283
344.5625 1328
344.625 701
344.6875 95
344.75 1635
344.8125 2164
344.875 6058
344.9375 6311
345 3005
345.0625 841
345.125 4870
345.1875 14426
345.25 19579
345.3125 14914
345.375 6640
345.4375 1561
345.5 419
345.5625 218
345.625 70
345.6875 1598
345.75 1598
345.8125 1598
345.875 1598
345.9375 1598
346 1598
346.0625 1221
346.125 3512
346.1875 3676
346.25 1553
346.3125 189
346.375 1328
346.4375 1328
346.5 1328
346.5625 586
346.625 1229
346.6875 806
346.75 839
346.8125 1635
346.875 1270
346.9375 1290
347 3587
347.0625 10435
347.125 18170
347.1875 16866
347.25 8342
347.3125 2334
347.375 313
347.4375 1578
347.5 1578
347.5625 1578
347.625 1578
347.6875 1578
347.75 1578
347.8125 1578
347.875 1578
347.9375 1578
348 1578
348.0625 1578
348.125 1578
348.1875 1052
348.25 2320
348.3125 1719
348.375 425
348.4375 2181
348.5 5411
348.5625 4946
348.625 1777
348.6875 212
348.75 1677
348.8125 1677
348.875 101
348.9375 360
349 1595
349.0625 14791
349.125 28908
349.1875 21866
349.25 7167
349.3125 1759
349.375 147
349.4375 2098
349.5 2098
349.5625 2098
349.625 2098
349.6875 2098
349.75 2098
349.8125 1010
349.875 3042
349.9375 3318
350 2563
350.0625 4091
350.125 6045
350.1875 6080
350.25 4516
350.3125 2015
350.375 308
350.4375 2472
350.5 2472
350.5625 2472
350.625 383
350.6875 858
350.75 5585
350.8125 13318
350.875 15432
350.9375 11743
351 13758
351.0625 22014
351.125 23358
351.1875 14400
351.25 5652
351.3125 1417
351.375 252
351.4375 4165
351.5 4165
351.5625 4165
351.625 4165
351.6875 4165
351.75 4165
351.8125 4165
351.875 244
351.9375 4991
352 24615
352.0625 46965
352.125 64527
352.1875 73745
352.25 55500
352.3125 23674
352.375 7654
352.4375 2313
352.5 2381
352.5625 5498
352.625 16229
352.6875 25619
352.75 18088
352.8125 5871
352.875 5988
352.9375 9128
353 6199
353.0625 4157
353.125 6986
353.1875 7106
353.25 4173
353.3125 1550
353.375 172
353.4375 2068.5
353.5 2068.5
353.5625 2068.5
353.625 2068.5
353.6875 2068.5
353.75 2068.5
353.8125 2068.5
353.875 2068.5
353.9375 2068.5
354 463
354.0625 1361
354.125 2074
354.1875 2367
354.25 1918
354.3125 853
354.375 152
354.4375 2074
354.5 2074
354.5625 2074
354.625 2074
354.6875 2074
354.75 2074
354.8125 978
354.875 4873
354.9375 7725
355 6495
355.0625 11082
355.125 18002
355.1875 13930
355.25 8254
355.3125 8464
355.375 6242
355.4375 2063
355.5 473
355.5625 506
355.625 350
355.6875 60
355.75 1550
355.8125 1550
355.875 295
355.9375 660
356 486
356.0625 100
356.125 1671.5
356.1875 1671.5
356.25 1671.5
356.3125 762
356.375 1793
356.4375 1418
356.5 345
356.5625 1855.5
356.625 1855.5
356.6875 1855.5
356.75 2251
356.8125 5145
356.875 3983
356.9375 2685
357 6305
357.0625 11110
357.125 16985
357.1875 18672
357.25 10459
357.3125 2099
357.375 216
357.4375 1793
357.5 5546
357.5625 11707
357.625 8153
357.6875 2139
357.75 913
357.8125 356
357.875 50
357.9375 1418
358 2469
358.0625 6378
358.125 8155
358.1875 8691
358.25 9251
358.3125 7300
358.375 3219
358.4375 426
358.5 2119
358.5625 2119
358.625 2119
358.6875 2119
358.75 2119
358.8125 2119
358.875 2119
358.9375 252
359 1336
359.0625 3185
359.125 9579
359.1875 15911
359.25 14004
359.3125 8104
359.375 3644
359.4375 694
359.5 79
359.5625 1840
359.625 1840
359.6875 600
359.75 2016
359.8125 2468
359.875 2886
359.9375 4165
360 3427
360.0625 1131
360.125 512
360.1875 1103
360.25 1149
360.3125 470
360.375 47
360.4375 1336
360.5 1336
360.5625 1336
360.625 1336
360.6875 1336
360.75 1336
360.8125 1336
360.875 1336
360.9375 1336
361 975
361.0625 2189
361.125 1664
361.1875 2662
361.25 6184
361.3125 6116
361.375 2473
361.4375 3182
361.5 8410
361.5625 10811
361.625 7919
361.6875 3480
361.75 747
361.8125 80
361.875 1006
361.9375 1006
362 245
362.0625 620
362.125 538
362.1875 812
362.25 2034
362.3125 2266
362.375 1006
362.4375 116
362.5 868
362.5625 868
362.625 868
362.6875 868
362.75 868
362.8125 868
362.875 1101
362.9375 3560
363 7786
363.0625 9756
363.125 8442
363.1875 12617
363.25 16154
363.3125 9002
363.375 1662
363.4375 178
363.5 173
363.5625 329
363.625 173
363.6875 1101
363.75 1101
363.8125 1101
363.875 1101
363.9375 262
364 555
364.0625 513
364.125 2894
364.1875 5467
364.25 3493
364.3125 579
364.375 65
364.4375 1269
364.5 561
364.5625 1227
364.625 868
364.6875 161
364.75 1227
364.8125 1227
364.875 2258
364.9375 6981
365 13303
365.0625 17526
365.125 15013
365.1875 8262
365.25 2971
365.3125 426
365.375 3056
365.4375 7173
365.5 6004
365.5625 2785
365.625 2149
365.6875 1339
365.75 1311
365.8125 2400
365.875 1859
365.9375 1196
366 1801
366.0625 1628
366.125 1085
366.1875 3389
366.25 5491
366.3125 3310
366.375 563
366.4375 65
366.5 1628
366.5625 1628
366.625 1628
366.6875 1628
366.75 1628
366.8125 1628
366.875 998
366.9375 3085
367 3448
367.0625 1553
367.125 2986
367.1875 5978
367.25 4174
367.3125 865
367.375 101
367.4375 1648
367.5 1648
367.5625 1648
367.625 80
367.6875 630
367.75 1080
367.8125 655
367.875 94
367.9375 1668
368 7883
368.0625 14325
368.125 16324
368.1875 16659
368.25 13363
368.3125 5672
368.375 878
368.4375 100
368.5 1610.5
368.5625 1610.5
368.625 1610.5
368.6875 1610.5
368.75 644
368.8125 3598
368.875 5891
368.9375 3950
369 1067
369.0625 1388
369.125 6630
369.1875 16860
369.25 30964
369.3125 35985
369.375 25013
369.4375 13081
369.5 8045
369.5625 5012
369.625 3139
369.6875 1241
369.75 156
369.8125 3368.5
369.875 3368.5
369.9375 4409
370 9195
370.0625 6099
370.125 1177
370.1875 4477
370.25 9003
370.3125 6536
370.375 1891
370.4375 511
370.5 49
370.5625 4179.5
370.625 4179.5
370.6875 4179.5
370.75 4179.5
370.8125 4179.5
370.875 867
370.9375 4965
371 10480
371.0625 15210
371.125 18737
371.1875 20669
371.25 21258
371.3125 17824
371.375 12415
371.4375 9048
371.5 4757
371.5625 938
371.625 112
371.6875 2979.5
371.75 923
371.8125 2307
371.875 2366
371.9375 2820
372 9295
372.0625 14195
372.125 15420
372.1875 25563
372.25 31953
372.3125 20061
372.375 6779
372.4375 1671
372.5 183
372.5625 2820
372.625 2820
372.6875 2820
372.75 2820
372.8125 2820
372.875 2820
372.9375 5012
373 12600
373.0625 15415
373.125 15130
373.1875 13556
373.25 11252
373.3125 9265
373.375 4987
373.4375 1178
373.5 112
373.5625 2820
373.625 963
373.6875 2211
373.75 1687
373.8125 381
373.875 2820
373.9375 2820
374 2675
