# Supplementary material for: Isotope pattern deconvolution for peptide mass spectrometry by non-negative least squares/least absolute deviation template matching
Source: BMC Bioinformatics. 2012 Nov 8;13:291. doi: 10.1186/1471-2105-13-291 (PMC3608065; doi:10.1186/1471-2105-13-291)
Supplement: Additional file 4 — Overlapping peptide signals. [file 1471-2105-13-291-S4.zip › overlaps/Analysis47.txt]

"V1" "V2"
329 24707
329.0625 27763
329.125 26072
329.1875 29859
329.25 25389
329.3125 11721
329.375 2366
329.4375 302
329.5 3328
329.5625 3328
329.625 3328
329.6875 3328
329.75 135
329.8125 677
329.875 1039
329.9375 620
330 1511
330.0625 3762
330.125 3669
330.1875 14134
330.25 32386
330.3125 29397
330.375 10583
330.4375 1297
330.5 3328
330.5625 3328
330.625 3328
330.6875 3328
330.75 3328
330.8125 3328
330.875 3157
330.9375 27474
331 51207
331.0625 41389
331.125 19838
331.1875 8781
331.25 3242
331.3125 2318
331.375 989
331.4375 140
331.5 3057.5
331.5625 3057.5
331.625 10872
331.6875 23040
331.75 15790
331.8125 3328
331.875 832
331.9375 251
332 3285
332.0625 3285
332.125 507
332.1875 2351
332.25 3386
332.3125 1852
332.375 244
332.4375 4069
332.5 4069
332.5625 4069
332.625 4069
332.6875 7262
332.75 15154
332.8125 10040
332.875 2958
332.9375 4469
333 9454
333.0625 16071
333.125 16933
333.1875 27636
333.25 49184
333.3125 43556
333.375 16724
333.4375 4069
333.5 1918
333.5625 685
333.625 97
333.6875 4248
333.75 4248
333.8125 484
333.875 6046
333.9375 12002
334 10663
334.0625 21729
334.125 42938
334.1875 45550
334.25 38060
334.3125 29430
334.375 13537
334.4375 2518
334.5 282
334.5625 6275
334.625 6275
334.6875 6275
334.75 6275
334.8125 6275
334.875 4427
334.9375 11833
335 15186
335.0625 13693
335.125 8749
335.1875 2823
335.25 330
335.3125 6056.5
335.375 6056.5
335.4375 6056.5
335.5 6056.5
335.5625 6056.5
335.625 6056.5
335.6875 6056.5
335.75 6056.5
335.8125 6056.5
335.875 6547
335.9375 15127
336 16839
336.0625 14588
336.125 9364
336.1875 2555
336.25 251
336.3125 2135
336.375 6067
336.4375 6275
336.5 2614
336.5625 315
336.625 2857.5
336.6875 2857.5
336.75 2857.5
336.8125 3182
336.875 8920
336.9375 10903
337 15606
337.0625 29636
337.125 34600
337.1875 22146
337.25 8736
337.3125 2509
337.375 245
337.4375 2509
337.5 2509
337.5625 2509
337.625 2509
337.6875 2509
337.75 2509
337.8125 2509
337.875 2509
337.9375 2509
338 2509
338.0625 2509
338.125 2509
338.1875 2509
338.25 2509
338.3125 2427
338.375 7290
338.4375 9608
338.5 6917
338.5625 2600
338.625 268
338.6875 2509
338.75 2509
338.8125 2509
338.875 2509
338.9375 218
339 415
339.0625 937
339.125 1541
339.1875 2916
339.25 4781
339.3125 4770
339.375 2892
339.4375 1176
339.5 158
339.5625 2803.5
339.625 2803.5
339.6875 2803.5
339.75 2803.5
339.8125 2803.5
339.875 2803.5
339.9375 2803.5
340 2803.5
340.0625 601
340.125 2073
340.1875 2506
340.25 1189
340.3125 1360
340.375 2715
340.4375 1963
340.5 388
340.5625 2600
340.625 2600
340.6875 2600
340.75 2600
340.8125 2600
340.875 4491
340.9375 19778
341 36771
341.0625 34712
341.125 19531
341.1875 9828
341.25 4550
341.3125 591
341.375 3020.5
341.4375 3020.5
341.5 3020.5
341.5625 3020.5
341.625 3020.5
341.6875 3020.5
341.75 3020.5
341.8125 3020.5
341.875 3020.5
341.9375 3020.5
342 5094
342.0625 11019
342.125 10767
342.1875 14295
342.25 17702
342.3125 11506
342.375 7751
342.4375 7270
342.5 3407
342.5625 5629
342.625 14783
342.6875 15699
342.75 6905
342.8125 1051
342.875 1727
342.9375 12882
343 29415
343.0625 30799
343.125 49691
343.1875 100944
343.25 127507
343.3125 107970
343.375 65083
343.4375 22427
343.5 3516
343.5625 382
343.625 6267
343.6875 3125
343.75 10527
343.8125 12785
343.875 13108
343.9375 17127
344 13782
344.0625 4508
344.125 579
344.1875 300
344.25 1087
344.3125 1915
344.375 1838
344.4375 858
344.5 118
344.5625 4006
344.625 4006
344.6875 4006
344.75 4006
344.8125 4006
344.875 13242
344.9375 33851
345 42730
345.0625 46150
345.125 45522
345.1875 30111
345.25 12494
345.3125 3787
345.375 1258
345.4375 139
345.5 3896.5
345.5625 3896.5
345.625 3896.5
345.6875 1858
345.75 9060
345.8125 13288
345.875 7458
345.9375 1237
346 162
346.0625 4006
346.125 9065
346.1875 7077
346.25 2025
346.3125 297
346.375 3398
346.4375 3398
346.5 3398
346.5625 3398
346.625 3398
346.6875 3398
346.75 5849
346.8125 12516
346.875 11013
346.9375 6974
347 4097
347.0625 3398
347.125 5552
347.1875 4051
347.25 11015
347.3125 21493
347.375 14771
347.4375 12383
347.5 20549
347.5625 14242
347.625 3079
347.6875 389
347.75 3397.5
347.8125 3397.5
347.875 3397.5
347.9375 3397.5
348 5142
348.0625 11654
348.125 9630
348.1875 3731
348.25 1161
348.3125 140
348.375 3398
348.4375 3398
348.5 3398
348.5625 3398
348.625 3398
348.6875 3398
348.75 3398
348.8125 1210
348.875 3397
348.9375 4084
349 2591
349.0625 785
349.125 389
349.1875 1448
349.25 6200
349.3125 10225
349.375 6601
349.4375 1426
349.5 426
349.5625 297
349.625 114
349.6875 4622
349.75 14092
349.8125 15579
349.875 6955
349.9375 862
350 4140.5
350.0625 4140.5
350.125 2973
350.1875 9787
350.25 11525
350.3125 5448
350.375 687
350.4375 5035
350.5 5035
350.5625 5035
350.625 2731
350.6875 7179
350.75 6822
350.8125 4197
350.875 6288
350.9375 16723
351 48256
351.0625 88790
351.125 99462
351.1875 103481
351.25 109920
351.3125 74371
351.375 23213
351.4375 8476
351.5 18346
351.5625 25798
351.625 21743
351.6875 14531
351.75 7610
351.8125 2085
351.875 10344
351.9375 79592
352 218744
352.0625 370735
352.125 421415
352.1875 316330
352.25 158626
352.3125 56735
352.375 16107
352.4375 27715
352.5 61900
352.5625 97882
352.625 124790
352.6875 108327
352.75 50743
352.8125 11591
352.875 4142
352.9375 6386
353 16124
353.0625 25552
353.125 29173
353.1875 24758
353.25 11797
353.3125 1911
353.375 233
353.4375 11694
353.5 11694
353.5625 4632
353.625 12996
353.6875 13290
353.75 9001
353.8125 13807
353.875 21302
353.9375 18268
354 10122
354.0625 8070
354.125 12358
354.1875 16401
354.25 16714
354.3125 12077
354.375 5155
354.4375 863
354.5 1344
354.5625 4706
354.625 6179
354.6875 3190
354.75 421
354.8125 6326
354.875 2977
354.9375 6343
355 23269
355.0625 44122
355.125 38615
355.1875 35904
355.25 55613
355.3125 54972
355.375 29750
355.4375 10064
355.5 5128
355.5625 4541
355.625 2110
355.6875 1759
355.75 5066
355.8125 7447
355.875 6326
355.9375 9040
356 13251
356.0625 8884
356.125 1980
356.1875 218
356.25 4900
356.3125 4900
356.375 4900
356.4375 4900
356.5 4900
356.5625 4900
356.625 4900
356.6875 4900
356.75 4900
356.8125 1567
356.875 5045
356.9375 7565
357 9971
357.0625 16677
357.125 24704
357.1875 22769
357.25 10903
357.3125 2092
357.375 150
357.4375 4084
357.5 4084
357.5625 4084
357.625 4084
357.6875 4084
357.75 4084
357.8125 559
357.875 1866
357.9375 13249
358 26884
358.0625 22837
358.125 11284
358.1875 6628
358.25 3211
358.3125 712
358.375 1532
358.4375 4755
358.5 5302
358.5625 2350
358.625 265
358.6875 4084
358.75 4084
358.8125 4084
358.875 4084
358.9375 4084
359 10648
359.0625 22686
359.125 15707
359.1875 4084
359.25 3831
359.3125 4496
359.375 2311
359.4375 312
359.5 3735.5
359.5625 3735.5
359.625 3735.5
359.6875 3735.5
359.75 1007
359.8125 2619
359.875 2454
359.9375 4741
360 9295
360.0625 11983
360.125 17887
360.1875 28491
360.25 30555
360.3125 18785
360.375 5595
360.4375 679
360.5 3373.5
360.5625 3373.5
360.625 3373.5
360.6875 3733
360.75 10551
360.8125 12827
360.875 10824
360.9375 10576
361 10049
361.0625 6830
361.125 4042
361.1875 3421
361.25 3738
361.3125 4222
361.375 3326
361.4375 1324
361.5 175
361.5625 4093.5
361.625 4093.5
361.6875 4093.5
361.75 4093.5
361.8125 4093.5
361.875 4093.5
361.9375 251
362 1840
362.0625 5011
362.125 6479
362.1875 4145
362.25 1163
362.3125 91
362.375 3738
362.4375 3738
362.5 3738
362.5625 3738
362.625 3738
362.6875 3738
362.75 3738
362.8125 3738
362.875 3738
362.9375 240
363 1084
363.0625 1550
363.125 10904
363.1875 32163
363.25 37956
363.3125 19696
363.375 6941
363.4375 6300
363.5 8499
363.5625 14447
363.625 15184
363.6875 6896
363.75 1575
363.8125 2827
363.875 4222
363.9375 4282
364 6308
364.0625 7473
364.125 5171
364.1875 2804
364.25 3556
364.3125 5182
364.375 3427
364.4375 662
364.5 85
364.5625 3801.5
364.625 3801.5
364.6875 3801.5
364.75 7238
364.8125 22247
364.875 32043
364.9375 31209
365 21852
365.0625 17865
365.125 23254
365.1875 19109
365.25 9887
365.3125 14544
365.375 18910
365.4375 10475
365.5 1795
365.5625 240
365.625 4047
365.6875 4047
365.75 4047
365.8125 4047
365.875 259
365.9375 739
366 728
366.0625 989
366.125 1998
366.1875 2771
366.25 11953
366.3125 22362
366.375 16159
366.4375 4151
366.5 521
366.5625 4657
366.625 4657
366.6875 4657
366.75 4657
366.8125 1855
366.875 4047
366.9375 5163
367 5891
367.0625 7254
367.125 16879
367.1875 24983
367.25 15846
367.3125 3643
367.375 428
367.4375 4047
367.5 4047
367.5625 4047
367.625 4047
367.6875 4047
367.75 4047
367.8125 4047
367.875 4047
367.9375 4047
368 5266
368.0625 18419
368.125 22641
368.1875 11261
368.25 1778
368.3125 206
368.375 3845
368.4375 3845
368.5 3845
368.5625 3845
368.625 3845
368.6875 3845
368.75 3845
368.8125 3845
368.875 104
368.9375 5555
369 30412
369.0625 49823
369.125 39870
369.1875 23346
369.25 12211
369.3125 2651
369.375 273
369.4375 5115
369.5 5115
369.5625 5115
369.625 5115
369.6875 5115
369.75 10198
369.8125 21986
369.875 17689
369.9375 9842
370 8289
370.0625 5115
370.125 3452
370.1875 3249
370.25 1728
370.3125 9544
370.375 19995
370.4375 14062
370.5 3012
370.5625 375
370.625 4288
370.6875 4288
370.75 4288
370.8125 4288
370.875 1165
370.9375 4682
371 11692
371.0625 28362
371.125 46916
371.1875 46492
371.25 37199
371.3125 32591
371.375 21022
371.4375 6372
371.5 723
371.5625 3673
371.625 3673
371.6875 3673
371.75 3673
371.8125 3673
371.875 3673
371.9375 2242
372 4816
372.0625 5645
372.125 13382
372.1875 24519
372.25 22944
372.3125 12403
372.375 4902
372.4375 1433
372.5 183
372.5625 3894
372.625 964
372.6875 3257
372.75 3894
372.8125 1844
372.875 219
372.9375 3894
373 954
373.0625 3991
373.125 23496
373.1875 43759
373.25 34974
373.3125 16181
373.375 7994
373.4375 2387
373.5 188
373.5625 3894
373.625 3894
373.6875 3894
373.75 3894
373.8125 3894
373.875 1157
373.9375 3385
374 11321
