# Supplementary material for: Isotope pattern deconvolution for peptide mass spectrometry by non-negative least squares/least absolute deviation template matching
Source: BMC Bioinformatics. 2012 Nov 8;13:291. doi: 10.1186/1471-2105-13-291 (PMC3608065; doi:10.1186/1471-2105-13-291)
Supplement: Additional file 4 — Overlapping peptide signals. [file 1471-2105-13-291-S4.zip › overlaps/Analysis48.txt]

"V1" "V2"
329 15430
329.0625 15089
329.125 8362
329.1875 6494
329.25 5913
329.3125 2808
329.375 326
329.4375 6494
329.5 6494
329.5625 6494
329.625 6494
329.6875 6494
329.75 6494
329.8125 6494
329.875 6494
329.9375 6494
330 6494
330.0625 6494
330.125 6494
330.1875 6494
330.25 11112
330.3125 23309
330.375 15645
330.4375 2833
330.5 325
330.5625 6494
330.625 6494
330.6875 6494
330.75 6494
330.8125 6494
330.875 16649
330.9375 39322
331 34377
331.0625 27508
331.125 33626
331.1875 23557
331.25 7961
331.3125 2489
331.375 319
331.4375 6494
331.5 6494
331.5625 6494
331.625 6494
331.6875 6494
331.75 6494
331.8125 8676
331.875 18330
331.9375 13424
332 4167
332.0625 1214
332.125 8318.5
332.1875 8318.5
332.25 8318.5
332.3125 8318.5
332.375 8318.5
332.4375 8318.5
332.5 8318.5
332.5625 8318.5
332.625 8318.5
332.6875 8318.5
332.75 8318.5
332.8125 8318.5
332.875 8318.5
332.9375 3869
333 10817
333.0625 27142
333.125 46914
333.1875 40945
333.25 15395
333.3125 1904
333.375 4787
333.4375 4787
333.5 4787
333.5625 4787
333.625 4787
333.6875 4787
333.75 4787
333.8125 4787
333.875 4787
333.9375 5407
334 12099
334.0625 9168
334.125 2361
334.1875 276
334.25 4167
334.3125 4167
334.375 4167
334.4375 4167
334.5 4167
334.5625 4167
334.625 26484
334.6875 62622
334.75 58252
334.8125 29308
334.875 10525
334.9375 1161
335 4929.5
335.0625 4929.5
335.125 4929.5
335.1875 4929.5
335.25 4929.5
335.3125 4929.5
335.375 4929.5
335.4375 4929.5
335.5 4929.5
335.5625 4929.5
335.625 4929.5
335.6875 4929.5
335.75 4929.5
335.8125 4929.5
335.875 4929.5
335.9375 4929.5
336 4929.5
336.0625 4929.5
336.125 4929.5
336.1875 7167
336.25 16070
336.3125 12248
336.375 3228
336.4375 402
336.5 5092
336.5625 5092
336.625 5092
336.6875 5092
336.75 5092
336.8125 5092
336.875 1292
336.9375 2769
337 1892
337.0625 316
337.125 11511
337.1875 25475
337.25 18995
337.3125 4767
337.375 5092
337.4375 9452
337.5 6254
337.5625 929
337.625 4021.5
337.6875 4021.5
337.75 4021.5
337.8125 4021.5
337.875 4021.5
337.9375 4021.5
338 4021.5
338.0625 4021.5
338.125 4021.5
338.1875 4021.5
338.25 4021.5
338.3125 4021.5
338.375 4021.5
338.4375 4021.5
338.5 4021.5
338.5625 4021.5
338.625 4021.5
338.6875 4021.5
338.75 4021.5
338.8125 4021.5
338.875 4021.5
338.9375 4021.5
339 6916
339.0625 21810
339.125 30561
339.1875 23293
339.25 9083
339.3125 1010
339.375 3276
339.4375 3276
339.5 3276
339.5625 3276
339.625 3276
339.6875 3276
339.75 3276
339.8125 3276
339.875 3276
339.9375 3276
340 3276
340.0625 1331
340.125 15490
340.1875 28334
340.25 17783
340.3125 2905
340.375 266
340.4375 6254
340.5 6254
340.5625 3276
340.625 9438
340.6875 10792
340.75 10066
340.8125 10034
340.875 5497
340.9375 692
341 1518
341.0625 7277
341.125 12141
341.1875 9270
341.25 3320
341.3125 548
341.375 8723
341.4375 8723
341.5 8723
341.5625 8723
341.625 8723
341.6875 8723
341.75 8723
341.8125 8723
341.875 8723
341.9375 1838
342 6765
342.0625 8723
342.125 11958
342.1875 22865
342.25 24978
342.3125 12199
342.375 2149
342.4375 8723
342.5 8723
342.5625 8723
342.625 8723
342.6875 8723
342.75 8723
342.8125 8723
342.875 8723
342.9375 8723
343 10210
343.0625 44205
343.125 95428
343.1875 128180
343.25 113176
343.3125 74072
343.375 46486
343.4375 26500
343.5 15292
343.5625 14964
343.625 10105
343.6875 2358
343.75 3082
343.8125 12875
343.875 18452
343.9375 10344
344 1849
344.0625 268
344.125 11271.5
344.1875 11271.5
344.25 11271.5
344.3125 11271.5
344.375 11271.5
344.4375 11271.5
344.5 11271.5
344.5625 11271.5
344.625 11271.5
344.6875 11271.5
344.75 11271.5
344.8125 11271.5
344.875 11271.5
344.9375 639
345 17699
345.0625 62161
345.125 92088
345.1875 67757
345.25 24175
345.3125 3651
345.375 375
345.4375 4299
345.5 12662
345.5625 13565
345.625 5870
345.6875 721
345.75 4238
345.8125 4238
345.875 4238
345.9375 4238
346 17178
346.0625 44923
346.125 51474
346.1875 42488
346.25 30424
346.3125 12618
346.375 1925
346.4375 186
346.5 5414
346.5625 5414
346.625 5414
346.6875 5414
346.75 5414
346.8125 5414
346.875 5414
346.9375 5414
347 5414
347.0625 293
347.125 4177
347.1875 7871
347.25 4958
347.3125 704
347.375 4299
347.4375 4299
347.5 4299
347.5625 10293
347.625 29402
347.6875 30599
347.75 13134
347.8125 2090
347.875 268
347.9375 7997.5
348 7997.5
348.0625 7997.5
348.125 7997.5
348.1875 7997.5
348.25 7997.5
348.3125 7997.5
348.375 7997.5
348.4375 7997.5
348.5 7997.5
348.5625 7997.5
348.625 7997.5
348.6875 7997.5
348.75 7997.5
348.8125 7997.5
348.875 7997.5
348.9375 7997.5
349 8124
349.0625 18805
349.125 19980
349.1875 20357
349.25 19472
349.3125 9497
349.375 1750
349.4375 186
349.5 8013.5
349.5625 8013.5
349.625 8013.5
349.6875 8013.5
349.75 8013.5
349.8125 8013.5
349.875 8013.5
349.9375 8013.5
350 8013.5
350.0625 8013.5
350.125 974
350.1875 15469
350.25 29292
350.3125 18699
350.375 3219
350.4375 396
350.5 18752
350.5625 18752
350.625 18752
350.6875 21516
350.75 62274
350.8125 72886
350.875 56484
350.9375 54170
351 269526
351.0625 620233
351.125 640859
351.1875 366543
351.25 158859
351.3125 51157
351.375 7903
351.4375 4841
351.5 43945
351.5625 187996
351.625 326088
351.6875 294041
351.75 168540
351.8125 77190
351.875 63089
351.9375 254287
352 685315
352.0625 1303800
352.125 1778340
352.1875 1739610
352.25 1243800
352.3125 646127
352.375 232848
352.4375 163210
352.5 451104
352.5625 907056
352.625 1134870
352.6875 952120
352.75 534842
352.8125 202512
352.875 62991
352.9375 75181
353 212160
353.0625 314631
353.125 298154
353.1875 232471
353.25 134922
353.3125 41499
353.375 5750
353.4375 384
353.5 8101
353.5625 31791
353.625 61031
353.6875 62059
353.75 30541
353.8125 18872
353.875 30928
353.9375 25112
354 9972
354.0625 3604
354.125 2583
354.1875 3441
354.25 1932
354.3125 241
354.375 5288
354.4375 5288
354.5 5288
354.5625 5288
354.625 5288
354.6875 5288
354.75 5288
354.8125 5288
354.875 5288
354.9375 3137
355 13575
355.0625 30388
355.125 51245
355.1875 60615
355.25 42317
355.3125 14982
355.375 2415
355.4375 265
355.5 5331.5
355.5625 5331.5
355.625 5331.5
355.6875 5331.5
355.75 5331.5
355.8125 5331.5
355.875 5331.5
355.9375 5331.5
356 5331.5
356.0625 5331.5
356.125 2477
356.1875 5288
356.25 3589
356.3125 586
356.375 3604
356.4375 9909
356.5 23587
356.5625 19734
356.625 6210
356.6875 754
356.75 4438.5
356.8125 4438.5
356.875 4438.5
356.9375 4438.5
357 1332
357.0625 5375
357.125 12353
357.1875 15559
357.25 12462
357.3125 9920
357.375 14325
357.4375 23964
357.5 24099
357.5625 11069
357.625 1866
357.6875 287
357.75 3522
357.8125 3522
357.875 3522
357.9375 3522
358 3522
358.0625 7551
358.125 16888
358.1875 12705
358.25 3133
358.3125 305
358.375 3455
358.4375 3455
358.5 3455
358.5625 3455
358.625 3455
358.6875 2452
358.75 9243
358.8125 11998
358.875 13672
358.9375 20562
359 18763
359.0625 7300
359.125 1254
359.1875 222
359.25 3455
359.3125 3455
359.375 1953
359.4375 4081
359.5 2662
359.5625 373
359.625 3294
359.6875 3294
359.75 3294
359.8125 3294
359.875 3294
359.9375 3294
360 3294
360.0625 3294
360.125 3294
360.1875 3294
360.25 3294
360.3125 3294
360.375 3294
360.4375 3294
360.5 3294
360.5625 3294
360.625 3294
360.6875 3294
360.75 3294
360.8125 3294
360.875 3294
360.9375 3294
361 3294
361.0625 3294
361.125 3294
361.1875 1182
361.25 3455
361.3125 3482
361.375 1211
361.4375 3482
361.5 3482
361.5625 3482
361.625 3482
361.6875 3482
361.75 3482
361.8125 3482
361.875 3482
361.9375 3482
362 3482
362.0625 3482
362.125 3482
362.1875 3482
362.25 3482
362.3125 9147
362.375 24663
362.4375 24159
362.5 9491
362.5625 1154
362.625 4081
362.6875 4081
362.75 4081
362.8125 4081
362.875 4081
362.9375 4081
363 4081
363.0625 4081
363.125 15065
363.1875 31738
363.25 21560
363.3125 4146
363.375 528
363.4375 4113.5
363.5 4113.5
363.5625 4113.5
363.625 45396
363.6875 98018
363.75 69750
363.8125 15379
363.875 1858
363.9375 6641
364 6641
364.0625 6641
364.125 6641
364.1875 6641
364.25 6641
364.3125 6641
364.375 6641
364.4375 6641
364.5 6641
364.5625 6641
364.625 6641
364.6875 6641
364.75 6641
364.8125 4026
364.875 12588
364.9375 23199
365 28133
365.0625 19217
365.125 8402
365.1875 7168
365.25 6114
365.3125 2333
365.375 10584
365.4375 24848
365.5 21354
365.5625 12366
365.625 17365
365.6875 18472
365.75 8507
365.8125 1393
365.875 222
365.9375 7117.5
366 7117.5
366.0625 3068
366.125 8842
366.1875 9249
366.25 3877
366.3125 452
366.375 5221
366.4375 5221
366.5 5221
366.5625 5221
366.625 5221
366.6875 2583
366.75 7328
366.8125 7584
366.875 3182
366.9375 399
367 34691
367.0625 97588
367.125 100437
367.1875 43003
367.25 7067
367.3125 18839
367.375 38210
367.4375 26277
367.5 5221
367.5625 632
367.625 3484.5
367.6875 545
367.75 1036
367.8125 545
367.875 3182
367.9375 3182
368 3182
368.0625 3182
368.125 3182
368.1875 3182
368.25 3182
368.3125 3182
368.375 3182
368.4375 3182
368.5 3182
368.5625 3182
368.625 3182
368.6875 3182
368.75 3182
368.8125 4744
368.875 11659
368.9375 10157
369 3366
369.0625 1327
369.125 2673
369.1875 2595
369.25 865
369.3125 13002
369.375 27472
369.4375 18729
369.5 3603
369.5625 427
369.625 4982.5
369.6875 4982.5
369.75 4982.5
369.8125 4982.5
369.875 4982.5
369.9375 4982.5
370 7858
370.0625 23067
370.125 24663
370.1875 10919
370.25 1787
370.3125 239
370.375 5717
370.4375 5717
370.5 5717
370.5625 5717
370.625 5717
370.6875 5717
370.75 19846
370.8125 44923
370.875 43475
370.9375 37426
371 92290
371.0625 152597
371.125 136425
371.1875 90457
371.25 57297
371.3125 45265
371.375 53521
371.4375 33000
371.5 5717
371.5625 653
371.625 8207
371.6875 17152
371.75 11453
371.8125 2064
371.875 258
371.9375 8207
372 8207
372.0625 1385
372.125 10615
372.1875 20342
372.25 16129
372.3125 5568
372.375 931
372.4375 8207
372.5 8207
372.5625 8207
372.625 8207
372.6875 8207
372.75 8207
372.8125 8207
372.875 8207
372.9375 8207
373 4102
373.0625 8879
373.125 18913
373.1875 28066
373.25 18247
373.3125 3178
373.375 201
