# Supplementary material for: Isotope pattern deconvolution for peptide mass spectrometry by non-negative least squares/least absolute deviation template matching
Source: BMC Bioinformatics. 2012 Nov 8;13:291. doi: 10.1186/1471-2105-13-291 (PMC3608065; doi:10.1186/1471-2105-13-291)
Supplement: Additional file 4 — Overlapping peptide signals. [file 1471-2105-13-291-S4.zip › overlaps/Analysis49.txt]

"V1" "V2"
329 1028
329.0625 5261
329.125 16131
329.1875 17903
329.25 8001
329.3125 977
329.375 10538
329.4375 10538
329.5 10538
329.5625 10538
329.625 10538
329.6875 10538
329.75 10538
329.8125 10538
329.875 10538
329.9375 10538
330 10538
330.0625 10538
330.125 10538
330.1875 10335
330.25 28604
330.3125 28648
330.375 11371
330.4375 1257
330.5 10538
330.5625 10538
330.625 10538
330.6875 10538
330.75 10538
330.8125 10538
330.875 9644
330.9375 35284
331 44984
331.0625 24990
331.125 10781
331.1875 15774
331.25 20832
331.3125 15881
331.375 5848
331.4375 734
331.5 11031
331.5625 11031
331.625 11031
331.6875 11031
331.75 11031
331.8125 11031
331.875 11031
331.9375 35332
332 75781
332.0625 53345
332.125 11502
332.1875 1468
332.25 10091
332.3125 10091
332.375 10091
332.4375 10091
332.5 10091
332.5625 10091
332.625 10091
332.6875 10091
332.75 10091
332.8125 10091
332.875 10091
332.9375 10091
333 10091
333.0625 10091
333.125 10091
333.1875 22324
333.25 47808
333.3125 33373
333.375 6828
333.4375 734
333.5 8822
333.5625 8822
333.625 4251
333.6875 11557
333.75 11348
333.8125 10538
333.875 18234
333.9375 20065
334 11281
334.0625 3716
334.125 716
334.1875 7106
334.25 7106
334.3125 3420
334.375 7106
334.4375 4585
334.5 613
334.5625 7502.5
334.625 7502.5
334.6875 7502.5
334.75 7502.5
334.8125 7502.5
334.875 7502.5
334.9375 7502.5
335 7502.5
335.0625 7502.5
335.125 7502.5
335.1875 7502.5
335.25 7502.5
335.3125 7502.5
335.375 7502.5
335.4375 7502.5
335.5 7502.5
335.5625 7502.5
335.625 7502.5
335.6875 7502.5
335.75 7502.5
335.8125 7502.5
335.875 7502.5
335.9375 7502.5
336 15057
336.0625 32317
336.125 22763
336.1875 4900
336.25 613
336.3125 4900
336.375 4900
336.4375 4900
336.5 4900
336.5625 4900
336.625 4900
336.6875 4900
336.75 4900
336.8125 4900
336.875 4900
336.9375 4900
337 4900
337.0625 4900
337.125 4900
337.1875 4900
337.25 4900
337.3125 4900
337.375 4900
337.4375 4900
337.5 4900
337.5625 4900
337.625 4900
337.6875 4900
337.75 4900
337.8125 4900
337.875 4900
337.9375 4900
338 4900
338.0625 4900
338.125 4900
338.1875 4900
338.25 4900
338.3125 4900
338.375 4900
338.4375 4900
338.5 4900
338.5625 4900
338.625 4900
338.6875 4900
338.75 4900
338.8125 7035
338.875 15519
338.9375 13788
339 10267
339.0625 8938
339.125 4899
339.1875 7899
339.25 12549
339.3125 10235
339.375 12314
339.4375 15222
339.5 7961
339.5625 1052
339.625 7035
339.6875 7035
339.75 7035
339.8125 7035
339.875 7035
339.9375 7035
340 7035
340.0625 7035
340.125 7035
340.1875 7035
340.25 7035
340.3125 7035
340.375 7035
340.4375 7035
340.5 7035
340.5625 7035
340.625 7035
340.6875 7035
340.75 7035
340.8125 7035
340.875 7035
340.9375 7035
341 7035
341.0625 548
341.125 1432
341.1875 1291
341.25 391
341.3125 4899
341.375 4899
341.4375 4899
341.5 4899
341.5625 4899
341.625 4899
341.6875 4899
341.75 4899
341.8125 4899
341.875 4899
341.9375 4899
342 4899
342.0625 4899
342.125 4899
342.1875 4899
342.25 4899
342.3125 4899
342.375 4899
342.4375 4899
342.5 4899
342.5625 4899
342.625 4899
342.6875 4899
342.75 1958
342.8125 4422
342.875 3296
342.9375 704
343 21462
343.0625 73894
343.125 126173
343.1875 122669
343.25 62606
343.3125 12948
343.375 1440
343.4375 4422
343.5 4422
343.5625 4422
343.625 4422
343.6875 4422
343.75 4422
343.8125 11113
343.875 33207
343.9375 36252
344 16513
344.0625 2764
344.125 325
344.1875 4650
344.25 69975
344.3125 133982
344.375 88435
344.4375 17263
344.5 2105
344.5625 12626
344.625 12626
344.6875 12626
344.75 12626
344.8125 12626
344.875 12626
344.9375 12626
345 12626
345.0625 12626
345.125 12626
345.1875 21958
345.25 46051
345.3125 31140
345.375 6050
345.4375 884
345.5 8131.5
345.5625 8131.5
345.625 8131.5
345.6875 4464
345.75 12626
345.8125 13049
345.875 5489
345.9375 704
346 20464
346.0625 43885
346.125 46122
346.1875 39925
346.25 25004
346.3125 5611
346.375 6785
346.4375 16557
346.5 16324
346.5625 6505
346.625 823
346.6875 6277.5
346.75 9478
346.8125 27507
346.875 29070
346.9375 12729
347 2122
347.0625 313
347.125 6581
347.1875 6657
347.25 19667
347.3125 21165
347.375 9239
347.4375 1163
347.5 6178
347.5625 6178
347.625 6178
347.6875 703
347.75 1984
347.8125 1936
347.875 649
347.9375 6505
348 6505
348.0625 6505
348.125 6505
348.1875 6505
348.25 6505
348.3125 6505
348.375 6505
348.4375 6505
348.5 6505
348.5625 6505
348.625 6505
348.6875 6505
348.75 6505
348.8125 6505
348.875 6505
348.9375 6505
349 6505
349.0625 6505
349.125 7323
349.1875 17465
349.25 15616
349.3125 6776
349.375 2122
349.4375 313
349.5 6776
349.5625 6776
349.625 6776
349.6875 6776
349.75 6776
349.8125 6178
349.875 25494
349.9375 34547
350 18012
350.0625 2235
350.125 15616
350.1875 15616
350.25 15616
350.3125 15616
350.375 15616
350.4375 15616
350.5 15616
350.5625 15616
350.625 15616
350.6875 15616
350.75 15616
350.8125 5086
350.875 80179
350.9375 270823
351 486108
351.0625 677308
351.125 764463
351.1875 581821
351.25 288451
351.3125 150956
351.375 100166
351.4375 82270
351.5 148590
351.5625 252944
351.625 292710
351.6875 234465
351.75 141679
351.8125 83664
351.875 90125
351.9375 343975
352 1295360
352.0625 2777450
352.125 3984840
352.1875 3975060
352.25 2628900
352.3125 1181780
352.375 499920
352.4375 271701
352.5 435020
352.5625 1056640
352.625 1457400
352.6875 1055040
352.75 424209
352.8125 121568
352.875 53022
352.9375 79356
353 124666
353.0625 170691
353.125 288042
353.1875 391089
353.25 303727
353.3125 131642
353.375 58010
353.4375 40940
353.5 27948
353.5625 23523
353.625 42106
353.6875 43648
353.75 19591
353.8125 3081
353.875 372
353.9375 17758
354 17758
354.0625 17758
354.125 13756
354.1875 41239
354.25 44967
354.3125 20356
354.375 3426
354.4375 489
354.5 10905
354.5625 10905
354.625 10905
354.6875 10905
354.75 10905
354.8125 11514
354.875 63450
354.9375 98023
355 57077
355.0625 9714
355.125 1135
355.1875 7119
355.25 7119
355.3125 7119
355.375 7119
355.4375 7119
355.5 7119
355.5625 7119
355.625 15925
355.6875 12110
355.75 3194
355.8125 411
355.875 8505.5
355.9375 10296
356 21838
356.0625 15064
356.125 3076
356.1875 411
356.25 764
356.3125 6753
356.375 11880
356.4375 7297
356.5 1050
356.5625 6753
356.625 6753
356.6875 6753
356.75 6753
356.8125 5967
356.875 16178
356.9375 15901
357 14760
357.0625 51906
357.125 82487
357.1875 50411
357.25 26633
357.3125 39101
357.375 28755
357.4375 7387
357.5 870
357.5625 1003
357.625 1904
357.6875 1003
357.75 7668.5
357.8125 7668.5
357.875 7668.5
357.9375 7668.5
358 7668.5
358.0625 7668.5
358.125 7668.5
358.1875 7668.5
358.25 7668.5
358.3125 7668.5
358.375 7668.5
358.4375 7668.5
358.5 7668.5
358.5625 7668.5
358.625 7668.5
358.6875 7668.5
358.75 7668.5
358.8125 7668.5
358.875 7668.5
358.9375 3799
359 14260
359.0625 18276
359.125 10600
359.1875 14132
359.25 23081
359.3125 14685
359.375 2796
359.4375 334
359.5 4209
359.5625 4209
359.625 4209
359.6875 4209
359.75 4209
359.8125 4209
359.875 4209
359.9375 4209
360 4209
360.0625 440
360.125 12096
360.1875 23771
360.25 14977
360.3125 1958
360.375 6079.5
360.4375 6079.5
360.5 6079.5
360.5625 6079.5
360.625 6079.5
360.6875 6079.5
360.75 6079.5
360.8125 6079.5
360.875 6079.5
360.9375 6079.5
361 6079.5
361.0625 6079.5
361.125 6079.5
361.1875 6079.5
361.25 6079.5
361.3125 6079.5
361.375 6079.5
361.4375 6079.5
361.5 6079.5
361.5625 7950
361.625 17480
361.6875 12916
361.75 3206
361.8125 430
361.875 9243
361.9375 9243
362 9243
362.0625 9243
362.125 4209
362.1875 8999
362.25 9243
362.3125 9536
362.375 8440
362.4375 3314
362.5 372
362.5625 9121
362.625 9121
362.6875 9121
362.75 9121
362.8125 9121
362.875 9121
362.9375 9121
363 10770
363.0625 45050
363.125 102220
363.1875 161558
363.25 153193
363.3125 71721
363.375 12132
363.4375 1280
363.5 8999
363.5625 26768
363.625 57279
363.6875 40107
363.75 8480
363.8125 1059
363.875 9709
363.9375 15764
364 33075
364.0625 47527
364.125 58495
364.1875 38892
364.25 8200
364.3125 941
364.375 24273
364.4375 51701
364.5 35839
364.5625 7305
364.625 883
364.6875 8480
364.75 8480
364.8125 18472
364.875 39433
364.9375 27497
365 5753
365.0625 728
365.125 7033
365.1875 7033
365.25 7033
365.3125 7033
365.375 7033
365.4375 7033
365.5 7033
365.5625 7033
365.625 7033
365.6875 7033
365.75 7033
365.8125 9882
365.875 30480
365.9375 38784
366 25094
366.0625 10832
366.125 6761
366.1875 4222
366.25 768
366.3125 5753
366.375 5753
366.4375 5753
366.5 5753
366.5625 8365
366.625 17774
366.6875 11964
366.75 1896
366.8125 6257
366.875 6257
366.9375 6257
367 6257
367.0625 1490
367.125 4847
367.1875 5714
367.25 2766
367.3125 394
367.375 7045.5
367.4375 7045.5
367.5 7045.5
367.5625 7045.5
367.625 7045.5
367.6875 7045.5
367.75 7045.5
367.8125 7045.5
367.875 56772
367.9375 122370
368 86792
368.0625 19341
368.125 3027
368.1875 390
368.25 7045.5
368.3125 7045.5
368.375 7045.5
368.4375 7045.5
368.5 7045.5
368.5625 7045.5
368.625 7045.5
368.6875 7045.5
368.75 7045.5
368.8125 7045.5
368.875 7045.5
368.9375 7045.5
369 7045.5
369.0625 4423
369.125 10598
369.1875 8605
369.25 12130
369.3125 27095
369.375 26820
369.4375 10582
369.5 1226
369.5625 8605
369.625 8605
369.6875 8605
369.75 8605
369.8125 8605
369.875 8605
369.9375 8605
370 8605
370.0625 8605
370.125 8605
370.1875 8605
370.25 8605
370.3125 8605
370.375 8605
370.4375 21198
370.5 45818
370.5625 32714
370.625 7330
370.6875 921
370.75 10590
370.8125 10590
370.875 10590
370.9375 10590
371 30414
371.0625 124610
371.125 194776
371.1875 149941
371.25 66985
371.3125 29056
371.375 15408
371.4375 5385
371.5 587
371.5625 10343
371.625 10343
371.6875 10343
371.75 10343
371.8125 10343
371.875 10343
371.9375 8473
372 18225
372.0625 12538
372.125 6175
372.1875 34692
372.25 60822
372.3125 38259
372.375 7060
372.4375 836
372.5 10343
372.5625 10343
372.625 4190
372.6875 10343
372.75 9077
372.8125 3058
372.875 352
372.9375 10343
373 10343
373.0625 10343
373.125 10343
373.1875 10343
373.25 10343
373.3125 10343
373.375 10343
373.4375 10343
373.5 10343
373.5625 10343
373.625 10343
373.6875 10343
373.75 10343
373.8125 10343
373.875 10343
373.9375 11318
374 24343
