# Supplementary material for: Isotope pattern deconvolution for peptide mass spectrometry by non-negative least squares/least absolute deviation template matching
Source: BMC Bioinformatics. 2012 Nov 8;13:291. doi: 10.1186/1471-2105-13-291 (PMC3608065; doi:10.1186/1471-2105-13-291)
Supplement: Additional file 4 — Overlapping peptide signals. [file 1471-2105-13-291-S4.zip › overlaps/Analysis00.txt]

"V1" "V2"
329 7671
329.0625 24060
329.125 67456
329.1875 87283
329.25 58558
329.3125 23423
329.375 7006
329.4375 2178
329.5 3046
329.5625 2747
329.625 1082
329.6875 147
329.75 1498
329.8125 3137
329.875 24098
329.9375 49028
330 36094
330.0625 8910
330.125 13126
330.1875 38311
330.25 51198
330.3125 36376
330.375 14633
330.4375 7575
330.5 12125
330.5625 11274
330.625 4276
330.6875 506
330.75 12625.5
330.8125 12625.5
330.875 12625.5
330.9375 8230
331 19570
331.0625 19160
331.125 15764
331.1875 18076
331.25 18625
331.3125 13967
331.375 5779
331.4375 612
331.5 15364
331.5625 15364
331.625 15364
331.6875 15364
331.75 15364
331.8125 15364
331.875 15364
331.9375 15364
332 15364
332.0625 15364
332.125 15364
332.1875 15364
332.25 15364
332.3125 15364
332.375 15364
332.4375 15364
332.5 15364
332.5625 15364
332.625 15364
332.6875 15364
332.75 15364
332.8125 15364
332.875 7364
332.9375 16016
333 15440
333.0625 19087
333.125 44819
333.1875 64335
333.25 46178
333.3125 15288
333.375 2735
333.4375 285
333.5 18076
333.5625 18076
333.625 18076
333.6875 18076
333.75 18076
333.8125 18076
333.875 18076
333.9375 6434
334 64343
334.0625 142741
334.125 140555
334.1875 76074
334.25 28608
334.3125 20686
334.375 35352
334.4375 44467
334.5 51139
334.5625 53715
334.625 52174
334.6875 65746
334.75 71196
334.8125 65565
334.875 59454
334.9375 42007
335 28403
335.0625 30131
335.125 25413
335.1875 13567
335.25 3630
335.3125 396
335.375 20686
335.4375 20686
335.5 20686
335.5625 20686
335.625 20686
335.6875 32668
335.75 91453
335.8125 93274
335.875 45370
335.9375 26998
336 25643
336.0625 12130
336.125 1950
336.1875 236
336.25 16050
336.3125 9087
336.375 51240
336.4375 81203
336.5 49552
336.5625 9930
336.625 1460
336.6875 168
336.75 9817
336.8125 21469
336.875 15627
336.9375 7018
337 11311
337.0625 36510
337.125 58206
337.1875 38886
337.25 8906
337.3125 1016
337.375 9363
337.4375 9363
337.5 9363
337.5625 9363
337.625 9363
337.6875 9363
337.75 9363
337.8125 9363
337.875 9363
337.9375 9363
338 9363
338.0625 9363
338.125 8815
338.1875 21350
338.25 18247
338.3125 5885
338.375 668
338.4375 8827
338.5 19897
338.5625 20274
338.625 16473
338.6875 11466
338.75 8414
338.8125 15349
338.875 17813
338.9375 9363
339 24309
339.0625 55910
339.125 51339
339.1875 20920
339.25 7481
339.3125 7281
339.375 5996
339.4375 2105
339.5 250
339.5625 7281
339.625 7281
339.6875 7281
339.75 7281
339.8125 7281
339.875 7281
339.9375 7281
340 6684
340.0625 18150
340.125 20170
340.1875 12496
340.25 6517
340.3125 3767
340.375 1695
340.4375 217
340.5 6600.5
340.5625 6600.5
340.625 6600.5
340.6875 6600.5
340.75 6600.5
340.8125 6600.5
340.875 6600.5
340.9375 6600.5
341 6600.5
341.0625 6600.5
341.125 6600.5
341.1875 6600.5
341.25 6600.5
341.3125 6600.5
341.375 6600.5
341.4375 6600.5
341.5 6600.5
341.5625 6600.5
341.625 6600.5
341.6875 6600.5
341.75 6600.5
341.8125 6600.5
341.875 399
341.9375 759
342 399
342.0625 1935
342.125 4502
342.1875 3509
342.25 829
342.3125 6517
342.375 6517
342.4375 6517
342.5 3008
342.5625 12516
342.625 17222
342.6875 9409
342.75 1572
342.8125 3597
342.875 8065
342.9375 21242
343 57522
343.0625 93333
343.125 86093
343.1875 53219
343.25 41454
343.3125 48143
343.375 39045
343.4375 16199
343.5 2457
343.5625 294
343.625 3515
343.6875 9733
343.75 9819
343.8125 4843
343.875 5615
343.9375 8185
344 13602
344.0625 36410
344.125 50579
344.1875 35251
344.25 21236
344.3125 17694
344.375 10048
344.4375 3037
344.5 358
344.5625 21239
344.625 21239
344.6875 21239
344.75 1856
344.8125 5261
344.875 19196
344.9375 33583
345 30842
345.0625 56451
345.125 116371
345.1875 115630
345.25 76544
345.3125 90163
345.375 108360
345.4375 99238
345.5 92200
345.5625 77410
345.625 70872
345.6875 109081
345.75 136658
345.8125 93253
345.875 29359
345.9375 4920
346 79826
346.0625 185650
346.125 173071
346.1875 110231
346.25 77373
346.3125 34566
346.375 21191
346.4375 30812
346.5 34150
346.5625 43638
346.625 41856
346.6875 17725
346.75 2904
346.8125 374
346.875 8788
346.9375 25449
347 50582
347.0625 71294
347.125 56757
347.1875 26657
347.25 14228
347.3125 7380
347.375 2364
347.4375 1456
347.5 502
347.5625 4198
347.625 12346
347.6875 26150
347.75 17897
347.8125 3469
347.875 396
347.9375 3294
348 3294
348.0625 3294
348.125 564
348.1875 1070
348.25 564
348.3125 3102
348.375 3102
348.4375 3102
348.5 4198
348.5625 8993
348.625 6309
348.6875 1340
348.75 167
348.8125 3102
348.875 4285
348.9375 13047
349 15678
349.0625 10381
349.125 5251
349.1875 2021
349.25 250
349.3125 3469
349.375 3469
349.4375 3469
349.5 454
349.5625 862
349.625 454
349.6875 3469
349.75 3469
349.8125 3469
349.875 1128
349.9375 3102
350 3119
350.0625 1278
350.125 4872
350.1875 13065
350.25 13295
350.3125 6053
350.375 1895
350.4375 863
350.5 187
350.5625 10486
350.625 33622
350.6875 70973
350.75 87008
350.8125 50440
350.875 13125
350.9375 14688
351 35036
351.0625 55286
351.125 74503
351.1875 101355
351.25 171740
351.3125 419872
351.375 819117
351.4375 1026980
351.5 811419
351.5625 412159
351.625 253374
351.6875 354599
351.75 420827
351.8125 314371
351.875 134368
351.9375 29192
352 34877
352.0625 109690
352.125 193281
352.1875 209957
352.25 163903
352.3125 106388
352.375 72610
352.4375 51081
352.5 22693
352.5625 4010
352.625 23157
352.6875 59288
352.75 57521
352.8125 23118
352.875 29447
352.9375 60714
353 48916
353.0625 14505
353.125 8530
353.1875 18121
353.25 17843
353.3125 27059
353.375 44998
353.4375 33063
353.5 12241
353.5625 12540
353.625 12678
353.6875 20190
353.75 37878
353.8125 52561
353.875 56004
353.9375 43729
354 24293
354.0625 17505
354.125 17414
354.1875 12221
354.25 3427
354.3125 473
354.375 12540
354.4375 12540
354.5 12540
354.5625 12540
354.625 12540
354.6875 12540
354.75 12540
354.8125 2548
354.875 5422
354.9375 3658
355 23402
355.0625 54575
355.125 47870
355.1875 19810
355.25 6962
355.3125 2141
355.375 296
355.4375 11811.5
355.5 11811.5
355.5625 11811.5
355.625 11811.5
355.6875 7896
355.75 27298
355.8125 33372
355.875 16654
355.9375 2752
356 337
356.0625 7896
356.125 7896
356.1875 7896
356.25 4113
356.3125 11293
356.375 11243
356.4375 4461
356.5 514
356.5625 6962
356.625 6962
356.6875 6962
356.75 6962
356.8125 6962
356.875 6962
356.9375 6962
357 2701
357.0625 11402
357.125 15984
357.1875 14908
357.25 23189
357.3125 30729
357.375 20754
357.4375 6664
357.5 17044
357.5625 35482
357.625 25852
357.6875 5920
357.75 598
357.8125 7896
357.875 7896
357.9375 7896
358 7896
358.0625 7896
358.125 7896
358.1875 7896
358.25 7896
358.3125 7896
358.375 7896
358.4375 13526
358.5 28792
358.5625 19959
358.625 6075
358.6875 7032
358.75 8329
358.8125 4868
358.875 1110
358.9375 6664
359 33294
359.0625 83404
359.125 75674
359.1875 28258
359.25 4810
359.3125 731
359.375 16308
359.4375 33789
359.5 23195
359.5625 4689
359.625 543
359.6875 4758
359.75 12846
359.8125 12595
359.875 11289
359.9375 14231
360 18126
360.0625 23778
360.125 23678
360.1875 14857
360.25 6288
360.3125 1017
360.375 6075
360.4375 6075
360.5 6075
360.5625 6075
360.625 6075
360.6875 6427
360.75 13457
360.8125 8813
360.875 3251
360.9375 5523
361 5569
361.0625 2262
361.125 276
361.1875 1357
361.25 2807
361.3125 1794
361.375 5364
361.4375 11582
361.5 8916
361.5625 2398
361.625 296
361.6875 7664.5
361.75 7664.5
361.8125 7664.5
361.875 7664.5
361.9375 7664.5
362 4909
362.0625 14394
362.125 15317
362.1875 6543
362.25 772
362.3125 6427
362.375 6427
362.4375 6427
362.5 6427
362.5625 6427
362.625 6427
362.6875 6427
362.75 6427
362.8125 6427
362.875 10863
362.9375 52138
363 78856
363.0625 48173
363.125 10925
363.1875 8786
363.25 23437
363.3125 43852
363.375 61987
363.4375 55995
363.5 25935
363.5625 4823
363.625 599
363.6875 8786
363.75 8786
363.8125 8786
363.875 8786
363.9375 12861
364 29071
364.0625 22437
364.125 6047
364.1875 12293
364.25 26849
364.3125 48592
364.375 63712
364.4375 45807
364.5 19504
364.5625 8974
364.625 1658
364.6875 197
364.75 10863
364.8125 10863
364.875 295
364.9375 8701
365 21506
365.0625 19968
365.125 21093
365.1875 44020
365.25 49716
365.3125 24101
365.375 4300
365.4375 503
365.5 8627
365.5625 8627
365.625 26570
365.6875 29628
365.75 13577
365.8125 2126
365.875 1183
365.9375 5041
366 38195
366.0625 68200
366.125 50831
366.1875 32285
366.25 29750
366.3125 13894
366.375 2256
366.4375 274
366.5 6455
366.5625 6455
366.625 6455
366.6875 6455
366.75 6455
366.8125 835
366.875 3709
366.9375 7689
367 10090
367.0625 10705
367.125 8984
367.1875 4470
367.25 1359
367.3125 1041
367.375 548
367.4375 6676.5
367.5 6676.5
367.5625 6676.5
367.625 6676.5
367.6875 6676.5
367.75 6392
367.8125 13992
367.875 10234
367.9375 5834
368 9997
368.0625 10620
368.125 6898
368.1875 5815
368.25 14280
368.3125 26875
368.375 33012
368.4375 33669
368.5 25739
368.5625 10132
368.625 1504
368.6875 171
368.75 7689
368.8125 7689
368.875 7689
368.9375 6455
369 15183
369.0625 20279
369.125 23877
369.1875 44360
369.25 84631
369.3125 89004
369.375 42633
369.4375 7918
369.5 850
369.5625 633
369.625 1371
369.6875 954
369.75 168
369.8125 15183
369.875 29399
369.9375 108650
370 186838
370.0625 187463
370.125 122907
370.1875 61973
370.25 36947
370.3125 30736
370.375 26375
370.4375 38433
370.5 51570
370.5625 30348
370.625 5533
370.6875 669
370.75 9809
370.8125 27331
370.875 29567
370.9375 21889
371 28456
371.0625 70572
371.125 146838
371.1875 181472
371.25 150097
371.3125 109207
371.375 67549
371.4375 27875
371.5 10179
371.5625 3330
371.625 5727
371.6875 12864
371.75 10799
371.8125 3348
371.875 355
371.9375 10799
372 10799
372.0625 10799
372.125 10799
372.1875 10799
372.25 10646
372.3125 25859
372.375 39465
372.4375 45304
372.5 28832
372.5625 6559
372.625 657
372.6875 10799
372.75 10799
372.8125 10799
372.875 10799
372.9375 10799
373 14175
373.0625 46471
373.125 56620
373.1875 32542
373.25 11250
373.3125 3725
373.375 434
373.4375 10799
373.5 10799
373.5625 10799
373.625 10799
373.6875 10799
373.75 10799
373.8125 10799
373.875 771
373.9375 2949
374 4562
