# Supplementary material for: Isotope pattern deconvolution for peptide mass spectrometry by non-negative least squares/least absolute deviation template matching
Source: BMC Bioinformatics. 2012 Nov 8;13:291. doi: 10.1186/1471-2105-13-291 (PMC3608065; doi:10.1186/1471-2105-13-291)
Supplement: Additional file 4 — Overlapping peptide signals. [file 1471-2105-13-291-S4.zip › overlaps/ESIMessung_ueberberlappende _Peptide.xls]

## Sheet: Peptide
			Stocklösung
Peptid	Sequenz	Masse [g/mol]	Einwaage [mg]	Volumen Wasser [ml]	Konzentration [pmol/ml]
S34	CCTKPESER	1051.42	3.594	992.7	3443.37
S35	VLASSAR	702.45	2.691	998.2	3837.79
S36	GACLLPK	700.41	5.664	1004.3	8052.07
	Lösung 100 pmol/ml
Peptid	Probe [ml]	Gesamtvolumen [ml]	Konzentration [pmol/ml]
S34	33.1	1101.2	103.501
S35	39.5	1498.1	101.19
S36	7.98	647.46	99.2424

## Sheet: Files Beschreibung
File Name	Probe	Konz [fmol]	Verhältnis	Ionen
Analysis0	S34	1000	/	351,4 (+3); 526,7 (+2)
Analysis1	S35	1000	/	352,1 (+2)
Analysis2	S36	1000	/	351,1 (+2); 701,4 (+1)
Analysis3	S34 + S35	1000	1:1
Analysis4		500
Analysis5		100
Analysis6		10
Analysis7		10	1:5
Analysis8		100
Analysis9		500
Analysis10		1000
Analysis11	/	/	/	/
Analysis12		10	5:1
Analysis13		100
Analysis14		500
Analysis15	/	/	/	/
Analysis16		1000
Analysis17		10	10:1
Analysis18		100
Analysis19		500
Analysis20		1000
Analysis21	S34 + S36	10	1:1
Analysis22		100
Analysis23		500
Analysis24		1000
Analysis25		10	1:5
Analysis26		100
Analysis27		500
Analysis28		1000
Analysis29		10	5:1
Analysis30		100
Analysis31		500
Analysis32		1000
Analysis33		10	10:1
Analysis34		100
Analysis35		500
Analysis36		1000
Analysis37	S35 + S36	10	1:1
Analysis38	/	/	/	/
Analysis39		100
Analysis40		500
Analysis41		1000
Analysis42		10	1:5
Analysis43		100
Analysis44		500
Analysis45		1000
Analysis46		10	5:1
Analysis47		100
Analysis48		500
Analysis49		1000
Analysis50	BSA-Verdau	10	/
Analysis51		100
Analysis52		500
Analysis53		1000
